# Supplementary material for: Consensus Gene Co-Expression Network Analysis Identifies Novel Genes Associated with Severity of Fibrotic Lung Disease
Source: Int J Mol Sci. 2022 May 13;23(10):5447. doi: 10.3390/ijms23105447 (PMC9141193; doi:10.3390/ijms23105447)
Supplement: Supplementary file 1 [file ijms-23-05447-s001.zip]

Archive with 10 entries (10 files):
- ijms-1702128-supplementary Figures.pdf
- Supplementary Methods.pdf
- Supplementary Table S1 known_pulm_fibrosis.xlsx
- Supplementary Table S2 Lung Function GWAS.xlsx
- Supplementary Table S3 Secretome.xlsx
- Supplementary Table S4 WGCNA Modules Genes.xlsx
- Supplementary Table S5 170 hubs Brown Blue  Enrichment.xlsx
- Supplementary Table S6 Lung_marker_enrichments.xlsx
- Supplementary Table S7 GSE124685_and GSE10667_DEGs.xlsx
- Supplementary Table S8 Gene Prioritization.xlsx
