# Supplementary material for: Consensus Gene Co-Expression Network Analysis Identifies Novel Genes Associated with Severity of Fibrotic Lung Disease
Source: Int J Mol Sci. 2022 May 13;23(10):5447. doi: 10.3390/ijms23105447 (PMC9141193; doi:10.3390/ijms23105447)
Supplement: Supplementary file 1 [file ijms-23-05447-s001.zip › Supplementary Table S1 known_pulm_fibrosis.xlsx]

## Sheet: known pulm fibrosis UNION
4673 Known Pulmonary Fibrosis Genes (IPF OR ILD OR pulmonary fibrosis) (GWAS + Open Targets + CTD + Phenopedia + GeneCards + PubMed)
Details of IPF-gene associations from each of the resources are in provided in other worksheets
S.No.	Entrez Gene ID	Gene Symbol	Gene Name							35 elements included exclusively in "Brown Hubs":	68 elements included exclusively in "Blue Hubs":	33 common elements in "PF Known" and "Brown Hubs":	34 common elements in "PF Known" and "Blue Hubs":
1	29974	A1CF	APOBEC1 complementation factor							CHEK2	MATN3	ALDH18A1	ADRB2
2	2	A2M	alpha-2-macroglobulin							ZNF385D	PAPSS2	ALDH1A3	AGER
3	144568	A2ML1	alpha-2-macroglobulin like 1							CRABP2	AATK	BHLHE22	ANXA3
4	16	AARS1	alanyl-tRNA synthetase 1							GPX8	FRY	CFB	ARRB1
5	19	ABCA1	ATP binding cassette subfamily A member 1							ITGA7	EMP2	COL14A1	CA4
6	26154	ABCA12	ATP binding cassette subfamily A member 12							CHRDL2	DMAC2	COL15A1	CAV1
7	21	ABCA3	ATP binding cassette subfamily A member 3							TSHZ2	CTNND2	COL17A1	CAV3
8	24	ABCA4	ATP binding cassette subfamily A member 4							COL7A1	RADIL	COL18A1	CCBE1
9	23461	ABCA5	ATP binding cassette subfamily A member 5							SEC24D	GPM6A	COL3A1	CHPT1
10	5243	ABCB1	ATP binding cassette subfamily B member 1							MAGED4B	ECHDC3	COMP	CTNNBIP1
11	5244	ABCB4	ATP binding cassette subfamily B member 4							SCRG1	MYZAP	CTHRC1	CYP3A5
12	4363	ABCC1	ATP binding cassette subfamily C member 1							FNDC4	KANK3	DIO2	DAPK2
13	1244	ABCC2	ATP binding cassette subfamily C member 2							REEP2	SEMA3B	FHL2	DPP6
14	8714	ABCC3	ATP binding cassette subfamily C member 3							ASIC1	OTULINL	GJB2	EPAS1
15	10257	ABCC4	ATP binding cassette subfamily C member 4							COL10A1	SPRING1	GREM1	FAM167A
16	10057	ABCC5	ATP binding cassette subfamily C member 5							TTC39C	GALNT18	HTR2A	FZD5
17	368	ABCC6	ATP binding cassette subfamily C member 6							STEAP1	NDRG4	IGF1	HIF3A
18	6833	ABCC8	ATP binding cassette subfamily C member 8							EFNA4	NPR1	IGFL2	HSD17B6
19	5825	ABCD3	ATP binding cassette subfamily D member 3							SPRR1A	RS1	IL13RA2	HYAL1
20	10061	ABCF2	ATP binding cassette subfamily F member 2							CLMP	ANKS1A	KRT17	KL
21	9619	ABCG1	ATP binding cassette subfamily G member 1							DCLK1	C1orf115	LTBP1	LAMA3
22	9429	ABCG2	ATP binding cassette subfamily G member 2 (Junior blood group)							DOK5	EFCC1	MMP1	LIFR
23	64240	ABCG5	ATP binding cassette subfamily G member 5							PDIA4	STXBP6	MMP11	MME
24	64241	ABCG8	ATP binding cassette subfamily G member 8							STEAP2	SLC44A2	MMP7	NCKAP5
25	25	ABL1	ABL proto-oncogene 1, non-receptor tyrosine kinase							CDH3	EPB41L5	P4HA3	PTPRB
26	28	ABO	ABO, alpha 1-3-N-acetylgalactosaminyltransferase and alpha 1-3-galactosyltransferase							NPM3	KIAA0408	SCG5	RTKN2
27	29	ABR	ABR activator of RhoGEF and GTPase							VWCE	TNS3	SERPINF1	RXFP1
28	31	ACACA	acetyl-CoA carboxylase alpha							ARNTL2	SLC1A1	SFRP2	SSTR1
29	32	ACACB	acetyl-CoA carboxylase beta							PLEKHA4	REPS2	SRPRB	TNNC1
30	33	ACADL	acyl-CoA dehydrogenase long chain							KCND3	GRIA1	SULF1	TSPAN13
31	36	ACADSB	acyl-CoA dehydrogenase short/branched chain							CFI	ST6GALNAC5	TNFRSF21	TUFT1
32	37	ACADVL	acyl-CoA dehydrogenase very long chain							TDO2	C5orf38	TUBB2B	VEGFD
33	176	ACAN	aggrecan							TMEM229A	CCDC85A	VCAN	WNT3A
34	65057	ACD	ACD shelterin complex subunit and telomerase recruitment factor							MEX3A	SPRYD7		WNT7A
35	1636	ACE	angiotensin I converting enzyme							ZNF469	AFF3
36	59272	ACE2	angiotensin I converting enzyme 2								STARD8
37	22985	ACIN1	apoptotic chromatin condensation inducer 1								RRAS
38	2532	ACKR1	atypical chemokine receptor 1 (Duffy blood group)								RNF182
39	1238	ACKR2	atypical chemokine receptor 2								ANKRD29
40	57007	ACKR3	atypical chemokine receptor 3								ALS2CL
41	51554	ACKR4	atypical chemokine receptor 4								PCDH12
42	47	ACLY	ATP citrate lyase								CRTAC1
43	50	ACO2	aconitase 2								N4BP1
44	26027	ACOT11	acyl-CoA thioesterase 11								PLLP
45	51	ACOX1	acyl-CoA oxidase 1								NINJ2
46	55289	ACOXL	acyl-CoA oxidase like								FAXDC2
47	54	ACP5	acid phosphatase 5, tartrate resistant								PCYOX1
48	49	ACR	acrosin								HPCAL1
49	23305	ACSL6	acyl-CoA synthetase long chain family member 6								KCNMB4
50	59	ACTA2	actin alpha 2, smooth muscle								ARHGEF26
51	60	ACTB	actin beta								P3H2
52	70	ACTC1	actin alpha cardiac muscle 1								VSIG10
53	71	ACTG1	actin gamma 1								CAVIN2
54	10097	ACTR2	actin related protein 2								PDZD2
55	84517	ACTRT3	actin related protein T3								SELENBP1
56	90	ACVR1	activin A receptor type 1								MYRF
57	91	ACVR1B	activin A receptor type 1B								BTNL9
58	93	ACVR2B	activin A receptor type 2B								OLFML2A
59	94	ACVRL1	activin A receptor like type 1								VIPR1
60	97	ACYP1	acylphosphatase 1								DENND3
61	100	ADA	adenosine deaminase								ARHGAP31
62	51816	ADA2	adenosine deaminase 2								SERTM1
63	102	ADAM10	ADAM metallopeptidase domain 10								RNF144B
64	8038	ADAM12	ADAM metallopeptidase domain 12								ITLN2
65	6868	ADAM17	ADAM metallopeptidase domain 17								FAM189A1
66	8728	ADAM19	ADAM metallopeptidase domain 19								RGS9BP
67	10863	ADAM28	ADAM metallopeptidase domain 28								C1orf198
68	80332	ADAM33	ADAM metallopeptidase domain 33								CDH13
69	8754	ADAM9	ADAM metallopeptidase domain 9
70	27299	ADAMDEC1	ADAM like decysin 1
71	9510	ADAMTS1	ADAM metallopeptidase with thrombospondin type 1 motif 1
72	81792	ADAMTS12	ADAM metallopeptidase with thrombospondin type 1 motif 12
73	11093	ADAMTS13	ADAM metallopeptidase with thrombospondin type 1 motif 13
74	80070	ADAMTS20	ADAM metallopeptidase with thrombospondin type 1 motif 20
75	9507	ADAMTS4	ADAM metallopeptidase with thrombospondin type 1 motif 4
76	11096	ADAMTS5	ADAM metallopeptidase with thrombospondin type 1 motif 5
77	642935	ADAMTS7P4	ADAMTS7 pseudogene 4
78	9719	ADAMTSL2	ADAMTS like 2
79	103	ADAR	adenosine deaminase RNA specific
80	104	ADARB1	adenosine deaminase RNA specific B1
81	55811	ADCY10	adenylate cyclase 10
82	109	ADCY3	adenylate cyclase 3
83	111	ADCY5	adenylate cyclase 5
84	114	ADCY8	adenylate cyclase 8
85	115	ADCY9	adenylate cyclase 9
86	116	ADCYAP1	adenylate cyclase activating polypeptide 1
87	117	ADCYAP1R1	ADCYAP receptor type I
88	25960	ADGRA2	adhesion G protein-coupled receptor A2
89	2015	ADGRE1	adhesion G protein-coupled receptor E1
90	30817	ADGRE2	adhesion G protein-coupled receptor E2
91	976	ADGRE5	adhesion G protein-coupled receptor E5
92	221395	ADGRF5	adhesion G protein-coupled receptor F5
93	9289	ADGRG1	adhesion G protein-coupled receptor G1
94	222487	ADGRG3	adhesion G protein-coupled receptor G3
95	57211	ADGRG6	adhesion G protein-coupled receptor G6
96	124	ADH1A	alcohol dehydrogenase 1A (class I), alpha polypeptide
97	128	ADH5	alcohol dehydrogenase 5 (class III), chi polypeptide
98	9370	ADIPOQ	adiponectin, C1Q and collagen domain containing
99	51094	ADIPOR1	adiponectin receptor 1
100	79602	ADIPOR2	adiponectin receptor 2
101	132	ADK	adenosine kinase
102	133	ADM	adrenomedullin
103	134	ADORA1	adenosine A1 receptor
104	135	ADORA2A	adenosine A2a receptor
105	136	ADORA2B	adenosine A2b receptor
106	140	ADORA3	adenosine A3 receptor
107	148	ADRA1A	adrenoceptor alpha 1A
108	147	ADRA1B	adrenoceptor alpha 1B
109	146	ADRA1D	adrenoceptor alpha 1D
110	150	ADRA2A	adrenoceptor alpha 2A
111	151	ADRA2B	adrenoceptor alpha 2B
112	152	ADRA2C	adrenoceptor alpha 2C
113	153	ADRB1	adrenoceptor beta 1
114	154	ADRB2	adrenoceptor beta 2
115	158	ADSL	adenylosuccinate lyase
116	165	AEBP1	AE binding protein 1
117	84632	AFAP1L2	actin filament associated protein 1 like 2
118	4299	AFF1	AF4/FMR2 family member 1
119	173	AFM	afamin
120	174	AFP	alpha fetoprotein
121	175	AGA	aspartylglucosaminidase
122	79841	AGBL2	ATP/GTP binding protein like 2
123	340351	AGBL3	ATP/GTP binding protein like 3
124	177	AGER	advanced glycosylation end-product specific receptor
125	3267	AGFG1	ArfGAP with FG repeats 1
126	178	AGL	amylo-alpha-1, 6-glucosidase, 4-alpha-glucanotransferase
127	26523	AGO1	argonaute RISC component 1
128	27161	AGO2	argonaute RISC catalytic component 2
129	10555	AGPAT2	1-acylglycerol-3-phosphate O-acyltransferase 2
130	10551	AGR2	anterior gradient 2, protein disulphide isomerase family member
131	183	AGT	angiotensinogen
132	185	AGTR1	angiotensin II receptor type 1
133	186	AGTR2	angiotensin II receptor type 2
134	25909	AHCTF1	AT-hook containing transcription factor 1
135	54806	AHI1	Abelson helper integration site 1
136	196	AHR	aryl hydrocarbon receptor
137	57491	AHRR	aryl-hydrocarbon receptor repressor
138	10598	AHSA1	activator of HSP90 ATPase activity 1
139	197	AHSG	alpha 2-HS glycoprotein
140	51327	AHSP	alpha hemoglobin stabilizing protein
141	57379	AICDA	activation induced cytidine deaminase
142	64853	AIDA	axin interactor, dorsalization associated
143	199	AIF1	allograft inflammatory factor 1
144	9131	AIFM1	apoptosis inducing factor mitochondria associated 1
145	84883	AIFM2	apoptosis inducing factor mitochondria associated 2
146	9447	AIM2	absent in melanoma 2
147	9255	AIMP1	aminoacyl tRNA synthetase complex interacting multifunctional protein 1
148	7965	AIMP2	aminoacyl tRNA synthetase complex interacting multifunctional protein 2
149	326	AIRE	autoimmune regulator
150	11214	AKAP13	A-kinase anchoring protein 13
151	8227	AKAP17A	A-kinase anchoring protein 17A
152	9472	AKAP6	A-kinase anchoring protein 6
153	231	AKR1B1	aldo-keto reductase family 1 member B
154	57016	AKR1B10	aldo-keto reductase family 1 member B10
155	207	AKT1	AKT serine/threonine kinase 1
156	84335	AKT1S1	AKT1 substrate 1
157	208	AKT2	AKT serine/threonine kinase 2
158	10000	AKT3	AKT serine/threonine kinase 3
159	212	ALAS2	5'-aminolevulinate synthase 2
160	213	ALB	albumin
161	5832	ALDH18A1	aldehyde dehydrogenase 18 family member A1
162	216	ALDH1A1	aldehyde dehydrogenase 1 family member A1
163	8854	ALDH1A2	aldehyde dehydrogenase 1 family member A2
164	220	ALDH1A3	aldehyde dehydrogenase 1 family member A3
165	224	ALDH3A2	aldehyde dehydrogenase 3 family member A2
166	7915	ALDH5A1	aldehyde dehydrogenase 5 family member A1
167	501	ALDH7A1	aldehyde dehydrogenase 7 family member A1
168	226	ALDOA	aldolase, fructose-bisphosphate A
169	230	ALDOC	aldolase, fructose-bisphosphate C
170	56052	ALG1	ALG1 chitobiosyldiphosphodolichol beta-mannosyltransferase
171	144245	ALG10B	ALG10 alpha-1,2-glucosyltransferase B
172	29880	ALG5	ALG5 dolichyl-phosphate beta-glucosyltransferase
173	29929	ALG6	ALG6 alpha-1,3-glucosyltransferase
174	238	ALK	ALK receptor tyrosine kinase
175	91801	ALKBH8	alkB homolog 8, tRNA methyltransferase
176	7840	ALMS1	ALMS1 centrosome and basal body associated protein
177	246	ALOX15	arachidonate 15-lipoxygenase
178	240	ALOX5	arachidonate 5-lipoxygenase
179	241	ALOX5AP	arachidonate 5-lipoxygenase activating protein
180	251	ALPG	alkaline phosphatase, germ cell
181	248	ALPI	alkaline phosphatase, intestinal
182	80216	ALPK1	alpha kinase 1
183	249	ALPL	alkaline phosphatase, biomineralization associated
184	250	ALPP	alkaline phosphatase, placental
185	258	AMBN	ameloblastin
186	259	AMBP	alpha-1-microglobulin/bikunin precursor
187	267	AMFR	autocrine motility factor receptor
188	271	AMPD2	adenosine monophosphate deaminase 2
189	64682	ANAPC1	anaphase promoting complex subunit 1
190	283	ANG	angiogenin
191	284	ANGPT1	angiopoietin 1
192	285	ANGPT2	angiopoietin 2
193	23452	ANGPTL2	angiopoietin like 2
194	51129	ANGPTL4	angiopoietin like 4
195	286	ANK1	ankyrin 1
196	162282	ANKFN1	ankyrin repeat and fibronectin type III domain containing 1
197	29123	ANKRD11	ankyrin repeat domain 11
198	54522	ANKRD16	ankyrin repeat domain 16
199	200539	ANKRD23	ankyrin repeat domain 23
200	22852	ANKRD26	ankyrin repeat domain 26
201	340120	ANKRD34B	ankyrin repeat domain 34B
202	54851	ANKRD49	ankyrin repeat domain 49
203	79722	ANKRD55	ankyrin repeat domain 55
204	22881	ANKRD6	ankyrin repeat domain 6
205	342850	ANKRD62	ankyrin repeat domain 62
206	54443	ANLN	anillin actin binding protein
207	55107	ANO1	anoctamin 1
208	196527	ANO6	anoctamin 6
209	8125	ANP32A	acidic nuclear phosphoprotein 32 family member A
210	10541	ANP32B	acidic nuclear phosphoprotein 32 family member B
211	290	ANPEP	alanyl aminopeptidase, membrane
212	118429	ANTXR2	ANTXR cell adhesion molecule 2
213	301	ANXA1	annexin A1
214	311	ANXA11	annexin A11
215	312	ANXA13	annexin A13
216	302	ANXA2	annexin A2
217	306	ANXA3	annexin A3
218	308	ANXA5	annexin A5
219	309	ANXA6	annexin A6
220	653145	ANXA8	annexin A8
221	728113	ANXA8L1	annexin A8 like 1
222	26	AOC1	amine oxidase copper containing 1
223	8639	AOC3	amine oxidase copper containing 3
224	84909	AOPEP	aminopeptidase O (putative)
225	1175	AP2S1	adaptor related protein complex 2 subunit sigma 1
226	8546	AP3B1	adaptor related protein complex 3 subunit beta 1
227	8943	AP3D1	adaptor related protein complex 3 subunit delta 1
228	26985	AP3M1	adaptor related protein complex 3 subunit mu 1
229	1176	AP3S1	adaptor related protein complex 3 subunit sigma 1
230	10239	AP3S2	adaptor related protein complex 3 subunit sigma 2
231	23431	AP4E1	adaptor related protein complex 4 subunit epsilon 1
232	9179	AP4M1	adaptor related protein complex 4 subunit mu 1
233	322	APBB1	amyloid beta precursor protein binding family B member 1
234	54518	APBB1IP	amyloid beta precursor protein binding family B member 1 interacting protein
235	324	APC	APC regulator of WNT signaling pathway
236	325	APCS	amyloid P component, serum
237	100506013	APELA	apelin receptor early endogenous ligand
238	328	APEX1	apurinic/apyrimidinic endodeoxyribonuclease 1
239	8862	APLN	apelin
240	187	APLNR	apelin receptor
241	335	APOA1	apolipoprotein A1
242	336	APOA2	apolipoprotein A2
243	337	APOA4	apolipoprotein A4
244	116519	APOA5	apolipoprotein A5
245	338	APOB	apolipoprotein B
246	200315	APOBEC3A	apolipoprotein B mRNA editing enzyme catalytic subunit 3A
247	341	APOC1	apolipoprotein C1
248	344	APOC2	apolipoprotein C2
249	347	APOD	apolipoprotein D
250	348	APOE	apolipoprotein E
251	350	APOH	apolipoprotein H
252	8542	APOL1	apolipoprotein L1
253	55937	APOM	apolipoprotein M
254	351	APP	amyloid beta precursor protein
255	26060	APPL1	adaptor protein, phosphotyrosine interacting with PH domain and leucine zipper 1
256	353	APRT	adenine phosphoribosyltransferase
257	358	AQP1	aquaporin 1 (Colton blood group)
258	359	AQP2	aquaporin 2
259	360	AQP3	aquaporin 3 (Gill blood group)
260	361	AQP4	aquaporin 4
261	362	AQP5	aquaporin 5
262	343	AQP8	aquaporin 8
263	366	AQP9	aquaporin 9
264	369	ARAF	A-Raf proto-oncogene, serine/threonine kinase
265	374	AREG	amphiregulin
266	9870	AREL1	apoptosis resistant E3 ubiquitin protein ligase 1
267	375	ARF1	ADP ribosylation factor 1
268	378	ARF4	ADP ribosylation factor 4
269	382	ARF6	ADP ribosylation factor 6
270	55738	ARFGAP1	ADP ribosylation factor GTPase activating protein 1
271	84364	ARFGAP2	ADP ribosylation factor GTPase activating protein 2
272	26286	ARFGAP3	ADP ribosylation factor GTPase activating protein 3
273	57221	ARFGEF3	ARFGEF family member 3
274	23647	ARFIP2	ADP ribosylation factor interacting protein 2
275	10139	ARFRP1	ADP ribosylation factor related protein 1
276	383	ARG1	arginase 1
277	384	ARG2	arginase 2
278	79658	ARHGAP10	Rho GTPase activating protein 10
279	94134	ARHGAP12	Rho GTPase activating protein 12
280	55843	ARHGAP15	Rho GTPase activating protein 15
281	58504	ARHGAP22	Rho GTPase activating protein 22
282	9938	ARHGAP25	Rho GTPase activating protein 25
283	201176	ARHGAP27	Rho GTPase activating protein 27
284	9411	ARHGAP29	Rho GTPase activating protein 29
285	2909	ARHGAP35	Rho GTPase activating protein 35
286	64333	ARHGAP9	Rho GTPase activating protein 9
287	396	ARHGDIA	Rho GDP dissociation inhibitor alpha
288	397	ARHGDIB	Rho GDP dissociation inhibitor beta
289	9138	ARHGEF1	Rho guanine nucleotide exchange factor 1
290	23370	ARHGEF18	Rho/Rac guanine nucleotide exchange factor 18
291	9181	ARHGEF2	Rho/Rac guanine nucleotide exchange factor 2
292	50650	ARHGEF3	Rho guanine nucleotide exchange factor 3
293	8874	ARHGEF7	Rho guanine nucleotide exchange factor 7
294	1820	ARID3A	AT-rich interaction domain 3A
295	5926	ARID4A	AT-rich interaction domain 4A
296	84159	ARID5B	AT-rich interaction domain 5B
297	25820	ARIH1	ariadne RBR E3 ubiquitin protein ligase 1
298	400	ARL1	ADP ribosylation factor like GTPase 1
299	200894	ARL13B	ADP ribosylation factor like GTPase 13B
300	644100	ARL14EPL	ADP ribosylation factor like GTPase 14 effector protein like
301	402	ARL2	ADP ribosylation factor like GTPase 2
302	84100	ARL6	ADP ribosylation factor like GTPase 6
303	339541	ARMH1	armadillo like helical domain containing 1
304	406	ARNTL	aryl hydrocarbon receptor nuclear translocator like
305	10095	ARPC1B	actin related protein 2/3 complex subunit 1B
306	10109	ARPC2	actin related protein 2/3 complex subunit 2
307	408	ARRB1	arrestin beta 1
308	409	ARRB2	arrestin beta 2
309	410	ARSA	arylsulfatase A
310	411	ARSB	arylsulfatase B
311	347527	ARSH	arylsulfatase family member H
312	417	ART1	ADP-ribosyltransferase 1
313	421	ARVCF	ARVCF delta catenin family member
314	170302	ARX	aristaless related homeobox
315	427	ASAH1	N-acylsphingosine amidohydrolase 1
316	56624	ASAH2	N-acylsphingosine amidohydrolase 2
317	8853	ASAP2	ArfGAP with SH3 domain, ankyrin repeat and PH domain 2
318	136371	ASB10	ankyrin repeat and SOCS box containing 10
319	51008	ASCC1	activating signal cointegrator 1 complex subunit 1
320	429	ASCL1	achaete-scute family bHLH transcription factor 1
321	430	ASCL2	achaete-scute family bHLH transcription factor 2
322	432	ASGR1	asialoglycoprotein receptor 1
323	433	ASGR2	asialoglycoprotein receptor 2
324	55870	ASH1L	ASH1 like histone lysine methyltransferase
325	443	ASPA	aspartoacylase
326	54829	ASPN	asporin
327	151516	ASPRV1	aspartic peptidase retroviral like 1
328	171023	ASXL1	ASXL transcriptional regulator 1
329	55210	ATAD3A	ATPase family AAA domain containing 3A
330	83858	ATAD3B	ATPase family AAA domain containing 3B
331	85300	ATCAY	ATCAY kinesin light chain interacting caytaxin
332	11101	ATE1	arginyltransferase 1
333	1386	ATF2	activating transcription factor 2
334	467	ATF3	activating transcription factor 3
335	468	ATF4	activating transcription factor 4
336	22926	ATF6	activating transcription factor 6
337	9140	ATG12	autophagy related 12
338	22863	ATG14	autophagy related 14
339	55054	ATG16L1	autophagy related 16 like 1
340	23192	ATG4B	autophagy related 4B cysteine peptidase
341	9474	ATG5	autophagy related 5
342	10533	ATG7	autophagy related 7
343	472	ATM	ATM serine/threonine kinase
344	57205	ATP10D	ATPase phospholipid transporting 10D (putative)
345	23250	ATP11A	ATPase phospholipid transporting 11A
346	286410	ATP11C	ATPase phospholipid transporting 11C
347	479	ATP12A	ATPase H+/K+ transporting non-gastric alpha2 subunit
348	476	ATP1A1	ATPase Na+/K+ transporting subunit alpha 1
349	478	ATP1A3	ATPase Na+/K+ transporting subunit alpha 3
350	481	ATP1B1	ATPase Na+/K+ transporting subunit beta 1
351	488	ATP2A2	ATPase sarcoplasmic/endoplasmic reticulum Ca2+ transporting 2
352	490	ATP2B1	ATPase plasma membrane Ca2+ transporting 1
353	491	ATP2B2	ATPase plasma membrane Ca2+ transporting 2
354	495	ATP4A	ATPase H+/K+ transporting subunit alpha
355	506	ATP5F1B	ATP synthase F1 subunit beta
356	509	ATP5F1C	ATP synthase F1 subunit gamma
357	100526740	ATP5MF-PTCD1	ATP5MF-PTCD1 readthrough
358	539	ATP5PO	ATP synthase peripheral stalk subunit OSCP
359	10159	ATP6AP2	ATPase H+ transporting accessory protein 2
360	9114	ATP6V0D1	ATPase H+ transporting V0 subunit d1
361	245972	ATP6V0D2	ATPase H+ transporting V0 subunit d2
362	525	ATP6V1B1	ATPase H+ transporting V1 subunit B1
363	528	ATP6V1C1	ATPase H+ transporting V1 subunit C1
364	9296	ATP6V1F	ATPase H+ transporting V1 subunit F
365	538	ATP7A	ATPase copper transporting alpha
366	540	ATP7B	ATPase copper transporting beta
367	5205	ATP8B1	ATPase phospholipid transporting 8B1
368	545	ATR	ATR serine/threonine kinase
369	51374	ATRAID	all-trans retinoic acid induced differentiation factor
370	6310	ATXN1	ataxin 1
371	25814	ATXN10	ataxin 10
372	342371	ATXN1L	ataxin 1 like
373	6311	ATXN2	ataxin 2
374	11273	ATXN2L	ataxin 2 like
375	6314	ATXN7	ataxin 7
376	54998	AURKAIP1	aurora kinase A interacting protein 1
377	9212	AURKB	aurora kinase B
378	551	AVP	arginine vasopressin
379	8313	AXIN2	axin 2
380	558	AXL	AXL receptor tyrosine kinase
381	563	AZGP1	alpha-2-glycoprotein 1, zinc-binding
382	566	AZU1	azurocidin 1
383	567	B2M	beta-2-microglobulin
384	27087	B3GAT1	beta-1,3-glucuronyltransferase 1
385	26229	B3GAT3	beta-1,3-glucuronyltransferase 3
386	192134	B3GNT6	UDP-GlcNAc:betaGal beta-1,3-N-acetylglucosaminyltransferase 6
387	2583	B4GALNT1	beta-1,4-N-acetyl-galactosaminyltransferase 1
388	2683	B4GALT1	beta-1,4-galactosyltransferase 1
389	11285	B4GALT7	beta-1,4-galactosyltransferase 7
390	23621	BACE1	beta-secretase 1
391	571	BACH1	BTB domain and CNC homolog 1
392	60468	BACH2	BTB domain and CNC homolog 2
393	572	BAD	BCL2 associated agonist of cell death
394	9531	BAG3	BAG cochaperone 3
395	7917	BAG6	BAG cochaperone 6
396	578	BAK1	BCL2 antagonist/killer 1
397	25805	BAMBI	BMP and activin membrane bound inhibitor
398	8815	BANF1	BAF nuclear assembly factor 1
399	140836	BANF2	BANF family member 2
400	55024	BANK1	B cell scaffold protein with ankyrin repeats 1
401	54971	BANP	BTG3 associated nuclear protein
402	580	BARD1	BRCA1 associated RING domain 1
403	10538	BATF	basic leucine zipper ATF-like transcription factor
404	55509	BATF3	basic leucine zipper ATF-like transcription factor 3
405	581	BAX	BCL2 associated X, apoptosis regulator
406	9031	BAZ1B	bromodomain adjacent to zinc finger domain 1B
407	27113	BBC3	BCL2 binding component 3
408	582	BBS1	Bardet-Biedl syndrome 1
409	79738	BBS10	Bardet-Biedl syndrome 10
410	166379	BBS12	Bardet-Biedl syndrome 12
411	583	BBS2	Bardet-Biedl syndrome 2
412	585	BBS4	Bardet-Biedl syndrome 4
413	129880	BBS5	Bardet-Biedl syndrome 5
414	55212	BBS7	Bardet-Biedl syndrome 7
415	9564	BCAR1	BCAR1 scaffold protein, Cas family member
416	590	BCHE	butyrylcholinesterase
417	8915	BCL10	BCL10 immune signaling adaptor
418	53335	BCL11A	BAF chromatin remodeling complex subunit BCL11A
419	596	BCL2	BCL2 apoptosis regulator
420	597	BCL2A1	BCL2 related protein A1
421	598	BCL2L1	BCL2 like 1
422	10017	BCL2L10	BCL2 like 10
423	10018	BCL2L11	BCL2 like 11
424	602	BCL3	BCL3 transcription coactivator
425	604	BCL6	BCL6 transcription repressor
426	83875	BCO2	beta-carotene oxygenase 2
427	613	BCR	BCR activator of RhoGEF and GTPase
428	623	BDKRB1	bradykinin receptor B1
429	624	BDKRB2	bradykinin receptor B2
430	627	BDNF	brain derived neurotrophic factor
431	8678	BECN1	beclin 1
432	7439	BEST1	bestrophin 1
433	632	BGLAP	bone gamma-carboxyglutamate protein
434	633	BGN	biglycan
435	27319	BHLHE22	basic helix-loop-helix family member e22
436	8553	BHLHE40	basic helix-loop-helix family member e40
437	23299	BICD2	BICD cargo adaptor 2
438	92558	BICDL1	BICD family like cargo adaptor 1
439	29998	BICRA	BRD4 interacting chromatin remodeling complex associated protein
440	637	BID	BH3 interacting domain death agonist
441	274	BIN1	bridging integrator 1
442	332	BIRC5	baculoviral IAP repeat containing 5
443	640	BLK	BLK proto-oncogene, Src family tyrosine kinase
444	641	BLM	BLM RecQ like helicase
445	642	BLMH	bleomycin hydrolase
446	29760	BLNK	B cell linker
447	2647	BLOC1S1	biogenesis of lysosomal organelles complex 1 subunit 1
448	282991	BLOC1S2	biogenesis of lysosomal organelles complex 1 subunit 2
449	388552	BLOC1S3	biogenesis of lysosomal organelles complex 1 subunit 3
450	55330	BLOC1S4	biogenesis of lysosomal organelles complex 1 subunit 4
451	63915	BLOC1S5	biogenesis of lysosomal organelles complex 1 subunit 5
452	26258	BLOC1S6	biogenesis of lysosomal organelles complex 1 subunit 6
453	644	BLVRA	biliverdin reductase A
454	645	BLVRB	biliverdin reductase B
455	649	BMP1	bone morphogenetic protein 1
456	27302	BMP10	bone morphogenetic protein 10
457	9210	BMP15	bone morphogenetic protein 15
458	650	BMP2	bone morphogenetic protein 2
459	651	BMP3	bone morphogenetic protein 3
460	652	BMP4	bone morphogenetic protein 4
461	653	BMP5	bone morphogenetic protein 5
462	654	BMP6	bone morphogenetic protein 6
463	655	BMP7	bone morphogenetic protein 7
464	168667	BMPER	BMP binding endothelial regulator
465	659	BMPR2	bone morphogenetic protein receptor type 2
466	646	BNC1	basonuclin 1
467	54796	BNC2	basonuclin 2
468	388962	BOLA3	bolA family member 3
469	671	BPI	bactericidal permeability increasing protein
470	51297	BPIFA1	BPI fold containing family A member 1
471	92747	BPIFB1	BPI fold containing family B member 1
472	673	BRAF	B-Raf proto-oncogene, serine/threonine kinase
473	8315	BRAP	BRCA1 associated protein
474	672	BRCA1	BRCA1 DNA repair associated
475	675	BRCA2	BRCA2 DNA repair associated
476	79184	BRCC3	BRCA1/BRCA2-containing complex subunit 3
477	6046	BRD2	bromodomain containing 2
478	8019	BRD3	bromodomain containing 3
479	23476	BRD4	bromodomain containing 4
480	283870	BRICD5	BRICHOS domain containing 5
481	27154	BRPF3	bromodomain and PHD finger containing 3
482	84446	BRSK1	BR serine/threonine kinase 1
483	9024	BRSK2	BR serine/threonine kinase 2
484	26580	BSCL2	BSCL2 lipid droplet biogenesis associated, seipin
485	682	BSG	basigin (Ok blood group)
486	8927	BSN	bassoon presynaptic cytomatrix protein
487	683	BST1	bone marrow stromal cell antigen 1
488	114781	BTBD9	BTB domain containing 9
489	10950	BTG3	BTG anti-proliferation factor 3
490	695	BTK	Bruton tyrosine kinase
491	151888	BTLA	B and T lymphocyte associated
492	696	BTN1A1	butyrophilin subfamily 1 member A1
493	56244	BTNL2	butyrophilin like 2
494	8945	BTRC	beta-transducin repeat containing E3 ubiquitin protein ligase
495	701	BUB1B	BUB1 mitotic checkpoint serine/threonine kinase B
496	106821730	BUB1B-PAK6	BUB1B-PAK6 readthrough
497	705	BYSL	bystin like
498	143501	C11orf40	chromosome 11 putative open reading frame 40
499	60686	C14orf93	chromosome 14 open reading frame 93
500	56913	C1GALT1	core 1 synthase, glycoprotein-N-acetylgalactosamine 3-beta-galactosyltransferase 1
501	712	C1QA	complement C1q A chain
502	708	C1QBP	complement C1q binding protein
503	114898	C1QTNF2	C1q and TNF related 2
504	114905	C1QTNF7	C1q and TNF related 7
505	338872	C1QTNF9	C1q and TNF related 9
506	715	C1R	complement C1r
507	718	C3	complement C3
508	719	C3AR1	complement C3a receptor 1
509	339883	C3orf35	chromosome 3 open reading frame 35
510	720	C4A	complement C4A (Rodgers blood group)
511	721	C4B	complement C4B (Chido blood group)
512	722	C4BPA	complement component 4 binding protein alpha
513	727	C5	complement C5
514	728	C5AR1	complement C5a receptor 1
515	27202	C5AR2	complement component 5a receptor 2
516	84310	C7orf50	chromosome 7 open reading frame 50
517	760	CA2	carbonic anhydrase 2
518	761	CA3	carbonic anhydrase 3
519	762	CA4	carbonic anhydrase 4
520	765	CA6	carbonic anhydrase 6
521	768	CA9	carbonic anhydrase 9
522	23523	CABIN1	calcineurin binding protein 1
523	11094	CACFD1	calcium channel flower domain containing 1
524	773	CACNA1A	calcium voltage-gated channel subunit alpha1 A
525	8912	CACNA1H	calcium voltage-gated channel subunit alpha1 H
526	9254	CACNA2D2	calcium voltage-gated channel auxiliary subunit alpha2delta 2
527	783	CACNB2	calcium voltage-gated channel auxiliary subunit beta 2
528	790	CAD	carbamoyl-phosphate synthetase 2, aspartate transcarbamylase, and dihydroorotase
529	23705	CADM1	cell adhesion molecule 1
530	57863	CADM3	cell adhesion molecule 3
531	793	CALB1	calbindin 1
532	794	CALB2	calbindin 2
533	796	CALCA	calcitonin related polypeptide alpha
534	799	CALCR	calcitonin receptor
535	10203	CALCRL	calcitonin receptor like receptor
536	800	CALD1	caldesmon 1
537	119395	CALHM3	calcium homeostasis modulator 3
538	811	CALR	calreticulin
539	820	CAMP	cathelicidin antimicrobial peptide
540	55832	CAND1	cullin associated and neddylation dissociated 1
541	821	CANX	calnexin
542	822	CAPG	capping actin protein, gelsolin like
543	823	CAPN1	calpain 1
544	824	CAPN2	calpain 2
545	726	CAPN5	calpain 5
546	10753	CAPN9	calpain 9
547	84433	CARD11	caspase recruitment domain family member 11
548	79092	CARD14	caspase recruitment domain family member 14
549	440068	CARD17	caspase recruitment domain family member 17
550	22900	CARD8	caspase recruitment domain family member 8
551	64170	CARD9	caspase recruitment domain family member 9
552	55604	CARMIL1	capping protein regulator and myosin 1 linker 1
553	834	CASP1	caspase 1
554	843	CASP10	caspase 10
555	836	CASP3	caspase 3
556	837	CASP4	caspase 4
557	838	CASP5	caspase 5
558	840	CASP7	caspase 7
559	841	CASP8	caspase 8
560	842	CASP9	caspase 9
561	846	CASR	calcium sensing receptor
562	831	CAST	calpastatin
563	847	CAT	catalase
564	378807	CATSPER4	cation channel sperm associated 4
565	857	CAV1	caveolin 1
566	859	CAV3	caveolin 3
567	284119	CAVIN1	caveolae associated protein 1
568	112464	CAVIN3	caveolae associated protein 3
569	2694	CBLIF	cobalamin binding intrinsic factor
570	875	CBS	cystathionine beta-synthase
571	102724560	CBSL	cystathionine beta-synthase like
572	10951	CBX1	chromobox 1
573	23468	CBX5	chromobox 5
574	25776	CBY1	chibby family member 1, beta catenin antagonist
575	54862	CC2D1A	coiled-coil and C2 domain containing 1A
576	57545	CC2D2A	coiled-coil and C2 domain containing 2A
577	147372	CCBE1	collagen and calcium binding EGF domains 1
578	79879	CCDC134	coiled-coil domain containing 134
579	343099	CCDC18	coiled-coil domain containing 18
580	339829	CCDC39	coiled-coil domain containing 39
581	57003	CCDC47	coiled-coil domain containing 47
582	160777	CCDC60	coiled-coil domain containing 60
583	79080	CCDC86	coiled-coil domain containing 86
584	885	CCK	cholecystokinin
585	886	CCKAR	cholecystokinin A receptor
586	6346	CCL1	C-C motif chemokine ligand 1
587	6356	CCL11	C-C motif chemokine ligand 11
588	6357	CCL13	C-C motif chemokine ligand 13
589	6359	CCL15	C-C motif chemokine ligand 15
590	6360	CCL16	C-C motif chemokine ligand 16
591	6361	CCL17	C-C motif chemokine ligand 17
592	6362	CCL18	C-C motif chemokine ligand 18
593	6363	CCL19	C-C motif chemokine ligand 19
594	6347	CCL2	C-C motif chemokine ligand 2
595	6364	CCL20	C-C motif chemokine ligand 20
596	6366	CCL21	C-C motif chemokine ligand 21
597	6367	CCL22	C-C motif chemokine ligand 22
598	6369	CCL24	C-C motif chemokine ligand 24
599	10344	CCL26	C-C motif chemokine ligand 26
600	56477	CCL28	C-C motif chemokine ligand 28
601	6348	CCL3	C-C motif chemokine ligand 3
602	6351	CCL4	C-C motif chemokine ligand 4
603	388372	CCL4L1	C-C motif chemokine ligand 4 like 1
604	9560	CCL4L2	C-C motif chemokine ligand 4 like 2
605	6352	CCL5	C-C motif chemokine ligand 5
606	6354	CCL7	C-C motif chemokine ligand 7
607	6355	CCL8	C-C motif chemokine ligand 8
608	83605	CCM2	CCM2 scaffold protein
609	3491	CCN1	cellular communication network factor 1
610	1490	CCN2	cellular communication network factor 2
611	4856	CCN3	cellular communication network factor 3
612	8840	CCN4	cellular communication network factor 4
613	8839	CCN5	cellular communication network factor 5
614	8838	CCN6	cellular communication network factor 6
615	890	CCNA2	cyclin A2
616	891	CCNB1	cyclin B1
617	9133	CCNB2	cyclin B2
618	595	CCND1	cyclin D1
619	894	CCND2	cyclin D2
620	898	CCNE1	cyclin E1
621	9134	CCNE2	cyclin E2
622	1230	CCR1	C-C motif chemokine receptor 1
623	2826	CCR10	C-C motif chemokine receptor 10
624	729230	CCR2	C-C motif chemokine receptor 2
625	1232	CCR3	C-C motif chemokine receptor 3
626	1233	CCR4	C-C motif chemokine receptor 4
627	1234	CCR5	C-C motif chemokine receptor 5
628	1235	CCR6	C-C motif chemokine receptor 6
629	1236	CCR7	C-C motif chemokine receptor 7
630	1237	CCR8	C-C motif chemokine receptor 8
631	9034	CCRL2	C-C motif chemokine receptor like 2
632	9973	CCS	copper chaperone for superoxide dismutase
633	10575	CCT4	chaperonin containing TCP1 subunit 4
634	10574	CCT7	chaperonin containing TCP1 subunit 7
635	10694	CCT8	chaperonin containing TCP1 subunit 8
636	51622	CCZ1	CCZ1 homolog, vacuolar protein trafficking and biogenesis associated
637	221960	CCZ1B	CCZ1 homolog B, vacuolar protein trafficking and biogenesis associated
638	9398	CD101	CD101 molecule
639	929	CD14	CD14 molecule
640	977	CD151	CD151 molecule (Raph blood group)
641	9332	CD163	CD163 molecule
642	57126	CD177	CD177 molecule
643	930	CD19	CD19 molecule
644	909	CD1A	CD1a molecule
645	910	CD1B	CD1b molecule
646	911	CD1C	CD1c molecule
647	912	CD1D	CD1d molecule
648	913	CD1E	CD1e molecule
649	914	CD2	CD2 molecule
650	50489	CD207	CD207 molecule
651	30835	CD209	CD209 molecule
652	933	CD22	CD22 molecule
653	10666	CD226	CD226 molecule
654	100133941	CD24	CD24 molecule
655	57124	CD248	CD248 molecule
656	939	CD27	CD27 molecule
657	29126	CD274	CD274 molecule
658	80381	CD276	CD276 molecule
659	940	CD28	CD28 molecule
660	23607	CD2AP	CD2 associated protein
661	945	CD33	CD33 molecule
662	947	CD34	CD34 molecule
663	948	CD36	CD36 molecule
664	952	CD38	CD38 molecule
665	920	CD4	CD4 molecule
666	958	CD40	CD40 molecule
667	959	CD40LG	CD40 ligand
668	960	CD44	CD44 molecule (Indian blood group)
669	4179	CD46	CD46 molecule
670	961	CD47	CD47 molecule
671	962	CD48	CD48 molecule
672	921	CD5	CD5 molecule
673	1043	CD52	CD52 molecule
674	963	CD53	CD53 molecule
675	1604	CD55	CD55 molecule (Cromer blood group)
676	965	CD58	CD58 molecule
677	966	CD59	CD59 molecule (CD59 blood group)
678	922	CD5L	CD5 molecule like
679	967	CD63	CD63 molecule
680	968	CD68	CD68 molecule
681	969	CD69	CD69 molecule
682	970	CD70	CD70 molecule
683	971	CD72	CD72 molecule
684	972	CD74	CD74 molecule
685	974	CD79B	CD79b molecule
686	941	CD80	CD80 molecule
687	9308	CD83	CD83 molecule
688	942	CD86	CD86 molecule
689	925	CD8A	CD8a molecule
690	926	CD8B	CD8b molecule
691	928	CD9	CD9 molecule
692	22918	CD93	CD93 molecule
693	8872	CDC123	cell division cycle 123
694	996	CDC27	cell division cycle 27
695	998	CDC42	cell division cycle 42
696	11135	CDC42EP1	CDC42 effector protein 1
697	10602	CDC42EP3	CDC42 effector protein 3
698	79577	CDC73	cell division cycle 73
699	64866	CDCP1	CUB domain containing protein 1
700	999	CDH1	cadherin 1
701	1009	CDH11	cadherin 11
702	1000	CDH2	cadherin 2
703	1002	CDH4	cadherin 4
704	1003	CDH5	cadherin 5
705	1004	CDH6	cadherin 6
706	983	CDK1	cyclin dependent kinase 1
707	8558	CDK10	cyclin dependent kinase 10
708	1019	CDK4	cyclin dependent kinase 4
709	1020	CDK5	cyclin dependent kinase 5
710	80279	CDK5RAP3	CDK5 regulatory subunit associated protein 3
711	1021	CDK6	cyclin dependent kinase 6
712	1026	CDKN1A	cyclin dependent kinase inhibitor 1A
713	1027	CDKN1B	cyclin dependent kinase inhibitor 1B
714	1028	CDKN1C	cyclin dependent kinase inhibitor 1C
715	1029	CDKN2A	cyclin dependent kinase inhibitor 2A
716	1030	CDKN2B	cyclin dependent kinase inhibitor 2B
717	100048912	CDKN2B-AS1	CDKN2B antisense RNA 1
718	1033	CDKN3	cyclin dependent kinase inhibitor 3
719	1038	CDR1	cerebellar degeneration related protein 1
720	103611090	CDR1-AS	CDR1 antisense RNA
721	8163	CDR3	Cerebellar degeneration-related autoantigen-3
722	1045	CDX2	caudal type homeobox 2
723	1084	CEACAM3	CEA cell adhesion molecule 3
724	1048	CEACAM5	CEA cell adhesion molecule 5
725	1087	CEACAM7	CEA cell adhesion molecule 7
726	1050	CEBPA	CCAAT enhancer binding protein alpha
727	1051	CEBPB	CCAAT enhancer binding protein beta
728	1052	CEBPD	CCAAT enhancer binding protein delta
729	1053	CEBPE	CCAAT enhancer binding protein epsilon
730	1054	CEBPG	CCAAT enhancer binding protein gamma
731	1056	CEL	carboxyl ester lipase
732	1990	CELA1	chymotrypsin like elastase 1
733	10659	CELF2	CUGBP Elav-like family member 2
734	1951	CELSR3	cadherin EGF LAG seven-pass G-type receptor 3
735	57214	CEMIP	cell migration inducing hyaluronidase 1
736	1058	CENPA	centromere protein A
737	1059	CENPB	centromere protein B
738	1060	CENPC	centromere protein C
739	401541	CENPP	centromere protein P
740	55166	CENPQ	centromere protein Q
741	378708	CENPS	centromere protein S
742	84984	CEP19	centrosomal protein 19
743	80184	CEP290	centrosomal protein 290
744	85459	CEP295	centrosomal protein 295
745	64781	CERK	ceramide kinase
746	10715	CERS1	ceramide synthase 1
747	29956	CERS2	ceramide synthase 2
748	1066	CES1	carboxylesterase 1
749	1068	CETN1	centrin 1
750	1069	CETN2	centrin 2
751	1071	CETP	cholesteryl ester transfer protein
752	255119	CFAP299	cilia and flagella associated protein 299
753	220136	CFAP53	cilia and flagella associated protein 53
754	629	CFB	complement factor B
755	55997	CFC1	cripto, FRL-1, cryptic family 1
756	653275	CFC1B	cripto, FRL-1, cryptic family 1B
757	1675	CFD	complement factor D
758	3075	CFH	complement factor H
759	3078	CFHR1	complement factor H related 1
760	3080	CFHR2	complement factor H related 2
761	1072	CFL1	cofilin 1
762	1073	CFL2	cofilin 2
763	8837	CFLAR	CASP8 and FADD like apoptosis regulator
764	5199	CFP	complement factor properdin
765	1080	CFTR	CF transmembrane conductance regulator
766	1081	CGA	glycoprotein hormones, alpha polypeptide
767	115004	CGAS	cyclic GMP-AMP synthase
768	1103	CHAT	choline O-acetyltransferase
769	131474	CHCHD4	coiled-coil-helix-coiled-coil-helix domain containing 4
770	1106	CHD2	chromodomain helicase DNA binding protein 2
771	1107	CHD3	chromodomain helicase DNA binding protein 3
772	1108	CHD4	chromodomain helicase DNA binding protein 4
773	55636	CHD7	chromodomain helicase DNA binding protein 7
774	1113	CHGA	chromogranin A
775	1116	CHI3L1	chitinase 3 like 1
776	27159	CHIA	chitinase acidic
777	1118	CHIT1	chitinase 1
778	11261	CHP1	calcineurin like EF-hand protein 1
779	56994	CHPT1	choline phosphotransferase 1
780	1131	CHRM3	cholinergic receptor muscarinic 3
781	1134	CHRNA1	cholinergic receptor nicotinic alpha 1 subunit
782	1136	CHRNA3	cholinergic receptor nicotinic alpha 3 subunit
783	1137	CHRNA4	cholinergic receptor nicotinic alpha 4 subunit
784	1139	CHRNA7	cholinergic receptor nicotinic alpha 7 subunit
785	55584	CHRNA9	cholinergic receptor nicotinic alpha 9 subunit
786	1140	CHRNB1	cholinergic receptor nicotinic beta 1 subunit
787	1141	CHRNB2	cholinergic receptor nicotinic beta 2 subunit
788	1144	CHRND	cholinergic receptor nicotinic delta subunit
789	1145	CHRNE	cholinergic receptor nicotinic epsilon subunit
790	1146	CHRNG	cholinergic receptor nicotinic gamma subunit
791	50515	CHST11	carbohydrate sulfotransferase 11
792	51363	CHST15	carbohydrate sulfotransferase 15
793	26097	CHTOP	chromatin target of PRMT1
794	1147	CHUK	component of inhibitor of nuclear factor kappa B kinase complex
795	10518	CIB2	calcium and integrin binding family member 2
796	4261	CIITA	class II major histocompatibility complex transactivator
797	1153	CIRBP	cold inducible RNA binding protein
798	1154	CISH	cytokine inducible SH2 containing protein
799	11113	CIT	citron rho-interacting serine/threonine kinase
800	10370	CITED2	Cbp/p300 interacting transactivator with Glu/Asp rich carboxy-terminal domain 2
801	10970	CKAP4	cytoskeleton associated protein 4
802	1152	CKB	creatine kinase B
803	51192	CKLF	chemokine like factor
804	1158	CKM	creatine kinase, M-type
805	1179	CLCA1	chloride channel accessory 1
806	22802	CLCA4	chloride channel accessory 4
807	1181	CLCN2	chloride voltage-gated channel 2
808	1182	CLCN3	chloride voltage-gated channel 3
809	1183	CLCN4	chloride voltage-gated channel 4
810	1184	CLCN5	chloride voltage-gated channel 5
811	9076	CLDN1	claudin 1
812	9071	CLDN10	claudin 10
813	51208	CLDN18	claudin 18
814	9075	CLDN2	claudin 2
815	1365	CLDN3	claudin 3
816	1364	CLDN4	claudin 4
817	7122	CLDN5	claudin 5
818	160364	CLEC12A	C-type lectin domain family 12 member A
819	23274	CLEC16A	C-type lectin domain containing 16A
820	51267	CLEC1A	C-type lectin domain family 1 member A
821	51266	CLEC1B	C-type lectin domain family 1 member B
822	9976	CLEC2B	C-type lectin domain family 2 member B
823	7123	CLEC3B	C-type lectin domain family 3 member B
824	170482	CLEC4C	C-type lectin domain family 4 member C
825	338339	CLEC4D	C-type lectin domain family 4 member D
826	26253	CLEC4E	C-type lectin domain family 4 member E
827	339390	CLEC4G	C-type lectin domain family 4 member G
828	93978	CLEC6A	C-type lectin domain containing 6A
829	64581	CLEC7A	C-type lectin domain containing 7A
830	9022	CLIC3	chloride intracellular channel 3
831	25932	CLIC4	chloride intracellular channel 4
832	2055	CLN8	CLN8 transmembrane ER and ERGIC protein
833	9575	CLOCK	clock circadian regulator
834	1208	CLPS	colipase
835	81037	CLPTM1L	CLPTM1 like
836	1213	CLTC	clathrin heavy chain
837	57393	CLTRN	collectrin, amino acid transport regulator
838	1191	CLU	clusterin
839	1215	CMA1	chymase 1
840	1240	CMKLR1	chemerin chemokine-like receptor 1
841	1261	CNGA3	cyclic nucleotide gated channel subunit alpha 3
842	1258	CNGB1	cyclic nucleotide gated channel subunit beta 1
843	54714	CNGB3	cyclic nucleotide gated channel subunit beta 3
844	11061	CNMD	chondromodulin
845	1264	CNN1	calponin 1
846	23019	CNOT1	CCR4-NOT transcription complex subunit 1
847	1267	CNP	2',3'-cyclic nucleotide 3' phosphodiesterase
848	1268	CNR1	cannabinoid receptor 1
849	1269	CNR2	cannabinoid receptor 2
850	1270	CNTF	ciliary neurotrophic factor
851	1271	CNTFR	ciliary neurotrophic factor receptor
852	5067	CNTN3	contactin 3
853	8506	CNTNAP1	contactin associated protein 1
854	26047	CNTNAP2	contactin associated protein 2
855	11064	CNTRL	centriolin
856	23242	COBL	cordon-bleu WH2 repeat protein
857	8161	COIL	coilin
858	1302	COL11A2	collagen type XI alpha 2 chain
859	1305	COL13A1	collagen type XIII alpha 1 chain
860	7373	COL14A1	collagen type XIV alpha 1 chain
861	1306	COL15A1	collagen type XV alpha 1 chain
862	1308	COL17A1	collagen type XVII alpha 1 chain
863	80781	COL18A1	collagen type XVIII alpha 1 chain
864	1277	COL1A1	collagen type I alpha 1 chain
865	1278	COL1A2	collagen type I alpha 2 chain
866	169044	COL22A1	collagen type XXII alpha 1 chain
867	1280	COL2A1	collagen type II alpha 1 chain
868	1281	COL3A1	collagen type III alpha 1 chain
869	1282	COL4A1	collagen type IV alpha 1 chain
870	1284	COL4A2	collagen type IV alpha 2 chain
871	1285	COL4A3	collagen type IV alpha 3 chain
872	1286	COL4A4	collagen type IV alpha 4 chain
873	1287	COL4A5	collagen type IV alpha 5 chain
874	1290	COL5A2	collagen type V alpha 2 chain
875	1292	COL6A2	collagen type VI alpha 2 chain
876	1293	COL6A3	collagen type VI alpha 3 chain
877	256076	COL6A5	collagen type VI alpha 5 chain
878	1298	COL9A2	collagen type IX alpha 2 chain
879	100996266	COMETT	cytosolic oncogenic antisense to MET transcript
880	51397	COMMD10	COMM domain containing 10
881	1311	COMP	cartilage oligomeric matrix protein
882	1314	COPA	COPI coat complex subunit alpha
883	260431	COPD	Pulmonary disease, chronic obstructive, severe early-onset
884	11316	COPE	COPI coat complex subunit epsilon
885	22820	COPG1	COPI coat complex subunit gamma 1
886	10987	COPS5	COP9 signalosome subunit 5
887	50813	COPS7A	COP9 signalosome subunit 7A
888	56997	COQ8A	coenzyme Q8A
889	11151	CORO1A	coronin 1A
890	10391	CORO2B	coronin 2B
891	23406	COTL1	coactosin like F-actin binding protein 1
892	1327	COX4I1	cytochrome c oxidase subunit 4I1
893	84701	COX4I2	cytochrome c oxidase subunit 4I2
894	9377	COX5A	cytochrome c oxidase subunit 5A
895	1351	COX8A	cytochrome c oxidase subunit 8A
896	1356	CP	ceruloplasmin
897	1361	CPB2	carboxypeptidase B2
898	1363	CPE	carboxypeptidase E
899	64506	CPEB1	cytoplasmic polyadenylation element binding protein 1
900	80315	CPEB4	cytoplasmic polyadenylation element binding protein 4
901	65250	CPLANE1	ciliogenesis and planar polarity effector 1
902	79363	CPLANE2	ciliogenesis and planar polarity effector 2
903	1368	CPM	carboxypeptidase M
904	1369	CPN1	carboxypeptidase N subunit 1
905	1371	CPOX	coproporphyrinogen oxidase
906	11052	CPSF6	cleavage and polyadenylation specific factor 6
907	79869	CPSF7	cleavage and polyadenylation specific factor 7
908	126129	CPT1C	carnitine palmitoyltransferase 1C
909	54504	CPVL	carboxypeptidase vitellogenic like
910	1378	CR1	complement C3b/C4b receptor 1 (Knops blood group)
911	1380	CR2	complement C3d receptor 2
912	84766	CRACR2A	calcium release activated channel regulator 2A
913	92359	CRB3	crumbs cell polarity complex component 3
914	51185	CRBN	cereblon
915	1385	CREB1	cAMP responsive element binding protein 1
916	1387	CREBBP	CREB binding protein
917	1389	CREBL2	cAMP responsive element binding protein like 2
918	58487	CREBZF	CREB/ATF bZIP transcription factor
919	1392	CRH	corticotropin releasing hormone
920	1394	CRHR1	corticotropin releasing hormone receptor 1
921	51232	CRIM1	cysteine rich transmembrane BMP regulator 1
922	1396	CRIP1	cysteine rich protein 1
923	401262	CRIP3	cysteine rich protein 3
924	7180	CRISP2	cysteine rich secretory protein 2
925	83690	CRISPLD1	cysteine rich secretory protein LCCL domain containing 1
926	83716	CRISPLD2	cysteine rich secretory protein LCCL domain containing 2
927	1398	CRK	CRK proto-oncogene, adaptor protein
928	9244	CRLF1	cytokine receptor like factor 1
929	64109	CRLF2	cytokine receptor like factor 2
930	51379	CRLF3	cytokine receptor like factor 3
931	1400	CRMP1	collapsin response mediator protein 1
932	643911	CRNDE	colorectal neoplasia differentially expressed
933	51340	CRNKL1	crooked neck pre-mRNA splicing factor 1
934	9696	CROCC	ciliary rootlet coiled-coil, rootletin
935	1401	CRP	C-reactive protein
936	56253	CRTAM	cytotoxic and regulatory T cell molecule
937	23373	CRTC1	CREB regulated transcription coactivator 1
938	1406	CRX	cone-rod homeobox
939	1410	CRYAB	crystallin alpha B
940	1421	CRYGD	crystallin gamma D
941	1429	CRYZ	crystallin zeta
942	1431	CS	citrate synthase
943	51380	CSAD	cysteine sulfinic acid decarboxylase
944	1434	CSE1L	chromosome segregation 1 like
945	1435	CSF1	colony stimulating factor 1
946	1436	CSF1R	colony stimulating factor 1 receptor
947	1437	CSF2	colony stimulating factor 2
948	1438	CSF2RA	colony stimulating factor 2 receptor subunit alpha
949	1439	CSF2RB	colony stimulating factor 2 receptor subunit beta
950	1440	CSF3	colony stimulating factor 3
951	1441	CSF3R	colony stimulating factor 3 receptor
952	64478	CSMD1	CUB and Sushi multiple domains 1
953	1448	CSN3	casein kappa
954	1453	CSNK1D	casein kinase 1 delta
955	1464	CSPG4	chondroitin sulfate proteoglycan 4
956	1465	CSRP1	cysteine and glycine rich protein 1
957	1471	CST3	cystatin C
958	1476	CSTB	cystatin B
959	80169	CTC1	CST telomere replication complex component 1
960	1491	CTH	cystathionine gamma-lyase
961	115908	CTHRC1	collagen triple helix repeat containing 1
962	9811	CTIF	cap binding complex dependent translation initiation factor
963	1493	CTLA4	cytotoxic T-lymphocyte associated protein 4
964	29119	CTNNA3	catenin alpha 3
965	1499	CTNNB1	catenin beta 1
966	56998	CTNNBIP1	catenin beta interacting protein 1
967	1500	CTNND1	catenin delta 1
968	1503	CTPS1	CTP synthase 1
969	5476	CTSA	cathepsin A
970	1508	CTSB	cathepsin B
971	1075	CTSC	cathepsin C
972	1509	CTSD	cathepsin D
973	1510	CTSE	cathepsin E
974	1511	CTSG	cathepsin G
975	1513	CTSK	cathepsin K
976	1514	CTSL	cathepsin L
977	1520	CTSS	cathepsin S
978	1515	CTSV	cathepsin V
979	2017	CTTN	cortactin
980	8029	CUBN	cubilin
981	8454	CUL1	cullin 1
982	8452	CUL3	cullin 3
983	8451	CUL4A	cullin 4A
984	8450	CUL4B	cullin 4B
985	9820	CUL7	cullin 7
986	1523	CUX1	cut like homeobox 1
987	6376	CX3CL1	C-X3-C motif chemokine ligand 1
988	1524	CX3CR1	C-X3-C motif chemokine receptor 1
989	2919	CXCL1	C-X-C motif chemokine ligand 1
990	3627	CXCL10	C-X-C motif chemokine ligand 10
991	6373	CXCL11	C-X-C motif chemokine ligand 11
992	6387	CXCL12	C-X-C motif chemokine ligand 12
993	10563	CXCL13	C-X-C motif chemokine ligand 13
994	9547	CXCL14	C-X-C motif chemokine ligand 14
995	58191	CXCL16	C-X-C motif chemokine ligand 16
996	284340	CXCL17	C-X-C motif chemokine ligand 17
997	2920	CXCL2	C-X-C motif chemokine ligand 2
998	2921	CXCL3	C-X-C motif chemokine ligand 3
999	6374	CXCL5	C-X-C motif chemokine ligand 5
1000	6372	CXCL6	C-X-C motif chemokine ligand 6
1001	3576	CXCL8	C-X-C motif chemokine ligand 8
1002	4283	CXCL9	C-X-C motif chemokine ligand 9
1003	3577	CXCR1	C-X-C motif chemokine receptor 1
1004	3579	CXCR2	C-X-C motif chemokine receptor 2
1005	2833	CXCR3	C-X-C motif chemokine receptor 3
1006	7852	CXCR4	C-X-C motif chemokine receptor 4
1007	643	CXCR5	C-X-C motif chemokine receptor 5
1008	10663	CXCR6	C-X-C motif chemokine receptor 6
1009	51523	CXXC5	CXXC finger protein 5
1010	1528	CYB5A	cytochrome b5 type A
1011	1727	CYB5R3	cytochrome b5 reductase 3
1012	1535	CYBA	cytochrome b-245 alpha chain
1013	1536	CYBB	cytochrome b-245 beta chain
1014	79415	CYBC1	cytochrome b-245 chaperone 1
1015	54205	CYCS	cytochrome c, somatic
1016	1540	CYLD	CYLD lysine 63 deubiquitinase
1017	1586	CYP17A1	cytochrome P450 family 17 subfamily A member 1
1018	1588	CYP19A1	cytochrome P450 family 19 subfamily A member 1
1019	1543	CYP1A1	cytochrome P450 family 1 subfamily A member 1
1020	1544	CYP1A2	cytochrome P450 family 1 subfamily A member 2
1021	1545	CYP1B1	cytochrome P450 family 1 subfamily B member 1
1022	1589	CYP21A2	cytochrome P450 family 21 subfamily A member 2
1023	1591	CYP24A1	cytochrome P450 family 24 subfamily A member 1
1024	1592	CYP26A1	cytochrome P450 family 26 subfamily A member 1
1025	56603	CYP26B1	cytochrome P450 family 26 subfamily B member 1
1026	1593	CYP27A1	cytochrome P450 family 27 subfamily A member 1
1027	1594	CYP27B1	cytochrome P450 family 27 subfamily B member 1
1028	1555	CYP2B6	cytochrome P450 family 2 subfamily B member 6
1029	1562	CYP2C18	cytochrome P450 family 2 subfamily C member 18
1030	1557	CYP2C19	cytochrome P450 family 2 subfamily C member 19
1031	1558	CYP2C8	cytochrome P450 family 2 subfamily C member 8
1032	1559	CYP2C9	cytochrome P450 family 2 subfamily C member 9
1033	1565	CYP2D6	cytochrome P450 family 2 subfamily D member 6
1034	1571	CYP2E1	cytochrome P450 family 2 subfamily E member 1
1035	1576	CYP3A4	cytochrome P450 family 3 subfamily A member 4
1036	1577	CYP3A5	cytochrome P450 family 3 subfamily A member 5
1037	1551	CYP3A7	cytochrome P450 family 3 subfamily A member 7
1038	1581	CYP7A1	cytochrome P450 family 7 subfamily A member 1
1039	9420	CYP7B1	cytochrome P450 family 7 subfamily B member 1
1040	10800	CYSLTR1	cysteinyl leukotriene receptor 1
1041	57105	CYSLTR2	cysteinyl leukotriene receptor 2
1042	23002	DAAM1	dishevelled associated activator of morphogenesis 1
1043	1601	DAB2	DAB adaptor protein 2
1044	153090	DAB2IP	DAB2 interacting protein
1045	1602	DACH1	dachshund family transcription factor 1
1046	147906	DACT3	dishevelled binding antagonist of beta catenin 3
1047	199699	DAND5	DAN domain BMP antagonist family member 5
1048	1610	DAO	D-amino acid oxidase
1049	1612	DAPK1	death associated protein kinase 1
1050	23604	DAPK2	death associated protein kinase 2
1051	27071	DAPP1	dual adaptor of phosphotyrosine and 3-phosphoinositides 1
1052	1627	DBN1	drebrin 1
1053	79007	DBNDD1	dysbindin domain containing 1
1054	28988	DBNL	drebrin like
1055	1629	DBT	dihydrolipoamide branched chain transacylase E2
1056	25853	DCAF12	DDB1 and CUL4 associated factor 12
1057	8816	DCAF5	DDB1 and CUL4 associated factor 5
1058	1630	DCC	DCC netrin 1 receptor
1059	1633	DCK	deoxycytidine kinase
1060	9937	DCLRE1A	DNA cross-link repair 1A
1061	64858	DCLRE1B	DNA cross-link repair 1B
1062	1634	DCN	decorin
1063	196513	DCP1B	decapping mRNA 1B
1064	28960	DCPS	decapping enzyme, scavenger
1065	81501	DCSTAMP	dendrocyte expressed seven transmembrane protein
1066	1638	DCT	dopachrome tautomerase
1067	1635	DCTD	dCMP deaminase
1068	11258	DCTN3	dynactin subunit 3
1069	51164	DCTN4	dynactin subunit 4
1070	10671	DCTN6	dynactin subunit 6
1071	23576	DDAH1	dimethylarginine dimethylaminohydrolase 1
1072	23564	DDAH2	dimethylarginine dimethylaminohydrolase 2
1073	1642	DDB1	damage specific DNA binding protein 1
1074	1644	DDC	dopa decarboxylase
1075	1649	DDIT3	DNA damage inducible transcript 3
1076	1650	DDOST	dolichyl-diphosphooligosaccharide--protein glycosyltransferase non-catalytic subunit
1077	780	DDR1	discoidin domain receptor tyrosine kinase 1
1078	4921	DDR2	discoidin domain receptor tyrosine kinase 2
1079	1663	DDX11	DEAD/H-box helicase 11
1080	9188	DDX21	DExD-box helicase 21
1081	7919	DDX39B	DExD-box helicase 39B
1082	1654	DDX3X	DEAD-box helicase 3 X-linked
1083	8653	DDX3Y	DEAD-box helicase 3 Y-linked
1084	55510	DDX43	DEAD-box helicase 43
1085	23586	DDX58	DExD/H-box helicase 58
1086	55601	DDX60	DExD/H-box helicase 60
1087	1666	DECR1	2,4-dienoyl-CoA reductase 1
1088	1667	DEFA1	defensin alpha 1
1089	728358	DEFA1B	defensin alpha 1B
1090	1668	DEFA3	defensin alpha 3
1091	1669	DEFA4	defensin alpha 4
1092	1672	DEFB1	defensin beta 1
1093	55894	DEFB103B	defensin beta 103B
1094	1673	DEFB4A	defensin beta 4A
1095	100289462	DEFB4B	defensin beta 4B
1096	50514	DELEC1	deleted in esophageal cancer 1
1097	10260	DENND4A	DENN domain containing 4A
1098	160518	DENND5B	DENN domain containing 5B
1099	8562	DENR	density regulated re-initiation and release factor
1100	64798	DEPTOR	DEP domain containing MTOR interacting protein
1101	79139	DERL1	derlin 1
1102	51009	DERL2	derlin 2
1103	1674	DES	desmin
1104	54487	DGCR8	DGCR8 microprocessor complex subunit
1105	1606	DGKA	diacylglycerol kinase alpha
1106	1607	DGKB	diacylglycerol kinase beta
1107	8527	DGKD	diacylglycerol kinase delta
1108	8526	DGKE	diacylglycerol kinase epsilon
1109	160851	DGKH	diacylglycerol kinase eta
1110	8525	DGKZ	diacylglycerol kinase zeta
1111	1717	DHCR7	7-dehydrocholesterol reductase
1112	1719	DHFR	dihydrofolate reductase
1113	50846	DHH	desert hedgehog signaling molecule
1114	1723	DHODH	dihydroorotate dehydrogenase (quinone)
1115	79154	DHRS11	dehydrogenase/reductase 11
1116	10202	DHRS2	dehydrogenase/reductase 2
1117	9249	DHRS3	dehydrogenase/reductase 3
1118	57647	DHX37	DEAH-box helicase 37
1119	1660	DHX9	DExH-box helicase 9
1120	23405	DICER1	dicer 1, ribonuclease III
1121	1734	DIO2	iodothyronine deiodinase 2
1122	22982	DIP2C	disco interacting protein 2 homolog C
1123	129563	DIS3L2	DIS3 like 3'-5' exoribonuclease 2
1124	84976	DISP1	dispatched RND transporter family member 1
1125	85455	DISP2	dispatched RND transporter family member 2
1126	1736	DKC1	dyskerin pseudouridine synthase 1
1127	22943	DKK1	dickkopf WNT signaling pathway inhibitor 1
1128	27121	DKK4	dickkopf WNT signaling pathway inhibitor 4
1129	10395	DLC1	DLC1 Rho GTPase activating protein
1130	9940	DLEC1	DLEC1 cilia and flagella associated protein
1131	1739	DLG1	discs large MAGUK scaffold protein 1
1132	1740	DLG2	discs large MAGUK scaffold protein 2
1133	1742	DLG4	discs large MAGUK scaffold protein 4
1134	8788	DLK1	delta like non-canonical Notch ligand 1
1135	28514	DLL1	delta like canonical Notch ligand 1
1136	10683	DLL3	delta like canonical Notch ligand 3
1137	54567	DLL4	delta like canonical Notch ligand 4
1138	1746	DLX2	distal-less homeobox 2
1139	1749	DLX5	distal-less homeobox 5
1140	1755	DMBT1	deleted in malignant brain tumors 1
1141	127343	DMBX1	diencephalon/mesencephalon homeobox 1
1142	1756	DMD	dystrophin
1143	1758	DMP1	dentin matrix acidic phosphoprotein 1
1144	1761	DMRT1	doublesex and mab-3 related transcription factor 1
1145	10655	DMRT2	doublesex and mab-3 related transcription factor 2
1146	58524	DMRT3	doublesex and mab-3 related transcription factor 3
1147	1762	DMWD	DM1 locus, WD repeat containing
1148	1767	DNAH5	dynein axonemal heavy chain 5
1149	1769	DNAH8	dynein axonemal heavy chain 8
1150	3301	DNAJA1	DnaJ heat shock protein family (Hsp40) member A1
1151	10294	DNAJA2	DnaJ heat shock protein family (Hsp40) member A2
1152	51726	DNAJB11	DnaJ heat shock protein family (Hsp40) member B11
1153	134218	DNAJC21	DnaJ heat shock protein family (Hsp40) member C21
1154	80331	DNAJC5	DnaJ heat shock protein family (Hsp40) member C5
1155	1773	DNASE1	deoxyribonuclease 1
1156	1776	DNASE1L3	deoxyribonuclease 1 like 3
1157	92737	DNER	delta/notch like EGF repeat containing
1158	1759	DNM1	dynamin 1
1159	10059	DNM1L	dynamin 1 like
1160	1785	DNM2	dynamin 2
1161	26052	DNM3	dynamin 3
1162	100628315	DNM3OS	DNM3 opposite strand/antisense RNA
1163	1786	DNMT1	DNA methyltransferase 1
1164	1788	DNMT3A	DNA methyltransferase 3 alpha
1165	1789	DNMT3B	DNA methyltransferase 3 beta
1166	23549	DNPEP	aspartyl aminopeptidase
1167	1793	DOCK1	dedicator of cytokinesis 1
1168	1794	DOCK2	dedicator of cytokinesis 2
1169	57572	DOCK6	dedicator of cytokinesis 6
1170	81704	DOCK8	dedicator of cytokinesis 8
1171	79930	DOK3	docking protein 3
1172	57171	DOLPP1	dolichyldiphosphatase 1
1173	1800	DPEP1	dipeptidase 1
1174	8813	DPM1	dolichyl-phosphate mannosyltransferase subunit 1, catalytic
1175	1803	DPP4	dipeptidyl peptidase 4
1176	1804	DPP6	dipeptidyl peptidase like 6
1177	91039	DPP9	dipeptidyl peptidase 9
1178	359787	DPPA3	developmental pluripotency associated 3
1179	55211	DPPA4	developmental pluripotency associated 4
1180	1810	DR1	down-regulator of transcription 1
1181	92749	DRC1	dynein regulatory complex subunit 1
1182	83450	DRC3	dynein regulatory complex subunit 3
1183	1813	DRD2	dopamine receptor D2
1184	1815	DRD4	dopamine receptor D4
1185	29102	DROSHA	drosha ribonuclease III
1186	1826	DSCAM	DS cell adhesion molecule
1187	1828	DSG1	desmoglein 1
1188	1830	DSG3	desmoglein 3
1189	1832	DSP	desmoplakin
1190	667	DST	dystonin
1191	1838	DTNB	dystrobrevin beta
1192	84062	DTNBP1	dystrobrevin binding protein 1
1193	1840	DTX1	deltex E3 ubiquitin ligase 1
1194	53905	DUOX1	dual oxidase 1
1195	50506	DUOX2	dual oxidase 2
1196	1843	DUSP1	dual specificity phosphatase 1
1197	11221	DUSP10	dual specificity phosphatase 10
1198	54935	DUSP23	dual specificity phosphatase 23
1199	338599	DUSP29	dual specificity phosphatase 29
1200	1852	DUSP9	dual specificity phosphatase 9
1201	1854	DUT	deoxyuridine triphosphatase
1202	1855	DVL1	dishevelled segment polarity protein 1
1203	1857	DVL3	dishevelled segment polarity protein 3
1204	1778	DYNC1H1	dynein cytoplasmic 1 heavy chain 1
1205	79659	DYNC2H1	dynein cytoplasmic 2 heavy chain 1
1206	83657	DYNLRB2	dynein light chain roadblock-type 2
1207	6990	DYNLT3	dynein light chain Tctex-type 3
1208	1859	DYRK1A	dual specificity tyrosine phosphorylation regulated kinase 1A
1209	8291	DYSF	dysferlin
1210	1869	E2F1	E2F transcription factor 1
1211	1870	E2F2	E2F transcription factor 2
1212	1871	E2F3	E2F transcription factor 3
1213	1874	E2F4	E2F transcription factor 4
1214	253738	EBF3	EBF transcription factor 3
1215	10148	EBI3	Epstein-Barr virus induced 3
1216	10969	EBNA1BP2	EBNA1 binding protein 2
1217	1889	ECE1	endothelin converting enzyme 1
1218	9427	ECEL1	endothelin converting enzyme like 1
1219	1893	ECM1	extracellular matrix protein 1
1220	641700	ECSCR	endothelial cell surface expressed chemotaxis and apoptosis regulator
1221	1894	ECT2	epithelial cell transforming 2
1222	10085	EDIL3	EGF like repeats and discoidin domains 3
1223	1906	EDN1	endothelin 1
1224	1907	EDN2	endothelin 2
1225	1908	EDN3	endothelin 3
1226	1909	EDNRA	endothelin receptor type A
1227	1910	EDNRB	endothelin receptor type B
1228	8411	EEA1	early endosome antigen 1
1229	1915	EEF1A1	eukaryotic translation elongation factor 1 alpha 1
1230	1937	EEF1G	eukaryotic translation elongation factor 1 gamma
1231	1938	EEF2	eukaryotic translation elongation factor 2
1232	29904	EEF2K	eukaryotic elongation factor 2 kinase
1233	2202	EFEMP1	EGF containing fibulin extracellular matrix protein 1
1234	30008	EFEMP2	EGF containing fibulin extracellular matrix protein 2
1235	114327	EFHC1	EF-hand domain containing 1
1236	1942	EFNA1	ephrin A1
1237	1948	EFNB2	ephrin B2
1238	9343	EFTUD2	elongation factor Tu GTP binding domain containing 2
1239	1950	EGF	epidermal growth factor
1240	1956	EGFR	epidermal growth factor receptor
1241	54583	EGLN1	egl-9 family hypoxia inducible factor 1
1242	1958	EGR1	early growth response 1
1243	1959	EGR2	early growth response 2
1244	10919	EHMT2	euchromatic histone lysine methyltransferase 2
1245	10209	EIF1	eukaryotic translation initiation factor 1
1246	5610	EIF2AK2	eukaryotic translation initiation factor 2 alpha kinase 2
1247	9451	EIF2AK3	eukaryotic translation initiation factor 2 alpha kinase 3
1248	1967	EIF2B1	eukaryotic translation initiation factor 2B subunit alpha
1249	8892	EIF2B2	eukaryotic translation initiation factor 2B subunit beta
1250	8890	EIF2B4	eukaryotic translation initiation factor 2B subunit delta
1251	1965	EIF2S1	eukaryotic translation initiation factor 2 subunit alpha
1252	8894	EIF2S2	eukaryotic translation initiation factor 2 subunit beta
1253	8661	EIF3A	eukaryotic translation initiation factor 3 subunit A
1254	8669	EIF3J	eukaryotic translation initiation factor 3 subunit J
1255	51386	EIF3L	eukaryotic translation initiation factor 3 subunit L
1256	1973	EIF4A1	eukaryotic translation initiation factor 4A1
1257	9775	EIF4A3	eukaryotic translation initiation factor 4A3
1258	1977	EIF4E	eukaryotic translation initiation factor 4E
1259	1978	EIF4EBP1	eukaryotic translation initiation factor 4E binding protein 1
1260	3692	EIF6	eukaryotic translation initiation factor 6
1261	1991	ELANE	elastase, neutrophil expressed
1262	1994	ELAVL1	ELAV like RNA binding protein 1
1263	1993	ELAVL2	ELAV like RNA binding protein 2
1264	1995	ELAVL3	ELAV like RNA binding protein 3
1265	1999	ELF3	E74 like ETS transcription factor 3
1266	2002	ELK1	ETS transcription factor ELK1
1267	2004	ELK3	ETS transcription factor ELK3
1268	9844	ELMO1	engulfment and cell motility 1
1269	55531	ELMOD1	ELMO domain containing 1
1270	255520	ELMOD2	ELMO domain containing 2
1271	2006	ELN	elastin
1272	79071	ELOVL6	ELOVL fatty acid elongase 6
1273	23065	EMC1	ER membrane protein complex subunit 1
1274	9694	EMC2	ER membrane protein complex subunit 2
1275	55831	EMC3	ER membrane protein complex subunit 3
1276	51234	EMC4	ER membrane protein complex subunit 4
1277	83460	EMC6	ER membrane protein complex subunit 6
1278	56851	EMC7	ER membrane protein complex subunit 7
1279	51705	EMCN	endomucin
1280	2009	EML1	EMAP like 1
1281	27436	EML4	EMAP like 4
1282	56946	EMSY	EMSY transcriptional repressor, BRCA2 interacting
1283	8507	ENC1	ectodermal-neural cortex 1
1284	2022	ENG	endoglin
1285	375704	ENHO	energy homeostasis associated
1286	2023	ENO1	enolase 1
1287	2026	ENO2	enolase 2
1288	10495	ENOX2	ecto-NOX disulfide-thiol exchanger 2
1289	2028	ENPEP	glutamyl aminopeptidase
1290	5167	ENPP1	ectonucleotide pyrophosphatase/phosphodiesterase 1
1291	5168	ENPP2	ectonucleotide pyrophosphatase/phosphodiesterase 2
1292	953	ENTPD1	ectonucleoside triphosphate diphosphohydrolase 1
1293	8320	EOMES	eomesodermin
1294	2033	EP300	E1A binding protein p300
1295	2034	EPAS1	endothelial PAS domain protein 1
1296	2038	EPB42	erythrocyte membrane protein band 4.2
1297	4072	EPCAM	epithelial cell adhesion molecule
1298	1969	EPHA2	EPH receptor A2
1299	2042	EPHA3	EPH receptor A3
1300	2045	EPHA7	EPH receptor A7
1301	2047	EPHB1	EPH receptor B1
1302	2048	EPHB2	EPH receptor B2
1303	2052	EPHX1	epoxide hydrolase 1
1304	7957	EPM2A	EPM2A glucan phosphatase, laforin
1305	2056	EPO	erythropoietin
1306	2057	EPOR	erythropoietin receptor
1307	83481	EPPK1	epiplakin 1
1308	2058	EPRS1	glutamyl-prolyl-tRNA synthetase 1
1309	8288	EPX	eosinophil peroxidase
1310	2064	ERBB2	erb-b2 receptor tyrosine kinase 2
1311	2065	ERBB3	erb-b2 receptor tyrosine kinase 3
1312	26059	ERC2	ELKS/RAB6-interacting/CAST family member 2
1313	2067	ERCC1	ERCC excision repair 1, endonuclease non-catalytic subunit
1314	2074	ERCC6	ERCC excision repair 6, chromatin remodeling factor
1315	2077	ERF	ETS2 repressor factor
1316	2078	ERG	ETS transcription factor ERG
1317	10613	ERLIN1	ER lipid raft associated 1
1318	11160	ERLIN2	ER lipid raft associated 2
1319	2081	ERN1	endoplasmic reticulum to nucleus signaling 1
1320	10595	ERN2	endoplasmic reticulum to nucleus signaling 2
1321	100862688	ERVK-11	endogenous retrovirus group K member 11
1322	100616442	ERVK-12	endogenous retrovirus group K member 12
1323	100616100	ERVK-2	endogenous retrovirus group K member 2
1324	100616445	ERVK-22	endogenous retrovirus group K member 22
1325	11082	ESM1	endothelial cell specific molecule 1
1326	2099	ESR1	estrogen receptor 1
1327	2100	ESR2	estrogen receptor 2
1328	54845	ESRP1	epithelial splicing regulatory protein 1
1329	2108	ETFA	electron transfer flavoprotein subunit alpha
1330	23474	ETHE1	ETHE1 persulfide dioxygenase
1331	2113	ETS1	ETS proto-oncogene 1, transcription factor
1332	2114	ETS2	ETS proto-oncogene 2, transcription factor
1333	2115	ETV1	ETS variant transcription factor 1
1334	2117	ETV3	ETS variant transcription factor 3
1335	2118	ETV4	ETS variant transcription factor 4
1336	2119	ETV5	ETS variant transcription factor 5
1337	2120	ETV6	ETS variant transcription factor 6
1338	2125	EVPL	envoplakin
1339	90332	EXOC3L2	exocyst complex component 3 like 2
1340	60412	EXOC4	exocyst complex component 4
1341	5394	EXOSC10	exosome component 10
1342	51010	EXOSC3	exosome component 3
1343	5393	EXOSC9	exosome component 9
1344	2135	EXTL2	exostosin like glycosyltransferase 2
1345	2137	EXTL3	exostosin like glycosyltransferase 3
1346	2145	EZH1	enhancer of zeste 1 polycomb repressive complex 2 subunit
1347	2146	EZH2	enhancer of zeste 2 polycomb repressive complex 2 subunit
1348	7430	EZR	ezrin
1349	2159	F10	coagulation factor X
1350	50848	F11R	F11 receptor
1351	2161	F12	coagulation factor XII
1352	2147	F2	coagulation factor II, thrombin
1353	2149	F2R	coagulation factor II thrombin receptor
1354	2150	F2RL1	F2R like trypsin receptor 1
1355	2151	F2RL2	coagulation factor II thrombin receptor like 2
1356	9002	F2RL3	F2R like thrombin or trypsin receptor 3
1357	2152	F3	coagulation factor III, tissue factor
1358	2153	F5	coagulation factor V
1359	2157	F8	coagulation factor VIII
1360	2158	F9	coagulation factor IX
1361	199990	FAAP20	FA core complex associated protein 20
1362	2170	FABP3	fatty acid binding protein 3
1363	2173	FABP7	fatty acid binding protein 7
1364	8772	FADD	Fas associated via death domain
1365	9415	FADS2	fatty acid desaturase 2
1366	11124	FAF1	Fas associated factor 1
1367	2184	FAH	fumarylacetoacetate hydrolase
1368	151313	FAHD2B	fumarylacetoacetate hydrolase domain containing 2B
1369	642273	FAM110C	family with sequence similarity 110 member C
1370	374393	FAM111B	family with sequence similarity 111 member B
1371	84668	FAM126A	family with sequence similarity 126 member A
1372	10144	FAM13A	family with sequence similarity 13 member A
1373	83648	FAM167A	family with sequence similarity 167 member A
1374	130074	FAM168B	family with sequence similarity 168 member B
1375	400823	FAM177B	family with sequence similarity 177 member B
1376	10712	FAM189B	family with sequence similarity 189 member B
1377	54757	FAM20A	FAM20A golgi associated secretory pathway pseudokinase
1378	9917	FAM20B	FAM20B glycosaminoglycan xylosylkinase
1379	729533	FAM72A	family with sequence similarity 72 member A
1380	653820	FAM72B	family with sequence similarity 72 member B
1381	157769	FAM91A1	family with sequence similarity 91 member A1
1382	22909	FAN1	FANCD2 and FANCI associated nuclease 1
1383	2175	FANCA	FA complementation group A
1384	55215	FANCI	FA complementation group I
1385	2191	FAP	fibroblast activation protein alpha
1386	9855	FARP2	FERM, ARH/RhoGEF and pleckstrin domain protein 2
1387	2193	FARSA	phenylalanyl-tRNA synthetase subunit alpha
1388	10056	FARSB	phenylalanyl-tRNA synthetase subunit beta
1389	355	FAS	Fas cell surface death receptor
1390	356	FASLG	Fas ligand
1391	2194	FASN	fatty acid synthase
1392	10922	FASTK	Fas activated serine/threonine kinase
1393	79675	FASTKD1	FAST kinase domains 1
1394	2091	FBL	fibrillarin
1395	2192	FBLN1	fibulin 1
1396	10516	FBLN5	fibulin 5
1397	129804	FBLN7	fibulin 7
1398	2200	FBN1	fibrillin 1
1399	2201	FBN2	fibrillin 2
1400	64319	FBRS	fibrosin
1401	84961	FBXL20	F-box and leucine rich repeat protein 20
1402	114907	FBXO32	F-box protein 32
1403	81545	FBXO38	F-box protein 38
1404	51725	FBXO40	F-box protein 40
1405	25793	FBXO7	F-box protein 7
1406	26269	FBXO8	F-box protein 8
1407	23291	FBXW11	F-box and WD repeat domain containing 11
1408	26259	FBXW8	F-box and WD repeat domain containing 8
1409	2205	FCER1A	Fc fragment of IgE receptor Ia
1410	2208	FCER2	Fc fragment of IgE receptor II
1411	2209	FCGR1A	Fc fragment of IgG receptor Ia
1412	2210	FCGR1B	Fc fragment of IgG receptor Ib
1413	2212	FCGR2A	Fc fragment of IgG receptor IIa
1414	2213	FCGR2B	Fc fragment of IgG receptor IIb
1415	9103	FCGR2C	Fc fragment of IgG receptor IIc (gene/pseudogene)
1416	2214	FCGR3A	Fc fragment of IgG receptor IIIa
1417	2215	FCGR3B	Fc fragment of IgG receptor IIIb
1418	2217	FCGRT	Fc fragment of IgG receptor and transporter
1419	23149	FCHO1	FCH and mu domain containing endocytic adaptor 1
1420	9214	FCMR	Fc fragment of IgM receptor
1421	2219	FCN1	ficolin 1
1422	2220	FCN2	ficolin 2
1423	8547	FCN3	ficolin 3
1424	115352	FCRL3	Fc receptor like 3
1425	2237	FEN1	flap structure-specific endonuclease 1
1426	400550	FENDRR	FOXF1 adjacent non-coding developmental regulatory RNA
1427	2241	FER	FER tyrosine kinase
1428	80307	FER1L4	fer-1 like family member 4 (pseudogene)
1429	55612	FERMT1	fermitin family member 1
1430	2242	FES	FES proto-oncogene, tyrosine kinase
1431	54738	FEV	FEV transcription factor, ETS family member
1432	2867	FFAR2	free fatty acid receptor 2
1433	2244	FGB	fibrinogen beta chain
1434	2246	FGF1	fibroblast growth factor 1
1435	2255	FGF10	fibroblast growth factor 10
1436	2258	FGF13	fibroblast growth factor 13
1437	8817	FGF18	fibroblast growth factor 18
1438	9965	FGF19	fibroblast growth factor 19
1439	2247	FGF2	fibroblast growth factor 2
1440	26281	FGF20	fibroblast growth factor 20
1441	26291	FGF21	fibroblast growth factor 21
1442	8074	FGF23	fibroblast growth factor 23
1443	2249	FGF4	fibroblast growth factor 4
1444	2252	FGF7	fibroblast growth factor 7
1445	2254	FGF9	fibroblast growth factor 9
1446	2260	FGFR1	fibroblast growth factor receptor 1
1447	2263	FGFR2	fibroblast growth factor receptor 2
1448	2261	FGFR3	fibroblast growth factor receptor 3
1449	2264	FGFR4	fibroblast growth factor receptor 4
1450	53834	FGFRL1	fibroblast growth factor receptor like 1
1451	2266	FGG	fibrinogen gamma chain
1452	2267	FGL1	fibrinogen like 1
1453	2268	FGR	FGR proto-oncogene, Src family tyrosine kinase
1454	2272	FHIT	fragile histidine triad diadenosine triphosphatase
1455	2274	FHL2	four and a half LIM domains 2
1456	81608	FIP1L1	factor interacting with PAPOLA and CPSF1
1457	60681	FKBP10	FKBP prolyl isomerase 10
1458	2280	FKBP1A	FKBP prolyl isomerase 1A
1459	642489	FKBP1C	FKBP prolyl isomerase 1C
1460	2288	FKBP4	FKBP prolyl isomerase 4
1461	2289	FKBP5	FKBP prolyl isomerase 5
1462	23770	FKBP8	FKBP prolyl isomerase 8
1463	79147	FKRP	fukutin related protein
1464	2312	FLG	filaggrin
1465	2313	FLI1	Fli-1 proto-oncogene, ETS transcription factor
1466	2316	FLNA	filamin A
1467	2317	FLNB	filamin B
1468	2318	FLNC	filamin C
1469	10211	FLOT1	flotillin 1
1470	2321	FLT1	fms related receptor tyrosine kinase 1
1471	2322	FLT3	fms related receptor tyrosine kinase 3
1472	2323	FLT3LG	fms related receptor tyrosine kinase 3 ligand
1473	2324	FLT4	fms related receptor tyrosine kinase 4
1474	2330	FMO5	flavin containing dimethylaniline monoxygenase 5
1475	2331	FMOD	fibromodulin
1476	2332	FMR1	FMRP translational regulator 1
1477	2335	FN1	fibronectin 1
1478	2350	FOLR2	folate receptor beta
1479	2353	FOS	Fos proto-oncogene, AP-1 transcription factor subunit
1480	2354	FOSB	FosB proto-oncogene, AP-1 transcription factor subunit
1481	8061	FOSL1	FOS like 1, AP-1 transcription factor subunit
1482	2355	FOSL2	FOS like 2, AP-1 transcription factor subunit
1483	3170	FOXA2	forkhead box A2
1484	3171	FOXA3	forkhead box A3
1485	2296	FOXC1	forkhead box C1
1486	2303	FOXC2	forkhead box C2
1487	2297	FOXD1	forkhead box D1
1488	2306	FOXD2	forkhead box D2
1489	2304	FOXE1	forkhead box E1
1490	2294	FOXF1	forkhead box F1
1491	2290	FOXG1	forkhead box G1
1492	8928	FOXH1	forkhead box H1
1493	2302	FOXJ1	forkhead box J1
1494	221937	FOXK1	forkhead box K1
1495	2300	FOXL1	forkhead box L1
1496	2305	FOXM1	forkhead box M1
1497	2308	FOXO1	forkhead box O1
1498	2309	FOXO3	forkhead box O3
1499	93986	FOXP2	forkhead box P2
1500	50943	FOXP3	forkhead box P3
1501	116113	FOXP4	forkhead box P4
1502	2357	FPR1	formyl peptide receptor 1
1503	2358	FPR2	formyl peptide receptor 2
1504	341640	FREM2	FRAS1 related extracellular matrix 2
1505	2444	FRK	fyn related Src family tyrosine kinase
1506	285527	FRYL	FRY like transcription coactivator
1507	6624	FSCN1	fascin actin-bundling protein 1
1508	79187	FSD1	fibronectin type III and SPRY domain containing 1
1509	83856	FSD1L	fibronectin type III and SPRY domain containing 1 like
1510	2492	FSHR	follicle stimulating hormone receptor
1511	10468	FST	follistatin
1512	11167	FSTL1	follistatin like 1
1513	23105	FSTL4	follistatin like 4
1514	79068	FTO	FTO alpha-ketoglutarate dependent dioxygenase
1515	5045	FURIN	furin, paired basic amino acid cleaving enzyme
1516	84750	FUT10	fucosyltransferase 10
1517	2529	FUT7	fucosyltransferase 7
1518	2530	FUT8	fucosyltransferase 8
1519	5348	FXYD1	FXYD domain containing ion transport regulator 1
1520	5349	FXYD3	FXYD domain containing ion transport regulator 3
1521	53827	FXYD5	FXYD domain containing ion transport regulator 5
1522	2534	FYN	FYN proto-oncogene, Src family tyrosine kinase
1523	8321	FZD1	frizzled class receptor 1
1524	2535	FZD2	frizzled class receptor 2
1525	8322	FZD4	frizzled class receptor 4
1526	7855	FZD5	frizzled class receptor 5
1527	8323	FZD6	frizzled class receptor 6
1528	8324	FZD7	frizzled class receptor 7
1529	8325	FZD8	frizzled class receptor 8
1530	2538	G6PC	glucose-6-phosphatase catalytic subunit
1531	57818	G6PC2	glucose-6-phosphatase catalytic subunit 2
1532	92579	G6PC3	glucose-6-phosphatase catalytic subunit 3
1533	2539	G6PD	glucose-6-phosphate dehydrogenase
1534	2549	GAB1	GRB2 associated binding protein 1
1535	9846	GAB2	GRB2 associated binding protein 2
1536	139716	GAB3	GRB2 associated binding protein 3
1537	2551	GABPA	GA binding protein transcription factor subunit alpha
1538	2554	GABRA1	gamma-aminobutyric acid type A receptor subunit alpha1
1539	2555	GABRA2	gamma-aminobutyric acid type A receptor subunit alpha2
1540	2556	GABRA3	gamma-aminobutyric acid type A receptor subunit alpha3
1541	2557	GABRA4	gamma-aminobutyric acid type A receptor subunit alpha4
1542	2558	GABRA5	gamma-aminobutyric acid type A receptor subunit alpha5
1543	2559	GABRA6	gamma-aminobutyric acid type A receptor subunit alpha6
1544	2560	GABRB1	gamma-aminobutyric acid type A receptor subunit beta1
1545	2561	GABRB2	gamma-aminobutyric acid type A receptor subunit beta2
1546	2562	GABRB3	gamma-aminobutyric acid type A receptor subunit beta3
1547	2563	GABRD	gamma-aminobutyric acid type A receptor subunit delta
1548	2564	GABRE	gamma-aminobutyric acid type A receptor subunit epsilon
1549	2565	GABRG1	gamma-aminobutyric acid type A receptor subunit gamma1
1550	2566	GABRG2	gamma-aminobutyric acid type A receptor subunit gamma2
1551	2567	GABRG3	gamma-aminobutyric acid type A receptor subunit gamma3
1552	2568	GABRP	gamma-aminobutyric acid type A receptor subunit pi
1553	55879	GABRQ	gamma-aminobutyric acid type A receptor subunit theta
1554	2571	GAD1	glutamate decarboxylase 1
1555	2572	GAD2	glutamate decarboxylase 2
1556	1647	GADD45A	growth arrest and DNA damage inducible alpha
1557	4616	GADD45B	growth arrest and DNA damage inducible beta
1558	2581	GALC	galactosylceramidase
1559	2588	GALNS	galactosamine (N-acetyl)-6-sulfatase
1560	2591	GALNT3	polypeptide N-acetylgalactosaminyltransferase 3
1561	2593	GAMT	guanidinoacetate N-methyltransferase
1562	23193	GANAB	glucosidase II alpha subunit
1563	2596	GAP43	growth associated protein 43
1564	2597	GAPDH	glyceraldehyde-3-phosphate dehydrogenase
1565	54433	GAR1	GAR1 ribonucleoprotein
1566	2617	GARS1	glycyl-tRNA synthetase 1
1567	2621	GAS6	growth arrest specific 6
1568	2520	GAST	gastrin
1569	2623	GATA1	GATA binding protein 1
1570	2624	GATA2	GATA binding protein 2
1571	2625	GATA3	GATA binding protein 3
1572	2626	GATA4	GATA binding protein 4
1573	2627	GATA6	GATA binding protein 6
1574	57798	GATAD1	GATA zinc finger domain containing 1
1575	2628	GATM	glycine amidinotransferase
1576	2629	GBA	glucosylceramidase beta
1577	57704	GBA2	glucosylceramidase beta 2
1578	57733	GBA3	glucosylceramidase beta 3 (gene/pseudogene)
1579	2633	GBP1	guanylate binding protein 1
1580	2634	GBP2	guanylate binding protein 2
1581	2635	GBP3	guanylate binding protein 3
1582	115362	GBP5	guanylate binding protein 5
1583	2638	GC	GC vitamin D binding protein
1584	2639	GCDH	glutaryl-CoA dehydrogenase
1585	2643	GCH1	GTP cyclohydrolase 1
1586	2645	GCK	glucokinase
1587	2729	GCLC	glutamate-cysteine ligase catalytic subunit
1588	10985	GCN1	GCN1 activator of EIF2AK4
1589	9245	GCNT3	glucosaminyl (N-acetyl) transferase 3, mucin type
1590	145781	GCOM1	GRINL1A complex locus 1
1591	9615	GDA	guanine deaminase
1592	2657	GDF1	growth differentiation factor 1
1593	2662	GDF10	growth differentiation factor 10
1594	10220	GDF11	growth differentiation factor 11
1595	9518	GDF15	growth differentiation factor 15
1596	2664	GDI1	GDP dissociation inhibitor 1
1597	2665	GDI2	GDP dissociation inhibitor 2
1598	2668	GDNF	glial cell derived neurotrophic factor
1599	2669	GEM	GTP binding protein overexpressed in skeletal muscle
1600	59330	GER	Gastroesophageal reflux
1601	7485	GET1	guided entry of tail-anchored proteins factor 1
1602	2670	GFAP	glial fibrillary acidic protein
1603	9453	GGPS1	geranylgeranyl diphosphate synthase 1
1604	2678	GGT1	gamma-glutamyltransferase 1
1605	728441	GGT2	gamma-glutamyltransferase 2
1606	728226	GGTLC3	gamma-glutamyltransferase light chain family member 3
1607	729838	GGTLC4P	gamma-glutamyltransferase light chain 4 pseudogene
1608	653590	GGTLC5P	gamma-glutamyltransferase light chain 5 pseudogene
1609	2688	GH1	growth hormone 1
1610	2690	GHR	growth hormone receptor
1611	2691	GHRH	growth hormone releasing hormone
1612	2693	GHSR	growth hormone secretagogue receptor
1613	474344	GIMAP6	GTPase, IMAP family member 6
1614	2695	GIP	gastric inhibitory polypeptide
1615	28964	GIT1	GIT ArfGAP 1
1616	9815	GIT2	GIT ArfGAP 2
1617	2697	GJA1	gap junction protein alpha 1
1618	2702	GJA5	gap junction protein alpha 5
1619	2706	GJB2	gap junction protein beta 2
1620	200504	GKN2	gastrokine 2
1621	2717	GLA	galactosidase alpha
1622	2720	GLB1	galactosidase beta 1
1623	2735	GLI1	GLI family zinc finger 1
1624	2736	GLI2	GLI family zinc finger 2
1625	2737	GLI3	GLI family zinc finger 3
1626	84662	GLIS2	GLIS family zinc finger 2
1627	169792	GLIS3	GLIS family zinc finger 3
1628	2739	GLO1	glyoxalase I
1629	2740	GLP1R	glucagon like peptide 1 receptor
1630	2741	GLRA1	glycine receptor alpha 1
1631	2745	GLRX	glutaredoxin
1632	2744	GLS	glutaminase
1633	2760	GM2A	GM2 ganglioside activator
1634	2762	GMDS	GDP-mannose 4,6-dehydratase
1635	2766	GMPR	guanosine monophosphate reductase
1636	2767	GNA11	G protein subunit alpha 11
1637	2768	GNA12	G protein subunit alpha 12
1638	2771	GNAI2	G protein subunit alpha i2
1639	2775	GNAO1	G protein subunit alpha o1
1640	2778	GNAS	GNAS complex locus
1641	2779	GNAT1	G protein subunit alpha transducin 1
1642	54584	GNB1L	G protein subunit beta 1 like
1643	2786	GNG4	G protein subunit gamma 4
1644	26354	GNL3	G protein nucleolar 3
1645	2801	GOLGA2	golgin A2
1646	57120	GOPC	golgi associated PDZ and coiled-coil motif containing
1647	92344	GORAB	golgin, RAB6 interacting
1648	64689	GORASP1	golgi reassembly stacking protein 1
1649	9570	GOSR2	golgi SNAP receptor complex member 2
1650	2806	GOT2	glutamic-oxaloacetic transaminase 2
1651	2811	GP1BA	glycoprotein Ib platelet subunit alpha
1652	51206	GP6	glycoprotein VI platelet
1653	2815	GP9	glycoprotein IX platelet
1654	10223	GPA33	glycoprotein A33
1655	151306	GPBAR1	G protein-coupled bile acid receptor 1
1656	2719	GPC3	glypican 3
1657	2852	GPER1	G protein-coupled estrogen receptor 1
1658	170589	GPHA2	glycoprotein hormone subunit alpha 2
1659	10243	GPHN	gephyrin
1660	2821	GPI	glucose-6-phosphate isomerase
1661	338328	GPIHBP1	glycosylphosphatidylinositol anchored high density lipoprotein binding protein 1
1662	10457	GPNMB	glycoprotein nmb
1663	2838	GPR15	G protein-coupled receptor 15
1664	2840	GPR17	G protein-coupled receptor 17
1665	2841	GPR18	G protein-coupled receptor 18
1666	1880	GPR183	G protein-coupled receptor 183
1667	2849	GPR26	G protein-coupled receptor 26
1668	2853	GPR31	G protein-coupled receptor 31
1669	2828	GPR4	G protein-coupled receptor 4
1670	2830	GPR6	G protein-coupled receptor 6
1671	53831	GPR84	G protein-coupled receptor 84
1672	9052	GPRC5A	G protein-coupled receptor class C group 5 member A
1673	2873	GPS1	G protein pathway suppressor 1
1674	63940	GPSM3	G protein signaling modulator 3
1675	2875	GPT	glutamic--pyruvic transaminase
1676	2878	GPX3	glutathione peroxidase 3
1677	2879	GPX4	glutathione peroxidase 4
1678	2882	GPX7	glutathione peroxidase 7
1679	9402	GRAP2	GRB2 related adaptor protein 2
1680	2885	GRB2	growth factor receptor bound protein 2
1681	26585	GREM1	gremlin 1, DAN family BMP antagonist
1682	29841	GRHL1	grainyhead like transcription factor 1
1683	79977	GRHL2	grainyhead like transcription factor 2
1684	9380	GRHPR	glyoxylate and hydroxypyruvate reductase
1685	2895	GRID2	glutamate ionotropic receptor delta type subunit 2
1686	2902	GRIN1	glutamate ionotropic receptor NMDA type subunit 1
1687	2903	GRIN2A	glutamate ionotropic receptor NMDA type subunit 2A
1688	2904	GRIN2B	glutamate ionotropic receptor NMDA type subunit 2B
1689	2905	GRIN2C	glutamate ionotropic receptor NMDA type subunit 2C
1690	2906	GRIN2D	glutamate ionotropic receptor NMDA type subunit 2D
1691	116443	GRIN3A	glutamate ionotropic receptor NMDA type subunit 3A
1692	116444	GRIN3B	glutamate ionotropic receptor NMDA type subunit 3B
1693	2907	GRINA	glutamate ionotropic receptor NMDA type subunit associated protein 1
1694	156	GRK2	G protein-coupled receptor kinase 2
1695	2870	GRK6	G protein-coupled receptor kinase 6
1696	2916	GRM6	glutamate metabotropic receptor 6
1697	2918	GRM8	glutamate metabotropic receptor 8
1698	2896	GRN	granulin precursor
1699	2922	GRP	gastrin releasing peptide
1700	79792	GSDMD	gasdermin D
1701	2932	GSK3B	glycogen synthase kinase 3 beta
1702	2934	GSN	gelsolin
1703	79807	GSTCD	glutathione S-transferase C-terminal domain containing
1704	373156	GSTK1	glutathione S-transferase kappa 1
1705	2944	GSTM1	glutathione S-transferase mu 1
1706	2950	GSTP1	glutathione S-transferase pi 1
1707	2952	GSTT1	glutathione S-transferase theta 1
1708	2962	GTF2F1	general transcription factor IIF subunit 1
1709	2965	GTF2H1	general transcription factor IIH subunit 1
1710	2968	GTF2H4	general transcription factor IIH subunit 4
1711	51512	GTSE1	G2 and S-phase expressed 1
1712	2980	GUCA2A	guanylate cyclase activator 2A
1713	2983	GUCY1B1	guanylate cyclase 1 soluble subunit beta 1
1714	2974	GUCY1B2	guanylate cyclase 1 soluble subunit beta 2 (pseudogene)
1715	2984	GUCY2C	guanylate cyclase 2C
1716	51454	GULP1	GULP PTB domain containing engulfment adaptor 1
1717	2990	GUSB	glucuronidase beta
1718	2993	GYPA	glycophorin A (MNS blood group)
1719	2994	GYPB	glycophorin B (MNS blood group)
1720	2996	GYPE	glycophorin E (MNS blood group)
1721	3001	GZMA	granzyme A
1722	3002	GZMB	granzyme B
1723	3008	H1-4	H1.4 linker histone, cluster member
1724	283120	H19	H19 imprinted maternally expressed transcript
1725	373861	H1-9P	H1.9 linker histone, pseudogene
1726	221613	H2AC1	H2A clustered histone 1
1727	8969	H2AC11	H2A clustered histone 11
1728	85235	H2AC12	H2A clustered histone 12
1729	8329	H2AC13	H2A clustered histone 13
1730	8331	H2AC14	H2A clustered histone 14
1731	8330	H2AC15	H2A clustered histone 15
1732	8337	H2AC18	H2A clustered histone 18
1733	8338	H2AC20	H2A clustered histone 20
1734	3014	H2AX	H2A.X variant histone
1735	8290	H3-4	H3.4 histone
1736	115482713	H3P10	H3 histone pseudogene 10
1737	115482708	H3P11	H3 histone pseudogene 11
1738	115482696	H3P23	H3 histone pseudogene 23
1739	115482699	H3P28	H3 histone pseudogene 28
1740	115482723	H3P40	H3 histone pseudogene 40
1741	121504	H4-16	H4 histone 16
1742	8359	H4C1	H4 clustered histone 1
1743	8363	H4C11	H4 clustered histone 11
1744	8362	H4C12	H4 clustered histone 12
1745	8368	H4C13	H4 clustered histone 13
1746	8370	H4C14	H4 clustered histone 14
1747	554313	H4C15	H4 clustered histone 15
1748	8366	H4C2	H4 clustered histone 2
1749	8364	H4C3	H4 clustered histone 3
1750	8360	H4C4	H4 clustered histone 4
1751	8367	H4C5	H4 clustered histone 5
1752	8361	H4C6	H4 clustered histone 6
1753	8365	H4C8	H4 clustered histone 8
1754	8294	H4C9	H4 clustered histone 9
1755	3026	HABP2	hyaluronan binding protein 2
1756	3033	HADH	hydroxyacyl-CoA dehydrogenase
1757	57817	HAMP	hepcidin antimicrobial peptide
1758	9464	HAND2	heart and neural crest derivatives expressed 2
1759	3035	HARS1	histidyl-tRNA synthetase 1
1760	23438	HARS2	histidyl-tRNA synthetase 2, mitochondrial
1761	3037	HAS2	hyaluronan synthase 2
1762	3038	HAS3	hyaluronan synthase 3
1763	26762	HAVCR1	hepatitis A virus cellular receptor 1
1764	84868	HAVCR2	hepatitis A virus cellular receptor 2
1765	3039	HBA1	hemoglobin subunit alpha 1
1766	3040	HBA2	hemoglobin subunit alpha 2
1767	3043	HBB	hemoglobin subunit beta
1768	3046	HBE1	hemoglobin subunit epsilon 1
1769	3055	HCK	HCK proto-oncogene, Src family tyrosine kinase
1770	3057	HCL2	hair color 2 (red)
1771	348980	HCN1	hyperpolarization activated cyclic nucleotide gated potassium channel 1
1772	10866	HCP5	HLA complex P5
1773	3060	HCRT	hypocretin neuropeptide precursor
1774	3065	HDAC1	histone deacetylase 1
1775	3066	HDAC2	histone deacetylase 2
1776	8841	HDAC3	histone deacetylase 3
1777	9759	HDAC4	histone deacetylase 4
1778	10013	HDAC6	histone deacetylase 6
1779	51564	HDAC7	histone deacetylase 7
1780	55869	HDAC8	histone deacetylase 8
1781	9734	HDAC9	histone deacetylase 9
1782	3068	HDGF	heparin binding growth factor
1783	25831	HECTD1	HECT domain E3 ubiquitin protein ligase 1
1784	143279	HECTD2	HECT domain E3 ubiquitin protein ligase 2
1785	23072	HECW1	HECT, C2 and WW domain containing E3 ubiquitin protein ligase 1
1786	57493	HEG1	heart development protein with EGF like domains 1
1787	3070	HELLS	helicase, lymphoid specific
1788	113510	HELQ	helicase, POLQ like
1789	8924	HERC2	HECT and RLD domain containing E3 ubiquitin protein ligase 2
1790	51191	HERC5	HECT and RLD domain containing E3 ubiquitin protein ligase 5
1791	3073	HEXA	hexosaminidase subunit alpha
1792	23462	HEY1	hes related family bHLH transcription factor with YRPW motif 1
1793	23493	HEY2	hes related family bHLH transcription factor with YRPW motif 2
1794	3077	HFE	homeostatic iron regulator
1795	3082	HGF	hepatocyte growth factor
1796	3083	HGFAC	HGF activator
1797	9146	HGS	hepatocyte growth factor-regulated tyrosine kinase substrate
1798	3087	HHEX	hematopoietically expressed homeobox
1799	64399	HHIP	hedgehog interacting protein
1800	3091	HIF1A	hypoxia inducible factor 1 subunit alpha
1801	55662	HIF1AN	hypoxia inducible factor 1 subunit alpha inhibitor
1802	64344	HIF3A	hypoxia inducible factor 3 subunit alpha
1803	3092	HIP1	huntingtin interacting protein 1
1804	28996	HIPK2	homeodomain interacting protein kinase 2
1805	3098	HK1	hexokinase 1
1806	3099	HK2	hexokinase 2
1807	3105	HLA-A	major histocompatibility complex, class I, A
1808	3106	HLA-B	major histocompatibility complex, class I, B
1809	3107	HLA-C	major histocompatibility complex, class I, C
1810	3108	HLA-DMA	major histocompatibility complex, class II, DM alpha
1811	3111	HLA-DOA	major histocompatibility complex, class II, DO alpha
1812	3113	HLA-DPA1	major histocompatibility complex, class II, DP alpha 1
1813	3115	HLA-DPB1	major histocompatibility complex, class II, DP beta 1
1814	3117	HLA-DQA1	major histocompatibility complex, class II, DQ alpha 1
1815	3119	HLA-DQB1	major histocompatibility complex, class II, DQ beta 1
1816	3122	HLA-DRA	major histocompatibility complex, class II, DR alpha
1817	3123	HLA-DRB1	major histocompatibility complex, class II, DR beta 1
1818	3127	HLA-DRB5	major histocompatibility complex, class II, DR beta 5
1819	3133	HLA-E	major histocompatibility complex, class I, E
1820	3135	HLA-G	major histocompatibility complex, class I, G
1821	3131	HLF	HLF transcription factor, PAR bZIP family member
1822	81502	HM13	histocompatibility minor 13
1823	3145	HMBS	hydroxymethylbilane synthase
1824	3159	HMGA1	high mobility group AT-hook 1
1825	8091	HMGA2	high mobility group AT-hook 2
1826	3146	HMGB1	high mobility group box 1
1827	3156	HMGCR	3-hydroxy-3-methylglutaryl-CoA reductase
1828	3158	HMGCS2	3-hydroxy-3-methylglutaryl-CoA synthase 2
1829	3151	HMGN2	high mobility group nucleosomal binding domain 2
1830	3161	HMMR	hyaluronan mediated motility receptor
1831	3162	HMOX1	heme oxygenase 1
1832	3163	HMOX2	heme oxygenase 2
1833	6927	HNF1A	HNF1 homeobox A
1834	6928	HNF1B	HNF1 homeobox B
1835	3172	HNF4A	hepatocyte nuclear factor 4 alpha
1836	3176	HNMT	histamine N-methyltransferase
1837	3178	HNRNPA1	heterogeneous nuclear ribonucleoprotein A1
1838	3182	HNRNPAB	heterogeneous nuclear ribonucleoprotein A/B
1839	3183	HNRNPC	heterogeneous nuclear ribonucleoprotein C
1840	3184	HNRNPD	heterogeneous nuclear ribonucleoprotein D
1841	9987	HNRNPDL	heterogeneous nuclear ribonucleoprotein D like
1842	3191	HNRNPL	heterogeneous nuclear ribonucleoprotein L
1843	84376	HOOK3	hook microtubule tethering protein 3
1844	84525	HOPX	HOP homeobox
1845	3199	HOXA2	homeobox A2
1846	3202	HOXA5	homeobox A5
1847	3205	HOXA9	homeobox A9
1848	3212	HOXB2	homeobox B2
1849	3214	HOXB4	homeobox B4
1850	3221	HOXC4	homeobox C4
1851	3236	HOXD10	homeobox D10
1852	3239	HOXD13	homeobox D13
1853	3240	HP	haptoglobin
1854	3248	HPGD	15-hydroxyprostaglandin dehydrogenase
1855	27306	HPGDS	hematopoietic prostaglandin D synthase
1856	3249	HPN	hepsin
1857	3250	HPR	haptoglobin-related protein
1858	3251	HPRT1	hypoxanthine phosphoribosyltransferase 1
1859	3257	HPS1	HPS1 biogenesis of lysosomal organelles complex 3 subunit 1
1860	84343	HPS3	HPS3 biogenesis of lysosomal organelles complex 2 subunit 1
1861	89781	HPS4	HPS4 biogenesis of lysosomal organelles complex 3 subunit 2
1862	11234	HPS5	HPS5 biogenesis of lysosomal organelles complex 2 subunit 2
1863	79803	HPS6	HPS6 biogenesis of lysosomal organelles complex 2 subunit 3
1864	10855	HPSE	heparanase
1865	3263	HPX	hemopexin
1866	55806	HR	HR lysine demethylase and nuclear receptor corepressor
1867	3265	HRAS	HRas proto-oncogene, GTPase
1868	3273	HRG	histidine rich glycoprotein
1869	3269	HRH1	histamine receptor H1
1870	3274	HRH2	histamine receptor H2
1871	59340	HRH4	histamine receptor H4
1872	9394	HS6ST1	heparan sulfate 6-O-sulfotransferase 1
1873	90161	HS6ST2	heparan sulfate 6-O-sulfotransferase 2
1874	3290	HSD11B1	hydroxysteroid 11-beta dehydrogenase 1
1875	3291	HSD11B2	hydroxysteroid 11-beta dehydrogenase 2
1876	51144	HSD17B12	hydroxysteroid 17-beta dehydrogenase 12
1877	8630	HSD17B6	hydroxysteroid 17-beta dehydrogenase 6
1878	7923	HSD17B8	hydroxysteroid 17-beta dehydrogenase 8
1879	3283	HSD3B1	hydroxy-delta-5-steroid dehydrogenase, 3 beta- and steroid delta-isomerase 1
1880	3297	HSF1	heat shock transcription factor 1
1881	3320	HSP90AA1	heat shock protein 90 alpha family class A member 1
1882	3326	HSP90AB1	heat shock protein 90 alpha family class B member 1
1883	7184	HSP90B1	heat shock protein 90 beta family member 1
1884	259217	HSPA12A	heat shock protein family A (Hsp70) member 12A
1885	51182	HSPA14	heat shock protein family A (Hsp70) member 14
1886	3303	HSPA1A	heat shock protein family A (Hsp70) member 1A
1887	3304	HSPA1B	heat shock protein family A (Hsp70) member 1B
1888	3305	HSPA1L	heat shock protein family A (Hsp70) member 1 like
1889	3308	HSPA4	heat shock protein family A (Hsp70) member 4
1890	3309	HSPA5	heat shock protein family A (Hsp70) member 5
1891	3312	HSPA8	heat shock protein family A (Hsp70) member 8
1892	3313	HSPA9	heat shock protein family A (Hsp70) member 9
1893	3315	HSPB1	heat shock protein family B (small) member 1
1894	3316	HSPB2	heat shock protein family B (small) member 2
1895	8988	HSPB3	heat shock protein family B (small) member 3
1896	3329	HSPD1	heat shock protein family D (Hsp60) member 1
1897	3339	HSPG2	heparan sulfate proteoglycan 2
1898	10808	HSPH1	heat shock protein family H (Hsp110) member 1
1899	3356	HTR2A	5-hydroxytryptamine receptor 2A
1900	3357	HTR2B	5-hydroxytryptamine receptor 2B
1901	3358	HTR2C	5-hydroxytryptamine receptor 2C
1902	3359	HTR3A	5-hydroxytryptamine receptor 3A
1903	3363	HTR7	5-hydroxytryptamine receptor 7
1904	27429	HTRA2	HtrA serine peptidase 2
1905	30811	HUNK	hormonally up-regulated Neu-associated kinase
1906	84329	HVCN1	hydrogen voltage gated channel 1
1907	3373	HYAL1	hyaluronidase 1
1908	123688	HYKK	hydroxylysine kinase
1909	10525	HYOU1	hypoxia up-regulated 1
1910	3375	IAPP	islet amyloid polypeptide
1911	3376	IARS1	isoleucyl-tRNA synthetase 1
1912	3383	ICAM1	intercellular adhesion molecule 1
1913	3384	ICAM2	intercellular adhesion molecule 2
1914	3385	ICAM3	intercellular adhesion molecule 3
1915	7087	ICAM5	intercellular adhesion molecule 5
1916	29851	ICOS	inducible T cell costimulator
1917	23308	ICOSLG	inducible T cell costimulator ligand
1918	3397	ID1	inhibitor of DNA binding 1, HLH protein
1919	3398	ID2	inhibitor of DNA binding 2
1920	3399	ID3	inhibitor of DNA binding 3, HLH protein
1921	3620	IDO1	indoleamine 2,3-dioxygenase 1
1922	3425	IDUA	alpha-L-iduronidase
1923	3428	IFI16	interferon gamma inducible protein 16
1924	3429	IFI27	interferon alpha inducible protein 27
1925	10561	IFI44	interferon induced protein 44
1926	10964	IFI44L	interferon induced protein 44 like
1927	64135	IFIH1	interferon induced with helicase C domain 1
1928	3434	IFIT1	interferon induced protein with tetratricopeptide repeats 1
1929	24138	IFIT5	interferon induced protein with tetratricopeptide repeats 5
1930	10410	IFITM3	interferon induced transmembrane protein 3
1931	3439	IFNA1	interferon alpha 1
1932	3446	IFNA10	interferon alpha 10
1933	3447	IFNA13	interferon alpha 13
1934	3451	IFNA17	interferon alpha 17
1935	3454	IFNAR1	interferon alpha and beta receptor subunit 1
1936	3455	IFNAR2	interferon alpha and beta receptor subunit 2
1937	3456	IFNB1	interferon beta 1
1938	338376	IFNE	interferon epsilon
1939	3458	IFNG	interferon gamma
1940	3459	IFNGR1	interferon gamma receptor 1
1941	3460	IFNGR2	interferon gamma receptor 2
1942	282617	IFNL3	interferon lambda 3
1943	3475	IFRD1	interferon related developmental regulator 1
1944	90410	IFT20	intraflagellar transport 20
1945	80173	IFT74	intraflagellar transport 74
1946	57560	IFT80	intraflagellar transport 80
1947	8100	IFT88	intraflagellar transport 88
1948	3479	IGF1	insulin like growth factor 1
1949	3480	IGF1R	insulin like growth factor 1 receptor
1950	3481	IGF2	insulin like growth factor 2
1951	3482	IGF2R	insulin like growth factor 2 receptor
1952	3484	IGFBP1	insulin like growth factor binding protein 1
1953	3485	IGFBP2	insulin like growth factor binding protein 2
1954	3486	IGFBP3	insulin like growth factor binding protein 3
1955	3487	IGFBP4	insulin like growth factor binding protein 4
1956	3488	IGFBP5	insulin like growth factor binding protein 5
1957	3490	IGFBP7	insulin like growth factor binding protein 7
1958	147920	IGFL2	IGF like family member 2
1959	3492	IGH	immunoglobulin heavy locus
1960	3493	IGHA1	immunoglobulin heavy constant alpha 1
1961	3494	IGHA2	immunoglobulin heavy constant alpha 2 (A2m marker)
1962	3497	IGHE	immunoglobulin heavy constant epsilon
1963	3500	IGHG1	immunoglobulin heavy constant gamma 1 (G1m marker)
1964	3503	IGHG4	immunoglobulin heavy constant gamma 4 (G4m marker)
1965	3507	IGHM	immunoglobulin heavy constant mu
1966	3508	IGHMBP2	immunoglobulin mu DNA binding protein 2
1967	3514	IGKC	immunoglobulin kappa constant
1968	3547	IGSF1	immunoglobulin superfamily member 1
1969	3549	IHH	Indian hedgehog signaling molecule
1970	3551	IKBKB	inhibitor of nuclear factor kappa B kinase subunit beta
1971	8517	IKBKG	inhibitor of nuclear factor kappa B kinase regulatory subunit gamma
1972	10320	IKZF1	IKAROS family zinc finger 1
1973	22807	IKZF2	IKAROS family zinc finger 2
1974	22806	IKZF3	IKAROS family zinc finger 3
1975	3586	IL10	interleukin 10
1976	3587	IL10RA	interleukin 10 receptor subunit alpha
1977	3589	IL11	interleukin 11
1978	3590	IL11RA	interleukin 11 receptor subunit alpha
1979	3593	IL12B	interleukin 12B
1980	3594	IL12RB1	interleukin 12 receptor subunit beta 1
1981	3595	IL12RB2	interleukin 12 receptor subunit beta 2
1982	3596	IL13	interleukin 13
1983	3597	IL13RA1	interleukin 13 receptor subunit alpha 1
1984	3598	IL13RA2	interleukin 13 receptor subunit alpha 2
1985	3600	IL15	interleukin 15
1986	3601	IL15RA	interleukin 15 receptor subunit alpha
1987	3603	IL16	interleukin 16
1988	3605	IL17A	interleukin 17A
1989	27190	IL17B	interleukin 17B
1990	27189	IL17C	interleukin 17C
1991	53342	IL17D	interleukin 17D
1992	112744	IL17F	interleukin 17F
1993	23765	IL17RA	interleukin 17 receptor A
1994	55540	IL17RB	interleukin 17 receptor B
1995	84818	IL17RC	interleukin 17 receptor C
1996	132014	IL17RE	interleukin 17 receptor E
1997	3606	IL18	interleukin 18
[truncated: 2,676 more rows]

## Sheet: IPF GWAS
34 GWAS genes
	Entrez Gene ID	Gene Symbol	Gene Name		DATE ADDED TO CATALOG	PUBMEDID	FIRST AUTHOR	DATE	JOURNAL	LINK	STUDY	DISEASE/TRAIT	INITIAL SAMPLE SIZE	REPLICATION SAMPLE SIZE	REGION	CHR_ID	CHR_POS	REPORTED GENE(S)	MAPPED_GENE	UPSTREAM_GENE_ID	DOWNSTREAM_GENE_ID	SNP_GENE_IDS	UPSTREAM_GENE_DISTANCE	DOWNSTREAM_GENE_DISTANCE	STRONGEST SNP-RISK ALLELE	SNPS	MERGED	SNP_ID_CURRENT	CONTEXT	INTERGENIC	RISK ALLELE FREQUENCY	P-VALUE	PVALUE_MLOG	P-VALUE (TEXT)	OR or BETA	95% CI (TEXT)	PLATFORM [SNPS PASSING QC]	CNV	MAPPED_TRAIT	MAPPED_TRAIT_URI	STUDY ACCESSION	GENOTYPING TECHNOLOGY
1	11214	AKAP13	A-kinase anchoring protein 13		2014-08-06	24429156	Noth I	2013-04-17	Lancet Respir Med	www.ncbi.nlm.nih.gov/pubmed/24429156	Genetic variants associated with idiopathic pulmonary fibrosis susceptibility and mortality: a genome-wide association study.	Idiopathic pulmonary fibrosis	542 European ancestry cases, 542 European ancestry controls	868 European ancestry cases, 1,389 European ancestry controls	11p15.5	11	1219991	MUC5AC, TOLLIP, MUC5B	AC061979.1			ENSG00000286275			rs35705950-T	rs35705950	0	35705950	splice_region_variant	0	0.14	2e-50	49.699		2.43	[2.13-2.77]	Affymetrix [10601812] (imputed)	N	idiopathic pulmonary fibrosis	http://www.ebi.ac.uk/efo/EFO_0000768	GCST001974	Genome-wide genotyping array
2	23250	ATP11A	ATPase phospholipid transporting 11A		2014-08-06	24429156	Noth I	2013-04-17	Lancet Respir Med	www.ncbi.nlm.nih.gov/pubmed/24429156	Genetic variants associated with idiopathic pulmonary fibrosis susceptibility and mortality: a genome-wide association study.	Idiopathic pulmonary fibrosis	542 European ancestry cases, 542 European ancestry controls	868 European ancestry cases, 1,389 European ancestry controls	14q21.3	14	47571172	MDGA2	MDGA2			ENSG00000139915			rs7144383-G	rs7144383	0	7144383	intron_variant	0	0.11	4e-06	5.39794		1.44	[1.23-1.69]	Affymetrix [10601812] (imputed)	N	idiopathic pulmonary fibrosis	http://www.ebi.ac.uk/efo/EFO_0000768	GCST001974	Genome-wide genotyping array
3	9024	BRSK2	BR serine/threonine kinase 2		2014-08-06	24429156	Noth I	2013-04-17	Lancet Respir Med	www.ncbi.nlm.nih.gov/pubmed/24429156	Genetic variants associated with idiopathic pulmonary fibrosis susceptibility and mortality: a genome-wide association study.	Idiopathic pulmonary fibrosis	542 European ancestry cases, 542 European ancestry controls	868 European ancestry cases, 1,389 European ancestry controls	17q21.31	17	45847931	SPPL2C, KANSL1, MAPT, CRHR1, STH	MAPT-AS1			ENSG00000264589			rs17690703-C	rs17690703	0	17690703	intron_variant	0	0.76	6e-09	8.22185		1.43	[1.27-1.61]	Affymetrix [10601812] (imputed)	N	idiopathic pulmonary fibrosis	http://www.ebi.ac.uk/efo/EFO_0000768	GCST001974	Genome-wide genotyping array
4	1394	CRHR1	corticotropin releasing hormone receptor 1		2014-08-06	24429156	Noth I	2013-04-17	Lancet Respir Med	www.ncbi.nlm.nih.gov/pubmed/24429156	Genetic variants associated with idiopathic pulmonary fibrosis susceptibility and mortality: a genome-wide association study.	Idiopathic pulmonary fibrosis	542 European ancestry cases, 542 European ancestry controls	868 European ancestry cases, 1,389 European ancestry controls	11p15.5	11	1303542	TOLLIP, BRSK2, MUC5B	TOLLIP			ENSG00000078902			rs5743894-G	rs5743894	0	5743894	intron_variant	0	0.18	1e-12	12		1.49	[1.33-1.68]	Affymetrix [10601812] (imputed)	N	idiopathic pulmonary fibrosis	http://www.ebi.ac.uk/efo/EFO_0000768	GCST001974	Genome-wide genotyping array
5	64798	DEPTOR	DEP domain containing MTOR interacting protein		2014-08-06	24429156	Noth I	2013-04-17	Lancet Respir Med	www.ncbi.nlm.nih.gov/pubmed/24429156	Genetic variants associated with idiopathic pulmonary fibrosis susceptibility and mortality: a genome-wide association study.	Idiopathic pulmonary fibrosis	542 European ancestry cases, 542 European ancestry controls	868 European ancestry cases, 1,389 European ancestry controls	11p15.5	11	1304599	TOLLIP, BRSK2, MUC5B	TOLLIP			ENSG00000078902			rs5743890-A	rs5743890	0	5743890	intron_variant	0	0.83	3e-11	10.5229		1.64	[1.41-1.92]	Affymetrix [10601812] (imputed)	N	idiopathic pulmonary fibrosis	http://www.ebi.ac.uk/efo/EFO_0000768	GCST001974	Genome-wide genotyping array
6	91039	DPP9	dipeptidyl peptidase 9		2008-11-12	18835860	Mushiroda T	2008-10-01	J Med Genet	www.ncbi.nlm.nih.gov/pubmed/18835860	A genome-wide association study identifies an association of a common variant in TERT with susceptibility to idiopathic pulmonary fibrosis.	Idiopathic pulmonary fibrosis	159 Japanese ancestry cases, 934 Japanese ancestry controls	83 Japanese ancestry cases, 535 Japanese ancestry controls	5p15.33	5	1286401	TERT	TERT			ENSG00000164362			rs2736100-A	rs2736100	0	2736100	3_prime_UTR_variant	0	0.41	3e-08	7.52288		2.11	[1.61-2.78]	Illumina [214508]	N	idiopathic pulmonary fibrosis	http://www.ebi.ac.uk/efo/EFO_0000768	GCST000238	Genome-wide genotyping array
7	1832	DSP	desmoplakin		2017-11-28	29066090	Allen RJ	2017-10-20	Lancet Respir Med	www.ncbi.nlm.nih.gov/pubmed/29066090	Genetic variants associated with susceptibility to idiopathic pulmonary fibrosis in people of European ancestry: a genome-wide association study.	Idiopathic pulmonary fibrosis	602 European ancestry cases, 3,366 European ancestry controls	2,158 cases, 5,195 controls	2p23.1	2	31561411	SRD5A2	SRD5A2, AL133247.1			ENSG00000277893, ENSG00000228563			rs191031841-T	rs191031841	0	191031841	intron_variant	0	0.041	6e-06	5.22185		1.73	[1.36-2.18]	Affymetrix [NR] (imputed)	N	idiopathic pulmonary fibrosis	http://www.ebi.ac.uk/efo/EFO_0000768	GCST004986	Genome-wide genotyping array
8	10144	FAM13A	family with sequence similarity 13 member A		2017-11-28	29066090	Allen RJ	2017-10-20	Lancet Respir Med	www.ncbi.nlm.nih.gov/pubmed/29066090	Genetic variants associated with susceptibility to idiopathic pulmonary fibrosis in people of European ancestry: a genome-wide association study.	Idiopathic pulmonary fibrosis	602 European ancestry cases, 3,366 European ancestry controls	2,158 cases, 5,195 controls	4q22.1	4	89655739	Intergenic	AC097478.4, AC093866.1			ENSG00000288563, ENSG00000251095			rs28673968-T	rs28673968	0	28673968	intron_variant	0	0.877	1e-07	7		1.26582	[1.16-1.39]	Affymetrix [NR] (imputed)	N	idiopathic pulmonary fibrosis	http://www.ebi.ac.uk/efo/EFO_0000768	GCST004986	Genome-wide genotyping array
9	9570	GOSR2	golgi SNAP receptor complex member 2		2017-11-28	29066090	Allen RJ	2017-10-20	Lancet Respir Med	www.ncbi.nlm.nih.gov/pubmed/29066090	Genetic variants associated with susceptibility to idiopathic pulmonary fibrosis in people of European ancestry: a genome-wide association study.	Idiopathic pulmonary fibrosis	602 European ancestry cases, 3,366 European ancestry controls	2,158 cases, 5,195 controls	6p24.3	6	7562999	DSP	DSP			ENSG00000096696			rs2076295-G	rs2076295	0	2076295	intron_variant	0	0.463	8e-28	27.0969		1.44	[1.35-1.54]	Affymetrix [NR] (imputed)	N	idiopathic pulmonary fibrosis	http://www.ebi.ac.uk/efo/EFO_0000768	GCST004986	Genome-wide genotyping array
10	143279	HECTD2	HECT domain E3 ubiquitin protein ligase 2		2017-11-28	29066090	Allen RJ	2017-10-20	Lancet Respir Med	www.ncbi.nlm.nih.gov/pubmed/29066090	Genetic variants associated with susceptibility to idiopathic pulmonary fibrosis in people of European ancestry: a genome-wide association study.	Idiopathic pulmonary fibrosis	602 European ancestry cases, 3,366 European ancestry controls	2,158 cases, 5,195 controls				MRPL13							chr8:121446432-T	chr8:121446432	0			1	0.03	2e-07	6.69897		15.9	[5.61-45.0]	Affymetrix [NR] (imputed)	N	idiopathic pulmonary fibrosis	http://www.ebi.ac.uk/efo/EFO_0000768	GCST004986	Genome-wide genotyping array
11	3712	IVD	isovaleryl-CoA dehydrogenase		2017-11-28	29066090	Allen RJ	2017-10-20	Lancet Respir Med	www.ncbi.nlm.nih.gov/pubmed/29066090	Genetic variants associated with susceptibility to idiopathic pulmonary fibrosis in people of European ancestry: a genome-wide association study.	Idiopathic pulmonary fibrosis	602 European ancestry cases, 3,366 European ancestry controls	2,158 cases, 5,195 controls	11p15.5	11	1219991	MUC5B	AC061979.1			ENSG00000286275			rs35705950-T	rs35705950	0	35705950	splice_region_variant	0	0.143	1e-66	66		2.89	[2.56-3.26]	Affymetrix [NR] (imputed)	N	idiopathic pulmonary fibrosis	http://www.ebi.ac.uk/efo/EFO_0000768	GCST004986	Genome-wide genotyping array
12	284058	KANSL1	KAT8 regulatory NSL complex subunit 1		2017-11-28	29066090	Allen RJ	2017-10-20	Lancet Respir Med	www.ncbi.nlm.nih.gov/pubmed/29066090	Genetic variants associated with susceptibility to idiopathic pulmonary fibrosis in people of European ancestry: a genome-wide association study.	Idiopathic pulmonary fibrosis	602 European ancestry cases, 3,366 European ancestry controls	2,158 cases, 5,195 controls	15q25.3	15	85756967	AKAP13, KLHL25	AC021739.3 - KLHL25	ENSG00000259416	ENSG00000183655		730	2359	rs62025270-A	rs62025270	0	62025270	regulatory_region_variant	1	0.247	1e-09	9		1.27	[1.18-1.37]	Affymetrix [NR] (imputed)	N	idiopathic pulmonary fibrosis	http://www.ebi.ac.uk/efo/EFO_0000768	GCST004986	Genome-wide genotyping array
13	56992	KIF15	kinesin family member 15		2017-11-28	29066090	Allen RJ	2017-10-20	Lancet Respir Med	www.ncbi.nlm.nih.gov/pubmed/29066090	Genetic variants associated with susceptibility to idiopathic pulmonary fibrosis in people of European ancestry: a genome-wide association study.	Idiopathic pulmonary fibrosis	602 European ancestry cases, 3,366 European ancestry controls	2,158 cases, 5,195 controls	17q21.32	17	46930382	GOSR2	GOSR2, AC005670.2			ENSG00000108433, ENSG00000262633			rs117791180-T	rs117791180	0	117791180	non_coding_transcript_exon_variant	0	0.034	4e-06	5.39794		2.04	[1.51-2.77]	Affymetrix [NR] (imputed)	N	idiopathic pulmonary fibrosis	http://www.ebi.ac.uk/efo/EFO_0000768	GCST004986	Genome-wide genotyping array
14	64410	KLHL25	kelch like family member 25		2017-11-28	29066090	Allen RJ	2017-10-20	Lancet Respir Med	www.ncbi.nlm.nih.gov/pubmed/29066090	Genetic variants associated with susceptibility to idiopathic pulmonary fibrosis in people of European ancestry: a genome-wide association study.	Idiopathic pulmonary fibrosis	602 European ancestry cases, 3,366 European ancestry controls	2,158 cases, 5,195 controls	19q13.42	19	54420809	TTYH1	TTYH1, TTYH1			ENSG00000276887, ENSG00000276537			rs73606754-C	rs73606754	0	73606754	splice_region_variant	0	0.863	3e-09	8.52288		1.53846	[1.33-1.75]	Affymetrix [NR] (imputed)	N	idiopathic pulmonary fibrosis	http://www.ebi.ac.uk/efo/EFO_0000768	GCST004986	Genome-wide genotyping array
15	151827	LRRC34	leucine rich repeat containing 34		2020-03-09	31710517	Allen RJ	2019-11-11	Am J Respir Crit Care Med	www.ncbi.nlm.nih.gov/pubmed/31710517	Genome-Wide Association Study of Susceptibility to Idiopathic Pulmonary Fibrosis.	Idiopathic pulmonary fibrosis	2,668 European ancestry cases, 8,591 European ancestry controls	1,456 European ancestry cases, 11,874 European ancestry controls	3p21.31	3	44860894	KIF15	KIF15, KIF15			ENSG00000163808, ENSG00000280610			rs78238620-A	rs78238620	0	78238620	intron_variant	0	0.053	4e-14	13.3979		1.54	[1.38-1.73]	Affymetrix, Illumina [10790934] (imputed)	N	idiopathic pulmonary fibrosis	http://www.ebi.ac.uk/efo/EFO_0000768	GCST009758	Genome-wide genotyping array
16	8379	MAD1L1	mitotic arrest deficient 1 like 1		2020-03-09	31710517	Allen RJ	2019-11-11	Am J Respir Crit Care Med	www.ncbi.nlm.nih.gov/pubmed/31710517	Genome-Wide Association Study of Susceptibility to Idiopathic Pulmonary Fibrosis.	Idiopathic pulmonary fibrosis	2,668 European ancestry cases, 8,591 European ancestry controls	1,456 European ancestry cases, 11,874 European ancestry controls	7p22.3	7	1869843	MAD1L1	AC069288.1, MAD1L1			ENSG00000286192, ENSG00000002822			rs12699415-A	rs12699415	0	12699415	intron_variant	0	0.42	9e-20	19.0458		1.28	[1.21-1.35]	Affymetrix, Illumina [10790934] (imputed)	N	idiopathic pulmonary fibrosis	http://www.ebi.ac.uk/efo/EFO_0000768	GCST009758	Genome-wide genotyping array
17	4137	MAPT	microtubule associated protein tau		2020-03-09	31710517	Allen RJ	2019-11-11	Am J Respir Crit Care Med	www.ncbi.nlm.nih.gov/pubmed/31710517	Genome-Wide Association Study of Susceptibility to Idiopathic Pulmonary Fibrosis.	Idiopathic pulmonary fibrosis	2,668 European ancestry cases, 8,591 European ancestry controls	1,456 European ancestry cases, 11,874 European ancestry controls	8q24.12	8	119921886	DEPTOR	DEPTOR			ENSG00000155792			rs28513081-A	rs28513081	0	28513081	intron_variant	0	0.572	2e-11	10.699		1.20482	[1.14-1.27]	Affymetrix, Illumina [10790934] (imputed)	N	idiopathic pulmonary fibrosis	http://www.ebi.ac.uk/efo/EFO_0000768	GCST009758	Genome-wide genotyping array
18	100128977	MAPT-AS1	MAPT antisense RNA 1		2020-03-09	31710517	Allen RJ	2019-11-11	Am J Respir Crit Care Med	www.ncbi.nlm.nih.gov/pubmed/31710517	Genome-Wide Association Study of Susceptibility to Idiopathic Pulmonary Fibrosis.	Idiopathic pulmonary fibrosis	2,668 European ancestry cases, 8,591 European ancestry controls	1,456 European ancestry cases, 11,874 European ancestry controls	10q23.32	10	91511259	HECTD2	HECTD2			ENSG00000165338			rs537322302-G	rs537322302	0	537322302	intron_variant	0	0.003	6e-07	6.22185		3.85	[2.27-6.54]	Affymetrix, Illumina [10790934] (imputed)	N	idiopathic pulmonary fibrosis	http://www.ebi.ac.uk/efo/EFO_0000768	GCST009758	Genome-wide genotyping array
19	161357	MDGA2	MAM domain containing glycosylphosphatidylinositol anchor 2		2020-03-09	31710517	Allen RJ	2019-11-11	Am J Respir Crit Care Med	www.ncbi.nlm.nih.gov/pubmed/31710517	Genome-Wide Association Study of Susceptibility to Idiopathic Pulmonary Fibrosis.	Idiopathic pulmonary fibrosis	2,668 European ancestry cases, 8,591 European ancestry controls	1,456 European ancestry cases, 11,874 European ancestry controls	20q13.33	20	63693038	RTEL1	RTEL1-TNFRSF6B, RTEL1			ENSG00000026036, ENSG00000258366			rs41308092-A	rs41308092	0	41308092	intron_variant	0	0.021	2e-10	9.69897		1.82	[1.51-2.19]	Affymetrix, Illumina [10790934] (imputed)	N	idiopathic pulmonary fibrosis	http://www.ebi.ac.uk/efo/EFO_0000768	GCST009758	Genome-wide genotyping array
20	28998	MRPL13	mitochondrial ribosomal protein L13		2020-03-09	31710517	Allen RJ	2019-11-11	Am J Respir Crit Care Med	www.ncbi.nlm.nih.gov/pubmed/31710517	Genome-Wide Association Study of Susceptibility to Idiopathic Pulmonary Fibrosis.	Idiopathic pulmonary fibrosis	2,668 European ancestry cases, 8,591 European ancestry controls	1,456 European ancestry cases, 11,874 European ancestry controls	17q21.31	17	46137522	MAPT	KANSL1, KANSL1, KANSL1			ENSG00000120071, ENSG00000275867, ENSG00000278458			rs2077551-T	rs2077551	0	2077551	intron_variant	0	0.814	3e-16	15.5229		1.40845	[1.3-1.54]	Affymetrix, Illumina [10790934] (imputed)	N	idiopathic pulmonary fibrosis	http://www.ebi.ac.uk/efo/EFO_0000768	GCST009758	Genome-wide genotyping array
21	4586	MUC5AC	mucin 5AC, oligomeric mucus/gel-forming		2020-03-09	31710517	Allen RJ	2019-11-11	Am J Respir Crit Care Med	www.ncbi.nlm.nih.gov/pubmed/31710517	Genome-Wide Association Study of Susceptibility to Idiopathic Pulmonary Fibrosis.	Idiopathic pulmonary fibrosis	2,668 European ancestry cases, 8,591 European ancestry controls	1,456 European ancestry cases, 11,874 European ancestry controls	5p15.33	5	1282299	TERT	TERT			ENSG00000164362			rs7725218-G	rs7725218	0	7725218	intron_variant	0	0.675	2e-20	19.699		1.38889	[1.3-1.49]	Affymetrix, Illumina [10790934] (imputed)	N	idiopathic pulmonary fibrosis	http://www.ebi.ac.uk/efo/EFO_0000768	GCST009758	Genome-wide genotyping array
22	727897	MUC5B	mucin 5B, oligomeric mucus/gel-forming		2020-03-09	31710517	Allen RJ	2019-11-11	Am J Respir Crit Care Med	www.ncbi.nlm.nih.gov/pubmed/31710517	Genome-Wide Association Study of Susceptibility to Idiopathic Pulmonary Fibrosis.	Idiopathic pulmonary fibrosis	2,668 European ancestry cases, 8,591 European ancestry controls	1,456 European ancestry cases, 11,874 European ancestry controls	13q34	13	112880670	ATP11A	ATP11A			ENSG00000068650			rs9577395-C	rs9577395	0	9577395	intron_variant	0	0.793	1e-10	10		1.2987	[1.2-1.41]	Affymetrix, Illumina [10790934] (imputed)	N	idiopathic pulmonary fibrosis	http://www.ebi.ac.uk/efo/EFO_0000768	GCST009758	Genome-wide genotyping array
23	106479848	RNU6-637P	RNA, U6 small nuclear 637, pseudogene		2020-03-09	31710517	Allen RJ	2019-11-11	Am J Respir Crit Care Med	www.ncbi.nlm.nih.gov/pubmed/31710517	Genome-Wide Association Study of Susceptibility to Idiopathic Pulmonary Fibrosis.	Idiopathic pulmonary fibrosis	2,668 European ancestry cases, 8,591 European ancestry controls	1,456 European ancestry cases, 11,874 European ancestry controls	15q15.1	15	40428343	IVD	IVD			ENSG00000128928			rs59424629-T	rs59424629	0	59424629	intron_variant	0	0.539	7e-16	15.1549		1.2987	[1.22-1.41]	Affymetrix, Illumina [10790934] (imputed)	N	idiopathic pulmonary fibrosis	http://www.ebi.ac.uk/efo/EFO_0000768	GCST009758	Genome-wide genotyping array
24	51750	RTEL1	regulator of telomere elongation helicase 1		2020-03-09	31710517	Allen RJ	2019-11-11	Am J Respir Crit Care Med	www.ncbi.nlm.nih.gov/pubmed/31710517	Genome-Wide Association Study of Susceptibility to Idiopathic Pulmonary Fibrosis.	Idiopathic pulmonary fibrosis	2,668 European ancestry cases, 8,591 European ancestry controls	1,456 European ancestry cases, 11,874 European ancestry controls	4q22.1	4	88963935	FAM13A	FAM13A			ENSG00000138640			rs2013701-G	rs2013701	0	2013701	intron_variant	0	0.513	3e-13	12.5229		1.28205	[1.19-1.35]	Affymetrix, Illumina [10790934] (imputed)	N	idiopathic pulmonary fibrosis	http://www.ebi.ac.uk/efo/EFO_0000768	GCST009758	Genome-wide genotyping array
25	100533107	RTEL1-TNFRSF6B	RTEL1-TNFRSF6B readthrough (NMD candidate)		2020-03-09	31710517	Allen RJ	2019-11-11	Am J Respir Crit Care Med	www.ncbi.nlm.nih.gov/pubmed/31710517	Genome-Wide Association Study of Susceptibility to Idiopathic Pulmonary Fibrosis.	Idiopathic pulmonary fibrosis	2,668 European ancestry cases, 8,591 European ancestry controls	1,456 European ancestry cases, 11,874 European ancestry controls	10q24.33	10	103913084	OBFC1	STN1			ENSG00000107960			rs11191865-A	rs11191865	0	11191865	intron_variant	0	0.491	9e-06	5.04576		1.16	[1.09-1.24]	Affymetrix, Illumina [10790934] (imputed)	N	idiopathic pulmonary fibrosis	http://www.ebi.ac.uk/efo/EFO_0000768	GCST009758	Genome-wide genotyping array
26	162540	SPPL2C	signal peptide peptidase like 2C		2020-03-09	31710517	Allen RJ	2019-11-11	Am J Respir Crit Care Med	www.ncbi.nlm.nih.gov/pubmed/31710517	Genome-Wide Association Study of Susceptibility to Idiopathic Pulmonary Fibrosis.	Idiopathic pulmonary fibrosis	2,668 European ancestry cases, 8,591 European ancestry controls	1,456 European ancestry cases, 11,874 European ancestry controls	15q25.3	15	85553985	AKAP13	AKAP13			ENSG00000170776			rs62023891-A	rs62023891	0	62023891	intron_variant	0	0.3	1e-10	10		1.27	[1.18-1.36]	Affymetrix, Illumina [10790934] (imputed)	N	idiopathic pulmonary fibrosis	http://www.ebi.ac.uk/efo/EFO_0000768	GCST009758	Genome-wide genotyping array
27	6716	SRD5A2	steroid 5 alpha-reductase 2		2020-03-09	31710517	Allen RJ	2019-11-11	Am J Respir Crit Care Med	www.ncbi.nlm.nih.gov/pubmed/31710517	Genome-Wide Association Study of Susceptibility to Idiopathic Pulmonary Fibrosis.	Idiopathic pulmonary fibrosis	2,668 European ancestry cases, 8,591 European ancestry controls	1,456 European ancestry cases, 11,874 European ancestry controls	7q22.1	7	100032719	NR	ZKSCAN1			ENSG00000106261			rs2897075-T	rs2897075	0	2897075	intron_variant	0	0.391	3e-14	13.5229		1.3	[1.21-1.38]	Affymetrix, Illumina [10790934] (imputed)	N	idiopathic pulmonary fibrosis	http://www.ebi.ac.uk/efo/EFO_0000768	GCST009758	Genome-wide genotyping array
28	246744	STH	saitohin		2020-03-09	31710517	Allen RJ	2019-11-11	Am J Respir Crit Care Med	www.ncbi.nlm.nih.gov/pubmed/31710517	Genome-Wide Association Study of Susceptibility to Idiopathic Pulmonary Fibrosis.	Idiopathic pulmonary fibrosis	2,668 European ancestry cases, 8,591 European ancestry controls	1,456 European ancestry cases, 11,874 European ancestry controls	3q26.2	3	169763483	LRRC34	RNU6-637P - TERC	ENSG00000206777	ENSG00000270141		43190	1037	rs12696304-G	rs12696304	0	12696304	regulatory_region_variant	1	0.279	7e-13	12.1549		1.31	[1.21-1.40]	Affymetrix, Illumina [10790934] (imputed)	N	idiopathic pulmonary fibrosis	http://www.ebi.ac.uk/efo/EFO_0000768	GCST009758	Genome-wide genotyping array
29	79991	STN1	STN1 subunit of CST complex		2020-03-09	31710517	Allen RJ	2019-11-11	Am J Respir Crit Care Med	www.ncbi.nlm.nih.gov/pubmed/31710517	Genome-Wide Association Study of Susceptibility to Idiopathic Pulmonary Fibrosis.	Idiopathic pulmonary fibrosis	2,668 European ancestry cases, 8,591 European ancestry controls	1,456 European ancestry cases, 11,874 European ancestry controls	19p13.3	19	4717660	DPP9	DPP9			ENSG00000142002			rs12610495-G	rs12610495	0	12610495	missense_variant	0	0.305	3e-12	11.5229		1.31	[1.22-1.42]	Affymetrix, Illumina [10790934] (imputed)	N	idiopathic pulmonary fibrosis	http://www.ebi.ac.uk/efo/EFO_0000768	GCST009758	Genome-wide genotyping array
30	7012	TERC	telomerase RNA component		2020-03-09	31710517	Allen RJ	2019-11-11	Am J Respir Crit Care Med	www.ncbi.nlm.nih.gov/pubmed/31710517	Genome-Wide Association Study of Susceptibility to Idiopathic Pulmonary Fibrosis.	Idiopathic pulmonary fibrosis	2,668 European ancestry cases, 8,591 European ancestry controls	1,456 European ancestry cases, 11,874 European ancestry controls	6p24.3	6	7562999	DSP	DSP			ENSG00000096696			rs2076295-G	rs2076295	0	2076295	intron_variant	0	0.469	3e-30	29.5229		1.46	[1.37-1.56]	Affymetrix, Illumina [10790934] (imputed)	N	idiopathic pulmonary fibrosis	http://www.ebi.ac.uk/efo/EFO_0000768	GCST009758	Genome-wide genotyping array
31	7015	TERT	telomerase reverse transcriptase		2020-03-09	31710517	Allen RJ	2019-11-11	Am J Respir Crit Care Med	www.ncbi.nlm.nih.gov/pubmed/31710517	Genome-Wide Association Study of Susceptibility to Idiopathic Pulmonary Fibrosis.	Idiopathic pulmonary fibrosis	2,668 European ancestry cases, 8,591 European ancestry controls	1,456 European ancestry cases, 11,874 European ancestry controls	11p15.5	11	1219991	MUC5B	AC061979.1			ENSG00000286275			rs35705950-T	rs35705950	0	35705950	splice_region_variant	0	0.149	1e-203	203		4.84	[4.37-5.36]	Affymetrix, Illumina [10790934] (imputed)	N	idiopathic pulmonary fibrosis	http://www.ebi.ac.uk/efo/EFO_0000768	GCST009758	Genome-wide genotyping array
32	54472	TOLLIP	toll interacting protein
33	57348	TTYH1	tweety family member 1
34	7586	ZKSCAN1	zinc finger with KRAB and SCAN domains 1

## Sheet: Disgenet
https://www.disgenet.org/browser/0/1/0/C1800706::C3812396::C0034069::C0206062::C0746105/_a/_b./													1398 unique genes (updated)
Disgenet (December 24, 2020)
Disease	Disease_id	Gene	Gene_id	Score_gda	Association_Type	Type	Original_DB	Sentence	PMID	PMID_Year				Entrez Gene ID	Gene Symbol	Gene Name	Original Symbol
Idiopathic Pulmonary Fibrosis	C1800706	AGER	177	0.1	GeneticVariation		BEFREE	<span class="gene" id="28198072-0-0-4">AGER</span> gene polymorphisms and soluble receptor for advanced glycation end product in patients with <span class="disease" id="28198072-0-97-126">idiopathic pulmonary fibrosis</span>.	28198072	2017			1	10244	RABEPK	Rab9 effector protein with kelch motifs	RABEPK
Idiopathic Pulmonary Fibrosis	C1800706	IL17A	3605	0.06	AlteredExpression		BEFREE	PD-1&lt;sup&gt;+&lt;/sup&gt;CD4&lt;sup&gt;+&lt;/sup&gt; T cells with reduced proliferative capacity and increased transforming growth factor-β (TGF-β)/<span class="gene" id="30257954-5-127-142">interleukin-17A</span> (<span class="gene" id="30257954-5-144-150">IL-17A</span>) expression were detected in <span class="disease" id="30257954-5-180-183">IPF</span>, sarcoidosis, and bleomycin CD4&lt;sup…	30257954	2018			2	57348	TTYH1	tweety family member 1	TTYH1
Idiopathic Pulmonary Fibrosis	C1800706	H4C1	8359	0.01	Biomarker		BEFREE	These changes are accompanied by enhanced <span class="gene" id="23759512-5-42-52">histone H4</span> lysine5 acetylation and association of Brd4 with genes involved in the profibrotic responses in <span class="disease" id="23759512-5-149-152">IPF</span> LFs as demonstrated using chromatin immunoprecipitation and quantitative PCR.	23759512	2013			3	2054	STX2	syntaxin 2	STX2
Idiopathic Pulmonary Fibrosis	C1800706	FENDRR	400550	0.01	AlteredExpression		BEFREE	<span class="gene" id="31697569-4-0-6">FENDRR</span> expression in lung tissues from patients with <span class="disease" id="31697569-4-53-56">IPF</span> and mice with bleomycin-induced pulmonary fibrosis was determined by quantitative real-time polymerase chain reaction.	31697569	2019			4	2058	EPRS1	glutamyl-prolyl-tRNA synthetase 1	EPRS1
Idiopathic Pulmonary Fibrosis	C1800706	KLRC4-KLRK1	100528032	0.01	AlteredExpression		BEFREE	These findings indicate that MICA polymorphisms and abnormal expression of the MICA receptor <span class="gene" id="19363685-11-93-98">NKG2D</span> might contribute to <span class="disease" id="19363685-11-119-122">IPF</span> susceptibility.	19363685	2009			5	10253	SPRY2	sprouty RTK signaling antagonist 2	SPRY2
Idiopathic Pulmonary Fibrosis	C1800706	MARK2	2011	0.02	AlteredExpression		BEFREE	<span class="gene" id="19060230-5-0-5">PAR(1</span>) and CCL2 gene expression was also assessed in laser-captured alveolar septae from patients with <span class="disease" id="19060230-5-103-106">IPF</span>.	19060230	2009			6	8205	TAM	Myeloproliferative syndrome, transient (transient abnormal	TAM
Idiopathic Pulmonary Fibrosis	C1800706	PLG	5340	0.06	Biomarker		BEFREE	We hypothesized that this effect could result from EMPs fibrinolytic properties and found indeed higher <span class="gene" id="29101610-10-104-115">plasminogen</span> activation potential in total circulating MPs and ECFCs derived MPs issued from <span class="disease" id="29101610-10-196-199">IPF</span> patients compared to those isolated from healthy controls MPs.	29101610	2018			7	2064	ERBB2	erb-b2 receptor tyrosine kinase 2	ERBB2
Idiopathic Pulmonary Fibrosis	C1800706	MUC5B	727897	0.7	Biomarker		BEFREE	Moreover, focusing on <span class="gene" id="30431344-5-22-27">MUC5B</span> may provide a unique opportunity to define the early molecular events that lead to, and potentially prevent, the development of <span class="disease" id="30431344-5-156-159">IPF</span>.	30431344	2018			8	2065	ERBB3	erb-b2 receptor tyrosine kinase 3	ERBB3
Idiopathic Pulmonary Fibrosis	C1800706	RTEL1	51750	0.63	GeneticVariation		BEFREE	Rare protein-altering variants in TERT, PARN, TERC, and <span class="gene" id="29891356-17-56-61">RTEL1</span> are enriched in patients with <span class="disease" id="29891356-17-92-95">IPF</span> compared with controls, and, in the case of TERT, particularly in individuals without a risk allele at the <span class="variant" dbSNP="rs35705950" genes_norm="143501;5073;51750;54472;7012;7015;727897">…	29891356	2018			9	21	ABCA3	ATP binding cassette subfamily A member 3	ABCA3
Idiopathic Pulmonary Fibrosis	C1800706	FAS	355	0.01	Biomarker		BEFREE	Fibroblasts from patients with <span class="disease" id="23640463-9-31-34">IPF</span> likewise exhibited decreased histone acetylation and increased H3K9Me3 at the <span class="gene" id="23640463-9-113-116">Fas</span> promoter and increased their expression of Fas in the presence of an HDAC inhibitor.	23640463	2013			10	24	ABCA4	ATP binding cassette subfamily A member 4	ABCA4
Idiopathic Pulmonary Fibrosis	C1800706	SERPINB3	6317	0.02	Biomarker		BEFREE	TGF-beta1 and extent of fibrosis were correlated recently to the serpin <span class="gene" id="20212457-2-72-80">SERPINB3</span> in <span class="disease" id="20212457-2-84-113">idiopathic pulmonary fibrosis</span>, a chronic disease recalling liver cirrhosis.	20212457	2010			11	10266	RAMP2	receptor activity modifying protein 2	RAMP2
Idiopathic Pulmonary Fibrosis	C1800706	FBN1	2200	0.01	Biomarker		BEFREE	Furthermore, LTBP-1 was shown to colocalize with fibronectin, <span class="gene" id="22434388-8-62-73">fibrillin-1</span> and fibrillin-2 proteins in the <span class="disease" id="22434388-8-106-109">IPF</span> lung.	22434388	2012			12	165918	RNF168	ring finger protein 168	RNF168
Idiopathic Pulmonary Fibrosis	C1800706	L1CAM	3897	0.01	Biomarker		BEFREE	Real-time quantitative PCR confirmed differential expression of the following genes in PAH relative to both normal controls and PH secondary to <span class="disease" id="20081107-8-144-147">IPF</span>: a disintegrin-like and metalloprotease with thrombospondin type 1 motif 9, cell adhesion molecule with homology to <span class="gene" id="20081107-8-264-269">L1CAM</span>, cytochrome b(558) and bet…	20081107	2010			13	2077	ERF	ETS2 repressor factor	ERF
Idiopathic Pulmonary Fibrosis	C1800706	TGFB1	7040	0.1	AlteredExpression		BEFREE	It was found that (1) NOX4 mRNA and protein expression was upregulated in pulmonary fibroblasts from patients with <span class="disease" id="20685750-8-115-118">IPF</span> and correlated with mRNA expression of alpha-SMA and procollagen I (alpha1) mRNA; (2) <span class="gene" id="20685750-8-205-213">TGFbeta1</span> upregulated NOX4, alpha-SMA and procollagen I (alpha1) expression in control and <…	20685750	2010			14	83999	KREMEN1	kringle containing transmembrane protein 1	KREMEN1
Idiopathic Pulmonary Fibrosis	C1800706	GGT2	728441	0.01	AlteredExpression		BEFREE	K-ras point mutation in codon 12 (<span class="gene" id="12209756-6-34-37">GGT</span> to GTT transversion) was detected in lung tissue with interstitial pneumonia, in which ras protein was overexpressed in type II alveolar pneumocytes obtained from 2 of 41 patients with <span class="disease" id="12209756-6-223-226">IPF</span> complicated by lung carcinoma, causing amino acid substitution (Gly to …	12209756	2002			15	2081	ERN1	endoplasmic reticulum to nucleus signaling 1	ERN1
Idiopathic Pulmonary Fibrosis	C1800706	MIR486-1	619554	0.01	AlteredExpression		BEFREE	Notably, <span class="gene" id="26370615-4-9-16">miR-486</span>-5p levels were decreased in the serum samples of patients with silicosis, as well as in the lung tissues of patients with silicosis and <span class="disease" id="26370615-4-153-182">idiopathic pulmonary fibrosis</span> (<span class="disease" id="26370615-4-184-187">IPF</span>).	26370615	2015			16	57379	AICDA	activation induced cytidine deaminase	AICDA
Idiopathic Pulmonary Fibrosis	C1800706	MSR1	4481	0.01	AlteredExpression		BEFREE	Spontaneous <span class="gene" id="24278429-11-12-17">CD204</span> expression of alveolar macrophages was significantly increased in patients with <span class="disease" id="24278429-11-98-101">IPF</span>.	24278429	2013			17	51237	MZB1	marginal zone B and B1 cell specific protein	MZB1
Idiopathic Pulmonary Fibrosis	C1800706	EZH2	2146	0.02	Biomarker		BEFREE	Our results support a central role for G9a- and <span class="gene" id="24652950-7-48-52">EZH2</span>-mediated histone hypermethylation and a model of bidirectional, mutually reinforcing, and interdependent crosstalk between histone hypermethylation and DNA methylation in COX-2 epigenetic silencing in <span class="disease" id="24652950-7-254-257">IPF</span>.-Coward, W. R., Feghali-Bostwick, C. A.,…	24652950	2014			18	4137	MAPT	microtubule associated protein tau	MAPT
Idiopathic Pulmonary Fibrosis	C1800706	HSPA1L	3305	0.01	GeneticVariation		BEFREE	In contrast, the <span class="gene" id="26496868-9-17-23">HSPA1L</span> (<span class="variant" dbSNP="rs2075800" genes_norm="3303;3304;3305;3308;7190">rs2075800</span>) TT genotype was associated with susceptibility to <span class="disease" id="26496868-9-86-89">IPF</span> (OR = 2.52, 95 % CI = 1.32-4.81; p = 0.005).	26496868	2015			19	2091	FBL	fibrillarin	FBL
Idiopathic Pulmonary Fibrosis	C1800706	MUC6	4588	0.01	GeneticVariation		BEFREE	Secreted mucins (MUC2, MUC5AC, MUC5B, <span class="gene" id="31514468-4-38-42">MUC6</span>-8 and MUC19) are released to the extracellular medium and recent evidence has shown that a promoter polymorphism in the secreted mucin MUC5B is associated with <span class="disease" id="31514468-4-203-206">IPF</span> risk.	31514468	2019			20	4141	MARS1	methionyl-tRNA synthetase 1	MARS1
Idiopathic Pulmonary Fibrosis	C1800706	IL25	64806	0.04	Biomarker		BEFREE	Treatment targeting <span class="gene" id="30997832-4-20-25">IL-25</span> may be the potential and novel method for <span class="disease" id="30997832-4-68-71">IPF</span> patients.	30997832	2019			21	90161	HS6ST2	heparan sulfate 6-O-sulfotransferase 2	HS6ST2
Idiopathic Pulmonary Fibrosis	C1800706	H4C6	8361	0.01	Biomarker		BEFREE	These changes are accompanied by enhanced <span class="gene" id="23759512-5-42-52">histone H4</span> lysine5 acetylation and association of Brd4 with genes involved in the profibrotic responses in <span class="disease" id="23759512-5-149-152">IPF</span> LFs as demonstrated using chromatin immunoprecipitation and quantitative PCR.	23759512	2013			22	49	ACR	acrosin	ACR
Idiopathic Pulmonary Fibrosis	C1800706	TGFB1	7040	0.1	Biomarker		BEFREE	Fibroblasts from patients with <span class="disease" id="29516782-5-31-34">IPF</span> were stiffer and had an augmented cytoskeletal response to <span class="gene" id="29516782-5-94-123">transforming growth factor-β1</span> compared with fibroblasts from donors without <span class="disease" id="29516782-5-170-173">IPF</span>.	29516782	2018			23	50	ACO2	aconitase 2	ACO2
Idiopathic Pulmonary Fibrosis	C1800706	IRF5	3663	0.02	Biomarker		BEFREE	STAT4 and <span class="gene" id="19644887-12-10-14">IRF5</span> act with additive effects in terms of susceptibility to both SSc and SSc-related <span class="disease" id="19644887-12-96-116">fibrosing alveolitis</span>.	19644887	2009			24	4146	MATN1	matrilin 1	MATN1
Idiopathic Pulmonary Fibrosis	C1800706	IL25	64806	0.04	AlteredExpression		BEFREE	In stable patients with <span class="disease" id="31581688-11-24-27">IPF</span> over a study period (absolute forced vital capacity (FVC) % of predicted decline/year ≤ 5%, &lt;i&gt;n&lt;/i&gt; = 25), a significant decrease in the EBC levels of both <span class="gene" id="31581688-11-185-190">IL-25</span> and TSLP after 12 months of antifibrotic treatment was noted (&lt;i&gt;p&lt;/i&gt; &lt; 0.05)…	31581688	2019			25	2099	ESR1	estrogen receptor 1	ESR1
Idiopathic Pulmonary Fibrosis	C1800706	DKK1	22943	0.01	AlteredExpression		BEFREE	Quantitative measurement of <span class="gene" id="20650998-8-28-32">DKK1</span> revealed enhanced protein expression in the bronchoalveolar lumen of <span class="disease" id="20650998-8-102-105">IPF</span> patients.	20650998	2011			26	10293	TRAIP	TRAF interacting protein	TRAIP
Idiopathic Pulmonary Fibrosis	C1800706	MMRN1	22915	0.1	Biomarker		BEFREE	In the lung, SPARC drives pathological responses in non-small cell lung cancer and <span class="disease" id="27759879-5-83-112">idiopathic pulmonary fibrosis</span> by promoting microvascular remodelling and excessive deposition of <span class="gene" id="27759879-5-180-183">ECM</span> proteins.	27759879	2017			27	6199	RPS6KB2	ribosomal protein S6 kinase B2	RPS6KB2
Idiopathic Pulmonary Fibrosis	C1800706	MAP3K10	4294	0.01	GeneticVariation		BEFREE	Survival time was significantly lower in patients with atypical <span class="disease" id="29607163-7-64-67">IPF</span> (<span class="gene" id="29607163-7-69-72">MST</span>: 33.4 &lt;i&gt;vs.&lt;/i&gt; 47.9 months, P=0.03).	29607163	2018			28	653361	NCF1	neutrophil cytosolic factor 1	NCF1
Idiopathic Pulmonary Fibrosis	C1800706	ACTB	60	0.1	AlteredExpression		BEFREE	Such Simvastatin suppressor action on growth factor interaction was reflected functionally on recognized phenotypes of fibrosis. alpha-smooth muscle <span class="gene" id="15677772-6-149-154">actin</span> expression was downregulated and collagen gel contraction reduced by 4.94- and 7.58-fold in IMR90 and HIPF lung fibroblasts, respectively, when preconditioned with 10 microM Simvastatin compared…	15677772	2005			29	59	ACTA2	actin alpha 2, smooth muscle	ACTA2
Idiopathic Pulmonary Fibrosis	C1800706	MSC	9242	0.03	Biomarker		BEFREE	In our study, we demonstrate for the first time that B-<span class="gene" id="30257725-9-55-58">MSC</span>s from <span class="disease" id="30257725-9-65-68">IPF</span> patients are senescent with significant differences in mitochondrial function, with accumulation of DNA damage resulting in defects in critical cell functions when compared with age-matched controls.	30257725	2018			30	60	ACTB	actin beta	ACTB
Idiopathic Pulmonary Fibrosis	C1800706	F2R	2149	0.04	Biomarker		BEFREE	<span class="gene" id="19652365-5-0-4">PAR1</span>, alphavbeta5, and alpha-SMA colocalized to fibrotic foci in lung biopsy specimens from individuals with <span class="disease" id="19652365-5-109-138">idiopathic pulmonary fibrosis</span>.	19652365	2009			31	79932	KIAA0319L	KIAA0319 like	KIAA0319L
Idiopathic Pulmonary Fibrosis	C1800706	APCS	325	0.03	Biomarker		BEFREE	&lt;i&gt;In vitro&lt;/i&gt;-differentiated human CD163&lt;sup&gt;+&lt;/sup&gt; and CD204&lt;sup&gt;+&lt;/sup&gt; macrophages both secreted TGF-β1; however, the novel <span class="disease" id="31656675-9-130-133">IPF</span> drug <span class="gene" id="31656675-9-139-150">pentraxin 2</span>/serum amyloid protein could suppress secretion only by CD204&lt;sup&gt;+&lt;/sup&gt; macrophages.	31656675	2019			32	378938	MALAT1	metastasis associated lung adenocarcinoma transcript 1	MALAT1
Idiopathic Pulmonary Fibrosis	C1800706	STN1	79991	0.5	SusceptibilityMutation		ORPHANET	Genome-wide association study identifies multiple susceptibility loci for pulmonary fibrosis.	23583980	2013			33	2113	ETS1	ETS proto-oncogene 1, transcription factor	ETS1
Idiopathic Pulmonary Fibrosis	C1800706	PTCH1	5727	0.01	AlteredExpression		BEFREE	Here we evaluated the expression of Sonic Hedgehog (SHH), <span class="gene" id="23023967-3-58-67">Patched-1</span>, Smoothened, and transcription factors glioma-associated oncogene homolog (GLI)1 and GLI2 by RT-PCR, as well as their localization in <span class="disease" id="23023967-3-202-205">IPF</span> and normal lungs by immunohistochemistry.	23023967	2012			34	2114	ETS2	ETS proto-oncogene 2, transcription factor	ETS2
Idiopathic Pulmonary Fibrosis	C1800706	XBP1	7494	0.01	Biomarker		BEFREE	Using fluorescent immunohistochemistry, we profiled autophagy (LC3βII) and UPR (BIP and <span class="gene" id="29074489-5-88-92">XBP1</span>) markers in human non-<span class="disease" id="29074489-5-115-118">IPF</span> and <span class="disease" id="29074489-5-123-126">IPF</span> lung tissue.	29074489	2018			35	4162	MCAM	melanoma cell adhesion molecule	MCAM
Idiopathic Pulmonary Fibrosis	C1800706	MAPK8	5599	0.01	Biomarker		BEFREE	Using <span class="disease" id="31506947-5-6-9">IPF</span> mouse models, lung fibroblasts for the experiments were treated with miR-448 mimic, miR-448 inhibitor, si-ABCC3, or SP600125 (inhibitor of <span class="gene" id="31506947-5-149-152">JNK</span>) to evaluate the cell proliferation and apoptosis in response to miR-448.	31506947	2020			36	10314	LANCL1	LanC like 1	LANCL1
Idiopathic Pulmonary Fibrosis	C1800706	TGFB1	7040	0.1	AlteredExpression		BEFREE	SOCS-1 mRNA expression was significantly decreased in the PBMC of IPF patients compared with healthy controls; serum levels of IL-4 and <span class="gene" id="24890164-9-136-142">TGF-β1</span> were higher in <span class="disease" id="24890164-9-158-161">IPF</span> patients.	24890164	2014			37	4179	CD46	CD46 molecule	CD46
Idiopathic Pulmonary Fibrosis	C1800706	PDGFRB	5159	0.03	AlteredExpression		BEFREE	Epithelial cells in lung specimen from patients with <span class="disease" id="1315044-5-53-82">idiopathic pulmonary fibrosis</span> expressed only PDGF mRNA but not <span class="gene" id="1315044-5-116-127">PDGF-R beta</span> mRNA.	1315044	1992			38	51284	TLR7	toll like receptor 7	TLR7
Idiopathic Pulmonary Fibrosis	C1800706	STAT3	6774	0.36	PosttranslationalModification		BEFREE	We conclude that, beside other antifibrotic mechanisms, pirfenidone reduces profibrotic signaling also through <span class="gene" id="30481203-16-111-116">STAT3</span> inactivation and weak epigenetic alterations in <span class="disease" id="30481203-16-165-168">IPF</span>-fibroblasts, and permits survival of (altered) fibroblasts.	30481203	2018			39	55384	MEG3	maternally expressed 3	MEG3
Idiopathic Pulmonary Fibrosis	C1800706	MIR376C	442913	0.01	Biomarker		BEFREE	Overall, the present incorporated network illustrated the key link between miRNA and genes in <span class="disease" id="30221703-8-94-97">IPF</span>; in particular, it was elucidated that miR‑409‑5p and has‑<span class="gene" id="30221703-8-156-164">miR‑376c</span>, together with their target genes (C‑C motif chemokine ligand 20 and oncostatin M), are likely candidates involved in the promotion o…	30221703	2018			40	340061	STING1	stimulator of interferon response cGAMP interactor 1	STING1
Idiopathic Pulmonary Fibrosis	C1800706	ITK	3702	0.01	Biomarker		BEFREE	Our results suggest that CD28, ICOS, LCK, and <span class="gene" id="24089408-7-46-49">ITK</span> are potential outcome biomarkers in <span class="disease" id="24089408-7-86-89">IPF</span> and should be further evaluated for patient prioritization for lung transplantation and stratification in drug studies.	24089408	2013			41	100302243	MIR1972-1	microRNA 1972-1	MIR1972-1
Idiopathic Pulmonary Fibrosis	C1800706	PLAU	5328	0.32	Biomarker		LHGDN	The role of urokinase in idiopathic pulmonary fibrosis and implication for therapy.	18491991	2008			42	84061	MAGT1	magnesium transporter 1	MAGT1
Idiopathic Pulmonary Fibrosis	C1800706	SMAD3	4088	0.02	AlteredExpression		BEFREE	Pirfenidone and nintedanib do not modulate expression of senescence markers, levels of p-<span class="gene" id="30152895-11-89-94">SMAD3</span> or the amount of fibrosis in <span class="disease" id="30152895-11-124-127">IPF</span> lungs.	30152895	2019			43	30817	ADGRE2	adhesion G protein-coupled receptor E2	ADGRE2
Idiopathic Pulmonary Fibrosis	C1800706	GORASP1	64689	0.01	Biomarker		BEFREE	Furthermore, higher phosphorylation of AKT and NF-κB <span class="gene" id="30928090-6-53-56">p65</span> in <span class="disease" id="30928090-6-60-63">IPF</span> patient samples and murine samples was verified by immunohistochemistry while SAC could decrease the phosphorylation level of AKT and NF-κB <span class="gene" id="30928090-6-204-207">p65</span> in mice stimulated with BLM.	30928090	2019			44	2146	EZH2	enhancer of zeste 2 polycomb repressive complex 2 subunit	EZH2
Idiopathic Pulmonary Fibrosis	C1800706	METAP2	10988	0.01	Biomarker		BEFREE	We propose that <span class="gene" id="17446530-9-16-22">MetAP2</span> plays a role in the proliferation of fibroblasts and myofibroblasts in fibrotic lung diseases and may serve as a novel pharmacologic target in <span class="disease" id="17446530-9-166-169">IPF</span>.	17446530	2007			45	8290	H3-4	H3.4 histone	H3-4
Idiopathic Pulmonary Fibrosis	C1800706	CDKN2A	1029	0.05	Biomarker		BEFREE	MYCL1, FHIT, SPARC, p16(<span class="gene" id="12169206-0-24-28">INK4</span>) and TP53 genes associated to lung cancer in <span class="disease" id="12169206-0-74-103">idiopathic pulmonary fibrosis</span>.	12169206	2003			46	2147	F2	coagulation factor II, thrombin	F2
Idiopathic Pulmonary Fibrosis	C1800706	TGFB1	7040	0.1	Biomarker		BEFREE	To identify genetic factors affecting susceptibility to <span class="disease" id="30232270-2-56-59">IPF</span>, we analyzed a murine genetic model of <span class="disease" id="30232270-2-99-102">IPF</span> in which a profibrotic cytokine (<span class="gene" id="30232270-2-136-142">TGF-β1</span>) was expressed in the lungs of 10 different inbred mouse strains.	30232270	2018			47	100	ADA	adenosine deaminase	ADA
Idiopathic Pulmonary Fibrosis	C1800706	SFTPC	6440	0.6	GeneticVariation		BEFREE	DNA sequence analyses of the <span class="gene" id="15133475-7-29-49">surfactant protein C</span> gene in children with nonspecific interstitial pneumonia and adults with <span class="disease" id="15133475-7-123-151">usual interstitial pneumonia</span> exhibit a common heterozygous mutation located in exon 5.	15133475	2004			48	2149	F2R	coagulation factor II thrombin receptor	F2R
Idiopathic Pulmonary Fibrosis	C1800706	H4-16	121504	0.01	Biomarker		BEFREE	These changes are accompanied by enhanced <span class="gene" id="23759512-5-42-52">histone H4</span> lysine5 acetylation and association of Brd4 with genes involved in the profibrotic responses in <span class="disease" id="23759512-5-149-152">IPF</span> LFs as demonstrated using chromatin immunoprecipitation and quantitative PCR.	23759512	2013			49	102	ADAM10	ADAM metallopeptidase domain 10	ADAM10
Idiopathic Pulmonary Fibrosis	C1800706	MMP1	4312	0.03	AlteredExpression		LHGDN	MMP1 and MMP7 as potential peripheral blood biomarkers in idiopathic pulmonary fibrosis.	18447576	2008			50	2150	F2RL1	F2R like trypsin receptor 1	F2RL1
Idiopathic Pulmonary Fibrosis	C1800706	MMP2	4313	0.01	AlteredExpression		BEFREE	Some secreted matrix metalloproteinases (MMPs) as <span class="gene" id="16933466-2-50-54">MMP2</span> are highly upregulated in <span class="disease" id="16933466-2-81-84">IPF</span> lungs.	16933466	2006			51	8294	H4C9	H4 clustered histone 9	H4C9
Idiopathic Pulmonary Fibrosis	C1800706	IL1B	3553	0.1	AlteredExpression		BEFREE	Pirfenidone, a recently approved treatment for <span class="disease" id="28115235-10-47-76">idiopathic pulmonary fibrosis</span> (<span class="disease" id="28115235-10-78-81">IPF</span>), significantly counteracted bleomycin-induced pro-fibrotic genes expression, but did not exert significant effects on <span class="gene" id="28115235-10-201-206">IL-1β</span> and IL-6.	28115235	2017			52	103	ADAR	adenosine deaminase RNA specific	ADAR
Idiopathic Pulmonary Fibrosis	C1800706	IL33	90865	0.04	AlteredExpression		BEFREE	There were significant correlations between <span class="gene" id="31392802-9-44-49">IL-33</span> EBC levels and lung diffusion capacity of carbon monoxide (DL&lt;sub&gt;co&lt;/sub&gt; ) absolute (r = .63; P &lt; .05) and % of predicted values (r = .67; P &lt; .01) as well as with time since diagnosis (r = -.59; P &lt; .05) in <span class="disease" id="31392802-9-260-263">IPF</span> subjects.	31392802	2019			53	2151	F2RL2	coagulation factor II thrombin receptor like 2	F2RL2
Idiopathic Pulmonary Fibrosis	C1800706	HMOX1	3162	0.01	AlteredExpression		LHGDN	Decreased expression of haem oxygenase-1 by alveolar macrophages in idiopathic pulmonary fibrosis.	18216050	2008			54	104	ADARB1	adenosine deaminase RNA specific B1	ADARB1
Idiopathic Pulmonary Fibrosis	C1800706	TP63	8626	0.03	GeneticVariation		BEFREE	The aim of the current study was to assess whether the 1188 (A/C) 3'UTR single nucleotide polymorphism (SNP) in the IL-12 <span class="gene" id="12914676-5-122-125">p40</span> subunit gene which was recently found to be functional and the 5644 (G/A) 3' UTR SNP of the IFN-gamma gene were associated with susceptibility to <span class="disease" id="12914676-5-272-275">IPF</span>.	12914676	2003			55	2152	F3	coagulation factor III, tissue factor	F3
Idiopathic Pulmonary Fibrosis	C1800706	MMP9	4318	0.05	Biomarker		BEFREE	We conclude that <span class="gene" id="10226060-9-17-29">gelatinase B</span> may play a role in lung remodeling in <span class="disease" id="10226060-9-68-71">IPF</span>.	10226060	1999			56	79977	GRHL2	grainyhead like transcription factor 2	GRHL2
Idiopathic Pulmonary Fibrosis	C1800706	TYRP1	7306	0.01	AlteredExpression		BEFREE	This study suggests that structural up-regulation of central airway <span class="gene" id="29149168-11-68-71">TRP</span> receptors is not the key mechanism for cough in <span class="disease" id="29149168-11-120-123">IPF</span> patients.	29149168	2017			57	112744	IL17F	interleukin 17F	IL17F
Idiopathic Pulmonary Fibrosis	C1800706	RGS2	5997	0.01	AlteredExpression		BEFREE	Treatment with pirfenidone significantly increased <span class="gene" id="27549302-8-51-55">RGS2</span> mRNA and protein expression in both a human fetal lung fibroblast cell line and primary pulmonary fibroblasts isolated from patients without or with <span class="disease" id="27549302-8-205-234">idiopathic pulmonary fibrosis</span>.	27549302	2016			58	4204	MECP2	methyl-CpG binding protein 2	MECP2
Idiopathic Pulmonary Fibrosis	C1800706	FSD1	79187	0.01	Biomarker		LHGDN	An essential role for fibronectin extra type III domain A in pulmonary fibrosis.	18096707	2008			59	2159	F10	coagulation factor X	F10
Idiopathic Pulmonary Fibrosis	C1800706	FBXO8	26269	0.01	AlteredExpression		BEFREE	LXA4 also significantly inhibited <span class="gene" id="26276873-10-34-37">FBS</span>-dependent proliferation and TGF-β1-dependent collagen secretion, αSMA expression, and Smad2/3 nuclear translocation in <span class="disease" id="26276873-10-157-160">IPF</span>-derived HLMFs.	26276873	2015			60	79991	STN1	STN1 subunit of CST complex	STN1
Idiopathic Pulmonary Fibrosis	C1800706	TGFB1	7040	0.1	Biomarker		BEFREE	Taken together, our results suggest that epithelial injury in <span class="disease" id="24958208-9-62-65">IPF</span> can be collectively amplified as a result of <span class="gene" id="24958208-9-111-117">TGF-β1</span>-induced loss of CIPs leading to complement activation that down-regulates CIPs and induces <span class="gene" id="24958208-9-209-215">TGF-β1</span> expression	24958208	2014			61	10365	KLF2	Kruppel like factor 2	KLF2
Idiopathic Pulmonary Fibrosis	C1800706	MMP7	4316	0.07	AlteredExpression		BEFREE	These results suggest that increased sensitivity of the polymorphic <span class="gene" id="22268124-9-68-72">MMP7</span> promoter to FOXA2 provides one of the genetic bases for the upregulation of <span class="gene" id="22268124-9-149-153">MMP7</span> in <span class="disease" id="22268124-9-157-160">IPF</span>.	22268124	2012			62	4221	MEN1	menin 1	MEN1
Idiopathic Pulmonary Fibrosis	C1800706	HSP90AA1	3320	0.02	Biomarker		BEFREE	We sought to define the role of heat shock protein (HSP)90 in profibrotic responses in <span class="disease" id="28182573-2-87-90">IPF</span> and to determine the therapeutic effects of <span class="gene" id="28182573-2-135-140">HSP90</span> inhibition in a murine model of pulmonary fibrosis.We investigated the effects of <span class="gene" id="28182573-2-223-228">HSP90</span> inhibition &lt;i&gt…	28182573	2017			63	128	ADH5	alcohol dehydrogenase 5 (class III), chi polypeptide	ADH5
Idiopathic Pulmonary Fibrosis	C1800706	TP53	7157	0.1	AlteredExpression		BEFREE	No amplification was observed in the DNA treated with the McrBc enzyme, corroborating promoter hypermethylation. p14(ARF)-hypermethylated <span class="disease" id="22707614-8-138-141">IPF</span> fibroblasts were significantly more resistant to staurosporine-and S-nitrosoglutathione-induced apoptosis compared with normal and nonmethylated <span class="disease" id="22707614-8-287-290">IPF</span> fi…	22707614	2012			64	8321	FZD1	frizzled class receptor 1	FZD1
Idiopathic Pulmonary Fibrosis	C1800706	TGFB1	7040	0.1	Biomarker		BEFREE	However, <span class="gene" id="9512902-7-9-42">transforming growth factor beta 1</span> (<span class="gene" id="9512902-7-44-54">TGF-beta 1</span>) protein decreased, which is closely associated with prolonged TNF-alpha synthesis, resulting in development of chronic inflammation and less severe fibrosis in the lungs of this animal model, analogous to inflammatory stage of human <span class="dise…	9512902	1998			65	51330	TNFRSF12A	TNF receptor superfamily member 12A	TNFRSF12A
Idiopathic Pulmonary Fibrosis	C1800706	TERT	7015	0.6	Biomarker		BEFREE	In six generations of a large family, a loss-of-function mutation in the telomerase enzyme gene <span class="gene" id="19936245-5-96-100">TERT</span> associated with severe telomere shortening and a range of hematologic manifestations, from macrocytosis to acute myeloid leukemia, with severe liver diseases marked by fibrosis and inflammation, and one case of <span class="disease" id="19936245-5-3…	19936245	2009			66	6275	S100A4	S100 calcium binding protein A4	S100A4
Idiopathic Pulmonary Fibrosis	C1800706	BDNF	627	0.01	Biomarker		BEFREE	<span class="gene" id="28938915-0-0-4">BDNF</span>/TrkB axis activation promotes epithelial-mesenchymal transition in <span class="disease" id="28938915-0-72-101">idiopathic pulmonary fibrosis</span>.	28938915	2017			67	8324	FZD7	frizzled class receptor 7	FZD7
Idiopathic Pulmonary Fibrosis	C1800706	TIMP3	7078	0.03	AlteredExpression		LHGDN	Tissue inhibitor of metalloproteinase-3 is up-regulated by transforming growth factor-beta1 in vitro and expressed in fibroblastic foci in vivo in idiopathic pulmonary fibrosis.	16908447	2006			68	133	ADM	adrenomedullin	ADM
Idiopathic Pulmonary Fibrosis	C1800706	AGER	177	0.1	Biomarker		BEFREE	Previous reports suggested the contributory effect of <span class="gene" id="26545872-2-54-98">receptor for advanced glycation end products</span> (<span class="gene" id="26545872-2-100-104">RAGE</span>) to the pathogenesis of <span class="disease" id="26545872-2-129-132">IPF</span>.But the findings are controversial.	26545872	2015			69	729230	CCR2	C-C motif chemokine receptor 2	CCR2
Idiopathic Pulmonary Fibrosis	C1800706	COX2	4513	0.06	AlteredExpression		BEFREE	In contrast, TGF-β1 induced slight <span class="gene" id="23755232-9-35-40">COX-2</span> expression at 4 h (without increase in myofibroblasts) and 24 h, but not at 72 h. Both <span class="disease" id="23755232-9-128-131">IPF</span> and control cultures incubated with TGF-β1 for 72 h showed diminished COX-2 induction, PGE2 secretion and α-SMA expression after IL-1β addition.	23755232	2013			70	6277	S100A6	S100 calcium binding protein A6	S100A6
Idiopathic Pulmonary Fibrosis	C1800706	LOXL1	4016	0.01	AlteredExpression		BEFREE	<span class="gene" id="29125826-10-0-5">LOXL1</span> activity might drive collagen remodelling in <span class="disease" id="29125826-10-51-54">IPF</span> lungs.	29125826	2017			71	136	ADORA2B	adenosine A2b receptor	ADORA2B
Idiopathic Pulmonary Fibrosis	C1800706	TGFB1	7040	0.1	Biomarker		BEFREE	Here, our observations showed that H19 expression was significantly upregulated and that of microRNA 140 (miR-140) was markedly reduced in pulmonary fibrotic tissues from <span class="disease" id="30988156-4-171-200">idiopathic pulmonary fibrosis</span> (<span class="disease" id="30988156-4-202-205">IPF</span>) patients and <span class="gene" id="30988156-4-220-249">transforming growth factor β1<…	30988156	2019			72	6280	S100A9	S100 calcium binding protein A9	S100A9
Idiopathic Pulmonary Fibrosis	C1800706	ANGPT2	285	0.02	AlteredExpression		BEFREE	The serum levels of <span class="gene" id="27492510-6-20-25">Ang-2</span> were higher in AE-IIPs and ALI/ARDS patients than in IPF patients and HVs; the BALF levels of <span class="gene" id="27492510-6-120-125">Ang-2</span> were also higher than in <span class="disease" id="27492510-6-151-154">IPF</span> patients.	27492510	2016			73	10376	TUBA1B	tubulin alpha 1b	TUBA1B
Idiopathic Pulmonary Fibrosis	C1800706	CCN2	1490	0.1	AlteredExpression		BEFREE	In this study we used human lung fibroblasts derived from healthy and <span class="disease" id="15677772-4-70-73">IPF</span> lungs to examine Simvastatin effects on <span class="gene" id="15677772-4-114-118">CTGF</span> gene and protein expression, analyzed by RT-PCR and ELISA, respectively.	15677772	2005			74	2185	PTK2B	protein tyrosine kinase 2 beta	PTK2B
Idiopathic Pulmonary Fibrosis	C1800706	YAP1	10413	0.02	Biomarker		BEFREE	These results highlight a role for miR-15a/<span class="gene" id="30644438-8-43-47">YAP1</span>/Twist axis in <span class="disease" id="30644438-8-62-65">IPF</span> that offer novel strategies for the prevention and treatment of lung fibrosis.	30644438	2019			75	6283	S100A12	S100 calcium binding protein A12	S100A12
Idiopathic Pulmonary Fibrosis	C1800706	TWIST1	7291	0.03	AlteredExpression		BEFREE	<span class="gene" id="19893041-3-0-6">Twist1</span>, a basic helix-loop-helix protein, was found among the most consistently and highly up-regulated genes and was expressed in nuclei of type II epithelial cells, macrophages, and fibroblasts in <span class="disease" id="19893041-3-199-202">IPF</span> lungs.	19893041	2009			76	51340	CRNKL1	crooked neck pre-mRNA splicing factor 1	CRNKL1
Idiopathic Pulmonary Fibrosis	C1800706	TNF	7124	0.3	AlteredExpression		BEFREE	Inhibition of PTPN13 function in primary <span class="disease" id="29727583-5-41-44">IPF</span> and normal lung (myo)fibroblasts was accomplished by: 1) downregulation with <span class="gene" id="29727583-5-122-127">TNF-α</span> (tumor necrosis factor-α)/IFN-γ, 2) siRNA knockdown, or 3) a cell-permeable Fas/PTPN13 interaction inhibitory peptide.	29727583	2018			77	4236	MFAP1	microfibril associated protein 1	MFAP1
Idiopathic Pulmonary Fibrosis	C1800706	DSP	1832	0.66	Biomarker		CTD_human	Genome-wide association study identifies multiple susceptibility loci for pulmonary fibrosis.	23583980	2013			78	100500851	MIR3918	microRNA 3918	MIR3918
Idiopathic Pulmonary Fibrosis	C1800706	SOD3	6649	0.01	AlteredExpression		LHGDN	Extracellular superoxide dismutase has a highly specific localization in idiopathic pulmonary fibrosis/usual interstitial pneumonia.	16842247	2006			79	142	PARP1	poly(ADP-ribose) polymerase 1	PARP1
Idiopathic Pulmonary Fibrosis	C1800706	PF4	5196	0.01	Biomarker		BEFREE	Real-time quantitative PCR confirmed differential expression of the following genes in PAH relative to both normal controls and PH secondary to <span class="disease" id="20081107-8-144-147">IPF</span>: a disintegrin-like and metalloprotease with thrombospondin type 1 motif 9, cell adhesion molecule with homology to L1CAM, cytochrome b(558) and beta-polypeptide, coagulation factor II receptor-like…	20081107	2010			80	143501	C11orf40	chromosome 11 putative open reading frame 40	C11orf40
Idiopathic Pulmonary Fibrosis	C1800706	MYDGF	56005	0.04	Biomarker		BEFREE	Treatment targeting <span class="gene" id="30997832-4-20-25">IL-25</span> may be the potential and novel method for <span class="disease" id="30997832-4-68-71">IPF</span> patients.	30997832	2019			81	2191	FAP	fibroblast activation protein alpha	FAP
Idiopathic Pulmonary Fibrosis	C1800706	F2R	2149	0.04	Biomarker		BEFREE	The role of urokinase plasminogen activator (uPA) in <span class="disease" id="28139758-1-53-82">idiopathic pulmonary fibrosis</span> (<span class="disease" id="28139758-1-84-87">IPF</span>) remains unclear. uPA-generated plasmin has potent fibrogenic actions involving <span class="gene" id="28139758-1-168-197">protease activated receptor-1</span> (<span class="gene" id="28139758-1-199-204">PAR-1…	28139758	2017			82	107075310	MTCO2P12	MT-CO2 pseudogene 12	MTCO2P12
Idiopathic Pulmonary Fibrosis	C1800706	MIR15A	406948	0.01	Biomarker		BEFREE	These results highlight a role for <span class="gene" id="30644438-8-35-42">miR-15a</span>/YAP1/Twist axis in <span class="disease" id="30644438-8-62-65">IPF</span> that offer novel strategies for the prevention and treatment of lung fibrosis.	30644438	2019			83	2194	FASN	fatty acid synthase	FASN
Idiopathic Pulmonary Fibrosis	C1800706	DSP	1832	0.66	GeneticVariation		BEFREE	Two genome-wide association studies and one sequencing study have coincidently reported significant associations of single nucleotide polymorphisms (SNPs) in the <span class="gene" id="30207747-1-162-173">desmoplakin</span> (<span class="gene" id="30207747-1-175-178">DSP</span>) gene with the risk of pulmonary fibrosis (mainly <span class="disease" id="30207747-1-229-258">idiopathic pulmonary fib…	30207747	2018			84	6294	SAFB	scaffold attachment factor B	SAFB
Idiopathic Pulmonary Fibrosis	C1800706	TRPA1	8989	0.02	AlteredExpression		BEFREE	Expression of TRPV1/<span class="gene" id="30717786-11-20-25">TRPA1</span> was upregulated in the chronic cough related to bleomycin induced pulmonary fibrosis in guinea pigs, which provided new insights into the mechanism of <span class="disease" id="30717786-11-177-180">IPF</span>-associated cough hypersensitivity.	30717786	2019			85	2200	FBN1	fibrillin 1	FBN1
Idiopathic Pulmonary Fibrosis	C1800706	F10	2159	0.01	Biomarker		BEFREE	In lung injury and disease, including <span class="disease" id="28283478-1-38-67">idiopathic pulmonary fibrosis</span> (<span class="disease" id="28283478-1-69-72">IPF</span>), extravascular <span class="gene" id="28283478-1-89-97">factor X</span> is converted into <span class="gene" id="28283478-1-116-125">factor Xa</span> (<span class="gene" id="28283478-1-127-130">FXa</span>), a coagulant prot…	28283478	2017			86	2201	FBN2	fibrillin 2	FBN2
Idiopathic Pulmonary Fibrosis	C1800706	TWIST1	7291	0.03	Biomarker		BEFREE	In vitro, we found that the loss of <span class="gene" id="28179498-6-36-42">Twist1</span> in <span class="disease" id="28179498-6-46-49">IPF</span> lung fibroblasts increased expression of CXCL12 downstream of increased expression of the noncanonical NF-κB transcription factor RelB.	28179498	2017			87	6301	SARS1	seryl-tRNA synthetase 1	SARS1
Idiopathic Pulmonary Fibrosis	C1800706	CCN2	1490	0.1	AlteredExpression		BEFREE	We have previously shown that both <span class="gene" id="16776827-3-35-39">CTGF</span> overexpression and myofibroblast formation in <span class="disease" id="16776827-3-86-89">IPF</span> cell lines are dependent on RhoA signaling.	16776827	2006			88	729238	SFTPA2	surfactant protein A2	SFTPA2
Idiopathic Pulmonary Fibrosis	C1800706	PIK3CG	5294	0.09	Biomarker		BEFREE	A randomised, placebo-controlled study of omipalisib (<span class="gene" id="30765508-0-54-58">PI3K</span>/mTOR) in <span class="disease" id="30765508-0-68-97">idiopathic pulmonary fibrosis</span>.	30765508	2019			89	4254	KITLG	KIT ligand	KITLG
Idiopathic Pulmonary Fibrosis	C1800706	MMP7	4316	0.07	AlteredExpression		BEFREE	The KL-6 and <span class="gene" id="28178340-9-13-18">MMP-7</span> protein levels in sputum were inversely correlated with total lung capacity (TLC, % of predicted) in <span class="disease" id="28178340-9-120-123">IPF</span> patients (r = -0.73 and r = -0.53 respectively).	28178340	2017			90	2208	FCER2	Fc fragment of IgE receptor II	FCER2
Idiopathic Pulmonary Fibrosis	C1800706	PIK3CA	5290	0.09	Biomarker		BEFREE	In addition, the internalization of CNPs was predominantly suppressed by a phosphoinositide 3-kinase (<span class="gene" id="28860768-7-102-106">PI3K</span>) inhibitor in <span class="disease" id="28860768-7-121-124">IPF</span> fibroblasts, indicating that enhanced <span class="gene" id="28860768-7-163-167">PI3K</span> activity associated with late-stage macropinocytosis can be particularly impor…	28860768	2017			91	4256	MGP	matrix Gla protein	MGP
Idiopathic Pulmonary Fibrosis	C1800706	XIAP	331	0.02	AlteredExpression		BEFREE	Our data demonstrate a novel mechanism of metabolic regulation in which glutaminolysis promotes apoptosis resistance of <span class="disease" id="30130138-14-120-123">IPF</span> fibroblasts through epigenetic regulation of <span class="gene" id="30130138-14-169-173">XIAP</span> and survivin.	30130138	2019			92	51363	CHST15	carbohydrate sulfotransferase 15	CHST15
Idiopathic Pulmonary Fibrosis	C1800706	IL4R	3566	0.03	Biomarker		BEFREE	IL-13, a profibrotic cytokine that plays a role in <span class="disease" id="25514189-2-51-54">IPF</span>, functions through the Jak/STAT pathway after binding to the IL-13 receptor α1 (IL-13Rα1)/<span class="gene" id="25514189-2-145-151">IL-4Rα</span> complex.	25514189	2015			93	2212	FCGR2A	Fc fragment of IgG receptor IIa	FCGR2A
Idiopathic Pulmonary Fibrosis	C1800706	RTEL1	51750	0.63	Biomarker		CTD_human	Exome sequencing links mutations in PARN and RTEL1 with familial pulmonary fibrosis and telomere shortening.	25848748	2015			94	165	AEBP1	AE binding protein 1	AEBP1
Idiopathic Pulmonary Fibrosis	C1800706	RELB	5971	0.01	AlteredExpression		BEFREE	In vitro, we found that the loss of Twist1 in <span class="disease" id="28179498-6-46-49">IPF</span> lung fibroblasts increased expression of CXCL12 downstream of increased expression of the noncanonical NF-κB <span class="gene" id="28179498-6-159-184">transcription factor RelB</span>.	28179498	2017			95	2213	FCGR2B	Fc fragment of IgG receptor IIb	FCGR2B
Idiopathic Pulmonary Fibrosis	C1800706	MIR96	407053	0.01	AlteredExpression		BEFREE	Our results suggest that when IPF fibroblasts interact with collagen-rich matrix, pathologically altered <span class="gene" id="25172912-9-105-111">miR-96</span> expression inhibits FoxO3a function, causing IPF fibroblasts to maintain their pathological phenotype, which may contribute to the progression of <span class="disease" id="25172912-9-258-261">IPF</span>.	25172912	2014			96	2214	FCGR3A	Fc fragment of IgG receptor IIIa	FCGR3A
Idiopathic Pulmonary Fibrosis	C1800706	B3GAT3	26229	0.01	AlteredExpression		BEFREE	Our data show for the first time increased expression of CS-GAGs and <span class="gene" id="21056957-9-69-76">GlcAT-I</span> in <span class="disease" id="21056957-9-80-83">IPF</span>, fibrotic rat lungs, and fibrotic lung fibroblasts.	21056957	2011			97	2215	FCGR3B	Fc fragment of IgG receptor IIIb	FCGR3B
Idiopathic Pulmonary Fibrosis	C1800706	ABCB1	5243	0.01	Biomarker		BEFREE	Functionally, this effect reduced murine lung exposure to nintedanib, an FDA-approved <span class="disease" id="31419911-9-86-89">IPF</span> therapy known to be a <span class="gene" id="31419911-9-112-116">P-gp</span> substrate.	31419911	2020			98	8359	H4C1	H4 clustered histone 1	H4C1
Idiopathic Pulmonary Fibrosis	C1800706	IL1RN	3557	0.07	GeneticVariation		BEFREE	We performed a meta-analysis of the five case-control studies that investigated an <span class="gene" id="22322675-5-83-88">IL1RN</span> polymorphism in <span class="disease" id="22322675-5-105-108">IPF</span> in a Caucasian population.	22322675	2012			99	8360	H4C4	H4 clustered histone 4	H4C4
Idiopathic Pulmonary Fibrosis	C1800706	IL4	3565	0.08	AlteredExpression		BEFREE	Type 2 AECs have been exposed to TGFbeta1 and <span class="gene" id="19193442-6-46-50">IL-4</span>, whose expression is associated with <span class="disease" id="19193442-6-88-91">IPF</span> development.	19193442	2009			100	8361	H4C6	H4 clustered histone 6	H4C6
Idiopathic Pulmonary Fibrosis	C1800706	SFTPA2	729238	0.74	Biomarker		BEFREE	<span class="disease" id="27630174-1-0-29">Idiopathic pulmonary fibrosis</span> (<span class="disease" id="27630174-1-31-34">IPF</span>) is an incurable complex genetic disorder that is associated with sequence changes in 7 genes (MUC5B, TERT, TERC, RTEL1, PARN, SFTPC, and <span class="gene" id="27630174-1-173-179">SFTPA2</span>) and with variants in at least 11 novel loci.	27630174	2016			101	8362	H4C12	H4 clustered histone 12	H4C12
Idiopathic Pulmonary Fibrosis	C1800706	RBM45	129831	0.03	Biomarker		BEFREE	The aggregate prevalence of <span class="gene" id="21373184-9-28-32">DRB1</span>*1501 in <span class="disease" id="21373184-9-41-44">IPF</span> patients was significantly greater than among 285 healthy controls (33.1% vs. 20.0%, respectively, OR 2.0; 95%CI 1.3-2.9, p = 0.0004).	21373184	2011			102	8363	H4C11	H4 clustered histone 11	H4C11
Idiopathic Pulmonary Fibrosis	C1800706	CXCL10	3627	0.03	Biomarker		BEFREE	Here we extended our study to the repression of another antifibrotic gene, the potent angiostatic chemokine gamma interferon (IFN-gamma)-inducible protein of 10 kDa (<span class="gene" id="20404089-4-166-171">IP-10</span>), in lung fibroblasts from patients with <span class="disease" id="20404089-4-213-216">IPF</span>.	20404089	2010			103	10411	RAPGEF3	Rap guanine nucleotide exchange factor 3	RAPGEF3
Idiopathic Pulmonary Fibrosis	C1800706	MIR203A	406986	0.01	Biomarker		BEFREE	We found that <span class="gene" id="31488543-5-14-20">miR203</span>, which is increased in <span class="disease" id="31488543-5-44-47">IPF</span>, was induced by TGFβ1 to target the NUDT21 3'-UTR, thus depleting NUDT21 in human and mouse lung fibroblasts.	31488543	2019			104	2220	FCN2	ficolin 2	FCN2
Idiopathic Pulmonary Fibrosis	C1800706	SYT1	6857	0.01	Biomarker		BEFREE	Furthermore, higher phosphorylation of AKT and NF-κB <span class="gene" id="30928090-6-53-56">p65</span> in <span class="disease" id="30928090-6-60-63">IPF</span> patient samples and murine samples was verified by immunohistochemistry while SAC could decrease the phosphorylation level of AKT and NF-κB <span class="gene" id="30928090-6-204-207">p65</span> in mice stimulated with BLM.	30928090	2019			105	8364	H4C3	H4 clustered histone 3	H4C3
Idiopathic Pulmonary Fibrosis	C1800706	TERT	7015	0.6	GeneticVariation		BEFREE	Mutations in telomerase complex genes (<span class="gene" id="24993703-2-39-43">TERT</span> or TERC) and short telomeres are genetic risk factors for the development of familial or sporadic <span class="disease" id="24993703-2-142-171">idiopathic pulmonary fibrosis</span>.	24993703	2014			106	8365	H4C8	H4 clustered histone 8	H4C8
Idiopathic Pulmonary Fibrosis	C1800706	IRF5	3663	0.02	GeneticVariation		BEFREE	In a multivariate analysis model including the diffuse cutaneous subtype of SSc and positivity for anti-topoisomerase I antibodies, the <span class="gene" id="19116937-8-136-140">IRF5</span> <span class="variant" dbSNP="rs2004640" genes_norm="3663">rs2004640</span> TT genotype remained associated with <span class="disease" id="19116937-8-188-208">fibrosing alveolitis</span> (P=0.029, OR 1.92, 95%…	19116937	2009			107	6317	SERPINB3	serpin family B member 3	SERPINB3
Idiopathic Pulmonary Fibrosis	C1800706	NUP98	4928	0.01	AlteredExpression		BEFREE	ADAR1 is significantly downregulated in <span class="disease" id="29637273-9-40-43">IPF</span> fibroblasts; the overexpression of ADAR1 and <span class="gene" id="29637273-9-89-94">ADAR2</span> reestablishes the expression levels of miRNA-21, PELI1, and SPRY2 in fibroblasts of patients with <span class="disease" id="29637273-9-193-196">IPF</span>.	29637273	2018			108	10413	YAP1	Yes1 associated transcriptional regulator	YAP1
Idiopathic Pulmonary Fibrosis	C1800706	SLC27A5	10998	0.1	Biomarker		BEFREE	Concentrations of <span class="gene" id="31051082-8-18-21">BAL</span> transferrin were enhanced in <span class="disease" id="31051082-8-51-54">IPF</span>-BAL, and furthermore, CD71&lt;sup&gt;-&lt;/sup&gt; AMs had an impaired ability to sequester transferrin.	31051082	2019			109	8366	H4C2	H4 clustered histone 2	H4C2
Idiopathic Pulmonary Fibrosis	C1800706	KRT20	54474	0.02	AlteredExpression		BEFREE	A patient with <span class="disease" id="15257558-1-15-35">fibrosing alveolitis</span> developed a diffuse large B-cell (DLBC) lymphoma that expressed <span class="gene" id="15257558-1-100-104">CD20</span> and CD30.	15257558	2004			110	8367	H4C5	H4 clustered histone 5	H4C5
Idiopathic Pulmonary Fibrosis	C1800706	BRD4	23476	0.01	Biomarker		BEFREE	These results suggest that <span class="gene" id="23759512-8-27-31">Brd4</span> inhibitors may represent a novel therapy for the treatment of rapidly progressing <span class="disease" id="23759512-8-114-117">IPF</span>.	23759512	2013			111	8368	H4C13	H4 clustered histone 13	H4C13
Idiopathic Pulmonary Fibrosis	C1800706	CCL5	6352	0.01	AlteredExpression		BEFREE	In 16 sarcoidosis, 7 <span class="disease" id="19117745-2-21-50">idiopathic pulmonary fibrosis</span> (IPF) and 8 hypersensitivity pneumonitis (HP) patients we evaluated IL-1 alpha, -1R, -1RA, -2, -4, -4R alpha, -6, -10, -12, IFN-gamma, TGF-beta1 and TNF-alpha gene polymorphisms in peripheral blood, and MCP-1,MIP-1 alpha, MIP-1 beta, <span class="gene" id="19117745-2-285-291">RANTES</span>, ENA-7…	19117745	2009			112	177	AGER	advanced glycosylation end-product specific receptor	AGER
Idiopathic Pulmonary Fibrosis	C1800706	SMN2	6607	0.08	Biomarker		BEFREE	Moreover, SHI reduced the production of α-<span class="gene" id="28922731-7-42-45">SMA</span>, fibronectin, collagen I and III in response to TGF-β induction in pulmonary fibroblasts, and all of these gene production is the key component of extracellular matrix for tissue remodeling for <span class="disease" id="28922731-7-240-243">IPF</span>.	28922731	2017			113	8370	H4C14	H4 clustered histone 14	H4C14
Idiopathic Pulmonary Fibrosis	C1800706	FCGR2A	2212	0.01	GeneticVariation		BEFREE	These findings support an association between the <span class="gene" id="20929558-9-50-57">FcγRIIa</span> <span class="variant" dbSNP="NA" genes_norm="NA">R131H</span> polymorphism and <span class="disease" id="20929558-9-81-84">IPF</span> severity and progression, supporting the involvement of immunological mechanisms in <span class="disease" id="20929558-9-169-172">IPF</span> pathogenesis.	20929558	2010			114	51380	CSAD	cysteine sulfinic acid decarboxylase	CSAD
Idiopathic Pulmonary Fibrosis	C1800706	IL25	64806	0.04	AlteredExpression		BEFREE	<span class="gene" id="31392802-6-0-5">IL-25</span> EBC levels were numerically lowest in <span class="disease" id="31392802-6-44-47">IPF</span> (25.33 ± 8.84 pg/ml).	31392802	2019			115	182	JAG1	jagged canonical Notch ligand 1	JAG1
Idiopathic Pulmonary Fibrosis	C1800706	NFKB1	4790	0.01	AlteredExpression		BEFREE	Compared with COPD and donor lungs, protein levels of ER stress mediators, such as processed <span class="gene" id="18635891-4-93-96">p50</span> activating transcription factor (ATF)-6 and ATF-4 and the apoptosis-inductor CHOP (C/EBP-homologous protein), as well as transcript levels of spliced X-box binding protein (XBP)-1, were significantly elevated in lung homogenates and type II alveolar epit…	18635891	2008			116	183	AGT	angiotensinogen	AGT
Idiopathic Pulmonary Fibrosis	C1800706	IL1A	3552	0.06	Biomarker		BEFREE	In 16 sarcoidosis, 7 <span class="disease" id="19117745-2-21-50">idiopathic pulmonary fibrosis</span> (IPF) and 8 hypersensitivity pneumonitis (HP) patients we evaluated <span class="gene" id="19117745-2-119-129">IL-1 alpha</span>, -1R, -1RA, -2, -4, -4R alpha, -6, -10, -12, IFN-gamma, TGF-beta1 and TNF-alpha gene polymorphisms in peripheral blood, and MCP-1,MIP-1 alpha, MIP-1 beta, RANTES, ENA-7…	19117745	2009			117	92345	NAF1	nuclear assembly factor 1 ribonucleoprotein	NAF1
Idiopathic Pulmonary Fibrosis	C1800706	CSF2	1437	0.02	AlteredExpression		BEFREE	In 16 sarcoidosis, 7 <span class="disease" id="19117745-2-21-50">idiopathic pulmonary fibrosis</span> (IPF) and 8 hypersensitivity pneumonitis (HP) patients we evaluated IL-1 alpha, -1R, -1RA, -2, -4, -4R alpha, -6, -10, -12, IFN-gamma, TGF-beta1 and TNF-alpha gene polymorphisms in peripheral blood, and MCP-1,MIP-1 alpha, MIP-1 beta, RANTES, ENA-78, FGF, G-CSF, <span class="gene" id="19117745-2-3…	19117745	2009			118	185	AGTR1	angiotensin II receptor type 1	AGTR1
Idiopathic Pulmonary Fibrosis	C1800706	CDKN2A	1029	0.05	Biomarker		LHGDN	MYCL1, FHIT, SPARC, p16(INK4) and TP53 genes associated to lung cancer in idiopathic pulmonary fibrosis.	12169206	2003			119	4281	MID1	midline 1	MID1
Idiopathic Pulmonary Fibrosis	C1800706	LCLAT1	253558	0.02	AlteredExpression		BEFREE	<span class="gene" id="24779708-6-0-5">LYCAT</span> expression was significantly altered in PBMCs and lung tissues from patients with <span class="disease" id="24779708-6-88-117">idiopathic pulmonary fibrosis</span> (<span class="disease" id="24779708-6-119-122">IPF</span>), which was confirmed in two preclinical murine models of <span class="disease" id="24779708-6-181-184">IPF</span>, bleomycin…	24779708	2014			120	186	AGTR2	angiotensin II receptor type 2	AGTR2
Idiopathic Pulmonary Fibrosis	C1800706	CR1	1378	0.03	GeneticVariation		BEFREE	In conclusion, the association of the <span class="gene" id="18937792-5-38-41">CR1</span> <span class="variant" dbSNP="NA" genes_norm="NA">C5507G</span> polymorphism with susceptibility to <span class="disease" id="18937792-5-85-88">IPF</span> was not reproducible in Czech and English populations.	18937792	2008			121	8379	MAD1L1	mitotic arrest deficient 1 like 1	MAD1L1
Idiopathic Pulmonary Fibrosis	C1800706	RSPO2	340419	0.01	Biomarker		BEFREE	Stimulation of <span class="disease" id="29345973-7-15-18">IPF</span> and normal lung fibroblasts with recombinant human <span class="gene" id="29345973-7-70-75">RSPO2</span> resulted in the deregulation of numerous genes, although the transcriptional response was essentially distinct.	29345973	2018			122	4284	MIP	major intrinsic protein of lens fiber	MIP
Idiopathic Pulmonary Fibrosis	C1800706	MUC5B	727897	0.7	Biomarker		GENOMICS_ENGLAND	A common MUC5B promoter polymorphism and pulmonary fibrosis.	21506741	2011			123	2241	FER	FER tyrosine kinase	FER
Idiopathic Pulmonary Fibrosis	C1800706	TERT	7015	0.6	Biomarker		BEFREE	Lead SNPs at two loci (TERC and <span class="gene" id="23535734-5-32-36">TERT</span>) associate with several cancers and other diseases, including <span class="disease" id="23535734-5-99-128">idiopathic pulmonary fibrosis</span>.	23535734	2013			124	2246	FGF1	fibroblast growth factor 1	FGF1
Idiopathic Pulmonary Fibrosis	C1800706	MIR27A	407018	0.01	AlteredExpression		BEFREE	However, both basal and transforming growth factor-β1-induced expression of <span class="gene" id="26600197-3-76-83">miR-27a</span>-3p were reduced in lung fibroblasts from patients with <span class="disease" id="26600197-3-139-168">idiopathic pulmonary fibrosis</span> compared with that from normal control subjects.	26600197	2016			125	387267	KRTAP5-4	keratin associated protein 5-4	KRTAP5-4
Idiopathic Pulmonary Fibrosis	C1800706	ECE1	1889	0.01	AlteredExpression		BEFREE	In addition, increased expression of ET-1 and <span class="gene" id="9032126-11-46-51">ECE-1</span> in <span class="disease" id="9032126-11-55-58">IPF</span> may be mediated by proinflammatory cytokines.	9032126	1997			126	4294	MAP3K10	mitogen-activated protein kinase kinase kinase 10	MAP3K10
Idiopathic Pulmonary Fibrosis	C1800706	LOC110806263	110806263	0.01	GeneticVariation		BEFREE	Pathogenic -124 and -146 <span class="gene" id="30523342-4-25-30">TERTp</span> variants were identified in nine (7%) unrelated patients diagnosed with <span class="disease" id="30523342-4-103-106">IPF</span> (28%) or moderate aplastic anemia (4.6%); five of them also presented cirrhosis.	30523342	2019			127	199	AIF1	allograft inflammatory factor 1	AIF1
Idiopathic Pulmonary Fibrosis	C1800706	AGER	177	0.1	Biomarker		BEFREE	The research discovered a novel role for the <span class="gene" id="30220079-3-45-89">receptor for advanced glycation end-products</span> (<span class="gene" id="30220079-3-91-95">RAGE</span>) in which it acts as a master regulator for DNA double-strand break repair.In doing so, Kumar et al. may have made a breakthrough that could redefine the translational approaches of <span class="disease" id=…	30220079	2019			128	2247	FGF2	fibroblast growth factor 2	FGF2
Idiopathic Pulmonary Fibrosis	C1800706	RIPK3	11035	0.02	AlteredExpression		BEFREE	<span class="gene" id="29444413-9-0-5">RIPK3</span> expression levels were increased in <span class="disease" id="29444413-9-42-45">IPF</span> lungs, and both apoptosis and necroptosis were detected mainly in AECs.	29444413	2018			129	4296	MAP3K11	mitogen-activated protein kinase kinase kinase 11	MAP3K11
Idiopathic Pulmonary Fibrosis	C1800706	PIK3CD	5293	0.09	Biomarker		BEFREE	CCN5 overexpression inhibits profibrotic phenotypes via the <span class="gene" id="24276150-0-60-64">PI3K</span>/Akt signaling pathway in lung fibroblasts isolated from patients with <span class="disease" id="24276150-0-135-164">idiopathic pulmonary fibrosis</span> and in an in vivo model of lung fibrosis.	24276150	2014			130	84171	LOXL4	lysyl oxidase like 4	LOXL4
Idiopathic Pulmonary Fibrosis	C1800706	PIK3CA	5290	0.09	Biomarker		BEFREE	These findings suggested that FMP-1 attenuate cellular oxidative stress through <span class="gene" id="30171960-8-80-84">PI3K</span>/AKT pathway, and FMP-1 could be explored as natural potential antioxidants to lower oxidative stress relevant to the progression of <span class="disease" id="30171960-8-217-220">IPF</span>.	30171960	2018			131	6347	CCL2	C-C motif chemokine ligand 2	CCL2
Idiopathic Pulmonary Fibrosis	C1800706	PRKAB1	5564	0.01	AlteredExpression		BEFREE	Pharmacological activation of <span class="gene" id="29967351-6-30-34">AMPK</span> in myofibroblasts from lungs of humans with <span class="disease" id="29967351-6-79-82">IPF</span> display lower fibrotic activity, along with enhanced mitochondrial biogenesis and normalization of sensitivity to apoptosis.	29967351	2018			132	6348	CCL3	C-C motif chemokine ligand 3	CCL3
Idiopathic Pulmonary Fibrosis	C1800706	LIN28B	389421	0.01	AlteredExpression		BEFREE	Upregulation of <span class="gene" id="26787543-8-16-22">Lin28B</span> contributes to <span class="disease" id="26787543-8-38-67">idiopathic pulmonary fibrosis</span>.	26787543	2016			133	2252	FGF7	fibroblast growth factor 7	FGF7
Idiopathic Pulmonary Fibrosis	C1800706	TNF	7124	0.3	Biomarker		BEFREE	Hesperidin alleviates BLM-induced <span class="disease" id="31611754-11-34-37">IPF</span> via inhibition of TGF-β1/Smad3/AMPK and IκBα/NF-κB pathways which in turn ameliorate the modulation of oxido-inflammatory markers (Nrf2 and HO-1) and pro-inflammatory markers (<span class="gene" id="31611754-11-214-219">TNF-α</span>, IL-1β, and IL-6) to reduce collagen deposition during pulmonary fibrosis.Se…	31611754	2019			134	653509	SFTPA1	surfactant protein A1	SFTPA1
Idiopathic Pulmonary Fibrosis	C1800706	POSTN	10631	0.1	AlteredExpression		BEFREE	Serial serum levels of <span class="gene" id="30111332-11-23-32">periostin</span>, a senescence effector, predicted clinical progression in a cohort of patients with <span class="disease" id="30111332-11-117-120">IPF</span>.	30111332	2018			135	2254	FGF9	fibroblast growth factor 9	FGF9
Idiopathic Pulmonary Fibrosis	C1800706	VIP	7432	0.01	AlteredExpression		BEFREE	Both NFAT and <span class="gene" id="28125639-8-14-17">VIP</span> mRNA levels were measured in lungs from <span class="disease" id="28125639-8-58-61">IPF</span> and COPD patients.	28125639	2017			136	207	AKT1	AKT serine/threonine kinase 1	AKT1
Idiopathic Pulmonary Fibrosis	C1800706	GPER1	2852	0.3	Biomarker		CTD_human	Transforming growth factor beta1 targets estrogen receptor signaling in bronchial epithelial cells.	30165855	2018			137	6351	CCL4	C-C motif chemokine ligand 4	CCL4
Idiopathic Pulmonary Fibrosis	C1800706	MMRN1	22915	0.1	Biomarker		BEFREE	<span class="disease" id="30130563-4-0-3">IPF</span> is characterized primarily by excessive deposition of extracellular matrix (<span class="gene" id="30130563-4-80-83">ECM</span>) proteins by activated lung fibroblasts and myofibroblasts, resulting in reduced gas exchange and impaired pulmonary function.	30130563	2019			138	2255	FGF10	fibroblast growth factor 10	FGF10
Idiopathic Pulmonary Fibrosis	C1800706	CCN1	3491	0.03	AlteredExpression		BEFREE	RNA interference (RNAi)-mediated knockdown of <span class="gene" id="26884454-6-46-50">CCN1</span> down-regulated the constitutive expression of these profibrotic genes in <span class="disease" id="26884454-6-124-127">IPF</span> fibroblasts.	26884454	2016			139	84174	SLA2	Src like adaptor 2	SLA2
Idiopathic Pulmonary Fibrosis	C1800706	IL25	64806	0.04	AlteredExpression		BEFREE	<span class="gene" id="28875265-6-0-5">IL-25</span> levels in the BALF were significantly higher in patients with CEP, but not in patients with AEP, than in patients with <span class="disease" id="28875265-6-125-128">IPF</span> and sarcoidosis.	28875265	2017			140	208	AKT2	AKT serine/threonine kinase 2	AKT2
Idiopathic Pulmonary Fibrosis	C1800706	ERBB2	2064	0.01	GeneticVariation		BEFREE	Our finding suggests that <span class="gene" id="21132379-7-26-30">HER2</span> variant could be a protective factor against <span class="disease" id="21132379-7-76-79">IPF</span> onset.	21132379	2011			141	6352	CCL5	C-C motif chemokine ligand 5	CCL5
Idiopathic Pulmonary Fibrosis	C1800706	GLI1	2735	0.03	Biomarker		BEFREE	Several reports have indicated that hypoxia, <span class="gene" id="27486656-1-45-48">GLI</span>, and connective tissue growth factor (CTGF) contribute to pulmonary fibrosis in <span class="disease" id="27486656-1-129-158">idiopathic pulmonary fibrosis</span>.	27486656	2016			142	768218	MIR766	microRNA 766	MIR766
Idiopathic Pulmonary Fibrosis	C1800706	QRSL1	55278	0.01	Biomarker		BEFREE	MicroRNA-708-3p as a potential therapeutic target via the ADAM17-<span class="gene" id="29869625-0-65-69">GATA</span>/STAT3 axis in <span class="disease" id="29869625-0-84-113">idiopathic pulmonary fibrosis</span>.	29869625	2018			143	55505	NOP10	NOP10 ribonucleoprotein	NOP10
Idiopathic Pulmonary Fibrosis	C1800706	PRKD1	5587	0.01	AlteredExpression		BEFREE	In contrast, <span class="gene" id="25000413-8-13-16">PKD</span> family kinases were not apparently increased and activated in <span class="disease" id="25000413-8-79-82">IPF</span> fibroblasts or myofibroblasts.	25000413	2014			144	6354	CCL7	C-C motif chemokine ligand 7	CCL7
Idiopathic Pulmonary Fibrosis	C1800706	HLA-A	3105	0.02	GeneticVariation		BEFREE	However, the data showed the frequency of <span class="gene" id="26709222-6-42-47">HLA-A</span>*02-DRB1*04 haplotype in the <span class="disease" id="26709222-6-76-79">IPF</span> group was significantly higher than that in the control group [odds ratio (OR) = 4.69, 95% confidence interval (CI) = 1.82-12.08, p &lt; 0.001].	26709222	2015			145	2258	FGF13	fibroblast growth factor 13	FGF13
Idiopathic Pulmonary Fibrosis	C1800706	MIR130A	406919	0.01	AlteredExpression		BEFREE	Furthermore, macrophages from the tissue samples of patients with liver cirrhosis and <span class="disease" id="26436920-7-86-115">idiopathic pulmonary fibrosis</span> display increased miR-142-5p and decreased <span class="gene" id="26436920-7-159-167">miR-130a</span>-3p expression.	26436920	2015			146	6355	CCL8	C-C motif chemokine ligand 8	CCL8
Idiopathic Pulmonary Fibrosis	C1800706	DDIT3	1649	0.02	AlteredExpression		BEFREE	Compared with COPD and donor lungs, protein levels of ER stress mediators, such as processed p50 activating transcription factor (ATF)-6 and ATF-4 and the apoptosis-inductor CHOP (<span class="gene" id="18635891-4-180-204">C/EBP-homologous protein</span>), as well as transcript levels of spliced X-box binding protein (XBP)-1, were significantly elevated in lung homogenates and type II alveolar ep…	18635891	2008			147	768216	MIR454	microRNA 454	MIR454
Idiopathic Pulmonary Fibrosis	C1800706	MMRN1	22915	0.1	Biomarker		BEFREE	<span class="disease" id="29053339-1-0-29">Idiopathic pulmonary fibrosis</span> (<span class="disease" id="29053339-1-31-34">IPF</span>) is characterized by accumulation of extracellular matrix (<span class="gene" id="29053339-1-94-97">ECM</span>) proteins and fibroblast proliferation.	29053339	2018			148	6356	CCL11	C-C motif chemokine ligand 11	CCL11
Idiopathic Pulmonary Fibrosis	C1800706	SPHK1	8877	0.01	AlteredExpression		BEFREE	Also, the expression of <span class="gene" id="23315259-5-24-29">SphK1</span> was increased in lung tissues from patients with <span class="disease" id="23315259-5-79-82">IPF</span> and bleomycin-challenged mice.	23315259	2013			149	213	ALB	albumin	ALB
Idiopathic Pulmonary Fibrosis	C1800706	CCL2	6347	0.27	AlteredExpression		BEFREE	In 16 sarcoidosis, 7 <span class="disease" id="19117745-2-21-50">idiopathic pulmonary fibrosis</span> (IPF) and 8 hypersensitivity pneumonitis (HP) patients we evaluated IL-1 alpha, -1R, -1RA, -2, -4, -4R alpha, -6, -10, -12, IFN-gamma, TGF-beta1 and TNF-alpha gene polymorphisms in peripheral blood, and <span class="gene" id="19117745-2-254-259">MCP-1</span>,MIP-1 alpha, MIP-1 beta, RANTES, ENA-7…	19117745	2009			150	2263	FGFR2	fibroblast growth factor receptor 2	FGFR2
Idiopathic Pulmonary Fibrosis	C1800706	PTK2	5747	0.04	Biomarker		BEFREE	Revealing the <span class="gene" id="21707509-11-14-17">FAK</span>-Wnt connection in <span class="disease" id="21707509-11-36-39">IPF</span> could provide a better understanding of disease pathology.	21707509	2011			151	4312	MMP1	matrix metallopeptidase 1	MMP1
Idiopathic Pulmonary Fibrosis	C1800706	ELMOD2	255520	0.01	Biomarker		BEFREE	Our results suggest <span class="gene" id="16773575-6-20-26">ELMOD2</span> as a novel candidate gene for susceptibility in familial <span class="disease" id="16773575-6-84-87">IPF</span>.	16773575	2006			152	8408	ULK1	unc-51 like autophagy activating kinase 1	ULK1
Idiopathic Pulmonary Fibrosis	C1800706	HLF	3131	0.01	Biomarker		BEFREE	Supernatants (SN) from cultured <span class="disease" id="30810067-4-32-39">IPF-HLF</span> and N-<span class="gene" id="30810067-4-46-49">HLF</span> were added to N-<span class="gene" id="30810067-4-66-69">HLF</span>, and their effect on cell phenotype was tested.	30810067	2019			153	6361	CCL17	C-C motif chemokine ligand 17	CCL17
Idiopathic Pulmonary Fibrosis	C1800706	MIR939	100126351	0.01	Biomarker		BEFREE	In addition, five potential altered microRNA-mRNA interactions were found, including <span class="gene" id="31013581-8-85-96">hsa-miR-939</span>-5p-&lt;i&gt;PLXNA4&lt;/i&gt;, hsa-miR-3918-&lt;i&gt;CTIF&lt;/i&gt;, hsa-miR-4768-5p-&lt;i&gt;PDE5A&lt;/i&gt;, hsa-miR-1273g-3p-&lt;i&gt;VPS53&lt;/i&gt;, and hsa-miR-1972-&lt;i&gt;PCSK9.&lt;/i&gt; In summary, differentially expressed genes and microRNAs i…	31013581	2019			154	4313	MMP2	matrix metallopeptidase 2	MMP2
Idiopathic Pulmonary Fibrosis	C1800706	TBPL1	9519	0.01	AlteredExpression		BEFREE	This study suggests that structural up-regulation of central airway <span class="gene" id="29149168-11-68-71">TRP</span> receptors is not the key mechanism for cough in <span class="disease" id="29149168-11-120-123">IPF</span> patients.	29149168	2017			155	6362	CCL18	C-C motif chemokine ligand 18	CCL18
Idiopathic Pulmonary Fibrosis	C1800706	RHCE	6006	0.02	Biomarker		BEFREE	We conducted a cross-sectional study of patients with <span class="disease" id="31301257-3-54-57">IPF</span> who underwent <span class="gene" id="31301257-3-72-75">RHC</span> as part of their evaluation.	31301257	2019			156	114907	FBXO32	F-box protein 32	FBXO32
Idiopathic Pulmonary Fibrosis	C1800706	RTEL1	51750	0.63	Biomarker		BEFREE	<span class="disease" id="27630174-1-0-29">Idiopathic pulmonary fibrosis</span> (<span class="disease" id="27630174-1-31-34">IPF</span>) is an incurable complex genetic disorder that is associated with sequence changes in 7 genes (MUC5B, TERT, TERC, <span class="gene" id="27630174-1-149-154">RTEL1</span>, PARN, SFTPC, and SFTPA2) and with variants in at least 11 novel loci.	27630174	2016			157	4314	MMP3	matrix metallopeptidase 3	MMP3
Idiopathic Pulmonary Fibrosis	C1800706	TERT	7015	0.6	GeneticVariation		LHGDN	Telomerase mutations in families with idiopathic pulmonary fibrosis.	17392301	2007			158	145624	PWAR1	Prader Willi/Angelman region RNA 1	PWAR1
Idiopathic Pulmonary Fibrosis	C1800706	XIAP	331	0.02	AlteredExpression		BEFREE	To address these hypotheses, we examined <span class="gene" id="23492187-4-41-45">XIAP</span> expression in normal and <span class="disease" id="23492187-4-71-74">IPF</span> fibroblasts at baseline and in normal fibroblasts after treatment with TGF-β1 or ET-1.	23492187	2013			159	2267	FGL1	fibrinogen like 1	FGL1
Idiopathic Pulmonary Fibrosis	C1800706	MUC5B	727897	0.7	Biomarker		BEFREE	To determine whether single-nucleotide polymorphisms (SNPs) within TOLLIP and <span class="gene" id="26331942-4-78-83">MUC5B</span> modify the effect of interventions in subjects participating in the Evaluating the Effectiveness of Prednisone, Azathioprine, and N-Acetylcysteine in Patients with <span class="disease" id="26331942-4-248-277">Idiopathic Pulmonary Fibrosis</span> (<span class="diseas…	26331942	2015			160	4316	MMP7	matrix metallopeptidase 7	MMP7
Idiopathic Pulmonary Fibrosis	C1800706	BCHE	590	0.01	GeneticVariation		BEFREE	The two disease modules displayed strong disease signals in an independent gene expression data set of COPD and <span class="disease" id="30997486-5-112-115">IPF</span> lung tissue and showed statistically significant overlap and network proximity, sharing 19 genes, including ARHGAP12 and <span class="gene" id="30997486-5-237-241">BCHE</span>.	30997486	2019			161	10461	MERTK	MER proto-oncogene, tyrosine kinase	MERTK
Idiopathic Pulmonary Fibrosis	C1800706	TSLP	85480	0.04	Biomarker		BEFREE	Baseline <span class="gene" id="31581688-8-9-13">TSLP</span> concentrations were significantly elevated in patients with <span class="disease" id="31581688-8-74-77">IPF</span> compared to controls both in the serum (&lt;i&gt;p&lt;/i&gt; &lt; 0.05) and EBC (&lt;i&gt;p&lt;/i&gt; &lt; 0.0001).	31581688	2019			162	6366	CCL21	C-C motif chemokine ligand 21	CCL21
Idiopathic Pulmonary Fibrosis	C1800706	ELMOD2	255520	0.01	Biomarker		LHGDN	Our results suggest <span class="gene" id="16773575-6-20-26">ELMOD2</span> as a novel candidate gene for susceptibility in familial <span class="disease" id="16773575-6-84-87">IPF</span>.	16773575	2006			163	4318	MMP9	matrix metallopeptidase 9	MMP9
Idiopathic Pulmonary Fibrosis	C1800706	MUC5B	727897	0.7	GeneticVariation		BEFREE	We identified a novel genome-wide significant signal of association with <span class="disease" id="29066090-8-73-76">IPF</span> susceptibility near A-kinase anchoring protein 13 (AKAP13; <span class="variant" dbSNP="rs62025270" genes_norm="11214;1832;64283;727897">rs62025270</span>, odds ratio [OR] 1·27 [95% CI 1·18-1·37], p=1·32 × 10&lt;sup&gt;-9&lt;/sup&gt;) and confirmed previously reported si…	29066090	2017			164	6367	CCL22	C-C motif chemokine ligand 22	CCL22
Idiopathic Pulmonary Fibrosis	C1800706	CD274	29126	0.02	Biomarker		BEFREE	<span class="gene" id="30763282-5-0-5">CD274</span> knockout in <span class="disease" id="30763282-5-18-21">IPF</span> fibroblasts and targeting <span class="gene" id="30763282-5-48-53">CD274</span> by FAK inhibition or <span class="gene" id="30763282-5-75-80">CD274</span>-neutralizing antibodies blunted invasion and attenuated fibrosis, suggesting that <span class="gene" id="30763282-5-163-168">…	30763282	2019			165	4319	MMP10	matrix metallopeptidase 10	MMP10
Idiopathic Pulmonary Fibrosis	C1800706	RTEL1-TNFRSF6B	100533107	0.1	GeneticVariation		CLINVAR						166	2272	FHIT	fragile histidine triad diadenosine triphosphatase	FHIT
Idiopathic Pulmonary Fibrosis	C1800706	IL6R	3570	0.01	Biomarker		BEFREE	We also demonstrate that isolated bone marrow-derived macrophages from BLM-exposed mice show reduced BMPR2 levels upon exposure with IL6 or the IL6+<span class="gene" id="27317687-8-148-152">IL6R</span> complex that are consistent with immunohistochemistry showing reduced BMPR2 in CD206 expressing macrophages from lung sections from <span class="disease" id="27317687-8-285-288">IPF</span> and <sp…	27317687	2016			167	6369	CCL24	C-C motif chemokine ligand 24	CCL24
Idiopathic Pulmonary Fibrosis	C1800706	IL1B	3553	0.1	AlteredExpression		BEFREE	Enhanced <span class="gene" id="8473757-0-9-18">IL-1 beta</span> and tumor necrosis factor-alpha release and messenger RNA expression in macrophages from <span class="disease" id="8473757-0-108-137">idiopathic pulmonary fibrosis</span> or after asbestos exposure.	8473757	1993			168	4321	MMP12	matrix metallopeptidase 12	MMP12
Idiopathic Pulmonary Fibrosis	C1800706	ANXA5	308	0.02	AlteredExpression		BEFREE	Chronically increased alveolar <span class="gene" id="26160872-6-31-40">annexin V</span> levels, as reflected in increased <span class="disease" id="26160872-6-75-78">IPF</span> BALF levels, may contribute to the progression of <span class="disease" id="26160872-6-129-132">IPF</span> by inducing the release of pro-fibrotic mediators.	26160872	2015			169	4322	MMP13	matrix metallopeptidase 13	MMP13
Idiopathic Pulmonary Fibrosis	C1800706	LOX	4015	0.06	Biomarker		BEFREE	In this review, we discuss the current clinical approaches for <span class="disease" id="30457362-3-63-66">IPF</span> and review members of <span class="gene" id="30457362-3-89-92">LOX</span> family-LOX, LOXL1, LOXL2, LOXL3 and LOXL4 in IPF patients and in animal models of bleomycin-induced pulmonary fibrosis.	30457362	2019			170	4323	MMP14	matrix metallopeptidase 14	MMP14
Idiopathic Pulmonary Fibrosis	C1800706	MUC5B	727897	0.7	Biomarker		BEFREE	Moreover, patients with the MUC5B polymorphism show more severe coughing as <span class="gene" id="30269188-9-76-81">MUC5B</span> encodes for the dominant mucin in the honeycomb cysts of <span class="disease" id="30269188-9-139-142">IPF</span> patients.	30269188	2019			171	10468	FST	follistatin	FST
Idiopathic Pulmonary Fibrosis	C1800706	TERC	7012	0.58	Biomarker		BEFREE	Heterozygous mutations in four telomere-related genes have been linked to pulmonary fibrosis, but little is known about similarities or differences of affected individuals.115 patients with mutations in telomerase reverse transcriptase (TERT) (n=75), <span class="gene" id="27540018-1-251-275">telomerase RNA component</span> (<span class="gene" id="27540018-1-277-281">TERC</span>) (n=7), regulator…	27540018	2016			172	6373	CXCL11	C-X-C motif chemokine ligand 11	CXCL11
Idiopathic Pulmonary Fibrosis	C1800706	CCL2	6347	0.27	Therapeutic		CTD_mouse	Combinatorial treatment of idiopathic pulmonary fibrosis using nanoparticles with prostaglandin E and siRNA(s).	28434932	2017			173	51429	SNX9	sorting nexin 9	SNX9
Idiopathic Pulmonary Fibrosis	C1800706	IAPP	3375	0.01	Biomarker		BEFREE	A role for the inhibitor of apoptosis (<span class="gene" id="23492187-2-39-42">IAP</span>) protein family member X-linked inhibitor of apoptosis (XIAP) has been suggested by prior studies showing that (1) XIAP is localized to fibroblastic foci in <span class="disease" id="23492187-2-200-203">IPF</span> tissue and (2) prostaglandin E₂ suppresses XIAP expression while increasing fibroblast suscept…	23492187	2013			174	2277	VEGFD	vascular endothelial growth factor D	VEGFD
Idiopathic Pulmonary Fibrosis	C1800706	CAV1	857	0.1	Biomarker		BEFREE	A variety of pro-inflammatory and pro-fibrogenic factors including interleukin‑17A, transforming growth factor β, Wnt/β‑catenin, vascular endothelial growth factor, platelet-derived growth factor, fibroblast growth factors, endotelin‑1, renin angiotensin system and impaired <span class="gene" id="29567077-2-275-285">caveolin‑1</span> function are involved in the <span class="disease" id="29567077…	29567077	2018			175	6374	CXCL5	C-X-C motif chemokine ligand 5	CXCL5
Idiopathic Pulmonary Fibrosis	C1800706	HDAC6	10013	0.01	AlteredExpression		BEFREE	<span class="gene" id="29045477-8-0-5">HDAC6</span> expression was deregulated in <span class="disease" id="29045477-8-36-39">IPF</span> lungs.	29045477	2017			176	4327	MMP19	matrix metallopeptidase 19	MMP19
Idiopathic Pulmonary Fibrosis	C1800706	WNT7B	7477	0.01	Biomarker		BEFREE	The results demonstrate a wide distribution of Wnt5A expression in cells of the <span class="disease" id="26538547-7-80-83">IPF</span> lung and reveal that it is significantly increased by <span class="gene" id="26538547-7-138-143">Wnt7B</span> and TGF-β1, which, in combination, could represent key signaling pathways that modulate the pathogenesis of <span class="disease" id="26538547-7-252-255">…	26538547	2016			177	6376	CX3CL1	C-X3-C motif chemokine ligand 1	CX3CL1
Idiopathic Pulmonary Fibrosis	C1800706	DCN	1634	0.03	Biomarker		BEFREE	The <span class="gene" id="28793886-8-4-7">DCN</span>-CS ELISA was technically robust and was specific for <span class="gene" id="28793886-8-61-68">decorin</span> cleaved by cathepsin-S. <span class="gene" id="28793886-8-93-96">DCN</span>-CS was elevated in lung cancer patients (p &lt; 0.0001) and <span class="disease" id="28793886-8-154-157">IPF</span> patients (p &lt; 0.001) when compared to he…	28793886	2017			178	8425	LTBP4	latent transforming growth factor beta binding protein 4	LTBP4
Idiopathic Pulmonary Fibrosis	C1800706	CXCR3	2833	0.01	Biomarker		BEFREE	<span class="gene" id="25514189-4-0-5">CXCR3</span> and its IFN-inducible ligands-CXCL9, CXCL10, and CXCL11-have been implicated in vascular remodeling and fibroblast motility during the development of <span class="disease" id="25514189-4-156-159">IPF</span>.	25514189	2015			179	238	ALK	ALK receptor tyrosine kinase	ALK
Idiopathic Pulmonary Fibrosis	C1800706	JAK2	3717	0.02	AlteredExpression		BEFREE	PA remodelling was evaluated in human pulmonary artery endothelial cells (HPAECs) and human pulmonary artery smooth muscle cells (HPASMCs) from patients with <span class="disease" id="29440315-6-158-161">IPF</span> in vitro treated with the <span class="gene" id="29440315-6-188-192">JAK2</span> inhibitor JSI-124 or siRNA-<span class="gene" id="29440315-6-220-224">JAK2</span> and stimulated with t…	29440315	2018			180	6382	SDC1	syndecan 1	SDC1
Idiopathic Pulmonary Fibrosis	C1800706	PLAU	5328	0.32	Biomarker		BEFREE	The pathogenesis of <span class="disease" id="18491991-2-20-23">IPF</span> is complex and the <span class="gene" id="18491991-2-43-79">urokinase-type plasminogen activator</span> (<span class="gene" id="18491991-2-81-84">uPA</span>)/plasminogen system participates in the repair process.	18491991	2008			181	6383	SDC2	syndecan 2	SDC2
Idiopathic Pulmonary Fibrosis	C1800706	LPAR1	1902	0.03	Biomarker		BEFREE	The current report examined the extent of metastasis-induced fibrosis in breast cancer model systems, and tested the metastasis preventive efficacy and fibrosis attenuation of antagonists for <span class="gene" id="29805748-3-192-197">LPAR1</span> and <span class="disease" id="29805748-3-202-231">Idiopathic Pulmonary Fibrosis</span> (<span class="disease" id="29805748-3-233-236">IPF</span>) in br…	29805748	2018			182	240	ALOX5	arachidonate 5-lipoxygenase	ALOX5
Idiopathic Pulmonary Fibrosis	C1800706	CD28	940	0.01	AlteredExpression		BEFREE	Transcriptomic analysis of CD3&lt;sup&gt;+&lt;/sup&gt; T cells isolated from <span class="disease" id="30315241-4-65-68">IPF</span> lung explants revealed a loss of <span class="gene" id="30315241-4-102-106">CD28</span>-transcript expression and elevation of pro-inflammatory cytokine expression in <span class="disease" id="30315241-4-186-189">IPF</span> relative to normal T cells.	30315241	2019			183	241	ALOX5AP	arachidonate 5-lipoxygenase activating protein	ALOX5AP
Idiopathic Pulmonary Fibrosis	C1800706	DEPTOR	64798	0.01	AlteredExpression		BEFREE	The observation that decreased <span class="gene" id="31710517-9-31-37">DEPTOR</span> expression associates with increased susceptibility to <span class="disease" id="31710517-9-93-96">IPF</span>, supports recent studies demonstrating the importance of mTOR signalling in lung fibrosis.	31710517	2020			184	6385	SDC4	syndecan 4	SDC4
Idiopathic Pulmonary Fibrosis	C1800706	RELA	5970	0.01	Biomarker		BEFREE	Furthermore, higher phosphorylation of AKT and NF-κB <span class="gene" id="30928090-6-53-56">p65</span> in <span class="disease" id="30928090-6-60-63">IPF</span> patient samples and murine samples was verified by immunohistochemistry while SAC could decrease the phosphorylation level of AKT and NF-κB <span class="gene" id="30928090-6-204-207">p65</span> in mice stimulated with BLM.	30928090	2019			185	6387	CXCL12	C-X-C motif chemokine ligand 12	CXCL12
Idiopathic Pulmonary Fibrosis	C1800706	TNC	3371	0.03	AlteredExpression		BEFREE	<span class="gene" id="25064447-7-0-3">TNC</span> was almost undetected in normal lungs and significantly upregulated in fibrotic lungs (<span class="disease" id="25064447-7-91-94">IPF</span> and cHP) compared to saHP.	25064447	2014			186	8437	RASAL1	RAS protein activator like 1	RASAL1
Idiopathic Pulmonary Fibrosis	C1800706	IL4	3565	0.08	GeneticVariation		BEFREE	<span class="gene" id="23911740-0-0-4">IL-4</span> polymorphisms, HRCT score and lung tissue markers in <span class="disease" id="23911740-0-58-87">idiopathic pulmonary fibrosis</span>.	23911740	2013			187	2294	FOXF1	forkhead box F1	FOXF1
Idiopathic Pulmonary Fibrosis	C1800706	IL10	3586	0.05	GeneticVariation		BEFREE	We investigated 30 patients with <span class="disease" id="16573560-1-33-62">idiopathic pulmonary fibrosis</span> (IPF) and 103 healthy volunteers for the cytokines polymorphisms of the IL-1alpha, IL-1beta, IL-1R, IL-1RA, IL-2, IL-4, IL-6, <span class="gene" id="16573560-1-189-194">IL-10</span>, IL-12, tumor necrosis factor-alpha, interferon-gamma, transforming growth factor-beta, IL-1beta, IL-2,…	16573560	2006			188	57591	MRTFA	myocardin related transcription factor A	MRTFA
Idiopathic Pulmonary Fibrosis	C1800706	STN1	79991	0.5	Biomarker		CTD_human	Genome-wide association study identifies multiple susceptibility loci for pulmonary fibrosis.	23583980	2013			189	248	ALPI	alkaline phosphatase, intestinal	ALPI
Idiopathic Pulmonary Fibrosis	C1800706	ATF4	468	0.01	AlteredExpression		BEFREE	Compared with COPD and donor lungs, protein levels of ER stress mediators, such as processed p50 activating transcription factor (ATF)-6 and <span class="gene" id="18635891-4-141-146">ATF-4</span> and the apoptosis-inductor CHOP (C/EBP-homologous protein), as well as transcript levels of spliced X-box binding protein (XBP)-1, were significantly elevated in lung homogenates and type II alveolar ep…	18635891	2008			190	2297	FOXD1	forkhead box D1	FOXD1
Idiopathic Pulmonary Fibrosis	C1800706	TSPAN1	10103	0.01	AlteredExpression		BEFREE	In our study, we found that <span class="gene" id="30291375-7-28-34">TSPAN1</span> was markedly down-regulated in lung tissue of patients with <span class="disease" id="30291375-7-95-124">idiopathic pulmonary fibrosis</span> (<span class="disease" id="30291375-7-126-129">IPF</span>) and in bleomycin-induced pulmonary fibrosis in mice.	30291375	2018			191	250	ALPP	alkaline phosphatase, placental	ALPP
Idiopathic Pulmonary Fibrosis	C1800706	IL1RN	3557	0.07	Biomarker		BEFREE	We assume from our data that the polymorphisms of IL-4, IL-4RA, <span class="gene" id="17056243-11-64-70">IL-1RA</span> and IL-12 genes (genes of cytokines with regulatory activity) might influence the phenotype of <span class="disease" id="17056243-11-166-169">IPF</span> as shown by measurable changes in HRCT investigations.	17056243	2007			192	4350	MPG	N-methylpurine DNA glycosylase	MPG
Idiopathic Pulmonary Fibrosis	C1800706	FBLN5	10516	0.01	AlteredExpression		BEFREE	<span class="gene" id="28942149-3-0-9">Fibulin-5</span> was upregulated in the lung tissues of patients with COPD and <span class="disease" id="28942149-3-72-101">idiopathic pulmonary fibrosis</span>.	28942149	2017			193	2305	FOXM1	forkhead box M1	FOXM1
Idiopathic Pulmonary Fibrosis	C1800706	COX1	4512	0.02	Biomarker		BEFREE	Constitutive <span class="gene" id="23742950-2-13-18">COX-1</span> and inducible COX-2 are implicated in lung diseases, such as <span class="disease" id="23742950-2-80-109">idiopathic pulmonary fibrosis</span> (<span class="disease" id="23742950-2-111-114">IPF</span>).	23742950	2013			194	4353	MPO	myeloperoxidase	MPO
Idiopathic Pulmonary Fibrosis	C1800706	H4C2	8366	0.01	Biomarker		BEFREE	These changes are accompanied by enhanced <span class="gene" id="23759512-5-42-52">histone H4</span> lysine5 acetylation and association of Brd4 with genes involved in the profibrotic responses in <span class="disease" id="23759512-5-149-152">IPF</span> LFs as demonstrated using chromatin immunoprecipitation and quantitative PCR.	23759512	2013			195	6401	SELE	selectin E	SELE
Idiopathic Pulmonary Fibrosis	C1800706	FN1	2335	0.1	AlteredExpression		BEFREE	Consequently, pirfenidone decreases overall Hh pathway activity in patients with <span class="disease" id="28148565-5-81-84">IPF</span> and in patient-derived primary lung fibroblasts and leads to diminished levels of Hh target genes, such as GLI1, Hh receptor Patched-1, α-smooth muscle actin, and <span class="gene" id="28148565-5-248-259">fibronectin</span>, and to reduced cell migration and pro…	28148565	2017			196	259	AMBP	alpha-1-microglobulin/bikunin precursor	AMBP
Idiopathic Pulmonary Fibrosis	C1800706	TNC	3371	0.03	AlteredExpression		BEFREE	Sustained activation of the Twist1-Prrx1-<span class="gene" id="30069061-7-41-44">TNC</span> PFL reproduces fibrotic nodules similar to <span class="disease" id="30069061-7-88-117">idiopathic pulmonary fibrosis</span> in vivo and is implicated in fibrotic disease and cancer stroma.	30069061	2018			197	6404	SELPLG	selectin P ligand	SELPLG
Idiopathic Pulmonary Fibrosis	C1800706	MAPT-AS1	100128977	0.1	GeneticVariation		GWASCAT	Genetic variants associated with idiopathic pulmonary fibrosis susceptibility and mortality: a genome-wide association study.	24429156	2013			198	2309	FOXO3	forkhead box O3	FOXO3
Idiopathic Pulmonary Fibrosis	C1800706	PARP1	142	0.01	Biomarker		BEFREE	Therefore, selective inhibition of H&lt;sub&gt;4&lt;/sub&gt;Rs together with non-toxic doses of selective <span class="gene" id="31164820-18-94-100">PARP-1</span> inhibitors could have clinical relevance for the treatment of <span class="disease" id="31164820-18-163-192">idiopathic pulmonary fibrosis</span>.	31164820	2019			199	4357	MPST	mercaptopyruvate sulfurtransferase	MPST
Idiopathic Pulmonary Fibrosis	C1800706	NLRP1	22861	0.02	Biomarker		BEFREE	Forty-one IPF patients were included: 11 treated with MMF, 20 treated with ineffective/harmful agents (such as prednisone, azathioprine, and/or <span class="gene" id="28441449-7-144-147">NAC</span>), and 10 did not receive any specific treatment for their <span class="disease" id="28441449-7-206-209">IPF</span>.	28441449	2017			200	4360	MRC1	mannose receptor C-type 1	MRC1
Idiopathic Pulmonary Fibrosis	C1800706	PTEN	5728	0.05	Biomarker		BEFREE	We also used co-immunoprecipitation and immunofluorescence staining to identify the correlation between USP13 and <span class="gene" id="26453058-7-114-118">PTEN</span> in <span class="disease" id="26453058-7-122-125">IPF</span>.	26453058	2015			201	2313	FLI1	Fli-1 proto-oncogene, ETS transcription factor	FLI1
Idiopathic Pulmonary Fibrosis	C1800706	TET1	80312	0.01	Biomarker		BEFREE	miR-30a as Potential Therapeutics by Targeting <span class="gene" id="28294974-0-47-51">TET1</span> through Regulation of Drp-1 Promoter Hydroxymethylation in <span class="disease" id="28294974-0-111-140">Idiopathic Pulmonary Fibrosis</span>.	28294974	2017			202	22795	NID2	nidogen 2	NID2
Idiopathic Pulmonary Fibrosis	C1800706	TRPA1	8989	0.02	AlteredExpression		BEFREE	Mean TRPV-1 and <span class="gene" id="29149168-9-16-22">TRPA-1</span> gene expression was higher in <span class="disease" id="29149168-9-53-56">IPF</span> patients compared with controls, but the difference did not reach statistical significance.	29149168	2017			203	2316	FLNA	filamin A	FLNA
Idiopathic Pulmonary Fibrosis	C1800706	CTSL	1514	0.01	Biomarker		BEFREE	A novel <span class="gene" id="31744600-0-8-19">cathepsin L</span> inhibitor prevents the progression of <span class="disease" id="31744600-0-58-87">idiopathic pulmonary fibrosis</span>.	31744600	2020			204	6414	SELENOP	selenoprotein P	SELENOP
Idiopathic Pulmonary Fibrosis	C1800706	NFE2L2	4780	0.06	AlteredExpression		BEFREE	SFN treatment decreased oxidants, and induced <span class="gene" id="22703534-9-46-50">Nrf2</span> expression, antioxidants, and myofibroblastic dedifferentiation in <span class="disease" id="22703534-9-118-121">IPF</span> fibroblasts.	22703534	2013			205	2321	FLT1	fms related receptor tyrosine kinase 1	FLT1
Idiopathic Pulmonary Fibrosis	C1800706	IL18	3606	0.02	AlteredExpression		LHGDN	Investigation of IL-18 and IL-12 in induced sputum of patients with IPF before and after treatment with interferon gamma-1b.	16315783	2005			206	151827	LRRC34	leucine rich repeat containing 34	LRRC34
Idiopathic Pulmonary Fibrosis	C1800706	PWAR1	145624	0.03	Biomarker		BEFREE	Targeting <span class="gene" id="23919450-7-10-15">PAR-1</span> on the pulmonary epithelium or specific inhibitors to PKCα/β, δ, and ε might stop the fibrotic processes in human <span class="disease" id="23919450-7-130-159">idiopathic pulmonary fibrosis</span> by preventing thrombin-induced EMT.	23919450	2013			207	22802	CLCA4	chloride channel accessory 4	CLCA4
Idiopathic Pulmonary Fibrosis	C1800706	SMG1	23049	0.02	Biomarker		BEFREE	Furthermore, the pharmacological inhibition of <span class="gene" id="22744859-5-47-50">ATX</span> attenuated the development of the modeled disease, suggesting that <span class="gene" id="22744859-5-118-121">ATX</span> is a possible therapeutic target in <span class="disease" id="22744859-5-158-161">IPF</span>.	22744859	2012			208	2322	FLT3	fms related receptor tyrosine kinase 3	FLT3
Idiopathic Pulmonary Fibrosis	C1800706	MMP7	4316	0.07	AlteredExpression		LHGDN	MMP1 and MMP7 as potential peripheral blood biomarkers in idiopathic pulmonary fibrosis.	18447576	2008			209	2323	FLT3LG	fms related receptor tyrosine kinase 3 ligand	FLT3LG
Idiopathic Pulmonary Fibrosis	C1800706	ARMH1	339541	0.01	GeneticVariation		BEFREE	The aim of the current study was to assess whether the 1188 (A/C) 3'UTR single nucleotide polymorphism (SNP) in the IL-12 <span class="gene" id="12914676-5-122-125">p40</span> subunit gene which was recently found to be functional and the 5644 (G/A) 3' UTR SNP of the IFN-gamma gene were associated with susceptibility to <span class="disease" id="12914676-5-272-275">IPF</span>.	12914676	2003			210	10516	FBLN5	fibulin 5	FBLN5
Idiopathic Pulmonary Fibrosis	C1800706	ACTB	60	0.1	Biomarker		BEFREE	Previously, we demonstrated that foci of activated fibroblasts expressing high levels of fibronectin, procollagen, and smooth muscle <span class="gene" id="1862087-2-133-138">actin</span> and thus resembling those found in healing wounds are responsible for the connective tissue deposition and scarring in <span class="disease" id="1862087-2-258-287">idiopathic pulmonary fibrosis</span>.	1862087	1991			211	80149	ZC3H12A	zinc finger CCCH-type containing 12A	ZC3H12A
Idiopathic Pulmonary Fibrosis	C1800706	FGF10	2255	0.03	Biomarker		BEFREE	&lt;i&gt;<span class="gene" id="30319693-8-3-8">Fgf10</span>&lt;/i&gt; signaling is dysregulated in different human lung diseases including bronchopulmonary dysplasia (BPD), <span class="disease" id="30319693-8-116-145">idiopathic pulmonary fibrosis</span> (<span class="disease" id="30319693-8-147-150">IPF</span>), and chronic obstructive pulmonary disease (COPD), suggesting that dysregulation of…	30319693	2018			212	6422	SFRP1	secreted frizzled related protein 1	SFRP1
Idiopathic Pulmonary Fibrosis	C1800706	FPR2	2358	0.01	AlteredExpression		BEFREE	The <span class="gene" id="26276873-8-4-17">LXA4 receptor</span> (<span class="gene" id="26276873-8-19-23">ALXR</span>) was expressed in both NFC- and <span class="disease" id="26276873-8-56-59">IPF</span>-derived HLMFs.	26276873	2015			213	6424	SFRP4	secreted frizzled related protein 4	SFRP4
Idiopathic Pulmonary Fibrosis	C1800706	MUC5B	727897	0.7	GeneticVariation		BEFREE	<span class="gene" id="31653936-9-0-5">MUC5B</span> promoter <span class="variant" dbSNP="rs868903" genes_norm="7015;727897">rs868903</span> polymorphism and TLs were associated with radiographic extent and survival in a Chinese <span class="disease" id="31653936-9-112-115">IPF</span> cohort.	31653936	2019			214	284	ANGPT1	angiopoietin 1	ANGPT1
Idiopathic Pulmonary Fibrosis	C1800706	F2RL3	9002	0.01	Biomarker		BEFREE	Real-time quantitative PCR confirmed differential expression of the following genes in PAH relative to both normal controls and PH secondary to <span class="disease" id="20081107-8-144-147">IPF</span>: a disintegrin-like and metalloprotease with thrombospondin type 1 motif 9, cell adhesion molecule with homology to L1CAM, cytochrome b(558) and beta-polypeptide, <span class="gene" id="20081107-8-3…	20081107	2010			215	10524	KAT5	lysine acetyltransferase 5	KAT5
Idiopathic Pulmonary Fibrosis	C1800706	CTSA	5476	0.01	Biomarker		BEFREE	Additionally, <span class="gene" id="31431059-10-14-25">cathepsin A</span> is increased in the AECII of aged LC3B&lt;sup&gt;-/-&lt;/sup&gt; mice and in the lungs of patients with <span class="disease" id="31431059-10-118-121">IPF</span>.	31431059	2019			216	285	ANGPT2	angiopoietin 2	ANGPT2
Idiopathic Pulmonary Fibrosis	C1800706	IL4	3565	0.08	Biomarker		BEFREE	A phase 2b trial (NCT02345070) was conducted to evaluate the efficacy and safety of two dose levels/regimens of SAR156597 (a bispecific IgG4 antibody that binds and neutralises both circulating <span class="gene" id="30337444-1-194-207">interleukin-4</span> and interleukin-13), in comparison with placebo, administered to patients with <span class="disease" id="30337444-1-287-316">idiopathic pulmo…	30337444	2018			217	286	ANK1	ankyrin 1	ANK1
Idiopathic Pulmonary Fibrosis	C1800706	TERT	7015	0.6	GeneticVariation		BEFREE	A Rare Missense Variant in <span class="gene" id="30203795-0-27-59">Telomerase Reverse Transcriptase</span> is Associated with <span class="disease" id="30203795-0-79-108">Idiopathic Pulmonary Fibrosis</span> in a Chinese Han Family.	30203795	2018			218	2335	FN1	fibronectin 1	FN1
Idiopathic Pulmonary Fibrosis	C1800706	CXCL8	3576	0.1	AlteredExpression		BEFREE	Furthermore, conditioned medium of <span class="disease" id="30607696-8-35-38">IPF</span>-ECFCs had increased level of <span class="gene" id="30607696-8-68-81">interleukin-8</span> that induced migration of neutrophils in vitro and in vivo.	30607696	2019			219	653590	GGTLC5P	gamma-glutamyltransferase light chain 5 pseudogene	GGTLC5P
Idiopathic Pulmonary Fibrosis	C1800706	TERC	7012	0.58	Biomarker		BEFREE	Lead SNPs at two loci (<span class="gene" id="23535734-5-23-27">TERC</span> and TERT) associate with several cancers and other diseases, including <span class="disease" id="23535734-5-99-128">idiopathic pulmonary fibrosis</span>.	23535734	2013			220	28960	DCPS	decapping enzyme, scavenger	DCPS
Idiopathic Pulmonary Fibrosis	C1800706	THY1	7070	0.05	Biomarker		BEFREE	Histological sections from patients with <span class="disease" id="16049324-5-41-70">idiopathic pulmonary fibrosis</span> demonstrated absent <span class="gene" id="16049324-5-91-96">Thy-1</span> staining within fibroblastic foci.	16049324	2005			221	290	ANPEP	alanyl aminopeptidase, membrane	ANPEP
Idiopathic Pulmonary Fibrosis	C1800706	MS4A1	931	0.02	Biomarker		BEFREE	<span class="gene" id="21254895-9-0-4">CD20</span>+ B lymphocytic aggregates that were surrounded by CD3+ T cells were abundant in <span class="disease" id="21254895-9-85-88">IPF</span> lungs.	21254895	2012			222	8482	SEMA7A	semaphorin 7A (John Milton Hagen blood group)	SEMA7A
Idiopathic Pulmonary Fibrosis	C1800706	ROS1	6098	0.02	Biomarker		BEFREE	Here, we demonstrated for the first time that an increase of reactive oxygen species (<span class="gene" id="30420906-3-86-89">ROS</span>) generation induced by sera from <span class="disease" id="30420906-3-123-126">IPF</span> patients drives both collagen type I deposition and proliferation of primary human pulmonary artery smooth muscle cells (HPASMCs).	30420906	2018			223	10533	ATG7	autophagy related 7	ATG7
Idiopathic Pulmonary Fibrosis	C1800706	VEGFA	7422	0.1	AlteredExpression		BEFREE	Tissue and circulating levels of <span class="gene" id="28814671-4-33-37">VEGF</span> were significantly reduced in patients with <span class="disease" id="28814671-4-82-85">IPF</span>, particularly in those with a rapidly progressive phenotype, compared with healthy controls.	28814671	2017			224	10534	ZNRD2	zinc ribbon domain containing 2	ZNRD2
Idiopathic Pulmonary Fibrosis	C1800706	PARP9	83666	0.1	Biomarker		BEFREE	Its <span class="gene" id="31678459-9-4-7">BAL</span> concentrations were higher in <span class="disease" id="31678459-9-38-41">IPF</span> patients than in controls and correlated with disease severity.	31678459	2020			225	6439	SFTPB	surfactant protein B	SFTPB
Idiopathic Pulmonary Fibrosis	C1800706	CCL18	6362	0.03	Biomarker		BEFREE	Blood <span class="gene" id="30072107-12-6-11">CCL18</span> concentrations were the most consistent predictor of disease progression across <span class="disease" id="30072107-12-92-95">IPF</span> cohorts with potential to inform new target discovery and clinical trial design.	30072107	2018			226	389421	LIN28B	lin-28 homolog B	LIN28B
Idiopathic Pulmonary Fibrosis	C1800706	CCN2	1490	0.1	Biomarker		BEFREE	Several reports have indicated that hypoxia, GLI, and <span class="gene" id="27486656-1-54-85">connective tissue growth factor</span> (<span class="gene" id="27486656-1-87-91">CTGF</span>) contribute to pulmonary fibrosis in <span class="disease" id="27486656-1-129-158">idiopathic pulmonary fibrosis</span>.	27486656	2016			227	6440	SFTPC	surfactant protein C	SFTPC
Idiopathic Pulmonary Fibrosis	C1800706	CDKN2A	1029	0.05	Biomarker		BEFREE	Quantification of ALOX5+cells in lung explants obtained from <span class="disease" id="31687975-7-61-90">idiopathic pulmonary fibrosis</span> (<span class="disease" id="31687975-7-92-95">IPF</span>) patients indicated that half of these cells were also senescent (<span class="gene" id="31687975-7-162-170">p16Ink4a</span>+).	31687975	2019			228	6441	SFTPD	surfactant protein D	SFTPD
Idiopathic Pulmonary Fibrosis	C1800706	CDKN2A	1029	0.05	Biomarker		BEFREE	The expression of p14(ARF) was analyzed by RT-PCR in <span class="disease" id="22707614-5-53-56">IPF</span> (n = 8) and normal derived fibroblasts (n = 4) before and after treatment with 5-aza-2'-deoxycytidine (5-aza) and trichostatin A (TSA). p14(<span class="gene" id="22707614-5-197-200">ARF</span>) gene promoter methylation was determined by methylation-specific PCR (MS-PCR) and by DNA digesti…	22707614	2012			229	90410	IFT20	intraflagellar transport 20	IFT20
Idiopathic Pulmonary Fibrosis	C1800706	HRG	3273	0.01	Biomarker		BEFREE	<span class="gene" id="30536339-1-0-27">Histidine-Rich Glycoprotein</span> (<span class="gene" id="30536339-1-29-32">HRG</span>) has been reported to be associated with <span class="disease" id="30536339-1-74-103">idiopathic pulmonary fibrosis</span>, cancer, and sepsis as a novel biomarker.	30536339	2018			230	301	ANXA1	annexin A1	ANXA1
Idiopathic Pulmonary Fibrosis	C1800706	PSMD7	5713	0.01	GeneticVariation		BEFREE	The aim of the current study was to assess whether the 1188 (A/C) 3'UTR single nucleotide polymorphism (SNP) in the IL-12 <span class="gene" id="12914676-5-122-125">p40</span> subunit gene which was recently found to be functional and the 5644 (G/A) 3' UTR SNP of the IFN-gamma gene were associated with susceptibility to <span class="disease" id="12914676-5-272-275">IPF</span>.	12914676	2003			231	302	ANXA2	annexin A2	ANXA2
Idiopathic Pulmonary Fibrosis	C1800706	TIMP3	7078	0.03	GeneticVariation		BEFREE	We hypothesised that polymorphisms in <span class="gene" id="15223866-3-38-44">TIMP-3</span> could affect susceptibility to <span class="disease" id="15223866-3-76-79">IPF</span> and PBD.	15223866	2004			232	2350	FOLR2	folate receptor beta	FOLR2
Idiopathic Pulmonary Fibrosis	C1800706	MUC5B	727897	0.7	GeneticVariation		BEFREE	Furthermore, genetic variants of TOLLIP, <span class="gene" id="30526140-6-41-47">MUC-5B</span>, and other genes associated with a differential response to treatment and with the development and/or the prognosis of <span class="disease" id="30526140-6-167-170">IPF</span> are reported.	30526140	2019			233	55599	RNPC3	RNA binding region (RNP1, RRM) containing 3	RNPC3
Idiopathic Pulmonary Fibrosis	C1800706	ALPP	250	0.01	Biomarker		BEFREE	A role for the inhibitor of apoptosis (<span class="gene" id="23492187-2-39-42">IAP</span>) protein family member X-linked inhibitor of apoptosis (XIAP) has been suggested by prior studies showing that (1) XIAP is localized to fibroblastic foci in <span class="disease" id="23492187-2-200-203">IPF</span> tissue and (2) prostaglandin E₂ suppresses XIAP expression while increasing fibroblast suscept…	23492187	2013			234	2353	FOS	Fos proto-oncogene, AP-1 transcription factor subunit	FOS
Idiopathic Pulmonary Fibrosis	C1800706	CXCL8	3576	0.1	Biomarker		BEFREE	We investigated the release of TNF-alpha, <span class="gene" id="9676055-2-42-46">IL-8</span>, MIP-1 alpha by cultured bronchoalveolar lavage (BAL) immune cells of patients with <span class="disease" id="9676055-2-131-160">idiopathic pulmonary fibrosis</span> (IPF, n = 24), sarcoidosis (SAR, n = 24), and controls (n = 20) by ELISA.	9676055	1998			235	2354	FOSB	FosB proto-oncogene, AP-1 transcription factor subunit	FOSB
Idiopathic Pulmonary Fibrosis	C1800706	ATP8B1	5205	0.01	Biomarker		BEFREE	However, IPF might represent an opportunity for <span class="gene" id="26399999-6-48-52">BRIC</span> countries: the exponentially increasing demand for the enrollment of <span class="disease" id="26399999-6-122-125">IPF</span> patients in clinical trials of new drugs is predicted to face a shortage of patients - <span class="gene" id="26399999-6-213-217">BRIC</span> countries may thus play a cruc…	26399999	2015			236	2355	FOSL2	FOS like 2, AP-1 transcription factor subunit	FOSL2
Idiopathic Pulmonary Fibrosis	C1800706	SPPL2C	162540	0.01	GeneticVariation		BEFREE	Novel variants in TOLLIP and <span class="gene" id="24429156-20-29-35">SPPL2C</span> are associated with <span class="disease" id="24429156-20-56-59">IPF</span> susceptibility.	24429156	2013			237	308	ANXA5	annexin A5	ANXA5
Idiopathic Pulmonary Fibrosis	C1800706	KRT7	3855	0.01	Biomarker		BEFREE	Macrophage cell surface receptor expression of 19 selected markers was assessed by indirect immunofluorescence and flow cytometry in bronchoalveolar lavage (BAL) fluids from patients with <span class="disease" id="10607488-3-188-217">idiopathic pulmonary fibrosis</span> (IPF, n = 4), scleroderma (<span class="gene" id="10607488-3-245-248">SCL</span>-ILD, n = 14), mild asthma (n = 7), allergy with…	10607488	2000			238	6452	SH3BP2	SH3 domain binding protein 2	SH3BP2
Idiopathic Pulmonary Fibrosis	C1800706	WNT5A	7474	0.33	Biomarker		CTD_human	MicroRNA-101 attenuates pulmonary fibrosis by inhibiting fibroblast proliferation and activation.	28726637	2017			239	2358	FPR2	formyl peptide receptor 2	FPR2
Idiopathic Pulmonary Fibrosis	C1800706	PKD2	5311	0.01	AlteredExpression		BEFREE	We found that PKD family kinases (PKD1, <span class="gene" id="25000413-5-40-44">PKD2</span> and PKD3) were increased and activated in the hyperplastic and regenerative alveolar epithelial cells lining remodeled fibrotic alveolar septa and/or fibroblast foci in <span class="disease" id="25000413-5-214-217">IPF</span> lungs compared with normal controls.	25000413	2014			240	311	ANXA11	annexin A11	ANXA11
Idiopathic Pulmonary Fibrosis	C1800706	FBN2	2201	0.01	AlteredExpression		BEFREE	<span class="gene" id="22434388-9-0-11">Fibrillin-2</span>, a developmental gene expressed only in blood vessels in normal adult lung, was found specifically upregulated in <span class="disease" id="22434388-9-126-129">IPF</span> fibroblastic foci.	22434388	2012			241	51512	GTSE1	G2 and S-phase expressed 1	GTSE1
Idiopathic Pulmonary Fibrosis	C1800706	LCLAT1	253558	0.02	AlteredExpression		BEFREE	We previously reported that reduced <span class="gene" id="28751023-2-36-41">LYCAT</span> mRNA levels in peripheral blood mononuclear cells correlated with poor pulmonary function outcomes and decreased survival in <span class="disease" id="28751023-2-167-170">IPF</span> patients.	28751023	2017			242	8507	ENC1	ectodermal-neural cortex 1	ENC1
Idiopathic Pulmonary Fibrosis	C1800706	TP63	8626	0.03	GeneticVariation		LHGDN	Abnormal re-epithelialization and lung remodeling in idiopathic pulmonary fibrosis: the role of deltaN-p63.	12379768	2002			243	84289	ING5	inhibitor of growth family member 5	ING5
Idiopathic Pulmonary Fibrosis	C1800706	ETS1	2113	0.01	AlteredExpression		BEFREE	Further, AP-1 and <span class="gene" id="31025089-9-18-25">c-Ets-1</span> were upregulated in AECII under ER stress conditions and in human <span class="disease" id="31025089-9-92-95">IPF</span>.	31025089	2019			244	203074	PRSS55	serine protease 55	PRSS55
Idiopathic Pulmonary Fibrosis	C1800706	MUC5B	727897	0.7	GeneticVariation		BEFREE	Secreted mucins (MUC2, MUC5AC, MUC5B, MUC6-8 and MUC19) are released to the extracellular medium and recent evidence has shown that a promoter polymorphism in the secreted mucin <span class="gene" id="31514468-4-178-183">MUC5B</span> is associated with <span class="disease" id="31514468-4-203-206">IPF</span> risk.	31514468	2019			245	10563	CXCL13	C-X-C motif chemokine ligand 13	CXCL13
Idiopathic Pulmonary Fibrosis	C1800706	IL6	3569	0.1	Biomarker		BEFREE	Because of earlier work implicating <span class="gene" id="22429962-5-36-40">IL-6</span> family members in <span class="disease" id="22429962-5-59-62">IPF</span> pathogenesis, we tested whether CLF-1 expression contributes to inflammation in experimental pulmonary fibrosis.	22429962	2012			246	28996	HIPK2	homeodomain interacting protein kinase 2	HIPK2
Idiopathic Pulmonary Fibrosis	C1800706	MZB1	51237	0.01	Biomarker		BEFREE	The surprisingly high prevalence of <span class="gene" id="28654764-10-36-40">MZB1</span>-positive plasma B cells in tissue fibrosis warrants future investigations regarding the causative role of antibody-mediated autoimmunity in idiopathic cases of organ fibrosis, such as <span class="disease" id="28654764-10-225-254">idiopathic pulmonary fibrosis</span>.	28654764	2017			247	325	APCS	amyloid P component, serum	APCS
Idiopathic Pulmonary Fibrosis	C1800706	STX17	55014	0.01	Biomarker		BEFREE	Autophagosomal soluble &lt;i&gt;N&lt;/i&gt;-ethylmaleimide-sensitive factor attachment protein receptor <span class="gene" id="31431059-5-92-103">syntaxin 17</span> is increased in the AECII of aged LC3B&lt;sup&gt;-/-&lt;/sup&gt; mice and patients with <span class="disease" id="31431059-5-180-183">IPF</span>.	31431059	2019			248	6469	SHH	sonic hedgehog signaling molecule	SHH
Idiopathic Pulmonary Fibrosis	C1800706	HOXA2	3199	0.01	PosttranslationalModification		BEFREE	The correlation between low-methylation subgroup and <span class="disease" id="31241180-6-53-56">IPF</span> was further validated by quantitative methylation analysis of marker genes commonly hypermethylated in SCC (<span class="gene" id="31241180-6-165-170">HOXA2</span>, HOXA9 and PCDHGB6), and markers specifically hypermethylated in high-methylation subgroup (DLEC1, CFTR, MT1M, CRIP3 and ALDH7A…	31241180	2020			249	326	AIRE	autoimmune regulator	AIRE
Idiopathic Pulmonary Fibrosis	C1800706	RASA1	5921	0.09	Biomarker		BEFREE	<span class="gene" id="28086844-10-0-3">GAP</span> and ILD-<span class="gene" id="28086844-10-12-15">GAP</span> are applicable for evaluating the risk of death of patients with RA-ILD in a similar manner as in those with <span class="disease" id="28086844-10-125-128">IPF</span>.	28086844	2017			250	6472	SHMT2	serine hydroxymethyltransferase 2	SHMT2
Idiopathic Pulmonary Fibrosis	C1800706	MUC5B	727897	0.7	Biomarker		CTD_human	Genome-wide association study identifies multiple susceptibility loci for pulmonary fibrosis.	23583980	2013			251	331	XIAP	X-linked inhibitor of apoptosis	XIAP
Idiopathic Pulmonary Fibrosis	C1800706	PSME4	23198	0.01	Biomarker		BEFREE	Our data thus suggest an unexpected and important role for <span class="gene" id="31645612-9-59-64">PA200</span> in adjusting myofibroblast activation in response to pro-fibrotic stimuli, which fails in <span class="disease" id="31645612-9-155-184">idiopathic pulmonary fibrosis</span>.	31645612	2019			252	332	BIRC5	baculoviral IAP repeat containing 5	BIRC5
Idiopathic Pulmonary Fibrosis	C1800706	TLR3	7098	0.03	Biomarker		BEFREE	We describe in detail some of the recent works linking defective <span class="gene" id="25530171-6-65-69">TLR3</span> function and an aggressive phenotype in <span class="disease" id="25530171-6-110-113">IPF</span> and explore the mechanisms and potential clinical implications of this initial observation.	25530171	2015			253	260431	COPD	Pulmonary disease, chronic obstructive, severe early-onset	COPD
Idiopathic Pulmonary Fibrosis	C1800706	GREM1	26585	0.01	AlteredExpression		BEFREE	In human <span class="disease" id="27428020-8-9-12">IPF</span> patient samples we also established a strong <span class="negexp">negative correlation</span> in the mRNA expression levels of <span class="gene" id="27428020-8-112-121">gremlin-1</span> and CXCL10.	27428020	2016			254	22861	NLRP1	NLR family pyrin domain containing 1	NLRP1
Idiopathic Pulmonary Fibrosis	C1800706	LOX	4015	0.06	Biomarker		BEFREE	Bronchoalveolar lavage fluid (BALF) from <span class="disease" id="28467787-6-41-44">IPF</span> or control donors was analyzed for the presence of <span class="gene" id="28467787-6-96-109">lysyl oxidase</span> (<span class="gene" id="28467787-6-111-114">LOX</span>).	28467787	2017			255	335	APOA1	apolipoprotein A1	APOA1
Idiopathic Pulmonary Fibrosis	C1800706	CD276	80381	0.01	Biomarker		BEFREE	Notably, soluble <span class="gene" id="31106564-7-17-21">B7H3</span> was elevated in plasma of patients with <span class="disease" id="31106564-7-62-91">idiopathic pulmonary fibrosis</span> and in BAL fluid in those with acute exacerbation.	31106564	2019			256	63826	SRR	serine racemase	SRR
Idiopathic Pulmonary Fibrosis	C1800706	HSPA1B	3304	0.02	GeneticVariation		BEFREE	Using a multivariate logistic regression analysis in a codominant model the <span class="gene" id="26496868-7-76-82">HSPA1B</span> (<span class="variant" dbSNP="rs1061581" genes_norm="3303;3304;3305;3308;7190">rs1061581</span>) GA and AA genotypes were associated with a lower risk of <span class="disease" id="26496868-7-152-155">IPF</span> compared with GG (OR = 0.22, 95 % CI = 0.07-0.65; p = 0.0…	26496868	2015			257	51540	SCLY	selenocysteine lyase	SCLY
Idiopathic Pulmonary Fibrosis	C1800706	TGFB1	7040	0.1	AlteredExpression		LHGDN	Hyper-responsiveness of IPF/UIP fibroblasts: interplay between TGFbeta1, IL-13 and CCL2.	18395486	2008			258	55638	SYBU	syntabulin	SYBU
Idiopathic Pulmonary Fibrosis	C1800706	TNF	7124	0.3	Biomarker		BEFREE	Notably, WISP1 is required for TGFβ1- and <span class="gene" id="26867691-7-42-46">TNFα</span>-dependent induction of interleukin 6 (IL-6), a mechanism that is conserved in <span class="disease" id="26867691-7-125-128">IPF</span> phLFs.	26867691	2016			259	51547	SIRT7	sirtuin 7	SIRT7
Idiopathic Pulmonary Fibrosis	C1800706	IL1B	3553	0.1	Biomarker		BEFREE	In the IL1RN gene, one SNP was associated with both the susceptibility to <span class="disease" id="22059992-7-74-77">IPF</span> and reduced IL-1Ra/<span class="gene" id="22059992-7-97-102">IL-1β</span> ratios in BALF.	22059992	2011			260	51548	SIRT6	sirtuin 6	SIRT6
Idiopathic Pulmonary Fibrosis	C1800706	DECR1	1666	0.04	Biomarker		BEFREE	<span class="disease" id="30420906-4-0-3">IPF</span> sera-induced cellular effects were significantly blunted in cells exposed to the <span class="gene" id="30420906-4-85-90">NADPH</span> oxidase inhibitor diphenyleneiodonium (DPI) proving the causative role of ROS and suggesting their potential cellular source.	30420906	2018			261	22877	MLXIP	MLX interacting protein	MLXIP
Idiopathic Pulmonary Fibrosis	C1800706	MIRLET7D	406886	0.03	Biomarker		BEFREE	Although some microRNAs (miRNAs), such as miR-26a and <span class="gene" id="26787543-2-54-60">let-7d</span>, have been confirmed, the contribution to the pathophysiological processes of <span class="disease" id="26787543-2-139-142">IPF</span>, the roles of miRNAs and intrinsic links between them in fibrotic lung diseases are not yet well understood.	26787543	2016			262	6494	SIPA1	signal-induced proliferation-associated 1	SIPA1
Idiopathic Pulmonary Fibrosis	C1800706	PHGDH	26227	0.02	AlteredExpression		BEFREE	Lungs from humans with <span class="disease" id="27836973-7-23-26">IPF</span> demonstrated increased expression of <span class="gene" id="27836973-7-64-69">PHGDH</span> and SHMT2.	27836973	2016			263	6495	SIX1	SIX homeobox 1	SIX1
Idiopathic Pulmonary Fibrosis	C1800706	IFT20	90410	0.01	Biomarker		BEFREE	In addition, we observed an increase in ciliogenesis related genes such as <span class="gene" id="29477141-7-75-80">IFT20</span> and IFT88 in <span class="disease" id="29477141-7-94-97">IPF</span>.	29477141	2018			264	353	APRT	adenine phosphoribosyltransferase	APRT
Idiopathic Pulmonary Fibrosis	C1800706	TERC	7012	0.58	AlteredExpression		BEFREE	In the lung tissue samples, both h-TERT and h-<span class="gene" id="24067943-7-46-50">TERC</span> mRNA expression levels varied among the 3 groups (p=0.036 and p=0.002, respectively). h-TERT mRNA levels in the patients with <span class="disease" id="24067943-7-177-180">IPF</span> were lower compared with those in the controls (p=0.009) and patients with NSCLC (p=0.004). h-<span class="gene" id="…	24067943	2013			265	6497	SKI	SKI proto-oncogene	SKI
Idiopathic Pulmonary Fibrosis	C1800706	IGFBP5	3488	0.03	Biomarker		LHGDN	Insulin-like growth factor binding proteins 3 and 5 are overexpressed in idiopathic pulmonary fibrosis and contribute to extracellular matrix deposition.	15681824	2005			266	8546	AP3B1	adaptor related protein complex 3 subunit beta 1	AP3B1
Idiopathic Pulmonary Fibrosis	C1800706	CCL4	6351	0.01	AlteredExpression		BEFREE	In 16 sarcoidosis, 7 <span class="disease" id="19117745-2-21-50">idiopathic pulmonary fibrosis</span> (IPF) and 8 hypersensitivity pneumonitis (HP) patients we evaluated IL-1 alpha, -1R, -1RA, -2, -4, -4R alpha, -6, -10, -12, IFN-gamma, TGF-beta1 and TNF-alpha gene polymorphisms in peripheral blood, and MCP-1,MIP-1 alpha, <span class="gene" id="19117745-2-273-283">MIP-1 beta</span>, RANTES, ENA-7…	19117745	2009			267	6498	SKIL	SKI like proto-oncogene	SKIL
Idiopathic Pulmonary Fibrosis	C1800706	SFTPA2	729238	0.74	CausalMutation		CLINVAR						268	10595	ERN2	endoplasmic reticulum to nucleus signaling 2	ERN2
Idiopathic Pulmonary Fibrosis	C1800706	MIR3918	100500851	0.01	Biomarker		BEFREE	In addition, five potential altered microRNA-mRNA interactions were found, including hsa-miR-939-5p-&lt;i&gt;PLXNA4&lt;/i&gt;, <span class="gene" id="31013581-8-115-127">hsa-miR-3918</span>-&lt;i&gt;CTIF&lt;/i&gt;, hsa-miR-4768-5p-&lt;i&gt;PDE5A&lt;/i&gt;, hsa-miR-1273g-3p-&lt;i&gt;VPS53&lt;/i&gt;, and hsa-miR-1972-&lt;i&gt;PCSK9.&lt;/i&gt; In summary, differentially expressed genes and microRNAs…	31013581	2019			269	355	FAS	Fas cell surface death receptor	FAS
Idiopathic Pulmonary Fibrosis	C1800706	MIR34A	407040	0.02	AlteredExpression		BEFREE	In this study, we found that <span class="gene" id="27635790-4-29-36">miR-34a</span> demonstrated greater expression in the lungs of patients with <span class="disease" id="27635790-4-99-128">idiopathic pulmonary fibrosis</span> and in mice with experimental pulmonary fibrosis, with its primary localization in lung fibroblasts.	27635790	2017			270	8547	FCN3	ficolin 3	FCN3
Idiopathic Pulmonary Fibrosis	C1800706	HIF1A	3091	0.32	Therapeutic		CTD_human	Combinatorial treatment of idiopathic pulmonary fibrosis using nanoparticles with prostaglandin E and siRNA(s).	28434932	2017			271	55651	NHP2	NHP2 ribonucleoprotein	NHP2
Idiopathic Pulmonary Fibrosis	C1800706	IL13	3596	0.08	Biomarker		BEFREE	<span class="gene" id="25514189-2-0-5">IL-13</span>, a profibrotic cytokine that plays a role in <span class="disease" id="25514189-2-51-54">IPF</span>, functions through the Jak/STAT pathway after binding to the IL-13 receptor α1 (IL-13Rα1)/IL-4Rα complex.	25514189	2015			272	356	FASLG	Fas ligand	FASLG
Idiopathic Pulmonary Fibrosis	C1800706	CCN4	8840	0.03	Biomarker		BEFREE	Further analysis revealed that expression of WNT1-inducible signaling protein-1 (<span class="gene" id="19287097-5-81-86">WISP1</span>), which is encoded by a WNT target gene, was increased in ATII cells in both a mouse model of pulmonary fibrosis and patients with <span class="disease" id="19287097-5-218-221">IPF</span>.	19287097	2009			273	10598	AHSA1	activator of HSP90 ATPase activity 1	AHSA1
Idiopathic Pulmonary Fibrosis	C1800706	RIPK3	11035	0.02	AlteredExpression		BEFREE	These findings provide new insight into the mechanisms of <span class="disease" id="31601679-8-58-61">IPF</span> in which a mutation in &lt;i&gt;SFTPA1&lt;/i&gt; promotes necroptosis of AEII cells through JNK-mediated up-regulation of <span class="gene" id="31601679-8-172-177">Ripk3</span>, highlighting the necroptosis pathway as a therapeutic target for <span class="disease" id="31601679-8-244-2…	31601679	2019			274	358	AQP1	aquaporin 1 (Colton blood group)	AQP1
Idiopathic Pulmonary Fibrosis	C1800706	MMRN1	22915	0.1	AlteredExpression		BEFREE	A total of 20 <span class="gene" id="25064447-6-14-17">ECM</span> proteins were upregulated and 6 proteins downregulated in <span class="disease" id="25064447-6-76-79">IPF</span>.	25064447	2014			275	6502	SKP2	S-phase kinase associated protein 2	SKP2
Idiopathic Pulmonary Fibrosis	C1800706	SIRT1-AS	106633813	0.01	AlteredExpression		BEFREE	Thus, we characterized <span class="gene" id="28365154-10-23-31">Sirt1 as</span> an important regulator of lung fibrosis and provides a proof of principle for activation or overexpression of <span class="gene" id="28365154-10-142-150">Sirt1 as</span> a potential novel therapeutic strategy for <span class="disease" id="28365154-10-194-197">IPF</span>.	28365154	2017			276	133482	SLCO6A1	solute carrier organic anion transporter family member 6A1	SLCO6A1
Idiopathic Pulmonary Fibrosis	C1800706	CDH2	1000	0.01	Biomarker		BEFREE	MiR-630 mimics blocked TGFβ1 induction of <span class="gene" id="29273797-9-42-46">CDH2</span> in normal and <span class="disease" id="29273797-9-61-64">IPF</span> fibroblasts, and antagomiR-630 abrogated the effect of mEV on CDH2 expression.	29273797	2017			277	361	AQP4	aquaporin 4	AQP4
Idiopathic Pulmonary Fibrosis	C1800706	CRP	1401	0.03	AlteredExpression		BEFREE	A set of three most significantly upregulated proteins (HBB, <span class="gene" id="28122020-7-61-64">CRP</span> and SERPINA1) and four most significantly downregulated proteins (APOA2, AHSG, KNG1 and AMBP) were selected for validation in an independent cohort of <span class="disease" id="28122020-7-216-219">IPF</span> and other lung diseases using ELISA test.	28122020	2017			278	8553	BHLHE40	basic helix-loop-helix family member e40	BHLHE40
Idiopathic Pulmonary Fibrosis	C1800706	LAMA1	284217	0.01	AlteredExpression		BEFREE	Also, <span class="gene" id="30232270-6-6-11">Lama1</span> mRNA expression was significantly increased in lung tissue obtained from <span class="disease" id="30232270-6-85-88">IPF</span> patients.	30232270	2018			279	51564	HDAC7	histone deacetylase 7	HDAC7
Idiopathic Pulmonary Fibrosis	C1800706	TNFRSF1A	7132	0.01	AlteredExpression		BEFREE	<span class="gene" id="21144722-6-0-5">TNFR1</span> and Fas expression on alveolar macrophages was significantly higher in COP than in controls and <span class="disease" id="21144722-6-102-105">IPF</span>.	21144722	2011			280	6513	SLC2A1	solute carrier family 2 member 1	SLC2A1
Idiopathic Pulmonary Fibrosis	C1800706	HIF1A	3091	0.32	Biomarker		BEFREE	These studies support a potential role for <span class="gene" id="28701304-9-43-48">HIF1A</span> or ADORA2B antagonists in the treatment of <span class="disease" id="28701304-9-92-95">IPF</span>.-Philip, K., Mills, T. W., Davies, J., Chen, N.-Y., Karmouty-Quintana, H., Luo, F., Molina, J. G., Amione-Guerra, J., Sinha, N., Guha, A., Eltzschig, H. K., Blackburn, M. R. <span class="gene" id="2870130…	28701304	2017			281	8562	DENR	density regulated re-initiation and release factor	DENR
Idiopathic Pulmonary Fibrosis	C1800706	ADAR	103	0.01	AlteredExpression		BEFREE	<span class="gene" id="29637273-9-0-5">ADAR1</span> is significantly downregulated in <span class="disease" id="29637273-9-40-43">IPF</span> fibroblasts; the overexpression of <span class="gene" id="29637273-9-79-84">ADAR1</span> and ADAR2 reestablishes the expression levels of miRNA-21, PELI1, and SPRY2 in fibroblasts of patients with <span class="disease" id="29637273-9-193-196">IPF</span>.	29637273	2018			282	57716	PRX	periaxin	PRX
Idiopathic Pulmonary Fibrosis	C1800706	ANXA1	301	0.01	Biomarker		BEFREE	Our study demonstrates that <span class="gene" id="18566442-7-28-37">annexin 1</span> is an autoantigen that raises both Ab production and T cell response in patients with acute exacerbation of <span class="disease" id="18566442-7-146-149">IPF</span>, and that the N-terminal portion of <span class="gene" id="18566442-7-186-195">annexin 1</span> plays some role in the pathogenesis of acute exacerb…	18566442	2008			283	55669	MFN1	mitofusin 1	MFN1
Idiopathic Pulmonary Fibrosis	C1800706	SOAT1	6646	0.01	Biomarker		BEFREE	IL-13, a profibrotic cytokine that plays a role in <span class="disease" id="25514189-2-51-54">IPF</span>, functions through the Jak/<span class="gene" id="25514189-2-82-86">STAT</span> pathway after binding to the IL-13 receptor α1 (IL-13Rα1)/IL-4Rα complex.	25514189	2015			284	374	AREG	amphiregulin	AREG
Idiopathic Pulmonary Fibrosis	C1800706	EEF2K	29904	0.01	Biomarker		BEFREE	<span class="gene" id="29355493-2-0-26">Elongation factor-2 kinase</span> (<span class="gene" id="29355493-2-28-33">eEF2K</span>) has been reported to play an important role in various disease types, but the role of <span class="gene" id="29355493-2-121-126">eEF2K</span> in <span class="disease" id="29355493-2-130-133">IPF</span> is unknown.	29355493	2018			285	6518	SLC2A5	solute carrier family 2 member 5	SLC2A5
Idiopathic Pulmonary Fibrosis	C1800706	AICDA	57379	0.01	GeneticVariation		BEFREE	There were no significant differences in the collagen fiber scores of the <span class="gene" id="30327882-6-74-77">AID</span>-ILD and <span class="disease" id="30327882-6-86-89">IPF</span> groups.	30327882	2019			286	4478	MSN	moesin	MSN
Idiopathic Pulmonary Fibrosis	C1800706	CCL18	6362	0.03	AlteredExpression		BEFREE	<span class="gene" id="11590198-5-0-5">CCL18</span> expression was significantly increased in lungs affected by HP in comparison with lungs affected by <span class="disease" id="11590198-5-106-109">IPF</span> (2,085+/-393 vs. 1,023+/-110; P&lt;0.05) and controls (2,085+/-393 vs. 467+/-94; P&lt;0.01).	11590198	2001			287	383	ARG1	arginase 1	ARG1
Idiopathic Pulmonary Fibrosis	C1800706	FGF9	2254	0.01	AlteredExpression		BEFREE	<span class="gene" id="28729349-7-0-4">FGF9</span> was expressed by mesothelial cells in human <span class="disease" id="28729349-7-49-78">idiopathic pulmonary fibrosis</span>.	28729349	2017			288	4481	MSR1	macrophage scavenger receptor 1	MSR1
Idiopathic Pulmonary Fibrosis	C1800706	CRK	1398	0.01	Biomarker		BEFREE	These findings suggest that <span class="gene" id="30074215-12-28-31">p38</span> МАРК participates in the pathogenesis of EMT through Wnt pathway and that <span class="gene" id="30074215-12-106-109">p38</span> МАРК may be a novel target for <span class="disease" id="30074215-12-141-144">IPF</span> therapy.	30074215	2018			289	22914	KLRK1	killer cell lectin like receptor K1	KLRK1
Idiopathic Pulmonary Fibrosis	C1800706	AGER	177	0.1	AlteredExpression		BEFREE	Significant down-regulation of <span class="gene" id="18421017-4-31-35">RAGE</span> was observed in lung homogenate and alveolar epithelial type II cells from patients with <span class="disease" id="18421017-4-125-154">idiopathic pulmonary fibrosis</span>, as well as in bleomycin-treated mice, demonstrated by RT-PCR, Western blotting, and immunohistochemistry.	18421017	2008			290	10626	TRIM16	tripartite motif containing 16	TRIM16
Idiopathic Pulmonary Fibrosis	C1800706	H4C12	8362	0.01	Biomarker		BEFREE	These changes are accompanied by enhanced <span class="gene" id="23759512-5-42-52">histone H4</span> lysine5 acetylation and association of Brd4 with genes involved in the profibrotic responses in <span class="disease" id="23759512-5-149-152">IPF</span> LFs as demonstrated using chromatin immunoprecipitation and quantitative PCR.	23759512	2013			291	22915	MMRN1	multimerin 1	MMRN1
Idiopathic Pulmonary Fibrosis	C1800706	MIR140	406932	0.01	AlteredExpression		BEFREE	Moreover, the expression of H19 was negatively correlated with the expression of <span class="gene" id="30988156-5-81-88">miR-140</span> in <span class="disease" id="30988156-5-92-95">IPF</span> tissues.	30988156	2019			292	387	RHOA	ras homolog family member A	RHOA
Idiopathic Pulmonary Fibrosis	C1800706	MUC5B	727897	0.7	GeneticVariation		BEFREE	The <span class="gene" id="25275363-6-4-9">MUC5B</span> promoter SNP <span class="variant" dbSNP="rs35705950" genes_norm="3712;54472;727897">rs35705950</span> was associated with <span class="disease" id="25275363-6-54-57">IPF</span> in the Mexican (OR = 7.36, P = .0001), but not the Korean (P = .99) cohort.	25275363	2015			293	51588	PIAS4	protein inhibitor of activated STAT 4	PIAS4
Idiopathic Pulmonary Fibrosis	C1800706	MUC5B	727897	0.7	GeneticVariation		BEFREE	A common variant in <span class="gene" id="23020878-7-20-28">mucin 5B</span> predisposes to both familial and sporadic <span class="disease" id="23020878-7-71-74">IPF</span> and is present in the majority of cases, indicating sporadic <span class="disease" id="23020878-7-136-139">IPF</span> occurs in those with genetic predisposition.	23020878	2013			294	4485	MST1	macrophage stimulating 1	MST1
Idiopathic Pulmonary Fibrosis	C1800706	TERC	7012	0.58	GeneticVariation		BEFREE	Mutations in telomerase complex genes (TERT or <span class="gene" id="24993703-2-47-51">TERC</span>) and short telomeres are genetic risk factors for the development of familial or sporadic <span class="disease" id="24993703-2-142-171">idiopathic pulmonary fibrosis</span>.	24993703	2014			295	390	RND3	Rho family GTPase 3	RND3
Idiopathic Pulmonary Fibrosis	C1800706	AGER	177	0.1	Biomarker		LHGDN	A role for the receptor for advanced glycation end products in idiopathic pulmonary fibrosis.	18245812	2008			296	10631	POSTN	periostin	POSTN
Idiopathic Pulmonary Fibrosis	C1800706	TERC	7012	0.58	SusceptibilityMutation		ORPHANET	Short telomeres are a risk factor for idiopathic pulmonary fibrosis.	18753630	2008			297	51592	TRIM33	tripartite motif containing 33	TRIM33
Idiopathic Pulmonary Fibrosis	C1800706	IL10	3586	0.05	AlteredExpression		BEFREE	We hypothesised that polymorphism in the 3' UTR region of TNF-alpha explains the apparent failure of <span class="gene" id="11282543-6-101-106">IL-10</span> to down regulate TNF-alpha in patients with <span class="disease" id="11282543-6-151-154">IPF</span>.	11282543	2001			298	29072	SETD2	SET domain containing 2, histone lysine methyltransferase	SETD2
Idiopathic Pulmonary Fibrosis	C1800706	ELOVL6	79071	0.01	AlteredExpression		BEFREE	Here we show that <span class="gene" id="24113622-3-18-24">Elovl6</span> expression is significantly downregulated after an intratracheal instillation of bleomycin (BLM) and in human lung with <span class="disease" id="24113622-3-145-174">idiopathic pulmonary fibrosis</span>.	24113622	2013			299	22943	DKK1	dickkopf WNT signaling pathway inhibitor 1	DKK1
Idiopathic Pulmonary Fibrosis	C1800706	IL6	3569	0.1	AlteredExpression		BEFREE	Pirfenidone, a recently approved treatment for <span class="disease" id="28115235-10-47-76">idiopathic pulmonary fibrosis</span> (IPF), significantly counteracted bleomycin-induced pro-fibrotic genes expression, but did not exert significant effects on IL-1β and <span class="gene" id="28115235-10-211-215">IL-6</span>.	28115235	2017			300	4512	MT-CO1	cytochrome c oxidase subunit I	COX1
Idiopathic Pulmonary Fibrosis	C1800706	PDGFRB	5159	0.03	AlteredExpression		BEFREE	To understand the contribution and role of pericytes in human lung fibrosis, we isolated these cells from non-IPF control and <span class="disease" id="30335500-4-126-129">IPF</span> lung tissues based on expression of <span class="gene" id="30335500-4-166-207">platelet-derived growth factor receptor-β</span> (<span class="gene" id="30335500-4-209-216">PDGFR-β</span>), a common marker of pericyte…	30335500	2018			301	373156	GSTK1	glutathione S-transferase kappa 1	GSTK1
Idiopathic Pulmonary Fibrosis	C1800706	VEGFA	7422	0.1	Biomarker		BEFREE	Nintedanib, a tyrosine kinase inhibitor that targets the PDGF receptors α/β, FGF receptors 1 to 3, and <span class="gene" id="28257817-9-103-107">VEGF</span> receptors 1-3, is approved in the USA and the EU for the treatment of <span class="disease" id="28257817-9-178-181">IPF</span>.	28257817	2017			302	10657	KHDRBS1	KH RNA binding domain containing, signal transduction associated 1	KHDRBS1
Idiopathic Pulmonary Fibrosis	C1800706	FGF10	2255	0.03	Biomarker		BEFREE	Importantly, <span class="gene" id="27869174-8-13-40">fibroblast growth factor-10</span> (<span class="gene" id="27869174-8-42-48">FGF-10</span>) was markedly suppressed in <span class="disease" id="27869174-8-77-80">IPF</span> subjects with progressive disease, and both TGF-β1 and SHH signaling were identified as critical mediators of this effect in MSCs.	27869174	2016			303	57761	TRIB3	tribbles pseudokinase 3	TRIB3
Idiopathic Pulmonary Fibrosis	C1800706	SFTPA2	729238	0.74	Biomarker		GENOMICS_ENGLAND	SFTPA2 Mutations in Familial and Sporadic Idiopathic Interstitial Pneumonia.	26568241	2015			304	4513	MT-CO2	cytochrome c oxidase subunit II	COX2
Idiopathic Pulmonary Fibrosis	C1800706	NLRP3	114548	0.03	Biomarker		BEFREE	The nucleotide-binding oligomerization domain (NOD)-like receptor 3 (<span class="gene" id="21792841-3-69-74">NLRP3</span>) inflammasome has been implicated in the development of <span class="disease" id="21792841-3-131-160">idiopathic pulmonary fibrosis</span>.	21792841	2011			305	117156	SCGB3A2	secretoglobin family 3A member 2	SCGB3A2
Idiopathic Pulmonary Fibrosis	C1800706	PARP9	83666	0.1	Biomarker		BEFREE	We aimed to study the relationship between the expression of Hsp72 and anti-Hsp72 antibodies in the <span class="gene" id="31098385-4-100-103">BAL</span> fluid and serum Aw disease progression in patients with <span class="disease" id="31098385-4-160-163">IPF</span>.	31098385	2019			306	10663	CXCR6	C-X-C motif chemokine receptor 6	CXCR6
Idiopathic Pulmonary Fibrosis	C1800706	ITGA5	3678	0.01	AlteredExpression		BEFREE	In accordance, <span class="disease" id="28629363-15-15-18">IPF</span> derived fibroblasts were found to express higher <span class="gene" id="28629363-15-68-73">ITGA5</span> than the normal cells (44%↑, p &lt; 0.05).	28629363	2017			307	22953	P2RX2	purinergic receptor P2X 2	P2RX2
Idiopathic Pulmonary Fibrosis	C1800706	HLA-A	3105	0.02	Biomarker		BEFREE	These data suggest that the gene frequency of <span class="gene" id="22784404-8-46-51">HLA-A</span>*3, HLA-B*14, -B*15, -B*40, and the linked gene frequency of HLA-A2B15, -A2B40, -A11B15, -A24B58, -A30B40 is associated with <span class="disease" id="22784404-8-176-179">IPF</span> pathogenesis.	22784404	2012			308	10666	CD226	CD226 molecule	CD226
Idiopathic Pulmonary Fibrosis	C1800706	SIRT6	51548	0.03	Biomarker		BEFREE	<span class="gene" id="30230565-2-0-9">Sirtuin 6</span> (<span class="gene" id="30230565-2-11-16">SIRT6</span>), a member of the sirtuin family, has been proved to inhibit epithelial-to-mesenchymal transition during <span class="disease" id="30230565-2-122-151">idiopathic pulmonary fibrosis</span>.	30230565	2019			309	427	ASAH1	N-acylsphingosine amidohydrolase 1	ASAH1
Idiopathic Pulmonary Fibrosis	C1800706	MUC5B	727897	0.7	GeneticVariation		BEFREE	<span class="gene" id="25581455-0-0-5">MUC5B</span> promoter polymorphism in Japanese patients with <span class="disease" id="25581455-0-54-83">idiopathic pulmonary fibrosis</span>.	25581455	2015			310	2475	MTOR	mechanistic target of rapamycin kinase	MTOR
Idiopathic Pulmonary Fibrosis	C1800706	SFTPA2	729238	0.74	GeneticVariation		BEFREE	The mutation (<span class="variant" dbSNP="NA" genes_norm="NA">p.Trp211Arg</span>), which segregates with a disease phenotype characterized by either isolated IIP/IPF, or <span class="disease" id="26792177-6-115-118">IPF</span> associated with lung adenocarcinoma, is located in the carbohydrate recognition domain (CRD) of SP-A1 and involves a residue invariant throughout evolution, not only in SP…	26792177	2016			311	29102	DROSHA	drosha ribonuclease III	DROSHA
Idiopathic Pulmonary Fibrosis	C1800706	HMGB1	3146	0.03	AlteredExpression		BEFREE	Serum <span class="gene" id="29795561-6-6-11">HMGB1</span> level was significantly higher in patients with AE-FIP than in those with stable <span class="disease" id="29795561-6-93-122">idiopathic pulmonary fibrosis</span> (16.4±13.5 vs 5.7±2.6 ng/ml, respectively; p = 0.003).	29795561	2018			312	10671	DCTN6	dynactin subunit 6	DCTN6
Idiopathic Pulmonary Fibrosis	C1800706	WNK1	65125	0.01	Biomarker		BEFREE	Furthermore, higher phosphorylation of AKT and NF-κB <span class="gene" id="30928090-6-53-56">p65</span> in <span class="disease" id="30928090-6-60-63">IPF</span> patient samples and murine samples was verified by immunohistochemistry while SAC could decrease the phosphorylation level of AKT and NF-κB <span class="gene" id="30928090-6-204-207">p65</span> in mice stimulated with BLM.	30928090	2019			313	10673	TNFSF13B	TNF superfamily member 13b	TNFSF13B
Idiopathic Pulmonary Fibrosis	C1800706	WNT5A	7474	0.33	Biomarker		BEFREE	The non-canonical Wnt signaling representative ligand <span class="gene" id="31072629-2-54-59">Wnt5a</span> was recently found to involve in <span class="disease" id="31072629-2-93-122">idiopathic pulmonary fibrosis</span> (<span class="disease" id="31072629-2-124-127">IPF</span>) and pathogenesis of RA.	31072629	2019			314	8626	TP63	tumor protein p63	TP63
Idiopathic Pulmonary Fibrosis	C1800706	COL3A1	1281	0.02	AlteredExpression		BEFREE	We observed that increased <span class="gene" id="24084714-5-27-33">COL3A1</span> expression in <span class="disease" id="24084714-5-48-51">IPF</span> fibroblasts can be substantially reduced by SAHA treatment at the level of transcription as detected by RT-PCR; collagen III protein level was also reduced, as detected by Western blots and immunofluorescence.	24084714	2013			315	729533	FAM72A	family with sequence similarity 72 member A	FAM72A
Idiopathic Pulmonary Fibrosis	C1800706	CXCR4	7852	0.09	Biomarker		BEFREE	The G-protein coupled C-X-C chemokine receptor 4, <span class="gene" id="29453386-3-50-55">CXCR4</span>, is a candidate therapeutic target for <span class="disease" id="29453386-3-95-98">IPF</span> owing to its role in the recruitment of CXCR4&lt;sup&gt;+&lt;/sup&gt; fibrocytes from the bone marrow to fibrotic lung tissue and its increased expression levels by structural cells in fibrotic lung ti…	29453386	2018			316	29110	TBK1	TANK binding kinase 1	TBK1
Idiopathic Pulmonary Fibrosis	C1800706	TFRC	7037	0.01	Biomarker		BEFREE	&lt;b&gt;Measurements and Main Results:&lt;/b&gt; There was a distinct increase in proportions of AMs lacking <span class="gene" id="31051082-7-98-102">CD71</span> in patients with <span class="disease" id="31051082-7-120-123">IPF</span> compared with healthy control subjects.	31051082	2019			317	90550	MCU	mitochondrial calcium uniporter	MCU
Idiopathic Pulmonary Fibrosis	C1800706	CEACAM7	1087	0.01	AlteredExpression		BEFREE	The levels of <span class="gene" id="29094803-10-14-17">CEA</span> and CA125 in <span class="disease" id="29094803-10-31-34">IPF</span> patients were much higher in IPF patients with lung cancer (P ≤ .001).	29094803	2018			318	80312	TET1	tet methylcytosine dioxygenase 1	TET1
Idiopathic Pulmonary Fibrosis	C1800706	MIR708	100126333	0.01	AlteredExpression		BEFREE	The data showed that the <span class="gene" id="29869625-5-25-32">miR-708</span>-3p levels decreased during fibrosis and inversely correlated with <span class="disease" id="29869625-5-99-102">IPF</span>.	29869625	2018			319	2492	FSHR	follicle stimulating hormone receptor	FSHR
Idiopathic Pulmonary Fibrosis	C1800706	MUC5B	727897	0.7	GeneticVariation		BEFREE	Associations between 2 polymorphisms in TERT (<span class="variant" dbSNP="rs2736100" genes_norm="450095;7015;727897">rs2736100</span>) and <span class="gene" id="24434656-4-61-66">MUC5B</span> (<span class="variant" dbSNP="rs35705950" genes_norm="450095;7015;727897">rs35705950</span>) and <span class="disease" id="24434656-4-84-87">IPF</span> or non-<span class="disease" id="24434656-4-95-98">IP…	24434656	2014			320	29116	MYLIP	myosin regulatory light chain interacting protein	MYLIP
Idiopathic Pulmonary Fibrosis	C1800706	MMP7	4316	0.07	Biomarker		BEFREE	Biomarkers CC-chemokine ligand 18 (CCL18), intercellular adhesion molecule 1, Krebs von den Lungen-6, surfactant protein (SP)-A, SP-D, <span class="gene" id="30526970-7-135-160">matrix metallopeptidase 7</span>, urokinase-type plasminogen activator receptor, and two novel biomarkers, human epididymis protein-4 (HE4) and prostasin, discriminated patients with <span class="disease" id="30526970-7-3…	30526970	2018			321	8639	AOC3	amine oxidase copper containing 3	AOC3
Idiopathic Pulmonary Fibrosis	C1800706	SPP1	6696	0.04	Biomarker		BEFREE	<span class="gene" id="16128620-3-0-11">Osteopontin</span> was localized to alveolar epithelial cells in <span class="disease" id="16128620-3-58-61">IPF</span> lungs and was also significantly elevated in bronchoalveolar lavage from <span class="disease" id="16128620-3-135-138">IPF</span> patients.	16128620	2005			322	29119	CTNNA3	catenin alpha 3	CTNNA3
Idiopathic Pulmonary Fibrosis	C1800706	NOX4	50507	0.05	Biomarker		BEFREE	<span class="gene" id="20685750-9-0-4">NOX4</span> is critical for modulation of the pulmonary myofibroblast phenotype in <span class="disease" id="20685750-9-76-79">IPF</span>, probably by modulating the response to TGFbeta1 and PDGF.	20685750	2010			323	6591	SNAI2	snail family transcriptional repressor 2	SNAI2
Idiopathic Pulmonary Fibrosis	C1800706	COX1	4512	0.02	AlteredExpression		BEFREE	<span class="gene" id="15127973-3-0-5">Cox-1</span> and Cox-2 expression were determined using RT-competitive PCR and immunohistochemistry in pulmonary biopsies from <span class="disease" id="15127973-3-120-123">IPF</span> (n = 22), chronic obstructive pulmonary disease (COPD) (n = 13), and lung tissue from subjects undergoing pleurodesis for spontaneous pneumothorax (control group, n = 17).	15127973	2004			324	29126	CD274	CD274 molecule	CD274
Idiopathic Pulmonary Fibrosis	C1800706	EP300	2033	0.02	Biomarker		BEFREE	Our work provides the molecular basis for therapies against <span class="disease" id="31110176-8-60-63">IPF</span> using <span class="gene" id="31110176-8-70-75">EP300</span> inhibition.	31110176	2019			325	340419	RSPO2	R-spondin 2	RSPO2
Idiopathic Pulmonary Fibrosis	C1800706	PARPBP	55010	0.01	Biomarker		BEFREE	A Randomized, Double-Blinded, Placebo-Controlled, Dose-Escalation Phase 1 Study of Aerosolized Pirfenidone Delivered via the <span class="gene" id="30698487-0-125-129">PARI</span> Investigational eFlow Nebulizer in Volunteers and Patients with <span class="disease" id="30698487-0-194-223">Idiopathic Pulmonary Fibrosis</span>.	30698487	2020			326	80326	WNT10A	Wnt family member 10A	WNT10A
Idiopathic Pulmonary Fibrosis	C1800706	LOC107987462	107987462	0.01	AlteredExpression		BEFREE	Finally, <span class="gene" id="23258232-14-9-68">leukocyte immunoglobulin-like receptor subfamily B member 3</span> (LILRB3)/<span class="gene" id="23258232-14-78-110">immunoglobulin-like transcript-5</span>, the human PIR-B orthologue, was expressed and up-regulated in lung biopsies from patients with <span class="disease" id="23258232-14-207-210">IPF</span>.	23258232	2013			327	8650	NUMB	NUMB endocytic adaptor protein	NUMB
Idiopathic Pulmonary Fibrosis	C1800706	MMP19	4327	0.01	AlteredExpression		BEFREE	PTGS2 was overexpressed in <span class="disease" id="22859522-11-27-30">IPF</span> lungs and colocalized with <span class="gene" id="22859522-11-58-64">MMP-19</span> in hyperplastic epithelial cells.	22859522	2012			328	8651	SOCS1	suppressor of cytokine signaling 1	SOCS1
Idiopathic Pulmonary Fibrosis	C1800706	FER	2241	0.01	AlteredExpression		BEFREE	Gas6 (growth arrest-specific 6) ligand, Tyro3 (<span class="gene" id="29634284-2-47-78">TYRO3 protein tyrosine kinase 3</span>), and Axl (anexelekto) RTK expression and activity are increased in <span class="disease" id="29634284-2-147-150">IPF</span>.	29634284	2018			329	51660	MPC1	mitochondrial pyruvate carrier 1	MPC1
Idiopathic Pulmonary Fibrosis	C1800706	CCN5	8839	0.01	AlteredExpression		BEFREE	However, <span class="gene" id="24276150-7-9-13">CCN5</span> was weakly expressed in all the above cells. qRT-PCR revealed that transforming growth factor (TGF)-β1 stimulation increased CCN2 expression in the <span class="disease" id="24276150-7-162-165">IPF</span>-derived cultures of primary human lung fibroblasts (PIFs) in a time- and concentration-dependent manner, but only slightly affected t…	24276150	2014			330	80332	ADAM33	ADAM metallopeptidase domain 33	ADAM33
Idiopathic Pulmonary Fibrosis	C1800706	CR2	1380	0.01	Biomarker		BEFREE	Our study of a viral cell line model provides evidence to suggest that <span class="gene" id="19193442-10-71-75">CD21</span>-dependent viral entry plays a crucial role in type 2 AECs, indicative of an IL-4 response EBV infection in <span class="disease" id="19193442-10-183-186">IPF</span>.	19193442	2009			331	6606	SMN1	survival of motor neuron 1, telomeric	SMN1
Idiopathic Pulmonary Fibrosis	C1800706	EBI3	10148	0.01	Biomarker		BEFREE	As revealed by the functional enrichment analysis, the cytokine‑<span class="gene" id="30221703-7-64-81">cytokine receptor</span> interaction and glycine, serine and threonine metabolism signalling pathways were extensively associated with <span class="disease" id="30221703-7-192-195">IPF</span> development.	30221703	2018			332	27087	B3GAT1	beta-1,3-glucuronyltransferase 1	B3GAT1
Idiopathic Pulmonary Fibrosis	C1800706	ING4	51147	0.01	AlteredExpression		BEFREE	In addition, <span class="gene" id="19250543-9-13-17">ING4</span> expression levels were negatively correlated with pulmonary function parameters in <span class="disease" id="19250543-9-101-104">IPF</span> patients.	19250543	2009			333	6607	SMN2	survival of motor neuron 2, centromeric	SMN2
Idiopathic Pulmonary Fibrosis	C1800706	SMG1	23049	0.02	Biomarker		BEFREE	Notably, an <span class="gene" id="31550726-10-12-15">ATX</span> inhibitor is currently being investigated in 2 large phase 3 studies in <span class="disease" id="31550726-10-88-117">idiopathic pulmonary fibrosis</span>, underscoring the clinical relevance of our findings.	31550726	2020			334	6609	SMPD1	sphingomyelin phosphodiesterase 1	SMPD1
Idiopathic Pulmonary Fibrosis	C1800706	JUN	3725	0.02	Biomarker		BEFREE	Transforming growth factor β increased miR-144-3p expression in both healthy and <span class="disease" id="30709904-7-81-84">IPF</span> lung fibroblasts in a SMAD family 2/3 (SMAD2/3)-dependent manner, and <span class="gene" id="30709904-7-155-207">Jun proto-oncogene AP-1 transcription factor subunit</span> (<span class="gene" id="30709904-7-209-213">AP-1</span>) was required for constitutive miR…	30709904	2019			335	467	ATF3	activating transcription factor 3	ATF3
Idiopathic Pulmonary Fibrosis	C1800706	CDR3	8163	0.01	Biomarker		BEFREE	Conserved <span class="gene" id="12100034-0-10-15">CDR 3</span> region of T cell receptor BV gene in lymphocytes from bronchoalveolar lavage fluid of patients with <span class="disease" id="12100034-0-116-145">idiopathic pulmonary fibrosis</span>.	12100034	2002			336	468	ATF4	activating transcription factor 4	ATF4
Idiopathic Pulmonary Fibrosis	C1800706	HK2	3099	0.01	Biomarker		BEFREE	Fibroblasts from patients with <span class="disease" id="31848318-5-31-60">idiopathic pulmonary fibrosis</span> (<span class="disease" id="31848318-5-62-65">IPF</span>) exhibited an increased abundance of <span class="gene" id="31848318-5-103-106">HK2</span>.	31848318	2019			337	2516	NR5A1	nuclear receptor subfamily 5 group A member 1	NR5A1
Idiopathic Pulmonary Fibrosis	C1800706	TLR4	7099	0.03	Biomarker		BEFREE	<span class="gene" id="19898558-8-0-4">TLR4</span> is linked with innate immunity that programs local airway inflammation, and RAGE participates in mediating fibroproliferative remodeling in <span class="disease" id="19898558-8-145-174">idiopathic pulmonary fibrosis</span>.	19898558	2009			338	8661	EIF3A	eukaryotic translation initiation factor 3 subunit A	EIF3A
Idiopathic Pulmonary Fibrosis	C1800706	MICA	100507436	0.01	AlteredExpression		BEFREE	These findings indicate that MICA polymorphisms and abnormal expression of the <span class="gene" id="19363685-11-79-83">MICA</span> receptor NKG2D might contribute to <span class="disease" id="19363685-11-119-122">IPF</span> susceptibility.	19363685	2009			339	6615	SNAI1	snail family transcriptional repressor 1	SNAI1
Idiopathic Pulmonary Fibrosis	C1800706	MIR448	554212	0.01	AlteredExpression		BEFREE	Additionally, <span class="gene" id="31506947-8-14-21">miR-448</span> was found to be highly expressed in <span class="disease" id="31506947-8-58-61">IPF</span> lung tissues with low expression levels of ABCC3.	31506947	2020			340	6622	SNCA	synuclein alpha	SNCA
Idiopathic Pulmonary Fibrosis	C1800706	IL1RN	3557	0.07	GeneticVariation		BEFREE	Our results show that genetic variability in the <span class="gene" id="22059992-8-49-54">IL1RN</span> gene may play a role in the pathogenesis of <span class="disease" id="22059992-8-99-102">IPF</span> and that this role may be more important than thought until recently.	22059992	2011			341	479	ATP12A	ATPase H+/K+ transporting non-gastric alpha2 subunit	ATP12A
Idiopathic Pulmonary Fibrosis	C1800706	IL13	3596	0.08	Biomarker		BEFREE	Investigate efficacy and safety of tralokinumab, a human anti-<span class="gene" id="28787186-2-62-67">IL-13</span> monoclonal antibody, in subjects with mild to moderate <span class="disease" id="28787186-2-123-126">IPF</span>.	28787186	2018			342	6625	SNRNP70	small nuclear ribonucleoprotein U1 subunit 70	SNRNP70
Idiopathic Pulmonary Fibrosis	C1800706	MUC5B	727897	0.7	GeneticVariation		BEFREE	A promoter variant in <span class="gene" id="28189065-2-22-27">MUC5B</span>, <span class="variant" dbSNP="rs35705950" genes_norm="727897">rs35705950</span>, was previously found to be strongly associated with the incidence of <span class="disease" id="28189065-2-110-139">idiopathic pulmonary fibrosis</span> (IPF) and also the overall survival (OS) of such patients.	28189065	2017			343	2530	FUT8	fucosyltransferase 8	FUT8
Idiopathic Pulmonary Fibrosis	C1800706	CDCP1	64866	0.01	Biomarker		BEFREE	<span class="gene" id="29351434-7-0-5">CDCP1</span> is present on interstitial fibroblasts, but not myofibroblasts, in the normal and <span class="disease" id="29351434-7-88-122">idiopathic pulmonary fibrosis lung</span>.	29351434	2018			344	2532	ACKR1	atypical chemokine receptor 1 (Duffy blood group)	ACKR1
Idiopathic Pulmonary Fibrosis	C1800706	DCN	1634	0.03	AlteredExpression		BEFREE	In <span class="disease" id="30416782-2-3-32">idiopathic pulmonary fibrosis</span> (<span class="disease" id="30416782-2-34-37">IPF</span>), <span class="gene" id="30416782-2-40-47">decorin</span> is expressed in fibrotic lesions; furthermore, intratracheal gene transfer of <span class="gene" id="30416782-2-126-133">decorin</span> has been demonstrated to inhibit bleomycin-induced pulmonary fibro…	30416782	2018			345	8678	BECN1	beclin 1	BECN1
Idiopathic Pulmonary Fibrosis	C1800706	BRCA2	675	0.01	AlteredExpression		BEFREE	Analysis of γH2AX induction demonstrated that radiation-induced DNA damage is reduced in <span class="disease" id="29789556-7-89-92">IPF</span> fibroblasts and correlates to the activation of the transcription factor forkhead box M1 (FoxM1) and subsequent upregulation of DNA repair proteins RAD51 and <span class="gene" id="29789556-7-251-256">BRCA2</span>.	29789556	2018			346	2534	FYN	FYN proto-oncogene, Src family tyrosine kinase	FYN
Idiopathic Pulmonary Fibrosis	C1800706	CXCL8	3576	0.1	Biomarker		BEFREE	IPF sputum supernatants had increased concentrations of IGFBP-2, <span class="gene" id="28178340-7-65-69">IL-8</span>, TGF-β, MMP-7, MMP-9 and KL-6 (p&lt;0.05, p&lt;0.0001, p&lt;0.05, p&lt;0.05, p&lt;0.0001, p&lt;0.05 respectively) when compared to healthy subjects where COPD had higher IL-6 and TNF-α levels than <span class="disease" id="28178340-7-249-252">IPF</span> (p&lt;0.05 and p&lt;0.05 re…	28178340	2017			347	4582	MUC1	mucin 1, cell surface associated	MUC1
Idiopathic Pulmonary Fibrosis	C1800706	SOCS1	8651	0.04	AlteredExpression		BEFREE	<span class="gene" id="24890164-9-0-6">SOCS-1</span> mRNA expression was significantly decreased in the PBMC of <span class="disease" id="24890164-9-66-69">IPF</span> patients compared with healthy controls; serum levels of IL-4 and TGF-β1 were higher in IPF patients.	24890164	2014			348	2535	FZD2	frizzled class receptor 2	FZD2
Idiopathic Pulmonary Fibrosis	C1800706	PIK3CA	5290	0.09	Biomarker		BEFREE	Bioinformatic analyses of epithelial cell RNA profiles predicted increased activity of YAP and increased canonical mTOR/<span class="gene" id="29563341-4-120-124">PI3K</span>/AKT signaling in <span class="disease" id="29563341-4-142-145">IPF</span>.	29563341	2018			349	4583	MUC2	mucin 2, oligomeric mucus/gel-forming	MUC2
Idiopathic Pulmonary Fibrosis	C1800706	SFTPA2	729238	0.74	GeneticVariation		UNIPROT	Genetic defects in surfactant protein A2 are associated with pulmonary fibrosis and lung cancer.	19100526	2009			350	27113	BBC3	BCL2 binding component 3	BBC3
Idiopathic Pulmonary Fibrosis	C1800706	ROM1	6094	0.01	GeneticVariation		BEFREE	Comorbidities in the patients included chronic obstructive pulmonary disease in eight and <span class="disease" id="29129842-5-90-119">idiopathic pulmonary fibrosis</span> in five. d-<span class="gene" id="29129842-5-131-134">ROM</span> values on POD 3 and 7 were significantly increased as compared to those obtained during the operation (p &lt;0.001), whereas BAP did not change after surgery.	29129842	2018			351	4586	MUC5AC	mucin 5AC, oligomeric mucus/gel-forming	MUC5AC
Idiopathic Pulmonary Fibrosis	C1800706	IL1A	3552	0.06	GeneticVariation		LHGDN	Correlation of IL-1alpha and IL-4 gene polymorphisms and clinical parameters in idiopathic pulmonary fibrosis.	17309781	2007			352	4588	MUC6	mucin 6, oligomeric mucus/gel-forming	MUC6
Idiopathic Pulmonary Fibrosis	C1800706	IL17A	3605	0.06	AlteredExpression		BEFREE	The inhibition of ERS by tauroursodeoxycholic acid (TUDCA, an ERS inhibitor) significantly reduced the <span class="gene" id="30378252-7-103-109">IL-17A</span> levels in BALF (P = 0.0140) and TH17 cells in the peripheral blood (P = 0.0084) of mice with BLM+HSV1, suggesting that suppression of ERS may reduce TH17 response in mice with AE-<span class="disease" id="30378252-7-289-292">IPF</span>.	30378252	2019			353	8685	MARCO	macrophage receptor with collagenous structure	MARCO
Idiopathic Pulmonary Fibrosis	C1800706	RGS6	9628	0.09	Biomarker		BEFREE	Multi-dimensional scores (Composite Physiologic index [CPI], [Gender-Age-Physiology [<span class="gene" id="28340864-2-85-88">GAP</span>]; RIsk Stratification scorE [RISE]) demonstrated enhanced predictive power towards outcome in <span class="disease" id="28340864-2-183-186">IPF</span>.	28340864	2017			354	653820	FAM72B	family with sequence similarity 72 member B	FAM72B
Idiopathic Pulmonary Fibrosis	C1800706	TOLLIP	54472	0.16	GeneticVariation		BEFREE	A recent pharmacogenetic analysis of patients enrolled in an <span class="disease" id="27253772-6-61-64">IPF</span> clinical trial identified a variant within <span class="gene" id="27253772-6-108-114">TOLLIP</span> to be associated with differential response to N-acetylcysteine therapy.	27253772	2016			355	2549	GAB1	GRB2 associated binding protein 1	GAB1
Idiopathic Pulmonary Fibrosis	C1800706	BCL2	596	0.02	GeneticVariation		BEFREE	Clinical importance of &lt;i&gt;<span class="gene" id="31463128-0-26-31">Bcl-2</span>-like 11&lt;/i&gt; deletion polymorphism in <span class="disease" id="31463128-0-69-98">idiopathic pulmonary fibrosis</span>.	31463128	2019			356	51702	PADI3	peptidyl arginine deiminase 3	PADI3
Idiopathic Pulmonary Fibrosis	C1800706	TGFA	7039	0.02	Biomarker		BEFREE	In support, comparative gene expression analyses suggest that apoptosis-linked gene networks similarly dysregulated in both <span class="disease" id="31156440-5-124-127">IPF</span> and a mouse model of <span class="gene" id="31156440-5-149-153">TGFα</span>-induced pulmonary fibrosis.	31156440	2019			357	6646	SOAT1	sterol O-acyltransferase 1	SOAT1
Idiopathic Pulmonary Fibrosis	C1800706	XK	7504	0.01	Biomarker		BEFREE	Forty-one IPF patients were included: 11 treated with MMF, 20 treated with ineffective/harmful agents (such as prednisone, azathioprine, and/or <span class="gene" id="28441449-7-144-147">NAC</span>), and 10 did not receive any specific treatment for their <span class="disease" id="28441449-7-206-209">IPF</span>.	28441449	2017			358	2551	GABPA	GA binding protein transcription factor subunit alpha	GABPA
Idiopathic Pulmonary Fibrosis	C1800706	LGALS3	3958	0.01	Biomarker		BEFREE	<span class="gene" id="24134621-7-0-10">Galectin-3</span> immunostaining was increased in HPSPF compared with <span class="disease" id="24134621-7-63-92">idiopathic pulmonary fibrosis</span> or normal lung tissue.	24134621	2014			359	6647	SOD1	superoxide dismutase 1	SOD1
Idiopathic Pulmonary Fibrosis	C1800706	CXCL8	3576	0.1	Biomarker		BEFREE	These findings indicate that <span class="disease" id="28860143-9-29-32">IPF</span> MPC-derived <span class="gene" id="28860143-9-45-49">IL-8</span> is capable of expanding the mesenchymal cell population and recruiting activated macrophages cells to actively evolving fibrotic lesions.	28860143	2018			360	6648	SOD2	superoxide dismutase 2	SOD2
Idiopathic Pulmonary Fibrosis	C1800706	CXCR4	7852	0.09	AlteredExpression		BEFREE	A significant increase in SDF-1-TR1 and <span class="gene" id="20483575-9-40-45">CXCR4</span> mRNA expression was detected in <span class="disease" id="20483575-9-78-81">IPF</span> patients (1.6 x 10(25) +/- 1.2 x 10(25) and 3.1 x 10(7) +/- 3.1 x 10(7), respectively) compared to controls (0.32 x 10(25) +/- 0.07 x 10(25) and 1.67 x 10(7) +/- 0.30 x 10(7), respectively) (p = 0.001 and p = 0.001, re…	20483575	2010			361	55801	IL26	interleukin 26	IL26
Idiopathic Pulmonary Fibrosis	C1800706	CCL2	6347	0.27	AlteredExpression		BEFREE	Primary human lung fibroblasts isolated from patients with <span class="disease" id="23583295-7-59-88">idiopathic pulmonary fibrosis</span> (<span class="disease" id="23583295-7-90-93">IPF</span>) produced significantly higher levels of <span class="gene" id="23583295-7-135-139">CCL2</span> than nonfibrotic lung fibroblasts.	23583295	2013			362	6649	SOD3	superoxide dismutase 3	SOD3
Idiopathic Pulmonary Fibrosis	C1800706	DELEC1	50514	0.01	AlteredExpression		BEFREE	Furthermore, we found differentiated embryonic chondrocyte-expressed gene 1 (<span class="gene" id="29666896-9-77-81">DEC1</span>), an important transcription factor, was upregulated in both patients with <span class="disease" id="29666896-9-157-186">idiopathic pulmonary fibrosis</span> and in bleomycin-induced lung fibrosis.	29666896	2018			363	80381	CD276	CD276 molecule	CD276
Idiopathic Pulmonary Fibrosis	C1800706	MMP13	4322	0.01	AlteredExpression		BEFREE	Our data suggest that i) collagen deposition in <span class="disease" id="24023851-8-48-51">IPF</span> lungs is not primarily due to excessive TIMP production, but rather due to overwhelming ECM production in face of an overall increased, but spatially imbalanced collagenolytic activity, ii) preferential distribution of collagenolytic activity, largely <span class="gene" id="24023851-8-304-310">M…	24023851	2013			364	4608	MYBPH	myosin binding protein H	MYBPH
Idiopathic Pulmonary Fibrosis	C1800706	SLC27A5	10998	0.1	Biomarker		BEFREE	Its <span class="gene" id="31678459-9-4-7">BAL</span> concentrations were higher in <span class="disease" id="31678459-9-38-41">IPF</span> patients than in controls and correlated with disease severity.	31678459	2020			365	10753	CAPN9	calpain 9	CAPN9
Idiopathic Pulmonary Fibrosis	C1800706	SPARC	6678	0.03	Biomarker		BEFREE	In the lung, <span class="gene" id="27759879-5-13-18">SPARC</span> drives pathological responses in non-small cell lung cancer and <span class="disease" id="27759879-5-83-112">idiopathic pulmonary fibrosis</span> by promoting microvascular remodelling and excessive deposition of ECM proteins.	27759879	2017			366	6657	SOX2	SRY-box transcription factor 2	SOX2
Idiopathic Pulmonary Fibrosis	C1800706	WNT5A	7474	0.33	Biomarker		BEFREE	Collectively, our data suggest that <span class="gene" id="19251946-7-36-41">WNT5A</span> may play a role in fibroblast expansion and survival characteristics of <span class="disease" id="19251946-7-114-143">idiopathic pulmonary fibrosis</span> and other fibrotic interstitial lung diseases that exhibit UIP histological patterns.	19251946	2009			367	4615	MYD88	MYD88 innate immune signal transduction adaptor	MYD88
Idiopathic Pulmonary Fibrosis	C1800706	MUC5B	727897	0.7	GeneticVariation		BEFREE	We confirm the <span class="gene" id="23321605-9-15-20">MUC5B</span> variant association with <span class="disease" id="23321605-9-46-49">IPF</span>.	23321605	2013			368	23049	SMG1	SMG1 nonsense mediated mRNA decay associated PI3K related kinase	SMG1
Idiopathic Pulmonary Fibrosis	C1800706	AGER	177	0.1	GeneticVariation		BEFREE	To examine (1) the association between <span class="disease" id="28248552-2-39-42">IPF</span> risk and variation at <span class="variant" dbSNP="rs2070600" genes_norm="177">rs2070600</span>, a functional missense variant in <span class="gene" id="28248552-2-109-113">AGER</span> (the gene that codes for <span class="gene" id="28248552-2-139-143">RAGE</span>), and (2) the associations between plasm…	28248552	2017			369	8714	ABCC3	ATP binding cassette subfamily C member 3	ABCC3
Idiopathic Pulmonary Fibrosis	C1800706	XPR1	9213	0.01	Biomarker		BEFREE	The role of microRNA-155/liver <span class="gene" id="27746237-0-31-41">X receptor</span> pathway in experimental and <span class="disease" id="27746237-0-70-99">idiopathic pulmonary fibrosis</span>.	27746237	2017			370	8720	MBTPS1	membrane bound transcription factor peptidase, site 1	MBTPS1
Idiopathic Pulmonary Fibrosis	C1800706	PELI1	57162	0.01	AlteredExpression		BEFREE	Among these miRNAs, miRNA-21 has been found over-expressed in <span class="disease" id="29637273-4-62-65">IPF</span> and its targets are anti-fibrosing molecules such as <span class="gene" id="29637273-4-119-124">PELI1</span> and SPRY2.	29637273	2018			371	55824	PAG1	phosphoprotein membrane anchor with glycosphingolipid microdomains 1	PAG1
Idiopathic Pulmonary Fibrosis	C1800706	RASA1	5921	0.09	Biomarker		BEFREE	The <span class="gene" id="28502419-14-4-7">GAP</span> model that was derived for <span class="disease" id="28502419-14-35-38">IPF</span> performs similarly as a mortality risk prediction tool in RA-ILD.	28502419	2017			372	442900	MIR326	microRNA 326	MIR326
Idiopathic Pulmonary Fibrosis	C1800706	MSC	9242	0.03	Biomarker		BEFREE	In conclusion, a program of HUC-<span class="gene" id="28565787-8-32-35">MSC</span> intravenous infusion appears to be beneficial to patients with <span class="disease" id="28565787-8-99-102">IPF</span> and may be considered as an additional therapeutic option.	28565787	2017			373	442901	MIR328	microRNA 328	MIR328
Idiopathic Pulmonary Fibrosis	C1800706	SOCS1	8651	0.04	Biomarker		BEFREE	Thus, the extent of <span class="gene" id="17198680-8-20-25">SOCS1</span> increase after stimulation by IFN-gamma was significantly higher in <span class="disease" id="17198680-8-94-97">IPF</span> fibroblasts.	17198680	2007			374	6678	SPARC	secreted protein acidic and cysteine rich	SPARC
Idiopathic Pulmonary Fibrosis	C1800706	TNF	7124	0.3	GeneticVariation		BEFREE	Increased risk of <span class="disease" id="10934117-0-18-38">fibrosing alveolitis</span> associated with interleukin-1 receptor antagonist and <span class="gene" id="10934117-0-93-120">tumor necrosis factor-alpha</span> gene polymorphisms.	10934117	2000			375	442897	MIR323A	microRNA 323a	MIR323A
Idiopathic Pulmonary Fibrosis	C1800706	ST14	6768	0.01	Biomarker		BEFREE	During these last decades, numerous other proteases and anti-proteases have been studied in lung fibrosis, such as <span class="gene" id="29518524-5-115-125">matriptase</span>, Human airway trypsin-like protease (HAT), Hepatocyte growth factor activator (HGFA)/HGFA activator inhibitor (HAI) system, Plasminogen activator inhibitor (PAI)-1, Protease nexine (PN)-1, cathepsins, calpains, and cystatin…	29518524	2018			376	442910	MIR345	microRNA 345	MIR345
Idiopathic Pulmonary Fibrosis	C1800706	ANXA2	302	0.01	Biomarker		BEFREE	<span class="gene" id="28283478-4-0-10">Annexin A2</span> immunoreactivity was observed in regions of fibrosis, including those associated with fibroblasts in lung tissue of <span class="disease" id="28283478-4-127-130">IPF</span> patients.	28283478	2017			377	84517	ACTRT3	actin related protein T3	ACTRT3
Idiopathic Pulmonary Fibrosis	C1800706	PINK1	65018	0.04	Biomarker		BEFREE	Genetic studies in mouse models have revealed opposing roles for <span class="gene" id="30759019-7-65-70">PINK1</span> and/or mitophagy in the propagation of emphysema and fibrosis, whereas human studies have shown altered regulation of <span class="gene" id="30759019-7-189-194">PINK1</span> in both <span class="disease" id="30759019-7-203-232">idiopathic pulmonary fibrosis</span> and COPD.	30759019	2018			378	6692	SPINT1	serine peptidase inhibitor, Kunitz type 1	SPINT1
Idiopathic Pulmonary Fibrosis	C1800706	CXCL12	6387	0.03	Biomarker		BEFREE	Little is yet known about the relationships between A&lt;sub&gt;2a&lt;/sub&gt;R and the <span class="gene" id="28979687-3-76-81">SDF-1</span>/CXCR4 axis in <span class="disease" id="28979687-3-96-125">idiopathic pulmonary fibrosis</span> (<span class="disease" id="28979687-3-127-130">IPF</span>).	28979687	2017			379	8740	TNFSF14	TNF superfamily member 14	TNFSF14
Idiopathic Pulmonary Fibrosis	C1800706	PRC1	9055	0.01	Biomarker		BEFREE	Chromatin immunoprecipitation (ChIP) and re-ChIP assays demonstrated marked increases in H3K9me3, H3K27me3, and DNA methylation, together with their respective modifying enzymes G9a, EZH2, and DNA methyltransferases (Dnmts) and respective binding proteins heterochromatin protein 1 (HP1), polycomb protein complex 1 (<span class="gene" id="24652950-3-317-321">PRC1</span>) and methyl CpG binding pro…	24652950	2014			380	51750	RTEL1	regulator of telomere elongation helicase 1	RTEL1
Idiopathic Pulmonary Fibrosis	C1800706	MUC5B	727897	0.7	GeneticVariation		BEFREE	Baseline bacterial burden predicted the rate of decline in lung volume and risk of death and associated independently with the <span class="variant" dbSNP="rs35705950" genes_norm="727897">rs35705950</span> polymorphism of the <span class="gene" id="25184687-8-158-163">MUC5B</span> mucin gene, a proven host susceptibility factor for <span class="disease" id="25184687-8-216-219">IPF</span>.	25184687	2014			381	442913	MIR376C	microRNA 376c	MIR376C
Idiopathic Pulmonary Fibrosis	C1800706	PARN	5073	0.55	GeneticVariation		BEFREE	Mutations in the PARN gene (encoding <span class="gene" id="26482878-1-37-66">poly(A)-specific ribonuclease</span>) cause telomere diseases including familial idiopathic pulmonary fibrosis (<span class="disease" id="26482878-1-142-145">IPF</span>) and dyskeratosis congenita, but how PARN deficiency impairs telomere maintenance is unclear.	26482878	2015			382	8743	TNFSF10	TNF superfamily member 10	TNFSF10
Idiopathic Pulmonary Fibrosis	C1800706	LOX	4015	0.06	AlteredExpression		BEFREE	Inhibition of <span class="gene" id="29053339-9-14-27">lysyl oxidase</span> and transglutaminase activity during ECM formation affected ECM structure as visualized by electron microscopy, and it reduced the enhanced fibroblast adhesion and proliferation of <span class="disease" id="29053339-9-209-212">IPF</span> ECM to control levels.	29053339	2018			383	6696	SPP1	secreted phosphoprotein 1	SPP1
Idiopathic Pulmonary Fibrosis	C1800706	CXCL8	3576	0.1	GeneticVariation		BEFREE	Nine <span class="disease" id="21649933-9-5-8">IPF</span> subjects homozygous for the <span class="variant" dbSNP="rs4073" genes_norm="1056;10998;3576;83666">rs4073</span> T&gt;A common allele exhibited higher levels of the <span class="gene" id="21649933-9-93-97">IL-8</span> protein compared with six subjects homozygous for the minor allele (p = 0.024).	21649933	2011			384	27178	IL37	interleukin 37	IL37
Idiopathic Pulmonary Fibrosis	C1800706	FN1	2335	0.1	AlteredExpression		BEFREE	In addition, Western blot analysis of phospho-Gsk-3beta, phospho-Lrp6, and beta-catenin, and qRT-PCR of the Wnt target genes cyclin D1, Mmp 7, or <span class="gene" id="18478089-10-146-159">Fibronectin 1</span> demonstrated increased functional Wnt/beta-catenin signaling in <span class="disease" id="18478089-10-224-227">IPF</span> compared with controls.	18478089	2008			385	10800	CYSLTR1	cysteinyl leukotriene receptor 1	CYSLTR1
Idiopathic Pulmonary Fibrosis	C1800706	RGS6	9628	0.09	Biomarker		BEFREE	Treatment-related complications occurred more frequently in the advanced <span class="gene" id="31186636-8-73-76">GAP</span> stage group; advanced <span class="gene" id="31186636-8-99-102">GAP</span> stage was the only predictor that exhibited a significant association with the incidence of acute exacerbation of <span class="disease" id="31186636-8-217-220">IPF</span>.	31186636	2019			386	27190	IL17B	interleukin 17B	IL17B
Idiopathic Pulmonary Fibrosis	C1800706	PIM1	5292	0.01	Biomarker		BEFREE	The anti-fibrotic and anti-inflammation effects of <span class="gene" id="30119248-5-51-55">Pim1</span> and DDR1 inhibitors in bleomycin-induced <span class="disease" id="30119248-5-97-100">IPF</span> murine models were estimated.	30119248	2018			387	6714	SRC	SRC proto-oncogene, non-receptor tyrosine kinase	SRC
Idiopathic Pulmonary Fibrosis	C1800706	PDCD1	5133	0.01	AlteredExpression		BEFREE	Immunohistochemistry revealed <span class="gene" id="30257954-4-30-53">programmed cell death-1</span> (<span class="gene" id="30257954-4-55-59">PD-1</span>) up-regulation on <span class="disease" id="30257954-4-78-81">IPF</span> lymphocytes.	30257954	2018			388	571	BACH1	BTB domain and CNC homolog 1	BACH1
Idiopathic Pulmonary Fibrosis	C1800706	FN1	2335	0.1	Biomarker		BEFREE	<span class="disease" id="21642472-1-0-29">Idiopathic pulmonary fibrosis</span> (<span class="disease" id="21642472-1-31-34">IPF</span>) is characterized by exaggerated fibroblast proliferation and accumulation of collagens and <span class="gene" id="21642472-1-127-138">fibronectin</span>.	21642472	2011			389	572	BAD	BCL2 associated agonist of cell death	BAD
Idiopathic Pulmonary Fibrosis	C1800706	ABCG2	9429	0.01	AlteredExpression		BEFREE	We report that P-gp and <span class="gene" id="31419911-6-24-28">BCRP</span> expression in <span class="disease" id="31419911-6-43-46">IPF</span> patient lungs was comparable to controls.	31419911	2020			390	8764	TNFRSF14	TNF receptor superfamily member 14	TNFRSF14
Idiopathic Pulmonary Fibrosis	C1800706	TGFBR2	7048	0.02	AlteredExpression		BEFREE	Taken together, our data indicate that downregulated miR-18a-5p mediates sub-pleural pulmonary fibrosis through upregulation of its target, <span class="gene" id="28131417-10-140-148">TGF-βRII</span>, and that overexpression of miR-18a-5p might therefore provide a novel approach to the treatment of <span class="disease" id="28131417-10-249-252">IPF</span>.	28131417	2017			391	2621	GAS6	growth arrest specific 6	GAS6
Idiopathic Pulmonary Fibrosis	C1800706	MIR326	442900	0.01	AlteredExpression		BEFREE	Moreover, human <span class="disease" id="24279830-6-16-19">IPF</span> lung specimens had markedly diminished <span class="gene" id="24279830-6-59-66">miR-326</span> expression as compared with nonfibrotic lungs.	24279830	2014			392	55869	HDAC8	histone deacetylase 8	HDAC8
Idiopathic Pulmonary Fibrosis	C1800706	FOXM1	2305	0.01	Biomarker		BEFREE	<span class="gene" id="29789556-8-0-5">FoxM1</span> activation occurs secondary to FoxO3a suppression in <span class="disease" id="29789556-8-59-62">IPF</span> fibroblasts while restoration of FoxO3a function sensitizes <span class="disease" id="29789556-8-123-126">IPF</span> fibroblasts to radiation-induced cell death and downregulates <span class="gene" id="29789556-8-189-194">FoxM1</span>, RAD…	29789556	2018			393	92737	DNER	delta/notch like EGF repeat containing	DNER
Idiopathic Pulmonary Fibrosis	C1800706	STIN2-VNTR	110806307	0.01	GeneticVariation		BEFREE	From this meta-analysis, we conclude that the <span class="gene" id="22322675-12-46-52">VNTR*2</span> haploblock is associated with susceptibility to <span class="disease" id="22322675-12-101-104">IPF</span>.	22322675	2012			394	6720	SREBF1	sterol regulatory element binding transcription factor 1	SREBF1
Idiopathic Pulmonary Fibrosis	C1800706	CDKN2B	1030	0.01	AlteredExpression		BEFREE	Loss of <span class="gene" id="29420051-9-8-14">CDKN2B</span> was associated with an increase in the transcription factors serum response factor and myocardin-related transcription factor A, and overexpression of <span class="gene" id="29420051-9-166-172">CDKN2B</span> in <span class="disease" id="29420051-9-176-179">IPF</span> fibroblasts inhibited myofibroblast differentiation.	29420051	2018			395	2625	GATA3	GATA binding protein 3	GATA3
Idiopathic Pulmonary Fibrosis	C1800706	ANGPT1	284	0.02	Biomarker		BEFREE	In conclusion, our findings indicate that <span class="gene" id="31387171-9-42-48">Ang-(1</span>-7) directly inhibits TGF-β1-induced EMT in alveolar epithelial cells via disruption of TGF-β1-Smad signaling pathway, contributing to the protective effect against <span class="disease" id="31387171-9-213-216">IPF</span>.	31387171	2019			396	6722	SRF	serum response factor	SRF
Idiopathic Pulmonary Fibrosis	C1800706	MARCKS	4082	0.01	PosttranslationalModification		BEFREE	Treatment with the MPS peptide suppressed levels of <span class="gene" id="31661644-6-52-58">MARCKS</span> phosphorylation in primary <span class="disease" id="31661644-6-86-89">IPF</span> fibroblasts.	31661644	2019			397	2627	GATA6	GATA binding protein 6	GATA6
Idiopathic Pulmonary Fibrosis	C1800706	EBNA1BP2	10969	0.01	GeneticVariation		BEFREE	The aim of the current study was to assess whether the 1188 (A/C) 3'UTR single nucleotide polymorphism (SNP) in the IL-12 <span class="gene" id="12914676-5-122-125">p40</span> subunit gene which was recently found to be functional and the 5644 (G/A) 3' UTR SNP of the IFN-gamma gene were associated with susceptibility to <span class="disease" id="12914676-5-272-275">IPF</span>.	12914676	2003			398	580	BARD1	BRCA1 associated RING domain 1	BARD1
Idiopathic Pulmonary Fibrosis	C1800706	COX2	4513	0.06	AlteredExpression		BEFREE	In both <span class="disease" id="11980586-4-8-14">HF-IPF</span> and HF-NL <span class="gene" id="11980586-4-25-30">COX-2</span> expression was undetectable at baseline, but was significantly upregulated by IL-1beta.	11980586	2002			399	2629	GBA	glucosylceramidase beta	GBA
Idiopathic Pulmonary Fibrosis	C1800706	KCNMA1	3778	0.01	AlteredExpression		BEFREE	Patch clamp experiments demonstrated that <span class="disease" id="31486669-6-42-45">IPF</span> fibroblasts exhibit increased <span class="gene" id="31486669-6-76-86">BK channel</span> activity.	31486669	2020			400	4677	NARS1	asparaginyl-tRNA synthetase 1	NARS1
Idiopathic Pulmonary Fibrosis	C1800706	IL1RN	3557	0.07	Biomarker		BEFREE	These findings suggest that the fibrotic tissue changes of <span class="disease" id="7767546-8-59-62">IPF</span> and possibly other chronic interstitial lung diseases may result in part from the local effects of <span class="gene" id="7767546-8-162-166">IRAP</span>, and they also demonstrate that pulmonary nonimmune cells may influence local tissue changes through the elaboration of IRAP.	7767546	1995			401	53831	GPR84	G protein-coupled receptor 84	GPR84
Idiopathic Pulmonary Fibrosis	C1800706	ACE	1636	0.02	Biomarker		BEFREE	Consequently, we identify a potentially novel protective role for AcPGP in limiting pulmonary fibrosis and suggest the pathogenic function attributed to <span class="gene" id="29202450-7-153-156">ACE</span> in <span class="disease" id="29202450-7-160-189">idiopathic pulmonary fibrosis</span> (<span class="disease" id="29202450-7-191-194">IPF</span>) to be a consequence of overzealous AcPGP degrad…	29202450	2017			402	10825	NEU3	neuraminidase 3	NEU3
Idiopathic Pulmonary Fibrosis	C1800706	SMUG1	23583	0.05	Biomarker		BEFREE	[18F]-<span class="gene" id="30646908-12-6-9">FDG</span> seems therefore not useful in clinical practice to assess the early response of <span class="disease" id="30646908-12-90-93">IPF</span> patients to nintedanib or pirfenidone.	30646908	2019			403	92747	BPIFB1	BPI fold containing family B member 1	BPIFB1
Idiopathic Pulmonary Fibrosis	C1800706	ELAVL3	1995	0.01	Biomarker		BEFREE	In conclusion, a program of <span class="gene" id="28565787-8-28-31">HUC</span>-MSC intravenous infusion appears to be beneficial to patients with <span class="disease" id="28565787-8-99-102">IPF</span> and may be considered as an additional therapeutic option.	28565787	2017			404	283208	P4HA3	prolyl 4-hydroxylase subunit alpha 3	P4HA3
Idiopathic Pulmonary Fibrosis	C1800706	EP300	2033	0.02	Biomarker		BEFREE	The <span class="gene" id="30119248-9-4-9">EP300</span> siRNA and inhibitors sensitized DDR1 inhibitors in our pulmonary fibrosis models in vitro and in vivo, implicating a combined inhibition of DDR1 with <span class="gene" id="30119248-9-160-165">EP300</span> as potential therapies for <span class="disease" id="30119248-9-193-196">IPF</span>.	30119248	2018			405	590	BCHE	butyrylcholinesterase	BCHE
Idiopathic Pulmonary Fibrosis	C1800706	FCGR3B	2215	0.02	GeneticVariation		BEFREE	Significant skewing in the distribution of <span class="gene" id="20924590-6-43-51">FcγRIIIb</span> genotypes was observed between patients with <span class="disease" id="20924590-6-97-100">IPF</span> and control subjects.	20924590	2010			406	6737	TRIM21	tripartite motif containing 21	TRIM21
Idiopathic Pulmonary Fibrosis	C1800706	LANCL1	10314	0.01	GeneticVariation		BEFREE	The aim of the current study was to assess whether the 1188 (A/C) 3'UTR single nucleotide polymorphism (SNP) in the IL-12 <span class="gene" id="12914676-5-122-125">p40</span> subunit gene which was recently found to be functional and the 5644 (G/A) 3' UTR SNP of the IFN-gamma gene were associated with susceptibility to <span class="disease" id="12914676-5-272-275">IPF</span>.	12914676	2003			407	595	CCND1	cyclin D1	CCND1
Idiopathic Pulmonary Fibrosis	C1800706	TGFB1	7040	0.1	Biomarker		BEFREE	These findings provide new insights on how matrix stiffening and <span class="gene" id="29144435-7-65-71">TGF-β1</span> cooperate to elicit excessive collagen-I deposition in <span class="disease" id="29144435-7-127-130">IPF</span>, and support a major role of the FAK/Akt pathway in this cooperation.	29144435	2017			408	596	BCL2	BCL2 apoptosis regulator	BCL2
Idiopathic Pulmonary Fibrosis	C1800706	FN1	2335	0.1	AlteredExpression		BEFREE	Insulin-like growth factor binding protein-5 (IGFBP-5) induces production of the extracellular matrix (ECM) components collagen and <span class="gene" id="30810066-1-132-143">fibronectin</span> both in vitro and in vivo and is overexpressed in patients with fibrosing lung diseases, such as <span class="disease" id="30810066-1-241-270">idiopathic pulmonary fibrosis</span> (<span class="disease" id…	30810066	2019			409	55892	MYNN	myoneurin	MYNN
Idiopathic Pulmonary Fibrosis	C1800706	KRT20	54474	0.02	Biomarker		BEFREE	<span class="gene" id="21254895-9-0-4">CD20</span>+ B lymphocytic aggregates that were surrounded by CD3+ T cells were abundant in <span class="disease" id="21254895-9-85-88">IPF</span> lungs.	21254895	2012			410	100616100	ERVK-2	endogenous retrovirus group K member 2	ERVK-2
Idiopathic Pulmonary Fibrosis	C1800706	VCAM1	7412	0.01	Biomarker		BEFREE	Thus, these observations suggest that <span class="gene" id="26386411-9-38-44">VCAM-1</span> is a TGF-β1 responsive mediator that partakes in fibroblast proliferation in subjects with <span class="disease" id="26386411-9-136-139">IPF</span>.	26386411	2015			411	8795	TNFRSF10B	TNF receptor superfamily member 10b	TNFRSF10B
Idiopathic Pulmonary Fibrosis	C1800706	S100A4	6275	0.03	Biomarker		BEFREE	<span class="gene" id="28530639-8-0-6">S100A4</span> gain of function was sufficient to confer fibrotic properties to non-<span class="disease" id="28530639-8-76-79">IPF</span> MPCs.	28530639	2017			412	100528032	KLRC4-KLRK1	KLRC4-KLRK1 readthrough	KLRC4-KLRK1
Idiopathic Pulmonary Fibrosis	C1800706	GRAP2	9402	0.01	Biomarker		BEFREE	These findings suggest that <span class="gene" id="30074215-12-28-31">p38</span> МАРК participates in the pathogenesis of EMT through Wnt pathway and that <span class="gene" id="30074215-12-106-109">p38</span> МАРК may be a novel target for <span class="disease" id="30074215-12-141-144">IPF</span> therapy.	30074215	2018			413	6749	SSRP1	structure specific recognition protein 1	SSRP1
Idiopathic Pulmonary Fibrosis	C1800706	RXFP1	59350	0.02	Biomarker		BEFREE	Transforming growth factor-β decreased <span class="gene" id="27310652-9-39-44">RXFP1</span> in both donor and <span class="disease" id="27310652-9-63-66">IPF</span> lung fibroblasts.	27310652	2016			414	64094	SMOC2	SPARC related modular calcium binding 2	SMOC2
Idiopathic Pulmonary Fibrosis	C1800706	ADIPOQ	9370	0.02	AlteredExpression		BEFREE	Patients with AE-IPF showed higher levels of serum <span class="gene" id="31324858-8-51-62">adiponectin</span> and leptin than those at initial diagnosis of <span class="disease" id="31324858-8-109-112">IPF</span> (p = 0.007 and p = 0.027, respectively).	31324858	2019			415	6752	SSTR2	somatostatin receptor 2	SSTR2
Idiopathic Pulmonary Fibrosis	C1800706	PLG	5340	0.06	Biomarker		BEFREE	The pathogenesis of <span class="disease" id="18491991-2-20-23">IPF</span> is complex and the urokinase-type plasminogen activator (uPA)/<span class="gene" id="18491991-2-86-97">plasminogen</span> system participates in the repair process.	18491991	2008			416	780904	PSS	Potocki-Shaffer syndrome	PSS
Idiopathic Pulmonary Fibrosis	C1800706	TERC	7012	0.58	Biomarker		CTD_human	Identification of seven loci affecting mean telomere length and their association with disease.	23535734	2013			417	2662	GDF10	growth differentiation factor 10	GDF10
Idiopathic Pulmonary Fibrosis	C1800706	IL6	3569	0.1	AlteredExpression		BEFREE	High levels of <span class="gene" id="28847533-0-15-19">IL-6</span> and IL-8 characterize early-on <span class="disease" id="28847533-0-51-80">idiopathic pulmonary fibrosis</span> acute exacerbations.	28847533	2018			418	8809	IL18R1	interleukin 18 receptor 1	IL18R1
Idiopathic Pulmonary Fibrosis	C1800706	HOXD13	3239	0.02	GeneticVariation		BEFREE	We measured PA (steps per day, <span class="gene" id="28743305-2-31-34">SPD</span>) in a cohort of 46 <span class="disease" id="28743305-2-54-57">IPF</span>-patients (mean age, 67 years; mean FVC, 76.1%pred.) by accelerometry at baseline, recorded survival status during 3 years follow-up and repeated measurements in survivors.	28743305	2017			419	6761	ST2	suppression of tumorigenicity 2	ST2
Idiopathic Pulmonary Fibrosis	C1800706	MIR21	406991	0.07	AlteredExpression		BEFREE	<span class="gene" id="24063588-14-0-11">MicroRNA-21</span> was significantly upregulated in isolated lung epithelial cells during bleomycin-induced lung fibrosis and human <span class="disease" id="24063588-14-125-154">idiopathic pulmonary fibrosis</span>.	24063588	2013			420	100302736	TMED7-TICAM2	TMED7-TICAM2 readthrough	TMED7-TICAM2
Idiopathic Pulmonary Fibrosis	C1800706	HSPB2	3316	0.01	Biomarker		BEFREE	The OGX-427 antisense oligonucleotide against <span class="gene" id="29650953-2-46-51">HSP27</span> has been reported to be beneficial against <span class="disease" id="29650953-2-95-124">idiopathic pulmonary fibrosis</span>.	29650953	2018			421	10859	LILRB1	leukocyte immunoglobulin like receptor B1	LILRB1
Idiopathic Pulmonary Fibrosis	C1800706	SOCS1	8651	0.04	Biomarker		BEFREE	However, little is currently known regarding the precise role of <span class="gene" id="25997387-3-65-70">SOCS1</span> has in <span class="disease" id="25997387-3-78-107">idiopathic pulmonary fibrosis</span> (<span class="disease" id="25997387-3-109-112">IPF</span>).	25997387	2015			422	110806263	LOC110806263	TERT 5' regulatory region	LOC110806263
Idiopathic Pulmonary Fibrosis	C1800706	IL1B	3553	0.1	Biomarker		BEFREE	<span class="gene" id="9186988-2-0-4">IL-1</span> inhibitory activities decreased in healthy smokers (HS), and patients with sarcoidosis (Sar), or <span class="disease" id="9186988-2-102-131">idiopathic pulmonary fibrosis</span> (<span class="disease" id="9186988-2-133-136">IPF</span>), compared with those in healthy nonsmokers (HNS), though an increase in <span class="gene" id="9186988-2-210-219…	9186988	1997			423	100528016	TMX2-CTNND1	TMX2-CTNND1 readthrough (NMD candidate)	TMX2-CTNND1
Idiopathic Pulmonary Fibrosis	C1800706	FGF10	2255	0.03	Biomarker		BEFREE	<span class="gene" id="30487814-14-0-5">FGF10</span> expression in the lungs of <span class="disease" id="30487814-14-33-62">idiopathic pulmonary fibrosis</span> (<span class="disease" id="30487814-14-64-67">IPF</span>) vs. donors as well as progressive vs. stable <span class="disease" id="30487814-14-114-117">IPF</span> patients supports our conclusion that <span class="gene" id="30487814-14-156…	30487814	2018			424	6768	ST14	ST14 transmembrane serine protease matriptase	ST14
Idiopathic Pulmonary Fibrosis	C1800706	ACTB	60	0.1	AlteredExpression		BEFREE	Consequently, pirfenidone decreases overall Hh pathway activity in patients with <span class="disease" id="28148565-5-81-84">IPF</span> and in patient-derived primary lung fibroblasts and leads to diminished levels of Hh target genes, such as GLI1, Hh receptor Patched-1, α-smooth muscle <span class="gene" id="28148565-5-237-242">actin</span>, and fibronectin, and to reduced cell migration and pro…	28148565	2017			425	627	BDNF	brain derived neurotrophic factor	BDNF
Idiopathic Pulmonary Fibrosis	C1800706	VEGFD	2277	0.02	Biomarker		BEFREE	These findings have potential clinical implications, as <span class="gene" id="24450584-8-56-62">VEGF-D</span> was found in fibroblast nuclei in <span class="disease" id="24450584-8-97-126">idiopathic pulmonary fibrosis</span>, a disease characterized by fibroblast proliferation.	24450584	2014			426	55924	INKA2	inka box actin regulator 2	INKA2
Idiopathic Pulmonary Fibrosis	C1800706	TP53	7157	0.1	GeneticVariation		BEFREE	These results suggest that <span class="gene" id="11127496-8-27-30">p53</span> mutations occur frequently and substantially in <span class="disease" id="11127496-8-79-82">IPF</span>, resulting in a high prevalence of lung cancer.	11127496	2000			427	6772	STAT1	signal transducer and activator of transcription 1	STAT1
Idiopathic Pulmonary Fibrosis	C1800706	PINK1	65018	0.04	AlteredExpression		BEFREE	We found that impaired mitochondria in <span class="disease" id="25562319-5-39-42">IPF</span> and aging lungs were associated with low expression of <span class="gene" id="25562319-5-98-128">PTEN-induced putative kinase 1</span> (<span class="gene" id="25562319-5-130-135">PINK1</span>).	25562319	2015			428	2678	GGT1	gamma-glutamyltransferase 1	GGT1
Idiopathic Pulmonary Fibrosis	C1800706	DIO2	1734	0.01	AlteredExpression		BEFREE	Here we found that the activity and expression of <span class="gene" id="29200204-2-50-76">iodothyronine deiodinase 2</span> (<span class="gene" id="29200204-2-78-82">DIO2</span>), an enzyme that activates TH, were higher in lungs from patients with <span class="disease" id="29200204-2-154-183">idiopathic pulmonary fibrosis</span> than in control individuals and were correlated with disease sever…	29200204	2018			429	6774	STAT3	signal transducer and activator of transcription 3	STAT3
Idiopathic Pulmonary Fibrosis	C1800706	FAM13A	10144	0.51	Biomarker		CTD_human	Genome-wide association study identifies multiple susceptibility loci for pulmonary fibrosis.	23583980	2013			430	6775	STAT4	signal transducer and activator of transcription 4	STAT4
Idiopathic Pulmonary Fibrosis	C1800706	MSTO1	55154	0.01	GeneticVariation		BEFREE	Survival time was significantly lower in patients with atypical <span class="disease" id="29607163-7-64-67">IPF</span> (<span class="gene" id="29607163-7-69-72">MST</span>: 33.4 &lt;i&gt;vs.&lt;/i&gt; 47.9 months, P=0.03).	29607163	2018			431	633	BGN	biglycan	BGN
Idiopathic Pulmonary Fibrosis	C1800706	FASLG	356	0.01	Biomarker		BEFREE	Immunohistochemistry detected <span class="gene" id="9870917-9-30-34">FasL</span> protein in infiltrating lymphocytes and granulocytes in all of seven frozen lung tissues of <span class="disease" id="9870917-9-127-130">IPF</span>, but in none of five control lung tissues.	9870917	1999			432	6778	STAT6	signal transducer and activator of transcription 6	STAT6
Idiopathic Pulmonary Fibrosis	C1800706	VPS51	738	0.01	AlteredExpression		BEFREE	A significant co-expression was detected between <span class="gene" id="21042788-8-49-54">Ang-2</span> and Tie-2 in protein level (p=0.007) in <span class="disease" id="21042788-8-95-98">IPF</span> group.	21042788	2010			433	6781	STC1	stanniocalcin 1	STC1
Idiopathic Pulmonary Fibrosis	C1800706	TOLLIP	54472	0.16	GeneticVariation		BEFREE	Furthermore, genetic variants of <span class="gene" id="29408012-6-33-39">TOLLIP</span>, MUC5B, and other genes are associated with a differential response to treatment and with the development and/or the prognosis of <span class="disease" id="29408012-6-170-173">IPF</span>.	29408012	2018			434	64127	NOD2	nucleotide binding oligomerization domain containing 2	NOD2
Idiopathic Pulmonary Fibrosis	C1800706	PARP9	83666	0.1	Biomarker		BEFREE	Concentrations of <span class="gene" id="31051082-8-18-21">BAL</span> transferrin were enhanced in <span class="disease" id="31051082-8-51-54">IPF</span>-BAL, and furthermore, CD71&lt;sup&gt;-&lt;/sup&gt; AMs had an impaired ability to sequester transferrin.	31051082	2019			435	640	BLK	BLK proto-oncogene, Src family tyrosine kinase	BLK
Idiopathic Pulmonary Fibrosis	C1800706	SFTPA1	653509	0.57	AlteredExpression		BEFREE	Genotype frequencies and allele frequencies of codon 238 in exon 6 of <span class="gene" id="22884059-7-70-76">SFTPA1</span> were noted significantly higher in patients with <span class="disease" id="22884059-7-126-129">IPF</span> than those in other two control subjects.	22884059	2012			436	2688	GH1	growth hormone 1	GH1
Idiopathic Pulmonary Fibrosis	C1800706	STAT3	6774	0.36	AlteredExpression		BEFREE	The <span class="gene" id="29409529-2-4-54">signal transducer and activator of transcription 3</span> (<span class="gene" id="29409529-2-56-61">STAT3</span>) protein is activated in lung fibroblasts and alveolar type II cells (ATII), thereby contributing to lung fibrosis in <span class="disease" id="29409529-2-180-183">IPF</span>.	29409529	2018			437	641	BLM	BLM RecQ like helicase	BLM
Idiopathic Pulmonary Fibrosis	C1800706	LEF1	51176	0.01	AlteredExpression		BEFREE	Wnt1, 7b and 10b, Fzd2 and 3, beta-catenin, and <span class="gene" id="18478089-7-48-52">Lef1</span> expression was significantly increased in <span class="disease" id="18478089-7-95-98">IPF</span>.	18478089	2008			438	642	BLMH	bleomycin hydrolase	BLMH
Idiopathic Pulmonary Fibrosis	C1800706	CCN2	1490	0.1	Biomarker		BEFREE	Anti-<span class="gene" id="31811619-5-5-9">CCN2</span> strategies are in clinical development for <span class="disease" id="31811619-5-53-56">IPF</span>, A recent study by Richeldi and colleagues described the recent Phase II clinical trial for FG-3019 in IPF, and the results were highly encouraging.	31811619	2019			439	4738	NEDD8	NEDD8 ubiquitin like modifier	NEDD8
Idiopathic Pulmonary Fibrosis	C1800706	CSF2	1437	0.02	Biomarker		BEFREE	We found that sIgA, but not monomeric IgA (mIgA), induced interleukin (IL)-6, IL-8, monocyte chemoattractant protein (MCP)-1 and <span class="gene" id="30570135-4-129-177">granulocyte-macrophage colony-stimulating factor</span> (<span class="gene" id="30570135-4-179-185">GM-CSF</span>) production by normal human lung fibroblasts (NHLFs) at both the protein and mRNA levels. sIgA also promoted prol…	30570135	2019			440	643	CXCR5	C-X-C motif chemokine receptor 5	CXCR5
Idiopathic Pulmonary Fibrosis	C1800706	NRF1	4899	0.01	AlteredExpression		BEFREE	Mitochondria in AMs from IPF patients had prominent morphological defects and impaired transcription paralleled to a significant reduction of mitochondria homeostasis regulators PINK1, PARK2 and <span class="gene" id="31775876-7-195-199">NRF1</span>. mtROS, was significantly higher in <span class="disease" id="31775876-7-236-239">IPF</span> and associated with reduced expression of mitochondria-e…	31775876	2019			441	6788	STK3	serine/threonine kinase 3	STK3
Idiopathic Pulmonary Fibrosis	C1800706	SERPINE1	5054	0.06	AlteredExpression		BEFREE	<span class="gene" id="20388759-7-0-5">PAI-1</span> was overexpressed in the hyperplastic type 2 pneumocytes lining the honeycomb lesions of patients with <span class="disease" id="20388759-7-109-112">IPF</span>.	20388759	2010			442	8837	CFLAR	CASP8 and FADD like apoptosis regulator	CFLAR
Idiopathic Pulmonary Fibrosis	C1800706	IL1B	3553	0.1	Biomarker		BEFREE	<span class="gene" id="20082309-1-0-17">Interleukin-1beta</span> (IL-1beta) and basic fibroblast growth factor (bFGF) are important regulators of proliferation, and their expression is increased in lungs of patients with asthma, <span class="disease" id="20082309-1-182-211">idiopathic pulmonary fibrosis</span> (<span class="disease" id="20082309-1-213-216">IPF</span>), or chronic obstructive pulm…	20082309	2010			443	2694	CBLIF	cobalamin binding intrinsic factor	CBLIF
Idiopathic Pulmonary Fibrosis	C1800706	PDGFB	5155	0.01	AlteredExpression		BEFREE	Northern blot analysis of specimens obtained from four patients with <span class="disease" id="2170444-6-69-72">IPF</span> revealed the expression of the c-sis/<span class="gene" id="2170444-6-110-116">PDGF-2</span> protooncogene.	2170444	1990			444	8838	CCN6	cellular communication network factor 6	CCN6
Idiopathic Pulmonary Fibrosis	C1800706	CCN4	8840	0.03	Biomarker		BEFREE	Notably, <span class="gene" id="26867691-7-9-14">WISP1</span> is required for TGFβ1- and TNFα-dependent induction of interleukin 6 (IL-6), a mechanism that is conserved in <span class="disease" id="26867691-7-125-128">IPF</span> phLFs.	26867691	2016			445	8839	CCN5	cellular communication network factor 5	CCN5
Idiopathic Pulmonary Fibrosis	C1800706	DECR1	1666	0.04	AlteredExpression		BEFREE	<span class="disease" id="21103368-8-0-3">IPF</span> fibroblasts also contained large excess of reactive oxygen species (ROS) due to the activation of an <span class="gene" id="21103368-8-105-110">NADPH</span> oxidase-like system, displayed higher levels of tyrosine phosphorylated proteins and were more resistant to oxidative-stress induced cell death.	21103368	2010			446	64135	IFIH1	interferon induced with helicase C domain 1	IFIH1
Idiopathic Pulmonary Fibrosis	C1800706	TLR4	7099	0.03	Biomarker		BEFREE	Recent studies suggest that <span class="gene" id="31020321-4-28-48">Toll-like receptor 4</span> (<span class="gene" id="31020321-4-50-54">TLR4</span>) is key in the onset of <span class="disease" id="31020321-4-79-82">IPF</span>.	31020321	2019			447	8840	CCN4	cellular communication network factor 4	CCN4
Idiopathic Pulmonary Fibrosis	C1800706	FOXF1	2294	0.01	AlteredExpression		BEFREE	<span class="gene" id="25260753-9-0-5">FOXF1</span> expression was induced by the antifibrotic mediator prostaglandin E2 and repressed by the profibrotic cytokine transforming growth factor-β1 in both normal and <span class="disease" id="25260753-9-166-169">IPF</span> lung fibroblasts.	25260753	2014			448	6794	STK11	serine/threonine kinase 11	STK11
Idiopathic Pulmonary Fibrosis	C1800706	RGS6	9628	0.09	Biomarker		BEFREE	The percentage of aTregs was correlated negatively with predicted diffusing capacity values for carbon monoxide and positively with <span class="gene" id="28886713-10-132-135">GAP</span> index in <span class="disease" id="28886713-10-145-148">IPF</span>.	28886713	2017			449	651	BMP3	bone morphogenetic protein 3	BMP3
Idiopathic Pulmonary Fibrosis	C1800706	FST	10468	0.01	Biomarker		BEFREE	The upregulation of activin-B and <span class="gene" id="25361680-9-34-45">follistatin</span> in <span class="disease" id="25361680-9-49-52">IPF</span> is a novel finding.	25361680	2014			450	84618	NT5C1A	5'-nucleotidase, cytosolic IA	NT5C1A
Idiopathic Pulmonary Fibrosis	C1800706	DSP	1832	0.66	Biomarker		BEFREE	In burden tests, rare missense variants in three genes (CSF3R, <span class="gene" id="29920840-6-63-66">DSP</span>, and LAMA3) were identified that have a statistically significant relationship with <span class="disease" id="29920840-6-151-154">IPF</span>.	29920840	2018			451	10891	PPARGC1A	PPARG coactivator 1 alpha	PPARGC1A
Idiopathic Pulmonary Fibrosis	C1800706	CR1	1378	0.03	GeneticVariation		BEFREE	The polymorphism <span class="variant" dbSNP="NA" genes_norm="NA">C5507G</span> in the <span class="gene" id="15733500-3-31-52">Complement Receptor 1</span> gene has been recently associated with <span class="disease" id="15733500-3-92-121">idiopathic pulmonary fibrosis</span>.	15733500	2005			452	652	BMP4	bone morphogenetic protein 4	BMP4
Idiopathic Pulmonary Fibrosis	C1800706	SFTPA2	729238	0.74	AlteredExpression		BEFREE	Serum <span class="gene" id="28591049-8-6-10">SP-A</span> levels were significantly higher in patients with <span class="disease" id="28591049-8-61-64">IPF</span> than in patients with non-<span class="disease" id="28591049-8-91-94">IPF</span> ILD (SMD: 1.108 [0.584, 1.632], P &lt; .001), or pulmonary infection (SMD: 1.320 [0.999, 1.640], P &lt; .001) and healthy controls (SMD: 2.802 [1.901, 3.70…	28591049	2017			453	10893	MMP24	matrix metallopeptidase 24	MMP24
Idiopathic Pulmonary Fibrosis	C1800706	SART3	9733	0.01	Biomarker		BEFREE	Moreover, we investigated the in vitro effects of the selective inhibition of <span class="gene" id="23439433-4-78-82">p110</span> isoforms on <span class="disease" id="23439433-4-95-98">IPF</span> fibroblast proliferation and fibrogenic activity.	23439433	2013			454	655	BMP7	bone morphogenetic protein 7	BMP7
Idiopathic Pulmonary Fibrosis	C1800706	TGFB1	7040	0.1	Biomarker		BEFREE	In conclusion, our findings indicate that Ang-(1-7) directly inhibits <span class="gene" id="31387171-9-70-76">TGF-β1</span>-induced EMT in alveolar epithelial cells via disruption of <span class="gene" id="31387171-9-136-142">TGF-β1</span>-Smad signaling pathway, contributing to the protective effect against <span class="disease" id="31387171-9-213-216">IPF</span>.	31387171	2019			455	659	BMPR2	bone morphogenetic protein receptor type 2	BMPR2
Idiopathic Pulmonary Fibrosis	C1800706	CTNNB1	1499	0.08	Biomarker		BEFREE	A variety of pro-inflammatory and pro-fibrogenic factors including interleukin‑17A, transforming growth factor β, Wnt/<span class="gene" id="29567077-2-118-127">β‑catenin</span>, vascular endothelial growth factor, platelet-derived growth factor, fibroblast growth factors, endotelin‑1, renin angiotensin system and impaired caveolin‑1 function are involved in the <span class="disease" id="29567077…	29567077	2018			456	10899	JTB	jumping translocation breakpoint	JTB
Idiopathic Pulmonary Fibrosis	C1800706	IL37	27178	0.01	AlteredExpression		BEFREE	In this study, we found that the <span class="gene" id="31519861-4-33-38">IL-37</span> protein was expressed in alveolar epithelial cells (AECs) and alveolar macrophages in healthy controls but significantly reduced in patients with <span class="disease" id="31519861-4-185-188">IPF</span>.	31519861	2019			457	6804	STX1A	syntaxin 1A	STX1A
Idiopathic Pulmonary Fibrosis	C1800706	GPR84	53831	0.01	Biomarker		BEFREE	In the case of <span class="gene" id="30755705-3-15-20">GPR84</span>, currently a target for the treatment of <span class="disease" id="30755705-3-62-91">idiopathic pulmonary fibrosis</span>, recent times have seen the description of novel orthosteric and allosteric agonists.	30755705	2019			458	4758	NEU1	neuraminidase 1	NEU1
Idiopathic Pulmonary Fibrosis	C1800706	TGFA	7039	0.02	Biomarker		BEFREE	Hierarchical clustering revealed that genes regulated by <span class="gene" id="17496152-7-57-66">TGF-alpha</span> were similar to those altered in the lungs of patients with <span class="disease" id="17496152-7-127-156">idiopathic pulmonary fibrosis</span>.	17496152	2007			459	55959	SULF2	sulfatase 2	SULF2
Idiopathic Pulmonary Fibrosis	C1800706	CCL2	6347	0.27	AlteredExpression		LHGDN	Hyper-responsiveness of IPF/UIP fibroblasts: interplay between TGFbeta1, IL-13 and CCL2.	18395486	2008			460	23192	ATG4B	autophagy related 4B cysteine peptidase	ATG4B
Idiopathic Pulmonary Fibrosis	C1800706	PDGFA	5154	0.02	Biomarker		BEFREE	Using reads aligned across splice junctions, we determined that alternative splicing of p53/hypoxia pathway-associated molecules NUMB and <span class="gene" id="27104832-6-138-143">PDGFA</span> occurred more frequently in <span class="disease" id="27104832-6-172-175">IPF</span> or emphysema compared with control and validated these findings by quantitative polymerase chain reaction and the nCount…	27104832	2016			461	8856	NR1I2	nuclear receptor subfamily 1 group I member 2	NR1I2
Idiopathic Pulmonary Fibrosis	C1800706	ATG4B	23192	0.01	Biomarker		BEFREE	Using the <span class="gene" id="30147026-3-10-15">Atg4b</span>-deficient mice as a model, that partially reproduces the autophagy deficient conditions reported in aging and <span class="disease" id="30147026-3-126-129">IPF</span> lungs, we show for the first time how autophagy impairment and ER stress induction, contribute simultaneously to development of lung fibrosis in vivo.	30147026	2018			462	84634	KISS1R	KISS1 receptor	KISS1R
Idiopathic Pulmonary Fibrosis	C1800706	PARP9	83666	0.1	Biomarker		BEFREE	This retrospective study analyzed the <span class="gene" id="30141961-3-38-41">BAL</span> transcriptome of three independent <span class="disease" id="30141961-3-77-80">IPF</span> cohorts: Freiburg (Germany), Siena (Italy), and Leuven (Belgium) including 212 patients.	30141961	2019			463	23198	PSME4	proteasome activator subunit 4	PSME4
Idiopathic Pulmonary Fibrosis	C1800706	JUND	3727	0.01	AlteredExpression		BEFREE	Further, <span class="gene" id="31025089-9-9-13">AP-1</span> and c-Ets-1 were upregulated in AECII under ER stress conditions and in human <span class="disease" id="31025089-9-92-95">IPF</span>.	31025089	2019			464	2720	GLB1	galactosidase beta 1	GLB1
Idiopathic Pulmonary Fibrosis	C1800706	IL17A	3605	0.06	Biomarker		BEFREE	<span class="gene" id="28821630-1-0-15">Interleukin 17A</span> (<span class="gene" id="28821630-1-17-23">IL-17A</span>) and complement (C') activation have each been implicated in the pathogenesis of <span class="disease" id="28821630-1-105-134">idiopathic pulmonary fibrosis</span> (<span class="disease" id="28821630-1-136-139">IPF</span>).	28821630	2017			465	121504	H4-16	H4 histone 16	H4-16
Idiopathic Pulmonary Fibrosis	C1800706	PLOD1	5351	0.01	AlteredExpression		BEFREE	RESULTS The <span class="gene" id="30481795-9-12-16">PLOD</span> mRNA levels were significantly higher in the <span class="disease" id="30481795-9-62-65">IPF</span> patients than in the healthy control subjects.	30481795	2018			466	675	BRCA2	BRCA2 DNA repair associated	BRCA2
Idiopathic Pulmonary Fibrosis	C1800706	SFTPA1	653509	0.57	GeneticVariation		BEFREE	The mutation (<span class="variant" dbSNP="NA" genes_norm="NA">p.Trp211Arg</span>), which segregates with a disease phenotype characterized by either isolated IIP/<span class="disease" id="26792177-6-107-110">IPF</span>, or <span class="disease" id="26792177-6-115-118">IPF</span> associated with lung adenocarcinoma, is located in the carbohydrate recognition domain (CRD) of <span class="gene" id=…	26792177	2016			467	100628315	DNM3OS	DNM3 opposite strand/antisense RNA	DNM3OS
Idiopathic Pulmonary Fibrosis	C1800706	PGAM5	192111	0.01	Biomarker		BEFREE	We speculated that <span class="gene" id="31168659-2-19-58">phosphoglycerate mutase family member 5</span> (<span class="gene" id="31168659-2-60-65">PGAM5</span>), a mitochondrial protein at the intersection of multiple cell death and mitochondrial turnover pathways, might be involved in the pathogenesis of <span class="disease" id="31168659-2-213-216">IPF</span>.	31168659	2019			468	4775	NFATC3	nuclear factor of activated T cells 3	NFATC3
Idiopathic Pulmonary Fibrosis	C1800706	KL	9365	0.01	Biomarker		BEFREE	Role of fibroblast growth factor 23 and <span class="gene" id="31042083-0-40-46">klotho</span> cross talk in <span class="disease" id="31042083-0-61-90">idiopathic pulmonary fibrosis</span>.	31042083	2019			469	8874	ARHGEF7	Rho guanine nucleotide exchange factor 7	ARHGEF7
Idiopathic Pulmonary Fibrosis	C1800706	FAM13A	10144	0.51	SusceptibilityMutation		ORPHANET	Genome-wide association study identifies multiple susceptibility loci for pulmonary fibrosis.	23583980	2013			470	682	BSG	basigin (Ok blood group)	BSG
Idiopathic Pulmonary Fibrosis	C1800706	ARG1	383	0.01	AlteredExpression		BEFREE	Lung tissue from patients with <span class="disease" id="16709958-7-31-34">IPF</span> showed increased expression of <span class="gene" id="16709958-7-66-76">arginase I</span> in epithelial cells, fibroblast foci, and alveolar macrophages compared with normal lung.	16709958	2006			471	27306	HPGDS	hematopoietic prostaglandin D synthase	HPGDS
Idiopathic Pulmonary Fibrosis	C1800706	CXCL8	3576	0.1	AlteredExpression		BEFREE	High levels of IL-6 and <span class="gene" id="28847533-0-24-28">IL-8</span> characterize early-on <span class="disease" id="28847533-0-51-80">idiopathic pulmonary fibrosis</span> acute exacerbations.	28847533	2018			472	158376	SPAAR	small regulatory polypeptide of amino acid response	SPAAR
Idiopathic Pulmonary Fibrosis	C1800706	TOLLIP	54472	0.16	GeneticVariation		GWASCAT	Genetic variants associated with idiopathic pulmonary fibrosis susceptibility and mortality: a genome-wide association study.	24429156	2013			473	4780	NFE2L2	nuclear factor, erythroid 2 like 2	NFE2L2
Idiopathic Pulmonary Fibrosis	C1800706	SIRT6	51548	0.03	Biomarker		BEFREE	<span class="gene" id="30390331-9-0-5">Sirt6</span> indeed has been proven to reduce EMT during <span class="disease" id="30390331-9-50-53">IPF</span>.	30390331	2018			474	8877	SPHK1	sphingosine kinase 1	SPHK1
Idiopathic Pulmonary Fibrosis	C1800706	IL6	3569	0.1	Biomarker		BEFREE	Mechanistic studies demonstrated that recruitment of neutrophils into the lungs, proliferation and migration of lung fibroblasts as well as <span class="gene" id="28415591-8-140-143">IL6</span> production are key P2Y2R mediated processes.Our results clearly demonstrate the involvement of P2Y2R subtypes in the pathogenesis of fibrotic lung diseases in humans and mice and hence support the developm…	28415591	2017			475	23213	SULF1	sulfatase 1	SULF1
Idiopathic Pulmonary Fibrosis	C1800706	PLG	5340	0.06	AlteredExpression		BEFREE	Whilst the formation and activity of <span class="gene" id="29474926-5-37-44">plasmin</span>, the principle plasminergic mediator is suppressed in the airspaces of patients with <span class="disease" id="29474926-5-130-133">IPF</span>, localized increases are likely to occur in the lung interstitium.	29474926	2018			476	8878	SQSTM1	sequestosome 1	SQSTM1
Idiopathic Pulmonary Fibrosis	C1800706	COL1A2	1278	0.01	AlteredExpression		BEFREE	CCN1 expression in ex vivo <span class="disease" id="26884454-5-27-30">IPF</span> lung fibroblasts correlated with gene expression of the extracellular matrix proteins, collagen (Col)1a1, <span class="gene" id="26884454-5-137-143">Col1a2</span>, and fibronectin as well as the myofibroblast marker, α-smooth muscle actin.	26884454	2016			477	100996266	COMETT	cytosolic oncogenic antisense to MET transcript	COMETT
Idiopathic Pulmonary Fibrosis	C1800706	MUC5B	727897	0.7	AlteredExpression		BEFREE	Expression of <span class="gene" id="26595739-4-14-19">MUC5B</span> is also highly correlated with expression of cilium genes in <span class="disease" id="26595739-4-81-84">IPF</span> lung.	26595739	2015			478	2735	GLI1	GLI family zinc finger 1	GLI1
Idiopathic Pulmonary Fibrosis	C1800706	NUMB	8650	0.01	Biomarker		BEFREE	Using reads aligned across splice junctions, we determined that alternative splicing of p53/hypoxia pathway-associated molecules <span class="gene" id="27104832-6-129-133">NUMB</span> and PDGFA occurred more frequently in <span class="disease" id="27104832-6-172-175">IPF</span> or emphysema compared with control and validated these findings by quantitative polymerase chain reaction and the nCount…	27104832	2016			479	687	KLF9	Kruppel like factor 9	KLF9
Idiopathic Pulmonary Fibrosis	C1800706	MUC5B	727897	0.7	SusceptibilityMutation		ORPHANET	A common MUC5B promoter polymorphism and pulmonary fibrosis.	21506741	2011			480	8879	SGPL1	sphingosine-1-phosphate lyase 1	SGPL1
Idiopathic Pulmonary Fibrosis	C1800706	COL1A1	1277	0.02	AlteredExpression		BEFREE	By conrast, <span class="gene" id="29568927-8-12-18">COL1A1</span> mRNA levels were increased in <span class="disease" id="29568927-8-49-52">IPF</span> suggesting a disease‑specific mRNA signature.	29568927	2018			481	84654	SPZ1	spermatogenic leucine zipper 1	SPZ1
Idiopathic Pulmonary Fibrosis	C1800706	CFTR	1080	0.1	CausalMutation		CLINVAR						482	2736	GLI2	GLI family zinc finger 2	GLI2
Idiopathic Pulmonary Fibrosis	C1800706	TGFB1	7040	0.1	AlteredExpression		BEFREE	<span class="gene" id="23043088-6-0-6">TGF-β1</span> stimulation of normal human lung fibroblasts (NHLF) caused up-regulation of microRNAs on chr14q32 that were also increased in <span class="disease" id="23043088-6-133-136">IPF</span> lungs.	23043088	2012			483	688	KLF5	Kruppel like factor 5	KLF5
Idiopathic Pulmonary Fibrosis	C1800706	CXCL10	3627	0.03	AlteredExpression		BEFREE	This interdependent interplay may prove to be a target for epigenetic intervention to restore the expression of <span class="gene" id="29053336-9-112-118">CXCL10</span> and other antifibrotic genes in <span class="disease" id="29053336-9-151-154">IPF</span>.	29053336	2018			484	4790	NFKB1	nuclear factor kappa B subunit 1	NFKB1
Idiopathic Pulmonary Fibrosis	C1800706	SPARC	6678	0.03	AlteredExpression		BEFREE	These findings uncover a newly discovered regulatory pathway in <span class="disease" id="20061390-7-64-67">IPF</span> fibroblasts that is characterized by elevated <span class="gene" id="20061390-7-114-119">SPARC</span>, giving rise to activated beta-catenin, which regulates expression of downstream genes, such as PAI-1, and confers an apoptosis-resistant phenotype.	20061390	2010			485	695	BTK	Bruton tyrosine kinase	BTK
Idiopathic Pulmonary Fibrosis	C1800706	NID2	22795	0.01	Biomarker		BEFREE	Collagens, proteoglycans, and ECM glycoproteins were increased in <span class="disease" id="31426504-5-66-69">IPF</span> scaffolds, however while specific basement membrane (BM) proteins such as laminins and collagen IV were decreased, <span class="gene" id="31426504-5-185-194">nidogen-2</span> was also increased.	31426504	2019			486	2744	GLS	glutaminase	GLS
Idiopathic Pulmonary Fibrosis	C1800706	PTGS2	5743	0.1	AlteredExpression		BEFREE	The results demonstrate that epigenetic abnormality in the form of histone hypoacetylation is responsible for diminished <span class="gene" id="19487460-8-121-126">COX-2</span> expression in <span class="disease" id="19487460-8-141-144">IPF</span>.	19487460	2009			487	2745	GLRX	glutaredoxin	GLRX
Idiopathic Pulmonary Fibrosis	C1800706	MUC5B	727897	0.7	GeneticVariation		BEFREE	Furthermore, genetic variants of TOLLIP, <span class="gene" id="29408012-6-41-46">MUC5B</span>, and other genes are associated with a differential response to treatment and with the development and/or the prognosis of <span class="disease" id="29408012-6-170-173">IPF</span>.	29408012	2018			488	8890	EIF2B4	eukaryotic translation initiation factor 2B subunit delta	EIF2B4
Idiopathic Pulmonary Fibrosis	C1800706	SLC27A5	10998	0.1	Biomarker		BEFREE	We aimed to study the relationship between the expression of Hsp72 and anti-Hsp72 antibodies in the <span class="gene" id="31098385-4-100-103">BAL</span> fluid and serum Aw disease progression in patients with <span class="disease" id="31098385-4-160-163">IPF</span>.	31098385	2019			489	84666	RETNLB	resistin like beta	RETNLB
Idiopathic Pulmonary Fibrosis	C1800706	SMN2	6607	0.08	Biomarker		BEFREE	In addition, we show that FasL surface molecules are overexpressed on alpha-<span class="gene" id="16990614-4-76-79">SMA</span>-positive cells in mice with bleomycin-induced fibrosis, and in humans with <span class="disease" id="16990614-4-155-184">idiopathic pulmonary fibrosis</span>.	16990614	2007			490	8892	EIF2B2	eukaryotic translation initiation factor 2B subunit beta	EIF2B2
Idiopathic Pulmonary Fibrosis	C1800706	CEMIP	57214	0.01	Biomarker		BEFREE	<span class="gene" id="30166321-6-0-5">CEMIP</span> expression in FB was downregulated in a glioma-associated oncogene homologue-dependent manner and <span class="gene" id="30166321-6-104-109">CEMIP</span> silencing in <span class="disease" id="30166321-6-123-126">IPF</span> FB reduced collagen production and attenuated cell proliferation and migration.Cumulatively, our approach indicates that pi…	30166321	2018			491	8894	EIF2S2	eukaryotic translation initiation factor 2 subunit beta	EIF2S2
Idiopathic Pulmonary Fibrosis	C1800706	IGF1	3479	0.05	Biomarker		BEFREE	The IGFBPs secreted by <span class="disease" id="15681824-5-23-26">IPF</span> fibroblasts are functionally active and can bind <span class="gene" id="15681824-5-76-81">IGF-I</span>, and IGFBPs secreted by primary fibroblasts bind extracellular matrix components.	15681824	2005			492	706	TSPO	translocator protein	TSPO
Idiopathic Pulmonary Fibrosis	C1800706	CD68	968	0.01	Biomarker		BEFREE	Paraffin-embedded lung tissue samples were obtained from 47 patients with IIPs, including <span class="disease" id="29507864-4-90-119">idiopathic pulmonary fibrosis</span> (IPF), idiopathic nonspecific interstitial pneumonia (NSIP), and cryptogenic organizing pneumonia (COP), and 12 normal controls were immunohistochemically analyzed, using primary antibodies against <span class="gene" id="295078…	29507864	2018			493	56005	MYDGF	myeloid derived growth factor	MYDGF
Idiopathic Pulmonary Fibrosis	C1800706	MTOR	2475	0.02	Biomarker		BEFREE	Studies also suggest that <span class="gene" id="29518028-6-26-30">mTOR</span> inhibitors are promising modulators of fibroproliferative diseases such as <span class="disease" id="29518028-6-106-135">idiopathic pulmonary fibrosis</span> (<span class="disease" id="29518028-6-137-140">IPF</span>) and radiation-induced pulmonary fibrosis (RIPF).	29518028	2018			494	10950	BTG3	BTG anti-proliferation factor 3	BTG3
Idiopathic Pulmonary Fibrosis	C1800706	SNAI2	6591	0.01	AlteredExpression		BEFREE	Using quantitative reverse transcription-PCR (RT-PCR), immunofluorescence, immunohistochemistry, western blotting, as well as gain- and loss-of-function studies and functional assays, the role of SNAI1 and <span class="gene" id="19850962-5-206-211">SNAI2</span> in TGFbeta1-induced EMT in ATII cells in vitro was assessed; and the expression of SNAI transcription factors was analysed in experimenta…	19850962	2009			495	6857	SYT1	synaptotagmin 1	SYT1
Idiopathic Pulmonary Fibrosis	C1800706	SELENOP	6414	0.01	Biomarker		BEFREE	One of the most highly up-regulated proteins in myofibroblasts was <span class="gene" id="17986007-4-67-82">selenoprotein P</span>, an antioxidant protein <span class="negexp">not previously associated</span> with <span class="disease" id="17986007-4-138-141">IPF</span>.	17986007	2007			496	718	C3	complement C3	C3
Idiopathic Pulmonary Fibrosis	C1800706	RTEL1-TNFRSF6B	100533107	0.1	CausalMutation		CLINVAR	Rare variants in RTEL1 are associated with familial interstitial pneumonia.	25607374	2015			497	4814	NINJ1	ninjurin 1	NINJ1
Idiopathic Pulmonary Fibrosis	C1800706	SERPINE1	5054	0.06	GeneticVariation		BEFREE	<span class="gene" id="12765340-5-0-5">PAI-1</span> promoter genotype was determined in 88 well-characterized patients with idiopathic interstitial pneumonia consisting of 62 patients with <span class="disease" id="12765340-5-143-171">usual interstitial pneumonia</span> and 26 with nonspecific interstitial pneumonia.	12765340	2003			498	719	C3AR1	complement C3a receptor 1	C3AR1
Idiopathic Pulmonary Fibrosis	C1800706	CTNNB1	1499	0.08	Biomarker		BEFREE	This is the first study that relates concurrent expression of Tubβ3, ZEB1, and <span class="gene" id="27586205-8-79-88">β-catenin</span> to abnormal epithelial and myofibroblast differentiation in <span class="disease" id="27586205-8-149-178">idiopathic pulmonary fibrosis</span>, providing indirect but robust evidence of miR-200 deregulation and epithelial to mesenchymal transition activation in …	27586205	2017			499	100507436	MICA	MHC class I polypeptide-related sequence A	MICA
Idiopathic Pulmonary Fibrosis	C1800706	KIT	3815	0.01	Biomarker		BEFREE	The improved efficacy of KBP-7018 compared to nintedanib provided a certain level of chemical validation for the involvement of PDGFR, <span class="gene" id="29152045-7-135-140">c-KIT</span>, and RET in <span class="disease" id="29152045-7-153-156">IPF</span>.	29152045	2017			500	23250	ATP11A	ATPase phospholipid transporting 11A	ATP11A
Idiopathic Pulmonary Fibrosis	C1800706	TP53	7157	0.1	GeneticVariation		BEFREE	Furthermore, the presence of multiple mutations in the <span class="gene" id="12209756-9-55-58">p53</span> gene may explain the high incidence lung carcinoma in patients with <span class="disease" id="12209756-9-127-130">IPF</span>.	12209756	2002			501	6868	ADAM17	ADAM metallopeptidase domain 17	ADAM17
Idiopathic Pulmonary Fibrosis	C1800706	AOC3	8639	0.01	Biomarker		BEFREE	<span class="gene" id="28251930-8-0-4">AOC3</span> was also induced in myofibroblasts in human <span class="disease" id="28251930-8-49-78">idiopathic pulmonary fibrosis</span>.	28251930	2017			502	84695	LOXL3	lysyl oxidase like 3	LOXL3
Idiopathic Pulmonary Fibrosis	C1800706	CXCR4	7852	0.09	Biomarker		BEFREE	More intense immunoreactivity was noted for MIF, CD74, and <span class="gene" id="30567353-6-59-64">CXCR4</span> in lungs from <span class="disease" id="30567353-6-79-82">IPF</span>-PH patients and BLM-injected mice.	30567353	2018			503	728	C5AR1	complement C5a receptor 1	C5AR1
Idiopathic Pulmonary Fibrosis	C1800706	WNT1	7471	0.03	AlteredExpression		BEFREE	<span class="gene" id="18478089-7-0-4">Wnt1</span>, 7b and 10b, Fzd2 and 3, beta-catenin, and Lef1 expression was significantly increased in <span class="disease" id="18478089-7-95-98">IPF</span>.	18478089	2008			504	10969	EBNA1BP2	EBNA1 binding protein 2	EBNA1BP2
Idiopathic Pulmonary Fibrosis	C1800706	DNMT1	1786	0.02	Biomarker		BEFREE	This study provides insight into the pathobiology of <span class="disease" id="23306545-13-53-56">IPF</span> and identifies a novel epigenetic feedback loop between miR-17~92 and <span class="gene" id="23306545-13-127-133">DNMT-1</span> in lung fibrosis.	23306545	2013			505	10970	CKAP4	cytoskeleton associated protein 4	CKAP4
Idiopathic Pulmonary Fibrosis	C1800706	DSP	1832	0.66	GeneticVariation		GWASCAT	Genetic variants associated with susceptibility to idiopathic pulmonary fibrosis in people of European ancestry: a genome-wide association study.	29066090	2017			506	64218	SEMA4A	semaphorin 4A	SEMA4A
Idiopathic Pulmonary Fibrosis	C1800706	KRT5	3852	0.01	AlteredExpression		BEFREE	Likewise, airway cells expressing SP-C and alveolar cells expressing <span class="gene" id="27967234-9-69-73">KRT5</span> were observed in human <span class="disease" id="27967234-9-97-126">idiopathic pulmonary fibrosis</span>.	27967234	2017			507	4827	NM	neutrophil migration	NM
Idiopathic Pulmonary Fibrosis	C1800706	ACTB	60	0.1	AlteredExpression		BEFREE	Both in an experimental mouse model of lung fibrosis and in human subjects with <span class="disease" id="23434591-4-80-109">idiopathic pulmonary fibrosis</span> (IPF), we observed activation of the Rho/ROCK pathway, enhanced <span class="gene" id="23434591-4-174-179">actin</span> cytoskeletal polymerization, and MKL1 cytoplasmic-nuclear shuttling.	23434591	2013			508	6876	TAGLN	transgelin	TAGLN
Idiopathic Pulmonary Fibrosis	C1800706	RUNX2	860	0.01	AlteredExpression		BEFREE	<span class="gene" id="28986417-4-0-5">RUNX2</span> expression was up-regulated in lung homogenates from patients with <span class="disease" id="28986417-4-73-76">IPF</span> and in experimental bleomycin-induced lung fibrosis.	28986417	2018			509	738	VPS51	VPS51 subunit of GARP complex	VPS51
Idiopathic Pulmonary Fibrosis	C1800706	AIMP2	7965	0.01	Biomarker		BEFREE	These findings suggest that <span class="gene" id="30074215-12-28-31">p38</span> МАРК participates in the pathogenesis of EMT through Wnt pathway and that <span class="gene" id="30074215-12-106-109">p38</span> МАРК may be a novel target for <span class="disease" id="30074215-12-141-144">IPF</span> therapy.	30074215	2018			510	8932	MBD2	methyl-CpG binding domain protein 2	MBD2
Idiopathic Pulmonary Fibrosis	C1800706	MIR30A	407029	0.02	AlteredExpression		BEFREE	The decreased expression of <span class="gene" id="30365083-7-28-35">miR‑30a</span> in the BALF of patients with <span class="disease" id="30365083-7-65-68">IPF</span>, along with the consequential increase in TAB3 expression, may be a crucial factor in <span class="disease" id="30365083-7-155-158">IPF</span> progression.	30365083	2018			511	729838	GGTLC4P	gamma-glutamyltransferase light chain 4 pseudogene	GGTLC4P
Idiopathic Pulmonary Fibrosis	C1800706	CCL2	6347	0.27	AlteredExpression		BEFREE	Activated <span class="disease" id="30091381-9-10-13">IPF</span> fibroblasts displayed the highest levels of contractility and <span class="gene" id="30091381-9-76-80">CCL2</span> production.	30091381	2018			512	6886	TAL1	TAL bHLH transcription factor 1, erythroid differentiation factor	TAL1
Idiopathic Pulmonary Fibrosis	C1800706	MUC5B	727897	0.7	Biomarker		BEFREE	Our findings suggest that mucociliary dysfunction might play a causative role in bleomycin-induced pulmonary fibrosis in mice overexpressing <span class="gene" id="30560893-5-141-146">Muc5b</span>, and that <span class="gene" id="30560893-5-157-162">MUC5B</span> in distal airspaces is a potential therapeutic target in humans with <span class="disease" id="30560893-5-232-235">IPF</span>.	30560893	2018			513	4842	NOS1	nitric oxide synthase 1	NOS1
Idiopathic Pulmonary Fibrosis	C1800706	PARN	5073	0.55	Biomarker		BEFREE	The molecular features associated with incomplete penetrance of <span class="gene" id="31448843-3-64-68">PARN</span>-associated <span class="disease" id="31448843-3-80-83">IPF</span> have <span class="negexp">not been described</span>.	31448843	2019			514	4843	NOS2	nitric oxide synthase 2	NOS2
Idiopathic Pulmonary Fibrosis	C1800706	CRIP1	1396	0.01	AlteredExpression		BEFREE	The results show that <span class="gene" id="21882188-9-22-26">CRP1</span> is a novel TGF-β1 regulated protein that is expressed in fibrotic lesions and may be relevant in the <span class="disease" id="21882188-9-128-131">IPF</span> disease.	21882188	2012			515	10988	METAP2	methionyl aminopeptidase 2	METAP2
Idiopathic Pulmonary Fibrosis	C1800706	SPRY2	10253	0.01	Biomarker		BEFREE	ADAR1 is significantly downregulated in IPF fibroblasts; the overexpression of ADAR1 and ADAR2 reestablishes the expression levels of miRNA-21, PELI1, and <span class="gene" id="29637273-9-155-160">SPRY2</span> in fibroblasts of patients with <span class="disease" id="29637273-9-193-196">IPF</span>.	29637273	2018			516	162540	SPPL2C	signal peptide peptidase like 2C	SPPL2C
Idiopathic Pulmonary Fibrosis	C1800706	TERT	7015	0.6	Biomarker		BEFREE	Indeed, several important themes emerged including (a) the intricate connection between the DNA replication and repair machineries in basic telomere replication and stability, (b) the complex interplay between the telomere-specific shelterin components and DNA repair proteins, (c) the nontelomeric functions of <span class="gene" id="20841475-4-312-316">TERT</span> in numerous cell types including…	20841475	2010			517	8943	AP3D1	adaptor related protein complex 3 subunit delta 1	AP3D1
Idiopathic Pulmonary Fibrosis	C1800706	COPD	260431	0.05	Biomarker		BEFREE	Fibulin-5 was upregulated in the lung tissues of patients with <span class="gene" id="28942149-3-63-67">COPD</span> and <span class="disease" id="28942149-3-72-101">idiopathic pulmonary fibrosis</span>.	28942149	2017			518	90865	IL33	interleukin 33	IL33
Idiopathic Pulmonary Fibrosis	C1800706	MMRN1	22915	0.1	Biomarker		BEFREE	In addition to proteins with well-known functions such as COL1A1, SCGB1A1, TAGLN, PSEN2, TSPAN1, CTSB, AGR2, CSPG2, and SERPINB3, we identified several novel <span class="gene" id="30774578-10-158-161">ECM</span> proteins with unknown function deposited in <span class="disease" id="30774578-10-206-209">IPF</span> lung tissue including LGALS7, ASPN, HSP90AA1 and HSP90AB1.	30774578	2019			519	494327	MIR378A	microRNA 378a	MIR378A
Idiopathic Pulmonary Fibrosis	C1800706	TNFSF10	8743	0.02	Biomarker		BEFREE	Although quercetin alone was not proapoptotic, it abolished the resistance to FasL- or <span class="gene" id="30109946-6-87-92">TRAIL</span>-induced apoptosis in <span class="disease" id="30109946-6-114-117">IPF</span> fibroblasts.	30109946	2019			520	4851	NOTCH1	notch receptor 1	NOTCH1
Idiopathic Pulmonary Fibrosis	C1800706	DSP	1832	0.66	AlteredExpression		BEFREE	<span class="gene" id="26669357-8-0-3">DSP</span> expression is 2.3-fold increased (95% CI = 1.91-2.71) in <span class="disease" id="26669357-8-61-64">IPF</span> lung tissue (P &lt; 0.0001).	26669357	2016			521	643834	PGA3	pepsinogen A3	PGA3
Idiopathic Pulmonary Fibrosis	C1800706	SFTPA1	653509	0.57	Biomarker		GENOMICS_ENGLAND	Genetic characterization of a Chinese family with familial idiopathic pulmonary fibrosis.	22884059	2012			522	6901	TAZ	tafazzin	TAZ
Idiopathic Pulmonary Fibrosis	C1800706	AGER	177	0.1	Biomarker		BEFREE	Combined with data from other studies on mouse models of pulmonary fibrosis and human <span class="disease" id="18245812-9-86-89">IPF</span> tissues indicate that loss of <span class="gene" id="18245812-9-120-124">RAGE</span> contributes to <span class="disease" id="18245812-9-140-143">IPF</span> pathogenesis.	18245812	2008			523	10998	SLC27A5	solute carrier family 27 member 5	SLC27A5
Idiopathic Pulmonary Fibrosis	C1800706	PTGS2	5743	0.1	Biomarker		BEFREE	Constitutive COX-1 and inducible <span class="gene" id="23742950-2-33-38">COX-2</span> are implicated in lung diseases, such as <span class="disease" id="23742950-2-80-109">idiopathic pulmonary fibrosis</span> (<span class="disease" id="23742950-2-111-114">IPF</span>).	23742950	2013			524	4855	NOTCH4	notch receptor 4	NOTCH4
Idiopathic Pulmonary Fibrosis	C1800706	LOX	4015	0.06	Biomarker		BEFREE	We suspect that the distinction in the pathogeneses of lung fibrosis and emphysema depends on the local availability of copper to activate sufficient <span class="gene" id="30220340-11-150-163">lysyl oxidase</span> for elastin crosslinking, and suggest assessing the effects of inhalation therapy with copper plus heparin in emphysema and heparin monotherapy in <span class="disease" id="30220340-11…	30220340	2018			525	23299	BICD2	BICD cargo adaptor 2	BICD2
Idiopathic Pulmonary Fibrosis	C1800706	PIK3CD	5293	0.09	Biomarker		BEFREE	A randomised, placebo-controlled study of omipalisib (<span class="gene" id="30765508-0-54-58">PI3K</span>/mTOR) in <span class="disease" id="30765508-0-68-97">idiopathic pulmonary fibrosis</span>.	30765508	2019			526	494337	MIR425	microRNA 425	MIR425
Idiopathic Pulmonary Fibrosis	C1800706	IL4	3565	0.08	Biomarker		BEFREE	The results show that type II epithelial cells in EAA and sarcoid show up-regulation of immunoreactivity for both IL4 and INF-gamma, but that in <span class="disease" id="10398109-6-145-148">CFA</span> only <span class="gene" id="10398109-6-154-157">IL4</span> is detectable.	10398109	1999			527	2826	CCR10	C-C motif chemokine receptor 10	CCR10
Idiopathic Pulmonary Fibrosis	C1800706	LPAR1	1902	0.03	Biomarker		BEFREE	In contrast, LPA signaling through <span class="gene" id="22021336-8-35-40">LPA(1</span>) promoted the resistance of lung fibroblasts to apoptosis, which has also been implicated in <span class="disease" id="22021336-8-134-137">IPF</span>.	22021336	2012			528	780	DDR1	discoidin domain receptor tyrosine kinase 1	DDR1
Idiopathic Pulmonary Fibrosis	C1800706	AKT1	207	0.04	Biomarker		BEFREE	These findings suggested that FMP-1 attenuate cellular oxidative stress through PI3K/<span class="gene" id="30171960-8-85-88">AKT</span> pathway, and FMP-1 could be explored as natural potential antioxidants to lower oxidative stress relevant to the progression of <span class="disease" id="30171960-8-217-220">IPF</span>.	30171960	2018			529	2830	GPR6	G protein-coupled receptor 6	GPR6
Idiopathic Pulmonary Fibrosis	C1800706	PRKAA1	5562	0.01	AlteredExpression		BEFREE	Pharmacological activation of <span class="gene" id="29967351-6-30-34">AMPK</span> in myofibroblasts from lungs of humans with <span class="disease" id="29967351-6-79-82">IPF</span> display lower fibrotic activity, along with enhanced mitochondrial biogenesis and normalization of sensitivity to apoptosis.	29967351	2018			530	643847	PGA4	pepsinogen A4	PGA4
Idiopathic Pulmonary Fibrosis	C1800706	H4C4	8360	0.01	Biomarker		BEFREE	These changes are accompanied by enhanced <span class="gene" id="23759512-5-42-52">histone H4</span> lysine5 acetylation and association of Brd4 with genes involved in the profibrotic responses in <span class="disease" id="23759512-5-149-152">IPF</span> LFs as demonstrated using chromatin immunoprecipitation and quantitative PCR.	23759512	2013			531	8975	USP13	ubiquitin specific peptidase 13	USP13
Idiopathic Pulmonary Fibrosis	C1800706	MIR21	406991	0.07	AlteredExpression		BEFREE	ADAR1 is significantly downregulated in <span class="disease" id="29637273-9-40-43">IPF</span> fibroblasts; the overexpression of ADAR1 and ADAR2 reestablishes the expression levels of <span class="gene" id="29637273-9-134-142">miRNA-21</span>, PELI1, and SPRY2 in fibroblasts of patients with IPF.	29637273	2018			532	6928	HNF1B	HNF1 homeobox B	HNF1B
Idiopathic Pulmonary Fibrosis	C1800706	PIK3CG	5294	0.09	Biomarker		BEFREE	CCN5 overexpression inhibits profibrotic phenotypes via the <span class="gene" id="24276150-0-60-64">PI3K</span>/Akt signaling pathway in lung fibroblasts isolated from patients with <span class="disease" id="24276150-0-135-164">idiopathic pulmonary fibrosis</span> and in an in vivo model of lung fibrosis.	24276150	2014			533	2833	CXCR3	C-X-C motif chemokine receptor 3	CXCR3
Idiopathic Pulmonary Fibrosis	C1800706	CREBBP	1387	0.01	AlteredExpression		BEFREE	Clinical relevance was shown by β-catenin/Smad3 co-localization and <span class="gene" id="22241478-8-68-71">CBP</span> expression in AEC of <span class="disease" id="22241478-8-93-96">IPF</span> patients.	22241478	2012			534	11025	LILRB3	leukocyte immunoglobulin like receptor B3	LILRB3
Idiopathic Pulmonary Fibrosis	C1800706	TNFRSF1B	7133	0.02	GeneticVariation		BEFREE	Surprisingly, in the <span class="disease" id="11371414-8-21-24">IPF</span> population, but not in the control population, an increased frequency of cocarriage of the IL-6 intron 4G and the <span class="gene" id="11371414-8-139-146">TNF-RII</span> 1690C alleles was observed, despite the location of the two genes on different chromosomes.	11371414	2001			535	2838	GPR15	G protein-coupled receptor 15	GPR15
Idiopathic Pulmonary Fibrosis	C1800706	TNF	7124	0.3	AlteredExpression		BEFREE	Enhanced IL-1 beta and <span class="gene" id="8473757-0-23-50">tumor necrosis factor-alpha</span> release and messenger RNA expression in macrophages from <span class="disease" id="8473757-0-108-137">idiopathic pulmonary fibrosis</span> or after asbestos exposure.	8473757	1993			536	6935	ZEB1	zinc finger E-box binding homeobox 1	ZEB1
Idiopathic Pulmonary Fibrosis	C1800706	RASA1	5921	0.09	Biomarker		BEFREE	The percentage of aTregs was correlated negatively with predicted diffusing capacity values for carbon monoxide and positively with <span class="gene" id="28886713-10-132-135">GAP</span> index in <span class="disease" id="28886713-10-145-148">IPF</span>.	28886713	2017			537	11035	RIPK3	receptor interacting serine/threonine kinase 3	RIPK3
Idiopathic Pulmonary Fibrosis	C1800706	KLRK1	22914	0.01	AlteredExpression		BEFREE	These findings indicate that MICA polymorphisms and abnormal expression of the MICA receptor <span class="gene" id="19363685-11-93-98">NKG2D</span> might contribute to <span class="disease" id="19363685-11-119-122">IPF</span> susceptibility.	19363685	2009			538	796	CALCA	calcitonin related polypeptide alpha	CALCA
Idiopathic Pulmonary Fibrosis	C1800706	ARHGEF7	8874	0.01	AlteredExpression		BEFREE	Compared with COPD and donor lungs, protein levels of ER stress mediators, such as processed <span class="gene" id="18635891-4-93-96">p50</span> activating transcription factor (ATF)-6 and ATF-4 and the apoptosis-inductor CHOP (C/EBP-homologous protein), as well as transcript levels of spliced X-box binding protein (XBP)-1, were significantly elevated in lung homogenates and type II alveolar epit…	18635891	2008			539	8988	HSPB3	heat shock protein family B (small) member 3	HSPB3
Idiopathic Pulmonary Fibrosis	C1800706	MIR21	406991	0.07	Biomarker		BEFREE	The sequences of the dysregulated microRNAs in <span class="disease" id="26269497-6-47-50">IPF</span> including <span class="gene" id="26269497-6-61-67">miR-21</span>, miR-31, miR-101, miR-29, miR-199, and let-7d were used to search NONCODE database containing 33,829 human lncRNAs.	26269497	2015			540	8989	TRPA1	transient receptor potential cation channel subfamily A member 1	TRPA1
Idiopathic Pulmonary Fibrosis	C1800706	MUC5B	727897	0.7	AlteredExpression		BEFREE	Regulation of <span class="gene" id="28272906-0-14-19">MUC5B</span> Expression in <span class="disease" id="28272906-0-34-63">Idiopathic Pulmonary Fibrosis</span>.	28272906	2017			541	4899	NRF1	nuclear respiratory factor 1	NRF1
Idiopathic Pulmonary Fibrosis	C1800706	TGFB1	7040	0.1	Biomarker		BEFREE	Additionally, we provided in vitro evidence suggesting that PM014 inhibited <span class="gene" id="30443024-6-76-82">TGF-β1</span>-induced epithelial-mesenchymal transition (EMT) and fibroblast activation in alveolar epithelial cells and human lung fibroblasts from healthy donor and <span class="disease" id="30443024-6-236-239">IPF</span> patients.	30443024	2018			542	2852	GPER1	G protein-coupled estrogen receptor 1	GPER1
Idiopathic Pulmonary Fibrosis	C1800706	TLR3	7098	0.03	GeneticVariation		BEFREE	A genotyping approach was used to investigate the role of the <span class="gene" id="24070541-9-62-66">TLR3</span> <span class="variant" dbSNP="rs3775291" genes_norm="7098">L412F</span> polymorphism in disease progression in <span class="disease" id="24070541-9-112-115">IPF</span> using survival analysis and longitudinal decline in FVC.	24070541	2013			543	129831	RBM45	RNA binding motif protein 45	RBM45
Idiopathic Pulmonary Fibrosis	C1800706	CCR7	1236	0.01	AlteredExpression		BEFREE	<span class="gene" id="17331965-6-0-4">CCR7</span> was expressed by <span class="disease" id="17331965-6-22-25">IPF</span>/UIP fibroblasts, but not normal fibroblasts.	17331965	2007			544	4905	NSF	N-ethylmaleimide sensitive factor, vesicle fusing ATPase	NSF
Idiopathic Pulmonary Fibrosis	C1800706	THY1	7070	0.05	PosttranslationalModification		BEFREE	Of particular relevance to <span class="disease" id="22938014-6-27-56">idiopathic pulmonary fibrosis</span> (<span class="disease" id="22938014-6-58-61">IPF</span>) is the observation that <span class="gene" id="22938014-6-87-92">Thy-1</span> promoter methylation is associated with a myofibroblast phenotype where loss of <span class="gene" id="22938014-6-173-178">Thy-1</span> occurs alongside inc…	22938014	2012			545	9002	F2RL3	F2R like thrombin or trypsin receptor 3	F2RL3
Idiopathic Pulmonary Fibrosis	C1800706	IL6	3569	0.1	GeneticVariation		BEFREE	The aims of the present case-control study were to examine polymorphisms in the <span class="gene" id="15030461-2-80-84">IL-6</span>, transforming growth factor (TGF)-beta 1, tumour necrosis factor (TNF)-alpha and interleukin-1 (IL-1)Ra genes in patients with <span class="disease" id="15030461-2-212-215">IPF</span> (n = 22) -compared to healthy controls (n = 140).	15030461	2004			546	811	CALR	calreticulin	CALR
Idiopathic Pulmonary Fibrosis	C1800706	NOX4	50507	0.05	AlteredExpression		BEFREE	Both <span class="gene" id="28389561-9-5-9">NOX4</span> and CD44v6 are up-regulated in the lungs of mice subjected to experimental lung injury and in cases of human <span class="disease" id="28389561-9-119-122">IPF</span>.	28389561	2017			547	4907	NT5E	5'-nucleotidase ecto	NT5E
Idiopathic Pulmonary Fibrosis	C1800706	PTGS2	5743	0.1	Biomarker		BEFREE	Immunohistochemical evaluation of <span class="gene" id="27993290-6-34-39">COX-2</span> was performed to find PGE2 producing cells in <span class="disease" id="27993290-6-86-89">IPF</span>.	27993290	2017			548	11051	NUDT21	nudix hydrolase 21	NUDT21
Idiopathic Pulmonary Fibrosis	C1800706	MST1	4485	0.02	Biomarker		BEFREE	Immunofluorescence staining in <span class="disease" id="29563341-3-31-34">IPF</span> epithelial cells demonstrated increased nuclear YAP and loss of <span class="gene" id="29563341-3-99-103">MST1</span>/2.	29563341	2018			549	4908	NTF3	neurotrophin 3	NTF3
Idiopathic Pulmonary Fibrosis	C1800706	MERTK	10461	0.02	AlteredExpression		BEFREE	Quantitative genomic, proteomic, and functional analyses were used to determine Gas6/TAM (Tyro3, Axl, and Mertk [<span class="gene" id="29634284-4-113-148">MER proto-oncogene, tyrosine kinase</span>]) RTK expression and activation in tissues and fibroblasts from normal and <span class="disease" id="29634284-4-224-227">IPF</span> lungs.	29634284	2018			550	100533970	P2RX5-TAX1BP3	P2RX5-TAX1BP3 readthrough (NMD candidate)	P2RX5-TAX1BP3
Idiopathic Pulmonary Fibrosis	C1800706	MUC5B	727897	0.7	GeneticVariation		BEFREE	The <span class="gene" id="25192356-8-4-9">MUC5B</span> promoter polymorphism was recently found to markedly elevate risk for <span class="disease" id="25192356-8-80-83">IPF</span>, though a particular association with NSIP has <span class="negexp">not been</span> previously reported, nor has its contribution to disease risk previously been evaluated in the genome-wide context of all genetic vari…	25192356	2014			551	6957	TRB	T cell receptor beta locus	TRB
Idiopathic Pulmonary Fibrosis	C1800706	MERTK	10461	0.02	Biomarker		BEFREE	Proliferating SPP1/<span class="gene" id="31221805-0-19-24">MERTK</span>-expressing macrophages in <span class="disease" id="31221805-0-51-80">idiopathic pulmonary fibrosis</span>.	31221805	2019			552	4914	NTRK1	neurotrophic receptor tyrosine kinase 1	NTRK1
Idiopathic Pulmonary Fibrosis	C1800706	SMN1	6606	0.08	Biomarker		BEFREE	In this study, we show that primary cultures of fibroblasts derived from lung biopsies of <span class="disease" id="26399448-2-90-93">IPF</span> patients exhibited (i) accelerated replicative cellular senescence (CS); (ii) high resistance to oxidative-stress-induced cytotoxicity or CS; (iii) a CS-like morphology (even at the proliferative phase); and (iv) rapid accumulation of senescent cells exp…	26399448	2015			553	6962	TRBV20OR9-2	T cell receptor beta variable 20/OR9-2 (non-functional)	TRBV20OR9-2
Idiopathic Pulmonary Fibrosis	C1800706	SLC27A5	10998	0.1	Biomarker		BEFREE	This retrospective study analyzed the <span class="gene" id="30141961-3-38-41">BAL</span> transcriptome of three independent <span class="disease" id="30141961-3-77-80">IPF</span> cohorts: Freiburg (Germany), Siena (Italy), and Leuven (Belgium) including 212 patients.	30141961	2019			554	821	CANX	calnexin	CANX
Idiopathic Pulmonary Fibrosis	C1800706	APCS	325	0.03	Biomarker		BEFREE	Long-term treatment with recombinant human <span class="gene" id="31122893-0-43-54">pentraxin 2</span> protein in patients with <span class="disease" id="31122893-0-80-109">idiopathic pulmonary fibrosis</span>: an open-label extension study.	31122893	2019			555	11061	CNMD	chondromodulin	CNMD
Idiopathic Pulmonary Fibrosis	C1800706	SFTPA1	653509	0.57	Biomarker		BEFREE	Among adenocarcinomas, a 'pneumocyte' profile (TTF1/napsin-A/<span class="gene" id="28556957-9-61-65">SPA1</span>-triple-positive) was observed in seven of 20 (35% versus 84% in non-<span class="disease" id="28556957-9-134-137">IPF</span> controls, P = 0.0001).	28556957	2017			556	11064	CNTRL	centriolin	CNTRL
Idiopathic Pulmonary Fibrosis	C1800706	PIAS4	51588	0.01	Biomarker		BEFREE	This study provides a basis for <span class="disease" id="27162139-8-32-35">IPF</span> therapeutic intervention by modulating <span class="gene" id="27162139-8-75-80">PIAS4</span> protein abundance.	27162139	2016			557	4921	DDR2	discoidin domain receptor tyrosine kinase 2	DDR2
Idiopathic Pulmonary Fibrosis	C1800706	MIR18A	406953	0.02	Biomarker		BEFREE	Furthermore, we found that <span class="gene" id="29683732-8-27-34">miR-18a</span> was decreased during lung fibrosis in vitro and in vivo, as well as in patients with <span class="disease" id="29683732-8-120-123">IPF</span>.	29683732	2018			558	2875	GPT	glutamic--pyruvic transaminase	GPT
Idiopathic Pulmonary Fibrosis	C1800706	GPR6	2830	0.01	AlteredExpression		BEFREE	We found that RSPO2 and its receptor leucine-rich <span class="gene" id="29345973-6-50-78">G protein-coupled receptor 6</span> were upregulated in <span class="disease" id="29345973-6-99-102">IPF</span> lungs, where they localized primarily in fibroblasts and epithelial cells.	29345973	2018			559	831	CAST	calpastatin	CAST
Idiopathic Pulmonary Fibrosis	C1800706	TERT	7015	0.6	Biomarker		BEFREE	<span class="disease" id="27630174-1-0-29">Idiopathic pulmonary fibrosis</span> (<span class="disease" id="27630174-1-31-34">IPF</span>) is an incurable complex genetic disorder that is associated with sequence changes in 7 genes (MUC5B, <span class="gene" id="27630174-1-137-141">TERT</span>, TERC, RTEL1, PARN, SFTPC, and SFTPA2) and with variants in at least 11 novel loci.	27630174	2016			560	64319	FBRS	fibrosin	FBRS
Idiopathic Pulmonary Fibrosis	C1800706	DDR1	780	0.03	AlteredExpression		LHGDN	Discoidin domain receptor 1 contributes to the survival of lung fibroblast in idiopathic pulmonary fibrosis.	16507902	2006			561	2879	GPX4	glutathione peroxidase 4	GPX4
Idiopathic Pulmonary Fibrosis	C1800706	CCL17	6361	0.01	Biomarker		BEFREE	Since these two chemokines play pivotal roles in various type-2 T-helper cell-dominant diseases, it was speculated that CCL22, and probably <span class="gene" id="15293604-8-140-145">CCL17</span>, are involved in the pathophysiology of radiation pneumonitis/pulmonary fibrosis and <span class="disease" id="15293604-8-231-260">idiopathic pulmonary fibrosis</span> through the recruitment of CC chemo…	15293604	2004			562	4928	NUP98	nucleoporin 98 and 96 precursor	NUP98
Idiopathic Pulmonary Fibrosis	C1800706	CD47	961	0.01	Biomarker		BEFREE	A role for the inhibitor of apoptosis (<span class="gene" id="23492187-2-39-42">IAP</span>) protein family member X-linked inhibitor of apoptosis (XIAP) has been suggested by prior studies showing that (1) XIAP is localized to fibroblastic foci in <span class="disease" id="23492187-2-200-203">IPF</span> tissue and (2) prostaglandin E₂ suppresses XIAP expression while increasing fibroblast suscept…	23492187	2013			563	834	CASP1	caspase 1	CASP1
Idiopathic Pulmonary Fibrosis	C1800706	TNS1	7145	0.01	AlteredExpression		BEFREE	We found that <span class="gene" id="28005397-4-14-18">TNS1</span> expression is increased in fibroblastic foci from lungs with <span class="disease" id="28005397-4-80-109">idiopathic pulmonary fibrosis</span>.	28005397	2017			564	283463	MUC19	mucin 19, oligomeric	MUC19
Idiopathic Pulmonary Fibrosis	C1800706	RTEL1	51750	0.63	Biomarker		BEFREE	Heterozygous mutations in four telomere-related genes have been linked to pulmonary fibrosis, but little is known about similarities or differences of affected individuals.115 patients with mutations in telomerase reverse transcriptase (TERT) (n=75), telomerase RNA component (TERC) (n=7), <span class="gene" id="27540018-1-290-333">regulator of telomere elongation helicase 1</span> (<span class="g…	27540018	2016			565	836	CASP3	caspase 3	CASP3
Idiopathic Pulmonary Fibrosis	C1800706	TERT	7015	0.6	GeneticVariation		LHGDN	A genome-wide association study identifies an association of a common variant in TERT with susceptibility to idiopathic pulmonary fibrosis.	18835860	2008			566	837	CASP4	caspase 4	CASP4
Idiopathic Pulmonary Fibrosis	C1800706	SFTPC	6440	0.6	AlteredExpression		BEFREE	These data provide proof of principle that mutant <span class="gene" id="29920187-8-50-54">SP-C</span> expression in vivo causes spontaneous lung fibrosis, strengthening the role of AT2 cell dysfunction as a key upstream driver of <span class="disease" id="29920187-8-183-186">IPF</span> pathogenesis.	29920187	2018			567	23368	PPP1R13B	protein phosphatase 1 regulatory subunit 13B	PPP1R13B
Idiopathic Pulmonary Fibrosis	C1800706	UTRN	7402	0.01	Biomarker		BEFREE	miR-30a as Potential Therapeutics by Targeting TET1 through Regulation of <span class="gene" id="28294974-0-74-79">Drp-1</span> Promoter Hydroxymethylation in <span class="disease" id="28294974-0-111-140">Idiopathic Pulmonary Fibrosis</span>.	28294974	2017			568	9032	TM4SF5	transmembrane 4 L six family member 5	TM4SF5
Idiopathic Pulmonary Fibrosis	C1800706	IL18	3606	0.02	AlteredExpression		LHGDN	Enhanced expression of interleukin-18 and its receptor in idiopathic pulmonary fibrosis.	15308504	2004			569	843	CASP10	caspase 10	CASP10
Idiopathic Pulmonary Fibrosis	C1800706	CXCR2	3579	0.02	Biomarker		BEFREE	Furthermore, we demonstrate pathology similar to the preclinical models in <span class="disease" id="28862882-10-75-78">IPF</span> with lung and blood samples from patients with PH, suggesting a potential role for <span class="gene" id="28862882-10-162-167">CXCR2</span> inhibitor use in this patient population.	28862882	2018			570	847	CAT	catalase	CAT
Idiopathic Pulmonary Fibrosis	C1800706	SLC2A5	6518	0.01	Biomarker		BEFREE	At this point of maximal rat-human commonality, we identified a novel set of 12 disease-relevant translational gene markers (C6, CTHRC1, CTSE, FHL2, GAL, GREM1, LCN2, MMP7, NELL1, PCSK1, PLA2G2A, and <span class="gene" id="25029475-4-200-206">SLC2A5</span>) that was able to separate almost all patients with <span class="disease" id="25029475-4-259-262">IPF</span> from control subjects in our coho…	25029475	2015			571	58191	CXCL16	C-X-C motif chemokine ligand 16	CXCL16
Idiopathic Pulmonary Fibrosis	C1800706	SERPINH1	871	0.02	AlteredExpression		BEFREE	Downregulation of miR-29a caused overexpression of LOXL2 and <span class="gene" id="27488440-12-61-69">SERPINH1</span> in lung cancer and <span class="disease" id="27488440-12-89-92">IPF</span>, suggesting that these genes are involved in the pathogenesis of these two diseases.	27488440	2016			572	6992	PPP1R11	protein phosphatase 1 regulatory inhibitor subunit 11	PPP1R11
Idiopathic Pulmonary Fibrosis	C1800706	PLG	5340	0.06	Biomarker		BEFREE	During these last decades, numerous other proteases and anti-proteases have been studied in lung fibrosis, such as matriptase, Human airway trypsin-like protease (HAT), Hepatocyte growth factor activator (HGFA)/HGFA activator inhibitor (HAI) system, <span class="gene" id="29518524-5-250-261">Plasminogen</span> activator inhibitor (PAI)-1, Protease nexine (PN)-1, cathepsins, calpains, and cystatin…	29518524	2018			573	727897	MUC5B	mucin 5B, oligomeric mucus/gel-forming	MUC5B
Idiopathic Pulmonary Fibrosis	C1800706	TWIST1	7291	0.03	AlteredExpression		BEFREE	Sustained activation of the <span class="gene" id="30069061-7-28-34">Twist1</span>-Prrx1-TNC PFL reproduces fibrotic nodules similar to <span class="disease" id="30069061-7-88-117">idiopathic pulmonary fibrosis</span> in vivo and is implicated in fibrotic disease and cancer stroma.	30069061	2018			574	857	CAV1	caveolin 1	CAV1
Idiopathic Pulmonary Fibrosis	C1800706	ACTB	60	0.1	AlteredExpression		BEFREE	Exposure of cells to transforming growth factor-β, a major fibrosis-inducing cytokine, increased expression of α-smooth muscle <span class="gene" id="30335500-7-127-132">actin</span> and extracellular matrix genes in both control and <span class="disease" id="30335500-7-184-187">IPF</span> pericytes.	30335500	2018			575	54106	TLR9	toll like receptor 9	TLR9
Idiopathic Pulmonary Fibrosis	C1800706	FN1	2335	0.1	GeneticVariation		BEFREE	<span class="gene" id="9870923-0-0-11">Fibronectin</span> gene polymorphisms associated with <span class="disease" id="9870923-0-47-67">fibrosing alveolitis</span> in systemic sclerosis.	9870923	1999			576	54107	POLE3	DNA polymerase epsilon 3, accessory subunit	POLE3
Idiopathic Pulmonary Fibrosis	C1800706	MAD1L1	8379	0.01	GeneticVariation		BEFREE	We identified and replicated three new genome-wide significant (P&lt;5×10-8) signals of association with <span class="disease" id="31710517-7-102-105">IPF</span> susceptibility (associated with altered gene expression of KIF15, <span class="gene" id="31710517-7-172-178">MAD1L1</span> and DEPTOR) and confirmed associations at 11 previously reported loci.	31710517	2020			577	2908	NR3C1	nuclear receptor subfamily 3 group C member 1	NR3C1
Idiopathic Pulmonary Fibrosis	C1800706	MID1	4281	0.01	AlteredExpression		BEFREE	TRAIL in serum and <span class="gene" id="30732588-6-19-23">MID1</span> protein levels in biopsies from <span class="disease" id="30732588-6-56-59">IPF</span> patients were increased compared to controls.	30732588	2019			578	860	RUNX2	RUNX family transcription factor 2	RUNX2
Idiopathic Pulmonary Fibrosis	C1800706	IL11	3589	0.03	AlteredExpression		LHGDN	Fibroblasts isolated from normal lungs and those with idiopathic pulmonary fibrosis differ in interleukin-6/gp130-mediated cell signaling and proliferation.	12819039	2003			579	2909	ARHGAP35	Rho GTPase activating protein 35	ARHGAP35
Idiopathic Pulmonary Fibrosis	C1800706	H4C9	8294	0.01	Biomarker		BEFREE	These changes are accompanied by enhanced <span class="gene" id="23759512-5-42-52">histone H4</span> lysine5 acetylation and association of Brd4 with genes involved in the profibrotic responses in <span class="disease" id="23759512-5-149-152">IPF</span> LFs as demonstrated using chromatin immunoprecipitation and quantitative PCR.	23759512	2013			580	9055	PRC1	protein regulator of cytokinesis 1	PRC1
Idiopathic Pulmonary Fibrosis	C1800706	MIR21	406991	0.07	Biomarker		BEFREE	These findings suggest that serum <span class="gene" id="23822889-9-34-40">miR-21</span> is associated with <span class="disease" id="23822889-9-60-63">IPF</span> and the degree of damage indicated by FVC and radiologic examinations could correlate with <span class="gene" id="23822889-9-155-161">miR-21</span> and miR-155 expression in serum.	23822889	2013			581	864	RUNX3	RUNX family transcription factor 3	RUNX3
Idiopathic Pulmonary Fibrosis	C1800706	IL6	3569	0.1	Biomarker		BEFREE	In conclusion, our data suggest that depletion of BMPR2 mediated by a collection of miRs induced by <span class="gene" id="27317687-9-100-103">IL6</span> and subsequent STAT3 phosphorylation as a novel mechanism participating to fibroproliferative and vascular injuries in <span class="disease" id="27317687-9-223-226">IPF</span>.	27317687	2016			582	7009	TMBIM6	transmembrane BAX inhibitor motif containing 6	TMBIM6
Idiopathic Pulmonary Fibrosis	C1800706	ADORA2B	136	0.01	Biomarker		BEFREE	These studies support a potential role for HIF1A or <span class="gene" id="28701304-9-52-59">ADORA2B</span> antagonists in the treatment of <span class="disease" id="28701304-9-92-95">IPF</span>.-Philip, K., Mills, T. W., Davies, J., Chen, N.-Y., Karmouty-Quintana, H., Luo, F., Molina, J. G., Amione-Guerra, J., Sinha, N., Guha, A., Eltzschig, H. K., Blackburn, M. R. HIF1A up-regulates the <span c…	28701304	2017			583	7010	TEK	TEK receptor tyrosine kinase	TEK
Idiopathic Pulmonary Fibrosis	C1800706	TP53	7157	0.1	AlteredExpression		BEFREE	Overexpression of <span class="gene" id="12242524-7-18-21">p53</span> was observed in hyperplastic epithelial foci in honeycomb lesion of <span class="disease" id="12242524-7-90-93">IPF</span>.	12242524	2002			584	7012	TERC	telomerase RNA component	TERC
Idiopathic Pulmonary Fibrosis	C1800706	TP53	7157	0.1	AlteredExpression		BEFREE	The upregulation of <span class="gene" id="9817169-2-20-23">p53</span> and p21 associated with DNA damage in <span class="disease" id="9817169-2-62-91">idiopathic pulmonary fibrosis</span> has been described previously.	9817169	1998			585	871	SERPINH1	serpin family H member 1	SERPINH1
Idiopathic Pulmonary Fibrosis	C1800706	RNF19A	25897	0.01	Biomarker		BEFREE	These findings suggest that <span class="gene" id="30074215-12-28-31">p38</span> МАРК participates in the pathogenesis of EMT through Wnt pathway and that <span class="gene" id="30074215-12-106-109">p38</span> МАРК may be a novel target for <span class="disease" id="30074215-12-141-144">IPF</span> therapy.	30074215	2018			586	7015	TERT	telomerase reverse transcriptase	TERT
Idiopathic Pulmonary Fibrosis	C1800706	CEL	1056	0.1	Biomarker		BEFREE	We aimed to study the relationship between the expression of Hsp72 and anti-Hsp72 antibodies in the <span class="gene" id="31098385-4-100-103">BAL</span> fluid and serum Aw disease progression in patients with <span class="disease" id="31098385-4-160-163">IPF</span>.	31098385	2019			587	2920	CXCL2	C-X-C motif chemokine ligand 2	CXCL2
Idiopathic Pulmonary Fibrosis	C1800706	IFNG	3458	0.1	GeneticVariation		BEFREE	The gene polymorphisms of HLA-A, -B, -DRB1, tumor necrosis factor alpha [TNF-α (<span class="variant" dbSNP="NA" genes_norm="NA">-308 A/G</span>)], transforming growth factor beta [TGF-β1 (<span class="variant" dbSNP="NA" genes_norm="NA">+869 T/C</span>)], interleukin 10 [IL-10 (<span class="variant" dbSNP="NA" genes_norm="NA">-592 C/A</span>, <span class="variant" dbSNP="NA" genes_norm="NA">-819…	26709222	2015			588	4968	OGG1	8-oxoguanine DNA glycosylase	OGG1
Idiopathic Pulmonary Fibrosis	C1800706	RTEL1	51750	0.63	SusceptibilityMutation		ORPHANET	Exome sequencing links mutations in PARN and RTEL1 with familial pulmonary fibrosis and telomere shortening.	25848748	2015			589	2922	GRP	gastrin releasing peptide	GRP
Idiopathic Pulmonary Fibrosis	C1800706	IL17RA	23765	0.01	AlteredExpression		BEFREE	Lung biopsies of RA-ILD patients demonstrate significantly higher <span class="gene" id="30604628-8-66-73">IL-17RA</span> expression in areas of fibroblast accumulation and fibrosis, compared with either <span class="disease" id="30604628-8-156-159">IPF</span> or normal lung tissue.	30604628	2019			590	9066	SYT7	synaptotagmin 7	SYT7
Idiopathic Pulmonary Fibrosis	C1800706	RAF1	5894	0.01	Biomarker		BEFREE	This study provides preclinical and mechanistic evidence for development of <span class="gene" id="29722566-8-76-80">Raf1</span> inhibitors as potential antifibrotic drugs for the treatment of <span class="disease" id="29722566-8-145-148">IPF</span>.	29722566	2018			591	875	CBS	cystathionine beta-synthase	CBS
Idiopathic Pulmonary Fibrosis	C1800706	IL4	3565	0.08	GeneticVariation		BEFREE	We assume from our data that the polymorphisms of <span class="gene" id="17056243-11-50-54">IL-4</span>, IL-4RA, IL-1RA and IL-12 genes (genes of cytokines with regulatory activity) might influence the phenotype of <span class="disease" id="17056243-11-166-169">IPF</span> as shown by measurable changes in HRCT investigations.	17056243	2007			592	23405	DICER1	dicer 1, ribonuclease III	DICER1
Idiopathic Pulmonary Fibrosis	C1800706	APCS	325	0.03	Biomarker		BEFREE	In this preliminary study, recombinant human <span class="gene" id="29800034-13-45-56">pentraxin 2</span> vs placebo resulted in a slower decline in lung function over 28 weeks for patients with <span class="disease" id="29800034-13-146-175">idiopathic pulmonary fibrosis</span>.	29800034	2018			593	23410	SIRT3	sirtuin 3	SIRT3
Idiopathic Pulmonary Fibrosis	C1800706	IGF1	3479	0.05	AlteredExpression		BEFREE	Total <span class="gene" id="11463599-4-6-11">IGF-1</span> expression was downregulated in BALC of both patients with <span class="disease" id="11463599-4-71-74">IPF</span> (p &lt; 0.01) and patients with sarcoidosis (p &lt; 0.04) compared with healthy subjects.	11463599	2001			594	23411	SIRT1	sirtuin 1	SIRT1
Idiopathic Pulmonary Fibrosis	C1800706	TGFB1	7040	0.1	Biomarker		BEFREE	Smoothened was required for <span class="gene" id="23031257-9-28-34">TGF-β1</span>-induced myofibroblastic differentiation of control fibroblasts, but differentiation of <span class="disease" id="23031257-9-122-125">IPF</span> fibroblasts was partially resistant to Smoothened inhibition.	23031257	2012			595	2932	GSK3B	glycogen synthase kinase 3 beta	GSK3B
Idiopathic Pulmonary Fibrosis	C1800706	SFTPC	6440	0.6	GeneticVariation		BEFREE	A Nonsmoker Man in His 40s With a Diagnosis of Genetic-Related <span class="disease" id="30955586-0-63-92">Idiopathic Pulmonary Fibrosis</span> (<span class="gene" id="30955586-0-94-114">Surfactant-Protein C</span> Gene Mutation).	30955586	2019			596	7031	TFF1	trefoil factor 1	TFF1
Idiopathic Pulmonary Fibrosis	C1800706	CCL2	6347	0.27	AlteredExpression		BEFREE	We report for the first time that PAR(1) and <span class="gene" id="19060230-7-45-49">CCL2</span> are coexpressed and co-up-regulated on the activated epithelium in fibrotic areas in <span class="disease" id="19060230-7-135-138">IPF</span>.	19060230	2009			597	100126351	MIR939	microRNA 939	MIR939
Idiopathic Pulmonary Fibrosis	C1800706	HNF1B	6928	0.01	Biomarker		BEFREE	Impaired transcription in <span class="disease" id="17332483-8-26-29">IPF</span> is associated with decreased concentrations of <span class="gene" id="17332483-8-77-100">transcription factor II</span>-H in alveolar macrophages and may alter the intraalveolar milieu in <span class="disease" id="17332483-8-169-172">IPF</span>.	17332483	2007			598	890	CCNA2	cyclin A2	CCNA2
Idiopathic Pulmonary Fibrosis	C1800706	SLC27A5	10998	0.1	Biomarker		BEFREE	The CCL8 concentrations in <span class="gene" id="28057004-10-27-30">BAL</span> fluid was significantly higher in 86 patients with <span class="disease" id="28057004-10-82-85">IPF</span> than those in 41 controls, and other interstitial lung diseases including non-specific interstitial pneumonia (n = 22), hypersensitivity pneumonitis (n = 20) and sarcoidosis (n = 19) (p &lt; 0.005, respectively).	28057004	2017			599	7037	TFRC	transferrin receptor	TFRC
Idiopathic Pulmonary Fibrosis	C1800706	CDKN2A	1029	0.05	AlteredExpression		BEFREE	The results suggest the expression of the CDKN2B-AS1 and adjacent gene, <span class="gene" id="29541247-13-72-78">CDKN2A</span>, are downregulated in the peripheral blood of patients with <span class="disease" id="29541247-13-139-142">IPF</span>, which activates the p53-signaling pathway to promote lung cancer formation.	29541247	2018			600	11135	CDC42EP1	CDC42 effector protein 1	CDC42EP1
Idiopathic Pulmonary Fibrosis	C1800706	MIR130B	406920	0.01	AlteredExpression		BEFREE	Our results show that <span class="gene" id="26953888-12-22-30">miR-130b</span>-3p was downregulated in <span class="disease" id="26953888-12-55-58">IPF</span> lungs. <span class="gene" id="26953888-12-66-74">miR-130b</span>-3p downregulation contributed to the activation of fibroblasts and the dysregulated epithelial-mesenchymal crosstalk by promoting IGF-1 secretion from lung epithelium, sugges…	26953888	2016			601	7039	TGFA	transforming growth factor alpha	TGFA
Idiopathic Pulmonary Fibrosis	C1800706	CXCL8	3576	0.1	GeneticVariation		BEFREE	Distribution of novel polymorphisms of the <span class="gene" id="10902769-0-43-56">interleukin-8</span> and CXC receptor 1 and 2 genes in systemic sclerosis and <span class="disease" id="10902769-0-114-146">cryptogenic fibrosing alveolitis</span>.	10902769	2000			602	2944	GSTM1	glutathione S-transferase mu 1	GSTM1
Idiopathic Pulmonary Fibrosis	C1800706	NOX4	50507	0.05	AlteredExpression		BEFREE	<span class="gene" id="19701206-8-0-5">NOX-4</span> is upregulated in lungs of mice subjected to noninfectious injury and in cases of human <span class="disease" id="19701206-8-94-123">idiopathic pulmonary fibrosis</span> (<span class="disease" id="19701206-8-125-128">IPF</span>).	19701206	2009			603	7040	TGFB1	transforming growth factor beta 1	TGFB1
Idiopathic Pulmonary Fibrosis	C1800706	SFTPC	6440	0.6	GeneticVariation		BEFREE	In individuals with familial interstitial pneumonia without <span class="gene" id="18390830-5-60-65">SFTPC</span> mutations and patients with sporadic <span class="disease" id="18390830-5-103-106">IPF</span>, we also found UPR activation selectively in AECs lining areas of fibrotic remodeling.	18390830	2008			604	84867	PTPN5	protein tyrosine phosphatase non-receptor type 5	PTPN5
Idiopathic Pulmonary Fibrosis	C1800706	ANGPT2	285	0.02	AlteredExpression		BEFREE	A significant co-expression was detected between <span class="gene" id="21042788-8-49-54">Ang-2</span> and Tie-2 in protein level (p=0.007) in <span class="disease" id="21042788-8-95-98">IPF</span> group.	21042788	2010			605	7042	TGFB2	transforming growth factor beta 2	TGFB2
Idiopathic Pulmonary Fibrosis	C1800706	LAMA3	3909	0.01	Biomarker		BEFREE	In burden tests, rare missense variants in three genes (CSF3R, DSP, and <span class="gene" id="29920840-6-72-77">LAMA3</span>) were identified that have a statistically significant relationship with <span class="disease" id="29920840-6-151-154">IPF</span>.	29920840	2018			606	7043	TGFB3	transforming growth factor beta 3	TGFB3
Idiopathic Pulmonary Fibrosis	C1800706	RETNLB	84666	0.01	Biomarker		BEFREE	The results showed that <span class="gene" id="21602491-5-24-29">FIZZ2</span> was highly induced in lungs of rodents with bleomycin-induced pulmonary fibrosis and of human patients with <span class="disease" id="21602491-5-138-167">idiopathic pulmonary fibrosis</span>.	21602491	2011			607	84868	HAVCR2	hepatitis A virus cellular receptor 2	HAVCR2
Idiopathic Pulmonary Fibrosis	C1800706	CXCL14	9547	0.03	Biomarker		BEFREE	Besides, evidently enhanced <span class="gene" id="30920024-12-28-34">CXCL14</span>, yet reduced PPM1A, was found in bleomycin-induced rat pulmonary fibrosis, confirming the roles of <span class="gene" id="30920024-12-134-140">CXCL14</span> and its potential association with PPM1A in <span class="disease" id="30920024-12-185-188">IPF</span> in vivo.	30920024	2019			608	7045	TGFBI	transforming growth factor beta induced	TGFBI
Idiopathic Pulmonary Fibrosis	C1800706	TLR9	54106	0.02	AlteredExpression		BEFREE	These data indicate that <span class="gene" id="18633634-6-25-29">TLR9</span> expression may drive the abnormal tissue healing response in severe forms of IIP and its activation can have a key role in myofibroblast differentiation promoting the progression of disease during the terminal phase of <span class="disease" id="18633634-6-249-252">IPF</span>.	18633634	2008			609	7046	TGFBR1	transforming growth factor beta receptor 1	TGFBR1
Idiopathic Pulmonary Fibrosis	C1800706	MUC5B	727897	0.7	GeneticVariation		BEFREE	In sp<span class="disease" id="26699835-9-5-8">IPF</span> carriership of <span class="gene" id="26699835-9-24-29">MUC5B</span> minor allele did not influence survival.	26699835	2016			610	7048	TGFBR2	transforming growth factor beta receptor 2	TGFBR2
Idiopathic Pulmonary Fibrosis	C1800706	FN1	2335	0.1	AlteredExpression		BEFREE	CCN1 expression in ex vivo <span class="disease" id="26884454-5-27-30">IPF</span> lung fibroblasts correlated with gene expression of the extracellular matrix proteins, collagen (Col)1a1, Col1a2, and <span class="gene" id="26884454-5-149-160">fibronectin</span> as well as the myofibroblast marker, α-smooth muscle actin.	26884454	2016			611	100126333	MIR708	microRNA 708	MIR708
Idiopathic Pulmonary Fibrosis	C1800706	FN1	2335	0.1	Biomarker		BEFREE	TGF-β&lt;sub&gt;1&lt;/sub&gt;-induced collagen and <span class="gene" id="29074489-8-39-50">fibronectin</span> biosynthesis was significantly reduced by inhibiting autophagy flux in fibroblasts from the lungs of non-<span class="disease" id="29074489-8-156-159">IPF</span> and <span class="disease" id="29074489-8-164-167">IPF</span> donors.	29074489	2018			612	80781	COL18A1	collagen type XVIII alpha 1 chain	COL18A1
Idiopathic Pulmonary Fibrosis	C1800706	COMP	1311	0.02	Biomarker		BEFREE	The most exciting clinical application is the use of <span class="gene" id="29530484-8-53-57">COMP</span> as a biomarker for <span class="disease" id="29530484-8-77-106">idiopathic pulmonary fibrosis</span> and cartilage degeneration associated osteoarthritis and rheumatoid and, as a prognostic marker for joint injury.	29530484	2018			613	7052	TGM2	transglutaminase 2	TGM2
Idiopathic Pulmonary Fibrosis	C1800706	MAP3K11	4296	0.01	Biomarker		BEFREE	These findings revealed that lnc-PCF can accelerate pulmonary fibrogenesis by directly targeting miR-344a-5p to regulate <span class="gene" id="29072702-10-121-128">map3k11</span>, which may be a potential therapeutic target in <span class="disease" id="29072702-10-177-180">IPF</span>.	29072702	2017			614	23438	HARS2	histidyl-tRNA synthetase 2, mitochondrial	HARS2
Idiopathic Pulmonary Fibrosis	C1800706	CSF1	1435	0.01	Biomarker		BEFREE	We collected explanted lung tissue at the time of lung transplantation from 130 PF-ILD patients (99 (76%) <span class="disease" id="31732480-4-106-109">IPF</span>, 14 (11%) SSc-ILD, 17 (13%) other PF-ILD), and wedge biopsies from 200 donor lungs and measured PDGF, FGF, VEGF and <span class="gene" id="31732480-4-226-231">M-CSF</span> concentrations by Luminex.	31732480	2019			615	7055	THAS	thoracoabdominal syndrome	THAS
Idiopathic Pulmonary Fibrosis	C1800706	FOLR2	2350	0.02	Biomarker		BEFREE	Thus, targeting <span class="gene" id="20550546-8-16-22">FRbeta</span>-expressing macrophages may be a promising treatment of <span class="disease" id="20550546-8-78-81">IPF</span>.	20550546	2010			616	5008	OSM	oncostatin M	OSM
Idiopathic Pulmonary Fibrosis	C1800706	H3P10	115482713	0.01	AlteredExpression		BEFREE	There was a greater degree of enhancement of <span class="gene" id="31019774-6-45-48">p16</span> and p21 expression in patients with <span class="disease" id="31019774-6-85-88">IPF</span> than in those with COPD and controls.	31019774	2019			617	7056	THBD	thrombomodulin	THBD
Idiopathic Pulmonary Fibrosis	C1800706	MMRN1	22915	0.1	Biomarker		BEFREE	<span class="disease" id="19966781-1-0-29">Idiopathic pulmonary fibrosis</span> (<span class="disease" id="19966781-1-31-34">IPF</span>) is a progressive disease characterized by fibroblast proliferation and excess deposition of collagen and other extracellular matrix (<span class="gene" id="19966781-1-169-172">ECM</span>) proteins, which lead to distorted lung architecture and function.	19966781	2009			618	7057	THBS1	thrombospondin 1	THBS1
Idiopathic Pulmonary Fibrosis	C1800706	PLG	5340	0.06	AlteredExpression		BEFREE	To investigate urokinase-(uPA) and tissue-type (tPA) <span class="gene" id="26425916-1-53-64">plasminogen</span> activator and <span class="gene" id="26425916-1-79-90">plasminogen</span> activator inhibitor type-1 (PAI-1) levels in patients with <span class="disease" id="26425916-1-150-179">idiopathic pulmonary fibrosis</span> (<span class="disease" id="26425916-1-181-184">IPF</span>) and to dete…	26425916	2017			619	100126308	MIR541	microRNA 541	MIR541
Idiopathic Pulmonary Fibrosis	C1800706	ABCA3	21	0.32	GeneticVariation		BEFREE	<span class="disease" id="18628224-0-0-28">Usual interstitial pneumonia</span> in an adolescent with <span class="gene" id="18628224-0-51-56">ABCA3</span> mutations.	18628224	2008			620	2965	GTF2H1	general transcription factor IIH subunit 1	GTF2H1
Idiopathic Pulmonary Fibrosis	C1800706	TGFB1	7040	0.1	Biomarker		BEFREE	The results demonstrate a wide distribution of Wnt5A expression in cells of the <span class="disease" id="26538547-7-80-83">IPF</span> lung and reveal that it is significantly increased by Wnt7B and <span class="gene" id="26538547-7-148-154">TGF-β1</span>, which, in combination, could represent key signaling pathways that modulate the pathogenesis of <span class="disease" id="26538547-7-252-255">…	26538547	2016			621	91039	DPP9	dipeptidyl peptidase 9	DPP9
Idiopathic Pulmonary Fibrosis	C1800706	IL4	3565	0.08	GeneticVariation		BEFREE	We assume from our data that the gene polymorphisms of the promotor region of <span class="gene" id="17309781-9-78-82">IL-4</span> at position (-1098) and (-33) and IL-1 alpha at position (-889) are likely to play a pathogenic role in <span class="disease" id="17309781-9-187-190">IPF</span> and in modification of its clinical presentation and severity.	17309781	2007			622	7070	THY1	Thy-1 cell surface antigen	THY1
Idiopathic Pulmonary Fibrosis	C1800706	CXCL10	3627	0.03	AlteredExpression		BEFREE	In human <span class="disease" id="27428020-8-9-12">IPF</span> patient samples we also established a strong <span class="negexp">negative correlation</span> in the mRNA expression levels of gremlin-1 and <span class="gene" id="27428020-8-126-132">CXCL10</span>.	27428020	2016			623	11167	FSTL1	follistatin like 1	FSTL1
Idiopathic Pulmonary Fibrosis	C1800706	LTBP1	4052	0.02	Biomarker		BEFREE	Furthermore, <span class="gene" id="22434388-8-13-19">LTBP-1</span> was shown to colocalize with fibronectin, fibrillin-1 and fibrillin-2 proteins in the <span class="disease" id="22434388-8-106-109">IPF</span> lung.	22434388	2012			624	5023	P2RX1	purinergic receptor P2X 1	P2RX1
Idiopathic Pulmonary Fibrosis	C1800706	TTYH1	57348	0.1	GeneticVariation		GWASCAT	Genetic variants associated with susceptibility to idiopathic pulmonary fibrosis in people of European ancestry: a genome-wide association study.	29066090	2017			625	5024	P2RX3	purinergic receptor P2X 3	P2RX3
Idiopathic Pulmonary Fibrosis	C1800706	XRCC1	7515	0.01	Biomarker		BEFREE	Our results showed that <span class="disease" id="30850922-8-24-27">IPF</span> fibroblasts residing in a collagen rich matrix are resistance to cisplatin-induced cell death due to the aberrantly high CK2/<span class="gene" id="30850922-8-153-158">XRCC1</span>-dependent DNA repair activity.	30850922	2019			626	11168	PSIP1	PC4 and SFRS1 interacting protein 1	PSIP1
Idiopathic Pulmonary Fibrosis	C1800706	TGFB1	7040	0.1	Biomarker		BEFREE	&lt;i&gt;In vitro&lt;/i&gt;-differentiated human CD163&lt;sup&gt;+&lt;/sup&gt; and CD204&lt;sup&gt;+&lt;/sup&gt; macrophages both secreted <span class="gene" id="31656675-9-103-109">TGF-β1</span>; however, the novel <span class="disease" id="31656675-9-130-133">IPF</span> drug pentraxin 2/serum amyloid protein could suppress secretion only by CD204&lt;sup&gt;+&lt;/sup&gt; macrophages.	31656675	2019			627	929	CD14	CD14 molecule	CD14
Idiopathic Pulmonary Fibrosis	C1800706	MIR142	406934	0.02	Biomarker		BEFREE	These findings provide evidence that <span class="gene" id="28678919-9-37-44">miR-142</span>-3p may be a therapeutic strategy for <span class="disease" id="28678919-9-82-111">idiopathic pulmonary fibrosis</span> (<span class="disease" id="28678919-9-113-116">IPF</span>) treatment.	28678919	2017			628	5025	P2RX4	purinergic receptor P2X 4	P2RX4
Idiopathic Pulmonary Fibrosis	C1800706	MUC5B	727897	0.7	GeneticVariation		BEFREE	A common promoter polymorphism (<span class="variant" dbSNP="rs35705950" genes_norm="727897">rs35705950</span>) in <span class="gene" id="23692170-1-47-52">MUC5B</span>, the gene encoding <span class="gene" id="23692170-1-72-80">mucin 5B</span>, is associated with <span class="disease" id="23692170-1-101-130">idiopathic pulmonary fibrosis</span>.	23692170	2013			629	11169	WDHD1	WD repeat and HMG-box DNA binding protein 1	WDHD1
Idiopathic Pulmonary Fibrosis	C1800706	RFC2	5982	0.01	Biomarker		BEFREE	The present study aimed to determine whether peroxisome proliferator activated receptor gamma co-<span class="gene" id="31182654-2-97-108">activator 1</span>-alpha (&lt;i&gt;PPARGC1A&lt;/i&gt;, encoding PGC1α), a master regulator of mitochondrial biogenesis, is diminished in <span class="disease" id="31182654-2-215-218">IPF</span> and controls pathologic fibroblast activation.	31182654	2019			630	930	CD19	CD19 molecule	CD19
Idiopathic Pulmonary Fibrosis	C1800706	ADIPOQ	9370	0.02	AlteredExpression		BEFREE	Consequently, <span class="gene" id="30784899-16-14-25">adiponectin</span> expression seems to be associated with fibrotic progression in the context of SSc and <span class="disease" id="30784899-16-112-115">IPF</span>.	30784899	2019			631	5026	P2RX5	purinergic receptor P2X 5	P2RX5
Idiopathic Pulmonary Fibrosis	C1800706	RPE65	6121	0.01	AlteredExpression		BEFREE	Immunohistochemical analysis demonstrated the expression of <span class="gene" id="17498688-6-60-63">p63</span> and jag1 in lung tissues of <span class="disease" id="17498688-6-92-95">IPF</span>.	17498688	2007			632	7074	TIAM1	TIAM Rac1 associated GEF 1	TIAM1
Idiopathic Pulmonary Fibrosis	C1800706	TOLLIP	54472	0.16	GeneticVariation		BEFREE	Polymorphisms in the MUC5B promoter, <span class="gene" id="25275363-1-37-43">TOLLIP</span>, and nine additional genetic loci have been associated with <span class="disease" id="25275363-1-104-133">idiopathic pulmonary fibrosis</span> (<span class="disease" id="25275363-1-135-138">IPF</span>) within non-Hispanic white populations.	25275363	2015			633	931	MS4A1	membrane spanning 4-domains A1	MS4A1
Idiopathic Pulmonary Fibrosis	C1800706	RAD51	5888	0.01	AlteredExpression		BEFREE	Analysis of γH2AX induction demonstrated that radiation-induced DNA damage is reduced in <span class="disease" id="29789556-7-89-92">IPF</span> fibroblasts and correlates to the activation of the transcription factor forkhead box M1 (FoxM1) and subsequent upregulation of DNA repair proteins <span class="gene" id="29789556-7-241-246">RAD51</span> and BRCA2.	29789556	2018			634	5027	P2RX7	purinergic receptor P2X 7	P2RX7
Idiopathic Pulmonary Fibrosis	C1800706	EGFR	1956	0.04	GeneticVariation		BEFREE	Epithelial-to-mesenchymal transition and its role in <span class="gene" id="28678431-0-53-57">EGFR</span>-mutant lung adenocarcinoma and <span class="disease" id="28678431-0-89-118">idiopathic pulmonary fibrosis</span>.	28678431	2017			635	100847014	MIR5100	microRNA 5100	MIR5100
Idiopathic Pulmonary Fibrosis	C1800706	ACTB	60	0.1	PosttranslationalModification		BEFREE	Of particular relevance to <span class="disease" id="22938014-6-27-56">idiopathic pulmonary fibrosis</span> (<span class="disease" id="22938014-6-58-61">IPF</span>) is the observation that Thy-1 promoter methylation is associated with a myofibroblast phenotype where loss of Thy-1 occurs alongside increased alpha smooth muscle <span class="gene" id="22938014-6-226-231">actin</span> (<span class="g…	22938014	2012			636	5028	P2RY1	purinergic receptor P2Y1	P2RY1
Idiopathic Pulmonary Fibrosis	C1800706	TAM	8205	0.02	Biomarker		BEFREE	Specifically, the <span class="gene" id="29634284-8-18-21">TAM</span> receptor inhibitor R428 (also known as BGB324) significantly inhibited the synthetic, migratory, and proliferative properties of <span class="disease" id="29634284-8-151-154">IPF</span> fibroblasts compared with the other Gas6/TAM receptor targeting agents.	29634284	2018			637	7076	TIMP1	TIMP metallopeptidase inhibitor 1	TIMP1
Idiopathic Pulmonary Fibrosis	C1800706	CCND1	595	0.03	AlteredExpression		BEFREE	<span class="gene" id="16776827-5-0-9">Cyclin D1</span> expression was compared in primary <span class="disease" id="16776827-5-45-48">IPF</span> patient-derived fibroblasts and equivalent normal control cells.	16776827	2006			638	933	CD22	CD22 molecule	CD22
Idiopathic Pulmonary Fibrosis	C1800706	CR1	1378	0.03	GeneticVariation		BEFREE	We wondered whether <span class="disease" id="12773320-6-20-23">IPF</span> is associated with the <span class="gene" id="12773320-6-47-68">complement receptor 1</span> gene alleles coding for a reduced molecule/erythrocyte ratio.	12773320	2003			639	5029	P2RY2	purinergic receptor P2Y2	P2RY2
Idiopathic Pulmonary Fibrosis	C1800706	IL1B	3553	0.1	Biomarker		BEFREE	Following activation with TGF-β1 and <span class="gene" id="30988425-5-37-42">IL-1β</span>, we demonstrated an increased fibrotic but reduced inflammatory response in <span class="disease" id="30988425-5-119-122">IPF</span> fibroblasts.	30988425	2019			640	23462	HEY1	hes related family bHLH transcription factor with YRPW motif 1	HEY1
Idiopathic Pulmonary Fibrosis	C1800706	SERPINB3	6317	0.02	Biomarker		BEFREE	In addition to proteins with well-known functions such as COL1A1, SCGB1A1, TAGLN, PSEN2, TSPAN1, CTSB, AGR2, CSPG2, and <span class="gene" id="30774578-10-120-128">SERPINB3</span>, we identified several novel ECM proteins with unknown function deposited in <span class="disease" id="30774578-10-206-209">IPF</span> lung tissue including LGALS7, ASPN, HSP90AA1 and HSP90AB1.	30774578	2019			641	7078	TIMP3	TIMP metallopeptidase inhibitor 3	TIMP3
Idiopathic Pulmonary Fibrosis	C1800706	TOLLIP	54472	0.16	GeneticVariation		GWASDB	Genetic variants associated with idiopathic pulmonary fibrosis susceptibility and mortality: a genome-wide association study.	24429156	2013			642	9127	P2RX6	purinergic receptor P2X 6	P2RX6
Idiopathic Pulmonary Fibrosis	C1800706	MUC5B	727897	0.7	GeneticVariation		BEFREE	Similarly, recent genetic studies have demonstrated strong and replicable associations between a common promoter polymorphism in the <span class="gene" id="24547893-3-133-141">mucin 5B</span> gene (<span class="gene" id="24547893-3-148-153">MUC5B</span>) and both <span class="disease" id="24547893-3-164-167">IPF</span> and the presence of abnormal imaging findings in the general population.	24547893	2014			643	7079	TIMP4	TIMP metallopeptidase inhibitor 4	TIMP4
Idiopathic Pulmonary Fibrosis	C1800706	CXCL14	9547	0.03	Biomarker		BEFREE	Application of STRING database analysis and confirmation via in-vitro and histological assay highlights the <span class="gene" id="29507348-8-108-114">CXCL14</span>/CXCR4 chemokine axis with a possible role in the progression and/or activation of fibroblasts within the <span class="disease" id="29507348-8-220-223">IPF</span> lung.	29507348	2018			644	7080	NKX2-1	NK2 homeobox 1	NKX2-1
Idiopathic Pulmonary Fibrosis	C1800706	H4C13	8368	0.01	Biomarker		BEFREE	These changes are accompanied by enhanced <span class="gene" id="23759512-5-42-52">histone H4</span> lysine5 acetylation and association of Brd4 with genes involved in the profibrotic responses in <span class="disease" id="23759512-5-149-152">IPF</span> LFs as demonstrated using chromatin immunoprecipitation and quantitative PCR.	23759512	2013			645	5034	P4HB	prolyl 4-hydroxylase subunit beta	P4HB
Idiopathic Pulmonary Fibrosis	C1800706	HDAC7	51564	0.01	AlteredExpression		BEFREE	Treatment of primary <span class="disease" id="26359372-8-21-24">IPF</span> fibroblasts with the pan-HDACi LBH589 resulted in significantly reduced expression of genes associated with ECM synthesis, proliferation and cell survival, as well as in suppression of <span class="gene" id="26359372-8-210-215">HDAC7</span>, and was paralleled by induction of endoplasmic reticulum stress and apoptosis.	26359372	2015			646	23468	CBX5	chromobox 5	CBX5
Idiopathic Pulmonary Fibrosis	C1800706	VEGFA	7422	0.1	Biomarker		BEFREE	Increased <span class="gene" id="28661183-9-10-14">VEGF</span>-A&lt;sub&gt;165&lt;/sub&gt;b was detected in plasma of progressing patients with <span class="disease" id="28661183-9-84-87">IPF</span>.	28661183	2017			647	940	CD28	CD28 molecule	CD28
Idiopathic Pulmonary Fibrosis	C1800706	TRBV20OR9-2	6962	0.02	Biomarker		BEFREE	Conserved <span class="gene" id="12100034-0-10-15">CDR 3</span> region of T cell receptor BV gene in lymphocytes from bronchoalveolar lavage fluid of patients with <span class="disease" id="12100034-0-116-145">idiopathic pulmonary fibrosis</span>.	12100034	2002			648	9134	CCNE2	cyclin E2	CCNE2
Idiopathic Pulmonary Fibrosis	C1800706	SLC27A5	10998	0.1	Biomarker		BEFREE	Notably, soluble B7H3 was elevated in plasma of patients with <span class="disease" id="31106564-7-62-91">idiopathic pulmonary fibrosis</span> and in <span class="gene" id="31106564-7-99-102">BAL</span> fluid in those with acute exacerbation.	31106564	2019			649	943	TNFRSF8	TNF receptor superfamily member 8	TNFRSF8
[truncated: 4,074 more rows]

## Sheet: OpenTarget
Open target: Query idiopathic pulmonary fibrosis OR interstitial lung disease OR pulmonary fibrosis (December 24, 2020)													3324 unique genes (updated symbols)
[truncated: 6,199 more rows]

## Sheet: GeneCards
Query: [disorders] ("interstitial lung disease" OR "pulmonary fibrosis" OR "idiopathic pulmonary fibrosis") (December 24, 2020)
[truncated: 991 more rows]

[truncated: 3 more sheets: CTD, Entrez Gene and PMC, vs GWAS Lung Function_old]
