# Supplementary material for: Consensus Gene Co-Expression Network Analysis Identifies Novel Genes Associated with Severity of Fibrotic Lung Disease
Source: Int J Mol Sci. 2022 May 13;23(10):5447. doi: 10.3390/ijms23105447 (PMC9141193; doi:10.3390/ijms23105447)
Supplement: Supplementary file 1 [file ijms-23-05447-s001.zip › Supplementary Table S2 Lung Function GWAS.xlsx]

## Sheet: Sheet2
LungFunctionGWAS (OpenTargets genetics)	LungFunctionGWAS (GWAS Catalog)
ADGRG6	NA - MIR548AE1
TGFB2	FHIT
MTCL1	TRIO
EFEMP1	FNBP1
ADAMTS17	UBE2E2
ARMC2	ASXL3
MECOM	IL37 - CDK8P2
ACAN	THSD4
TET2	CCL23 - CCL18
PTCH1	PITPNC1
ADAMTSL3	CHAF1B - CLDN14
THSD4	DGKH
ADRB2	LNC-LBCS
FGF18	ZBTB38
TWIST1	SLC6A11
L3MBTL3	ARHGEF38, INTS12
RIN3	MOXD1
ADAM19	KLRK1-AS1
HHIP	RSU1
MSRB3	URGCP-MRPS24
ID4	NA - KRT18P51		LungFun Candidates - Blue Hubs	LungFun Candidates - Brown hubs		Novel Lung Fun Candidates - Blue Hubs	Novel Lung Fun Candidates - Brown Hubs
EBF1	ADGRG6		ADRB2	IGF1		AFF3	PDIA4
IGF1	AGER, AGER, AGER, AGER, AGER		WNT7A	LTBP1		MATN3	COL10A1
NPNT	FAM13A		AFF3	SULF1		NINJ2	ASIC1
ZFAT	PTCH1		AGER	COL15A1		FRY	SCRG1
LIN28B	HTR4		MATN3	SERPINF1		ARHGAP31	GPX8
BMP6	ADAM19		NINJ2	SFRP2		ARHGEF26	STEAP2
WWOX	KATNIP		FRY	PDIA4		ANKS1A	STEAP1
BMP4	KATNIP		ARHGAP31	COL10A1		EPB41L5	TTC39C
CCDC91	KIF1A		ARHGEF26	COL14A1		EMP2	ITGA7
PLAG1	CKMT2-AS1		ANKS1A	COL18A1		SPRYD7	ZNF385D
THBS2	AMZ1		CCBE1	ASIC1		SLC44A2	DCLK1
TIAM2	DGKB		NCKAP5	SCRG1		MYRF	CFI
WNT7A	LINC01582 - NA		EPB41L5	GPX8		KCNMB4
KCNS3	KATNIP		ANXA3	COL3A1		C1orf115
FER	SMOX		WNT3A	STEAP2		OLFML2A
TSHZ3	KCNJ6		EMP2	STEAP1		CCDC85A
IGF2BP2	CDH13		FZD5	TTC39C		ECHDC3
COL21A1	NA - GALNT15		RTKN2	MMP1		SEMA3B
SLC14A2	TUBGCP6		SPRYD7	ITGA7		PCYOX1
CABLES1	MED12L		SLC44A2	ZNF385D		RNF144B
ZBTB38	IGSF11		MYRF	DCLK1		CDH13
MICAL3	OCA2, OCA2		KCNMB4	CFI		CTNND2
FGF10	SGCD		FAM167A			GRIA1
MN1	MICAL3		C1orf115			DENND3
TCF21	SAMD4A		OLFML2A
HDAC9	BRIP1		CCDC85A
EML4	MYO16		ECHDC3
ITGA1	MAGI2		SEMA3B
EYA2	NT5C3B		LAMA3
GATA5	C10orf90		PCYOX1
IGF1R	MIR4713HG		RNF144B
NPR3	SCG2 - MLXP1		HYAL1
TMEM114	MAGI2		CDH13
PDE3A	SCG2 - MLXP1		CTNND2
NR3C1	NT5C3B		DPP6
ARL15	MIR4713HG		GRIA1
CYTL1	ZNF385D		DENND3
PRDM11	C10orf90
FOXP1	SCG2 - MLXP1
PCSK5	C10orf90
RREB1	NT5C3B
TULP4	MAGI2
JAZF1	MIR4713HG
RTL1	GSTCD, GSTCD-AS1, INTS12
ALX1	TNS1
CERS6	HTR4
HMGA2	LRMDA
ADAMTS10	CHRNA3
GMDS	PADI3, PADI3
PRICKLE2	TNS1
NCALD	MECOM
VRTN	ARMC2
GPC5	WWOX
SERPINA1	WWOX
GLIS3	PPP1R14C
SMAD6	PPP1R14C
NR5A2	ASTN2, ASTN2-AS1
SOCS2	INTS12
DSP	CASC17
TBCA	CASC17
C1GALT1	TSHR
CLIC6	NFIA, NFIA-AS2
DGKB	ESRRB
DLK1	THSD4
MRC2	NA - KRT18P51
MPPED2	AGER, AGER, AGER, AGER, AGER
AGMO	DAAM2
RASGEF1C	MFAP2
SPRED2	ADAM19
STC2	CDC123
TNS1	CFDP1
TBX3	CHRNA3
GSDMC	ITGA1
PAPPA	CASC15
AFAP1	ARHGEF17
SH3PXD2A	MOG, MOG, MOG, MOG, MOG
LMCD1	FAM13A
ESR1	DNER
PRKG2	NA - KRT18P51
LRMDA	MTCO3P1 - HLA-DQB3
CELF4	HTR4
TWIST2	LINC01807
KIAA1614	AGER, AGER, AGER, AGER, AGER
ITGB8	ADGRG6
SKI	THSD4
COL6A3	LRP1
HLX	SNRPF, CCDC38
ITPR1	MMP15
LTBP1	CASC15
MFAP2	ARHGEF17
GHSR	PPARD - MKRN6P
C8orf34	MTCO3P1 - HLA-DQB3
RBMS1	LINC01940 - HDAC4
CRIM1	RARB
SULF1	DNER
UTRN	PTCH1
KIAA2012	ASB1
CCND2	CHRNA3
DYSF	PSMA4 - CHRNA5
HSPA4	LINC01940 - HDAC4
BTC	OR5V1, OR5V1, OR5V1, OR5V1, OR5V1
NOX4	MICB, MICB, MICB, MICB, MICB, MICB, MICB
PDZRN3	CDC123
HTR4	LRMDA
LCORL	ZKSCAN3, ZSCAN31
MYOCD	MECOM
SLC39A8	WWOX
CHRM3	TRIM71
SOX9	PPP1R14C
TNFAIP8	ARMC2
IGF2BP3	CDH23
AFF3	ADGRG6
SERTAD2	IPO11
BOK	STK32B
JPH2	LRRC37A17P - CDC27
DCC	ADAM10
BMF	LPL - RPL30P9
GADD45G	EEF1AKNMT - DNM3
SMIM23	HAUS3, POLN
RDH14	ZC2HC1B
SMAD3	CHRNA5
BNC2	LINC02869
KLF11	NRG1
MAP2	FAM240B - NA
CPE	PCBP3
CDON	KRT87P, KRT86
TBX5	ZRANB2-AS2
IQCH	CADM2
LOX	RETREG1
SEMA3D	INSR
ETS1	NTN4
HAPLN1	PDE11A, PDE11A
KDR	ZDHHC14
JCAD	NSMCE2
DOK7	MATN2
TRIO	AHR
FKBP4	COL26A1
AXIN2	CAVIN2-AS1
NOG	LRP1B
ANKFN1	ABLIM2
PKDCC	LINGO2
MMP15	ZFR2
PPP1R3B	TRIB2 - DDX18
SUSD5	CHRNA3
LMX1B	GTF2H2C
FN1	CFAP43
SUGCT	NSG2 - LINC01411
DMRT2	ECHDC1
ZNF462	ANTXRLP1
SYNE1	OR5T2, OR5T2
CYP19A1	CEP164
PIK3C2B	BCAS4
AUTS2	LINC00310 - KCNE2
CTAGE1	AEBP2
GJA1	MFAP2
RUNX2	LRP1
ZNF438	SNRPF, CCDC38
AKAP6	RARB
RFX6	CDC123
CMIP	LINC01940 - HDAC4
ANTXR1	CFDP1
ADAMTS8	ARMC2
SLC8A1	MMP15
ABLIM3	CASC15
TSPAN9	ITGA1
TEKT5	LINC00928 - TICRR
APOH	CHRNA3
FNDC3B	EEFSEC
SLC12A2	NA - KRT18P51
CEP72	NID2
ITGA8	SNRPN
MEF2C	RHBDD1
FGFR2	IL6R
SYT14	SNTG1
CFAP61	SLC35F4
RARB	ADARB1
SHH	CACNG2
RBM20	RARB
ARHGEF17	SGCD
CCND1	LRCH3
FLT1	CSMD1
SLX4IP	USP24
DRAM1	SGCD
ERC2	PCDH15
ENPP2	USP24
C5orf67	PDSS2
SYN3	BCAS3
PRKCA	MYH15
TEAD1	WDFY4
SPSB1	ABCC4
SLC1A2	PDSS2
SLC6A1	SGCD
CCDC171	TCP11 - SCUBE3
VTA1	RPTOR
CXADR	PRKCE
MYPN	NRXN1
ARHGAP42	RBMS3
MICU3	JAKMIP1, C4orf50
SLC25A21	C4orf50
LYPLAL1	PRSS35
KIZ	LMBRD1
COL4A2	CCR6
USP14	GRB10
PCLO	SLC7A2
SMURF2	FAM13C
EPB41L2	LINC02752
KCNQ5	GLT1D1
COL8A1	SLC16A7
CDC42EP3	PRORP
PLXDC2	SDK2
HTRA1	PCNX1 - NA
WNT4	PRORP
CYP1B1	MLLT3
AGPS	GALNT17
RUNX3	ALLC
SPAG17	CYSLTR2
ME3	RNU6-526P - NA
NTM	ELK3
TOP2B	KIAA0825
SDC2	NA - LINC00395
JARID2	MIR4675 - NA
IL1RL1	SNX29
ZNF169	HIF1AN
PITX1	SNX29
SLC26A9	NFYC
PML	NFYC
MEOX2	PDZD8 - EMX2OS
ITPK1	ARRDC2 - RPS18P13
DLC1	NA - MIR548AE1
HMCN1	LRRTM4
GRIN2A	SYT1
SLC16A9	FAM13A
NR4A2	SLC6A1
RYBP	ANGPT4
TMEM267	COL1A2
COL15A1	DKK2
JAG1	WWOX
DENND2D	WWOX
FAM13A	PIEZO1
MAP3K1	MYO1C
DNMT3A	HIC1, SMG6
CHRNA5	PHF23
ANAPC4	ZBTB4, ZBTB4
ADCY5	HES7 - PER1
DUSP10	MYHAS, MYH2
EYA4	PIGL
ZNF516	TOM1L2
SOCS5	ATAD5
KHDRBS2	FBXL20
SLC19A1	MAPT, MAPT, MAPT
PAPPA2	CDK5RAP3
ELAVL2	ANKFN1
BMP2	LINC02875 - TBX4
PRKG1	MRC2
CEP120	SMARCD2
LYZL1	OPRL1
HSD17B12	ADAMTS1
SPATS2L	NA - KCNE2
AFAP1L1	CLIC6
RAI14	DSCR4, KCNJ6
SOX5	MICAL3
ZNF638	LINC01638 - LINC02554
ASAP2	HORMAD2 - LIF-AS1
ZMIZ1	TCF20, TCF20, TCF20, TCF20, TCF20
ASAP1	FBN3
MTHFSD	ADAMTS10
CDC123	PIN1
ADAMTS19	BRD4
MAP3K20	ZNF565
HMGA1	LTBP4
GPR19	PPP5D1
FBN1	IL11
CHSY3	NA - LINC01713
HAND2	LINC01428
POU6F2	PLCB1
ARID5B	SLX4IP
ENSG00000283563	ENTPD6
KCNK2	BCL2L1, BCL2L1-AS1
LOXL1	GDF5
FLRT2	JPH2
SLC2A9	STAU1
IL18R1	ATP9A
CALD1	GATA5
BOC	SLC2A4RG
NEMP2	SENP1
PCGF5	KCNH3
ARHGAP15	DIP2B
SERPINF1	RARG
DNASE1	HOXC6, HOXC-AS2
PIEZO1	MSRB3 - LINC02454
LAMA2	HMGA2 - MIR6074
FKBP5	CRADD
DENND5A	IGF1, LINC02456
SCARF2	WSCD2
BRAF	TBX3 - NA
PARP12	ACADS
CRADD	KMT5A
ETAA1	NCOR2
JMJD1C	CDADC1
SPATA9	CAB39L
GNA12	DLEU1
MROH9	APOH
WWP2	CASC17
LTBP2	LINC02097, SOX9-AS1
FGFR3	TSEN54
ARHGAP20	SEPTIN9
TBX2	ACTG1
CXXC5	ASPSCR1
ODAD2	METRNL
BACH2	THOC1
LTBP4	MTCL1
FILIP1	LINC01915 - NA
SPATA31D1	DCC
COL11A1	LINC01415 - LINC01416
CHRNA4	WDR18
ELN	DOT1L
MYCN	RANBP3
CPZ	SMAD6
BCL2L11	SMAD3 - AAGAB
FGD6	ADPGK-AS1
CENPW	LOXL1
COL4A1	CLK3
FGFR4	HYKK
ACVR1B	HOMER2
LAPTM5	ADAMTSL3
TCP11L1	ZNF263
ZSWIM2	CLUAP1
DENND2B	TMEM114
ADAMTS2	GRIN2A
RUNX1	NPIPB9 - ATXN2L
CAMK2B	TENT4B
ERC1	RIPOR1
PPARGC1A	WWP2
FRMD4A	PKD1L3
FGFR1	ZFHX3
CCDC69	PSMD7-DT
ZFHX3	NA - LINC02131
NCMAP	TULP4
CLDN18	THBS2
GLDN	WDR27
ADCY3	MAD1L1
VEGFC	ZNF853
TASP1	AGMO
GM2A	MEOX2 - LINC02587
MRAS	AHR
FRS2	HDAC9
PIK3R1	HDAC9
PLCE1	TWIST1
NCL	ITGB8
DYNC1I1	IGF2BP3
SH3TC2	SKAP2
TTC7B	HOXA10
NTN4	HIBADH
NCOR2	JAZF1
NOSTRIN	CREB5
DOCK9	BMPER
ADAMTSL1	POU6F2
MFHAS1	SUGCT
TRIM71	SUPT3H
ADAMTS9	RUNX2 - NA
HYKK	COL21A1
RGMB	FILIP1
BAG3	LIN28B
SMOX	FOXO3
PRSS23	NA - MIR588
CTTNBP2NL	EYA4
RASGRP3	LINC00271
AOC1	LINC01625 - ATP5PBP6
TLE3	PHACTR2
SLC2A12	UTRN
CACFD1	SYNE1
NEURL1B	TIAM2
RALGPS2	TIAM2
BMPER	TIAM2
GLI3	LINC01184
KLF4	MINAR2 - CHSY3
ZC3H11B	MIR3936HG
TENM2	PCDHA13, PCDHA3, PCDHA4, PCDHA2, PCDHA8, PCDHA6, PCDHA11, PCDHA1, PCDHA12, PCDHA9, PCDHA7, PCDHAC1, PCDHA10, PCDHA5
AGER	ARHGAP26 - NR3C1
SLC1A3	SH3TC2
TSPAN3	ABLIM3
GPATCH2L	NDST1
TTC23	CCDC69, GM2A
PMAIP1	EBF1
DNER	TENM2
ADAMTS15	LINC01944 - NEURL1B
DLG5	GMDS
CTCFL	GMDS-DT
DTHD1	RREB1
FOXO1	DSP
KCNJ15	BMP6
IGFBP5	CASC15
PTPRM	FKBP5
NPPC	CDC5L - NA
BCL6	LINC01876
FOXF1	RBMS1
RIT2	LRP2
KIF2A	AGPS - TTC30A
KLHL42	TTN-AS1, TTN
OSR1	MFSD6
BCHE	KIAA2012-AS1, KIAA2012
NEBL	CCNYL1
CITED2	NA - MAP2
ILRUN	FN1
TCP11	RPL37A
ARNTL	DIRC3
PARD3	TNS1
DIS3L2	ASIC4
HS6ST3	CUL3
MEIS2	RHBDD1
KCNMB1	TRIP12
PIK3CG	EIF4E2
CIB4	AGAP1
PABPC4	COL6A3
PXMP4	LINC01107
HORMAD2	BOK-AS1, BOK
NETO1	ITPR1
AHR	LMCD1-AS1
SUCLG2	RAD18
PPARGC1B	CAND2
NFATC1	WNT7A
CACNA2D3	TRIM71
EPHB1	SUSD5 - FBXL2
EGFLAM	LINC01811
LGR4	CACNA2D2
ATP8B4	CABYRP1 - CACNA2D3
CADM1	CACNA2D3
ADCY2	ERC2
PAX2	SLMAP
MTHFD1L	PRICKLE2-DT
PTPRG	SUCLG2
DLEU7	FOXP1
TMEM18	FOXP1 - EIF4E3
DPP10	FILIP1L, CMSS1
ANGPTL1	PARP9
ANK3	PLXNA1
ATP2A3	KY
LY86	MRAS
TMOD1	ZBTB38
CCDC71L	NA - RPL21P71
ITGA2	MBNL1
SUCNR1	ERC2 - RN7SKP46
SEPTIN9	RSRC1
SFRP2	MECOM
MATN3	EPHB3 - MAGEF1
GRB10	UBXN7
ARHGEF38	DLG1
SPRY2	SLBP
PPP5D1P	NOP14-AS1, NOP14
CYFIP2	DOK7
PRDM16	CYTL1
DBH	GPR78
AP3B1	ATAD2B
IP6K3	CIB4
PEX2	LTBP1
PTPRC	CRIM1
EDAR	SLC8A1, SLC8A1-AS1
MLLT6	SLC8A1
PRL	C2orf91 - PKDCC
CYP26B1	FOXN2
NFATC4	EFEMP1
KSR2	NA - RNU6-508P
GAB2	USP34
TARS1	EHBP1
BCKDHB	SPRED2
DIPK1A	ANTXR1
ISL1	PCBP1-AS1
WSCD2	CYP26B1
SMOC2	CTNNA2
PRG4	EIF2AK3
KIAA0040	AFF3
LRRC28	IL1R1
MLLT3	LINC01159 - MRPS9-AS2
PKD1	CPE
B4GALNT3	C5orf34-AS1
STC1	FGF10
NUCKS1	ITGA1 - ITGA2
GDF5	ARL15
STARD10	ADAMTS6
CEP83	WDR41
TMCO5A	TBCA
NRP2	AP3B1
TGFBR3	JMY
SCMH1	MEF2C-AS2
EPC1	TNFAIP8
GATA6	LOX - ZNF474
ENSG00000272305	LINC02201
IPO8	CEP120
TRA2A	SLC2A9
FAM171B	LCORL
MRTFB	ANAPC4
SH3RF1	LNX1-AS1, LNX1
XKR9	KDR
GLI2	POLR2B
FOXN2	SHROOM3
SH3GL3	AFF1
AEBP2	FAM13A
TCF4	RNU6-907P - GPRIN3
PPM1B	MTTP
ZEB2	INTS12
ADAMTS6	RPL34-DT
PROX1	NUDT6
C17orf67	SLC25A31
TIMD4	GAB1
WT1	HHIP
AKR1C1	LRBA
OTX2	NADK
SRPK2	SKI
NKX6-1	ERRFI1
SBSPON	CASZ1
BCL11A	MFAP2
MDM4	CAPZB
RERG	VWA5B1
SPRY4	HSPG2 - CELA3B
EEFSEC	PPIAP34 - ZBTB40
TEAD4	LIN28A
ADAM12	SCMH1
GRK5	PATJ
TENT4B	LEPR
ZNF628	GNG12
ZBTB40	MIGA1
RAD51B	NA - ADGRL4
ATAD5	MOV10
CMSS1	SYCP1
NPM1	WARS2
FBLN1	RPRD2
FLI1	MCL1
KIAA0586	TRIM46
GNB1L	PRRX1 - MROH9
CACHD1	RALGPS2
DDIT4L	HMCN1
SNRPF	CFH
ABO	NR5A2
FREM2	CACNA1S
ZNF652	MDM4
ESRRG	SYT14
CPEB4	GAPDHP24 - KCNK2
RAB3IL1	TGFB2
ZBTB16	LYPLAL1-DT
SLC9A3	HLX
ZHX2	WDR26
DNAH12	KCNS3
ARID2	KCNS3 - NA
LATS2	NA - RDH14
TENM4	LINC01808
CCDC192	ROM1
LEPR	RNU1-84P - NPAS4
ENSG00000285901	PC
SCUBE2	H3P34 - FOLH1B
ATP9A	ZBTB16
DMRTA1	APOA1-AS
SERPINH1	FEZ1
UST	ETS1
PDIA6	FLI1 - KCNJ1
NAV2	ADAMTS15
IL7R	ERC1
NT5C1B	ITFG2-AS1, ITFG2-AS1, FKBP4
GPD2	TSPAN9
NT5C1B-RDH14	TSPAN9
FOXO3	LPAR5
ANP32E	LRP6 - RNU6-318P
TRHR	CCDC91
GLCCI1	CENPP, OMD
CHSY1	PTCH1
SHROOM3	TMEFF1, MSANTD3-TMEFF1
NINJ2	SVEP1 - MUSK
CDADC1	ASTN2
CD46	ABO, ABO
MANSC4	QSOX2
LAMC2	SNAPC4
PROSER2	PROSER2
SOS2	CDC123
CAPZA2	MLLT10
PDGFB	ODAD2
E2F7	ZNF438
CEMIP2	PARD3
KPNA2	PRKG1
IL11	ARID5B
WWC2	JMJD1C
FAM227B	MYPN
QSOX2	HKDC1
IGFBP3	UNC5B
ZFP1	DIAPH3
CEP162	LINC00348
LDAH	LINC00382
ENSG00000266076	MYO16 - LINC00370
STN1	SLC25A21
DCBLD2	SOS2
TCF7L2	SAMD4A
SIM2	VRTN
EEF1E1	LTBP2
EIF2AK3	LINC01220 - NA
SPRED1	FLRT2
MEIS1	ATXN3
ASPSCR1	RIN3
KPNA3	MEIS2
ASPRV1	LINC02694
COL5A2	FSIP1, THBS1, THBS1-AS1
UQCC1	BMF
H1-10	DISP2
EZR	CHP1
FTO	MAPKBP1
LRRN2	CYP19A1
SIX6	CAMK2G
CCDC88A	LRMDA
SFRP1	ZMIZ1
ACVR1C	PLCE1
FRK	STN1
CCDC3	RBM20
MYLK4	SHTN1
SKAP2	GRK5
INTU	HTRA1
UBASH3B	TRIM66
DGKG	DKK3
DMGDH	TEAD1
MRTFA	SOX6
SLC45A4	OTOG - LINC02729
PMEPA1	LGR4
TLK1	MIR129-2 - HSD17B12
FST	PRDM11
IRX1	DAGLA
WDR41	C8orf34
KCNE2	XKR9
SOX11	NA - TRHR
DACH1	ENPP2
GPR157	NA - LINC00824
INPP4B	CCDC26
HABP4	BOP1, BOP1
SLC24A3	CYHR1
CAPRIN2	GLIS3
VRK2	CCDC171
FEZ2	NA - RN7SL720P
TNP1	ADAMTSL1
HRH4	CCL21 - FAM205A
CNIH3	NA - SPTLC1
MTTP	RNU2-36P - NA
ADO	GLI3
SMIM2	CAMK2B
BARHL2	CAMK2B
ENSG00000285713	GUSB
FAM181A	AUTS2
ADAM33	PCLO
NPY	SEMA3D
LPAR1	DYNC1I1
PKNOX2	LINC01004
KCNJ12	IMPDH1P3 - TRIM24
TTN	BRAF
VGLL2	AOC1
ERGIC2	AGAP3
ZKSCAN8	PIWIL2
NID2	CCAR2
CTTNBP2	NRG1
HHIPL1	NRG1
LRP1	PLAG1
MEGF6	CHD7
CHD7	LINC01289, LINC01414
TOX	EP400P1
ZIC1	CDH13
TASOR	PITPNA
PTPN14	PLXNA4
SATB2	PLXNA4
CDK6	HSBP1
GPR20	RNASEH2A, HOOK2, THSD8
HSPG2	BTBD11
ENSG00000228144	SYCP2L
ATXN3	UBR3
CCN3	KCNG4
FGL1	KCNK1
ETV6	CDH13
B3GNT7	RNASEH2A, HOOK2, THSD8
ZNF827	BTBD11
WWTR1	INPP5D, INPP5D
SEMA3A	NWD1
SNX2	GALNT13
USP34	MTUS1 - FGL1
FANCE	FGL1
INPP5B	OR6F1
GHR	SGCD
RAN	SYCP2L
DEFB136	PNPO - PRR15L
VWA5B1	CDH13
NFIC	RNU6-119P - NA
RHOC	CT70 - NA
TAL1	SYCP2L
UNC5B	PKD2L1
LRPAP1	HSBP1
FBN3	DIRC3, DIRC3-AS1
SERPING1	LINC01006
ARFIP1	DIRC3, DIRC3-AS1
NCAM1	PKD2L1
SLIT3	MAD1L1
HDGFL1	NA - MIR548AE1
ZNF678	SLC6A1
SLC25A33	PRRC2B
TRIP12	NARF-AS2
MTMR11	LINC00499
ADGRL4	U3 - NA
KLHL29	CERKL
TPM1	CTIF
CAPZB	MTERF3
PMFBP1	C3orf49
MAB21L4	FOXK1
HEXIM1	CTNNA3
CFAP299	PANK4, PANK4
ADAMTS1	PRDM16
TFAP2C	NEGR1
HMGN2	NEXN
PPIF	TGFBR3
TRIM24	DENND2D
CFH	CTTNBP2NL
TSEN54	TRIM33
SSH2	OTUD7B
VGLL4	MCL1
RMI1	UBE2Q1
SLC35D2	THBS3, THBS3-AS1
GDNF	FCGR2A
SPHKAP	KIAA0040
NDFIP2	HMCN1
TCF20	HMCN1
PRR16	MIR181A1HG
EN1	LINC02789
CXCR4	LMOD1
BLOC1S5-TXNDC5	LRRN2
DNAH5	MEGF6
ADAMTS18	PHF13
ANAPC10	GPR157
DEGS2	LINC02606
DNAJC27	KIF1B
ZKSCAN1	MFAP2 - ATP13A2
ENOX1	CAPZB
NFKBIA	HSPG2
HSD17B3	WNT4 - MIR4418
FBXL17	RUNX3
MYO1F	HCRTR1
ENGASE	SH3D21, EVA1B
CPVL	GNL2
DHDDS	PABPC4-AS1, PABPC4
TUT7	TRIT1 - MYCL
CACNA1S	HIVEP3
GLCE	AKR1A1
NEXN	TAL1
PYGB	AGBL4
AOPEP	FAF1
RRBP1	TTC39A, TTC39A-AS1
EML3	LINC01807
TBX15	DNER
AMPD3	DGKD
ADAMTS3	COL6A3
GREM2	LINC01107
ADAP2	LINC01937
SGMS1	HDAC4
LIN28A	CROCC2
LRRIQ1	SEPTIN2
SETDB2	D2HGDH
IGF2	ITPR1
REST	LMCD1, LMCD1-AS1
KLHL22	IL17RC - CRELD1
MAML3	VGLL4
NAPG	WNT7A
HDAC4	SATB1-AS1
CHRNA3	RARB
B4GALT5	TOP2B
SGCD	RBMS3
ASTN2	ULK4
HIVEP3	KIF15, KIF15
FRY	CDHR4
THOC1	CACNA1D
CAMK1D	CRIM1
CCSER2	CRIM1
KDM7A	CYP1B1
EIF4E2	SLC8A1
SYT17	EML4
RNF32	THADA
SECISBP2L	PPM1B - RPL12P19
MAGEF1	EFEMP1
ZNF853	MIR217HG
PDE11A	BCL11A
ADAM28	USP34
CAVIN4	SERTAD2
NAA15	KRT18P33 - NA
MARCHF3	LINC01798
SMLR1	DNMT3AP1 - LINC01799
PRIMA1	LINC01799
GIPC2	LINC01828, LINC01829
ARL14EP	ANTXR1
CDC16	TCF7L1
DBX1	PTCD3
ATF7IP	MRPL30
CNKSR3	AFF3
IL1R1	IL18R1, IL1RL1
UBE2Q1	MIR4435-2HG
CTTN	ANAPC1
WHAMM	RBBP5
LEPROTL1	SRGAP2
VPS13C	ESRRG
IRF2BPL	TGFB2
ASIC4	NA - LYPLAL1-AS1
CRB2	SLC30A10
ASTN1	AIDA
ACADS	LINC02814
D2HGDH	CHRM3, CHRM3-AS2
ARMS2	LINC01865 - LINC01874
MUSK	LINC01804 - RNU5E-7P
PLCB1	KCNS3
FUBP1	KCNS3
IL33	ADCY3
TBX20	MRPL33, BABAM2
FBXO38	TRMT61B
CFDP1	LTBP1
RAP2B	RASGRP3
PARN	PTPN4
SH3PXD2B	ARHGAP15
LHX3	ZEB2
MAFB	TEX41
USP7	LINC01818
C9	NEB
PPP6R3	LINC01876
TMBIM4	RBMS1
ALX4	CERS6
CCDC66	MAP3K20-AS1, MAP3K20
TSEN15	HOXD3
ARHGAP31	ITGAV - FAM171B
ZDHHC11B	PLCL1
GADD45A	NRP2
ARHGEF12	MAP2
UBXN7	IGFBP5 - RPL31P14
WARS2	TNS1
SLC25A37	SLC19A1
CCNYL1	MICAL3
BOD1	GNB1L
IMPACT	ARVCF
CES5A	MN1
ARHGAP24	KREMEN1 - RNU6-1219P
PDHX	ASCC2 - MTMR3
TUSC3	MTFP1 - SEC14L3
NMNAT2	SMTN
ZNF365	SYN3
BAK1	SYN3
BRD4	MYH9
WNT16	PDGFB - RPL3
SCARB1	FBLN1
EPHA2	SLC14A2
ILF3	SMAD7 - DYM
MYH9	DCC
ID2	NETO1
TOM1L2	ZNF516
EMC2	LINC00683
ZSWIM8	NFATC1
KIF1A	KLF16
GRK4	NFIC
NMBR	ARHGEF18
KIF13A	MYO1F
RND3	MRPL4 - ICAM1
LRRC32	MIR23AHG
GPR78	TSHZ3
LOXL2	ZFP30, ZNF781
LTA4H	FCGBP, FCGBP
CYP26A1	LTBP4
SLC38A9	MIA-RAB4B, RAB4B, RAB4B-EGLN2
CAMK2G	RSPH6A
ARHGEF26	INAFM1 - C5AR1
GLIS2	FUT2
RHBDD1	PRR12
HCN1	CTU1
CREB5	FPR1
XRN1	ADAM33
EFHC1	LINC01752 - NA
PIGL	NA - RPS11P1
DPEP1	TASP1
N6AMT1	SLC24A3
PABPC4L	ASXL1
DMAC1	ITCH
SLC44A4	MYL9, DLGAP4-AS1
PLEKHA1	RN7SL197P - SNRPFP1
MLLT10	GATA5
CDC7	CXADR
SSTR5	ADAMTS1 - ADAMTS5
CHI3L2	LINC00310 - KCNE2
KCNRG	HMGN1 - RNF6P1
MAD1L1	LRRC37B
ZNF319	PSMB3, PSMB3
PID1	MSL1
PDE1C	SKAP1
TBXAS1	Y_RNA - HOXB1
SORL1	ZNF652 - PHB
SUPT3H	BCAS3
TMBIM1	MRC2
LRRC37B	KPNA2
FILIP1L	ROCR, LINC01152
THBS3	TSEN54
PHACTR2	TIMP2
KIF3B	RBFOX3
ZSWIM4	TSPAN10, NPLOC4
STAT6	ASPSCR1
PATJ	PTPRM
MPHOSPH6	MTCL1
TTC1	NAPG
HKDC1	PLEKHO2 - ANKDD1A
POU1F1	SMAD6
NEGR1	SMAD3
MICAL1	THSD4
IRF8	THSD4
CLDN20	THSD4
TSPAN14	THSD4
ADD3	REC114
NFE2L3	PML
TEFM	TSPAN3
CPA1	CHRNA3
AGAP3	HOMER2
THAP3	ADAMTSL3
ADAMTS5	ADAMTSL3
MTUS1	KLHL25
FAM210B	ACAN
LKAAEAR1	NA - RNU2-3P
PTPN4	NR2F2 - TUBAP12
ANKRD55	TTC23
TET1	ABCA17P
MYRFL	TFAP4 - GLIS2
FUT10	RAD51B
TRIB1	DNAL1
QKI	LTBP2
DIAPH3	FCF1
DKK3	LINC02288
MAPT	TTC7B
RASSF10	ITPK1, ITPK1
CD79B	CCDC85C - HHIPL1
EFNA5	ZBTB42 - LINC00638
TLE1	NA - TMCO5A
ASB1	BMF
HOXC9	SPTBN5
COPRS	FBN1
KY	GALK2
DNAJB4	FAM227B
ZBTB7B	ATP8B4
ABCA3	ATP8B4
POLG2	USP8
SMOC1	VPS13C
TRIM13	TPM1
LIMK1	TEKT5
PLCL1	CLEC16A
SIK3	MAPK3 - CORO1A
MGA	FTO
HCRTR1	MMP15
LRBA	RIPOR1
CLUAP1	ZFHX3
PCBP3	PSMD7-DT
DNALI1	CFDP1
BAZ2B	MEAK7 - COTL1
TMEM178B	LINC00917 - NA
TIMP2	MTHFSD
SENP6	ANKRD11
FGF7	ABR - BHLHA9
RAB4A	SMG6
CROCC2	ATP2A3 - LINC01975
INTS12	NA - LINC00670
SHTN1	LINC00670
PLXNB2	MYO15A
ZIC4	SSH2
FOXE1	SUZ12P1, CRLF3
SLA	CTTNBP2
SKAP1	WNT16
SLC7A1	CPA1
SMIM11	CALD1
LRRC49	KDM7A
SOX8	AGAP3
NINL	SHH
WDR27	RNU6-682P - RPL10P19
RPL37A	PPP1R3B - NA
SCG2	DLC1
ZNF521	MICU3
SMG6	MTUS1
TRIM32	FGL1
CCDC195	SFTPC
CLDN12	BIN3 - EGR3
SLCO1C1	LEPROTL1
SP3	SLCO5A1
AGAP1	SBSPON
DCAF17	RNU4-69P - NA
ASB13	LOX
CAND2	C5orf63 - MRPS5P3
KLF12	LINC01184
FMNL3	ADAMTS19-AS1
STAU1	CSF2 - P4HA2-AS1
CCR4	IRF1-AS1, IRF1
NSD1	ZCCHC10 - HSPA4
TRABD2B	CDKN2AIPNL - RNU6-456P
ZNF354C	SPRY4-AS1
EBPL	HTR4
SPATA31D4	HTR4 - NA
AKR1E2	ADRB2
FBXL22	AFAP1L1
NFIA	PPARGC1B
KIF5B	CCDC69
FRAS1	TIMD4
WDR18	CYFIP2
TMBIM6	ADAM19
ARAP1	TTC1
TACC3	KCNMB1, KCNIP1
PDIK1L	ERC2
INSR	ERC2
ITGAV	ERC2
RAB28	DNAH12
MRPS35	SLMAP
MED13L	ADAMTS9-AS2
ZSCAN31	FOXP1
PWWP2A	PDZRN3
BCL2L1	LINC02005
ANKS1A	NA - COL8A1
FREM1	PHLDB2
INS-IGF2	BOC
HOMER2	ARHGAP31
MYH7B	EEFSEC
EIF3E	CLDN18
FAF1	WWTR1, WWTR1-AS1
IRS1	ARHGEF26, ARHGEF26
EVX1	LINC00886
DSE	BCHE, LINC01322
SLC22A5	VTA1
MFSD6	ADGRG6
NSUN3	NA - HIVEP2
OLFM2	EZR-AS1 - OSTCP1
NR2F2	AMZ1, GNA12
ULK4	C1GALT1
DAGLA	DGKB
SLMAP	DGKB
KCNJ6	CRPPA
MED15	ITGB8
SLC51B	HOXA7
SNX13	CPVL
C8orf48	PDE1C
RPL13	CLDN12
RBL2	ZKSCAN1
ZFP36L2	MET
LRTM1	MECOM
CDH6	MECOM
LLGL2	FNDC3B
DDX1	KLHL6 - KLHL24
ENSG00000273088	RN7SL447P - LINC02038
CNTLN	FGFR3
CCBE1	BLOC1S4 - KIAA0232
THAP6	AFAP1
PDIA4	SLC2A9
ZGPAT	NA - MTND5P4
XPA	ARAP2 - DTHD1
DHFR2	SCFD2
TICRR	LNX1 - NA
XRCC5	KDR - RN7SL822P
TMED7	BTC
EMID1	NA - LINC02483
TICAM2	FRAS1
ATAD2B	MAPK10
SATB1	FAM13A-AS1
ADK	FGF18 - NA
ZBTB7A	LINC01944
IFNGR1	ERGIC1
IPO9	LINC01863
ANP32B	CPEB4 - C5orf47
KANSL1	FGFR4
AFF1	ZNF354C
IER5L	ADAMTS2
JMY	RASGEF1C
GAS7	EXOC2
PTK2	GMDS
BBS9	LINC02533 - KU-MEL-3
VAPA	LY86 - BTF3P7
JHY	RREB1
PTPDC1	DSP
HOXB1	BLOC1S5-TXNDC5
SPATA5	EEF1E1 - NA
NEB	KIF13A
THADA	CASC15
CLEC16A	CASC15 - NA
OPA1	IP6K3 - LEMD2
FUT2	FANCE
BCAS3	RUNX2
NNT	EFHC1
SPPL2A	FAM83B
MAF	COL21A1
CHCHD7	KHDRBS2
CRELD1	KCNQ5
HAGHL	BACH2 - MIR4464
MET	FOXO3
APIP	ARMC2
USP8	FRK
IFITM2	RFX6
RAD23B	DCBLD1
NFE2L2	FAM184A
MXD3	GJA1
DCLK2	CENPW - NA
RASSF3	L3MBTL3
CA3	TARID
PCMTD1	TCF21
PARK7	FILNC1 - NA
FBXW8	MIR4465 - RPS3AP24
UBR3	FAM13A
BMPR2	FAM13A
LRRC45	H2AZ1-DT, DDIT4L
MBIP	TET2
CACNA1D	ARHGEF38
MYO1C	NPNT
BAHCC1	TBCK
DNM3	LINC01091
CYP2A6	NA - PABPC4L
EEF1E1-BLOC1S5	NDUFC1
TRIM33	INPP4B
STOML1	GYPB - GYPA
MINAR2	GYPA - NA
TPX2	ELL2P2 - NA
PPARD	NA - KRT18P51
APOC1	NA - KRT18P51
PHLDA3	RNU7-197P - NA
ZNF503	ARFIP1
FOS	VEGFC
SMARCA2	WWC2
CRISPLD1	CEP72, CEP72, TPPP
KCNQ1	ADCY2
PKD2L1	DNAH5
CUL3	RAI14
CALM3	SLC1A3
CLDN23	TMEM267 - C5orf34
SLC6A13	HCN1
CHD1	LINC02118
GCK	ITGA1
OTUD4	CSPG4BP
LRP6	PSMC1P4 - RNU6ATAC2P
ARHGAP12	C5orf67
COL9A2	NA - MAP3K1
DNLZ	ARHGEF28
SEPTIN2	WDR41
CNIH4	LHFPL2
HTT	SPATA9
GTF2I	LINC02062
TRIB2	STARD4-AS1
KLF5	MCC
HLA-DQA2	PDE3A
LLPH	SOX5
FBXL14	MRPS35
TMEM81	ACVR1B
CD55	HOXC4
LAMC1	IKZF4
ZFAND5	LRP1
LRRC37A	RASSF3
FBN2	MSRB3
CORO1C	PRANCR
DMP1	FGD6
TNNI1	NTN4
LEKR1	LINC02410 - SNRPF
FAM120A	RN7SL88P - LINC02452
KLHL21	LINC02456, HELLPAR
NUDT6	SELPLG - MIR4496
ANAPC1	LINC02459 - TBX5
PTPN13	TBX3 - NA
RAPGEF2	KSR2
ANKRD50	ATP6V0A2
DLG1	ADD3
RARG	BAG3
EIF3H	RN7SKP167 - FGFR2
FADD	FGFR2 - RPS15AP5
KDM2A	BTBD16
MAP3K14	HTRA1
DAB2	ADAM12
CSK	IFITM2
EXOC2	STIM1
AHI1	DENND2B
ENSG00000249209	DENND5A
TXNDC5	SBF2
ATP2B1	AMPD3
NCF2	NAV2
MCL1	LINC02742
MTERF4	PDHX
CDKN1B	SLC1A2
SCN4A	SERPING1
ENSG00000285708	TUT1
ATP13A2	ZNRD2
ENSA	NA - CCND1
MYO16	STX2 - RNU6-1077P
NR2F1	FLT1 - EIF4A1P7
FLNB	STARD13 - NA
PHGDH	FREM2
RUNX1T1	ENOX1
CTU1	SMIM2-AS1
COTL1	KPNA3
NAP1L5	RNY1P5 - RPL21P108
WNT5A	LINC01080 - NA
RPAP1	NA - HNRNPA1P31
P2RY2	GPC5
CDK5RAP3	HS6ST3
VMAC	DOCK9
NPC1	MYO16 - LINC00370
ATP6V0A2	COL4A1
SLC17A4	COL4A2
TP53	PRMT5 - HAUS4
EGR2	AKAP6
FBXO36	NFKBIA - DNAJC8P1
LPAR5	NID2
NUDT5	BMP4
HOXC5	KIAA0586
BFAR	CTTN
NOA1	STARD10, ARAP1
SPC25	FCHSD2 - P2RY2
FAM184A	ARHGEF17
CDCA2	GAB2
PANK4	ME3 - PRSS23
ZSWIM6	MAML2
NALF1	ARHGAP42
AMZ1	FDX1 - ARHGAP20
TRIT1	NA - NCAM1
CRLF3	SORL1 - NA
PLEC	UBASH3B
QTRT1	CDON
MUC1	NAP1L1P1 - RPUSD4
ISCA1	NTM
DIP2B	ERC1
FPR3	TEAD4
CYS1	BORCS5, BORCS5
ITPR3	RERG
CDH5	AEBP2
KCNJ2	RNU1-146P - NA
MAP2K4	PLXDC2
STAU2	NEBL
MMP3	SKIDA1
WNT9A	ZNF438
HSD3B7	EPC1 - RNU6-1244P
TNPO1	PARD3
METTL8	SGMS1
NFIX	ADO
U2SURP	JMJD1C
HTATIP2	CAMK2G
MAX	ADK
PUM1	ZNF503-AS1 - SPA17P1
C14orf39	LRMDA
ATP5MC1	LRMDA
C5orf63	SFTPA1
DGKD	LINC00858 - CCSER2
ZBTB43	MED6P1 - NA
VILL	PAX2
TBCK	SUFU
SYCP1	SH3PXD2A
ELF2	SH3PXD2A
FAM3C	DDX10P2 - NA
TCF7L1	PHF2
SMIM29	MIRLET7A1HG, LINC02603
UVSSA	PTCH1
SPIN1	ERCC6L2
UBALD1	TMOD1
TIPARP	PTCSC2
ERBB2	GALNT12 - NME2P3
OTOG	LINC01505
CACNA2D2	CHCHD4P2 - NA
AAGAB	ASTN2
ESM1	LMX1B
TMTC2	DBH
AP3D1	LASTR
SNX33	CDC123
SLC30A10	CAMK1D
ENSG00000273154	FRMD4A
THBS1	FRMD4A
C9orf153	FRMD4A
ENSG00000273049	SDC2
CAMKMT	RNF19A
INHBA	NCALD
HOXC6	NCALD
DYM	EIF3E
EVA1B	TRPS1
SIVA1	DEPTOR
RPL34	CCDC26
PPIL6	ASAP1
FBLN2	TG
MLF1	LINC01300 - GPR20
SAMD4A	GLIS3
PACRG	GTF3AP1 - IL33
CCDC9	CCDC171
LIMD2	BNC2
SNAPC4	NA - SUMO2P2
ZGRF1	RNF38
GIPR	SHB
FPR1	PCSK5
PELO	CAMK2G - PLAU
ROM1	STN1
IGSF11	ITFG2-AS1, ITFG2-AS1, FKBP4
ENSG00000286192	HMGA2 - MIR6074
ENSG00000255872	IGF1, LINC02456
SMTN	LINC00382
SUN1	HAUS4 - AJUBA
ABHD12	COPS2
DCST1	FAM227B
DISP2	USP3, USP3-AS1
ATP6V1C2	LINC01975
SYT13	LINC01752 - NA
HMX2	PPP6R2
WDR26	MFAP2 - ATP13A2
CD164	BMP8A, PPIEL
HNRNPA2B1	PHF13
RSRC1	TEX41
SLC22A4	RBMS1
ZNF474	SPATS2L
SUZ12	LINC00620
ZNF18	BCHE, LINC01322
NOTUM	IGF2BP2
ZNF219	NA - KRT18P51
MSL1	ADRB2
AXIN1	FGF18 - NA
ZFP30	RASGEF1C
ATF7	DST
CCND3	FILNC1 - NA
FAM120AOS	SKAP2
PKN2	JAZF1
ZNF585A	HMGN2P11 - HNRNPA1P8
ZCCHC24	PPP1R3B - NA
UBXN2A	OR7E161P - DEFB136
NYAP2	ERCC6L2
AKR1C2	GALNT12 - NME2P3
PHLDB2	LINC02820
SLFNL1	LINC02410 - SNRPF
PRTFDC1	BMP4
MYADML2	THSD4
SLC22A3	TEKT5
PBX1	MMP15
ENSG00000267314	CFDP1
FAM118B	WWOX
PLA2G4B	SSH2
ZNF236	PSMB3, PSMB3
ANK2	CASC15
WDR81	ZSCAN31
BORCS5	AGER, AGER, AGER, AGER, AGER
ST7L	HLA-DQB1, HLA-DQB1, HLA-DQB1, HLA-DQB1, HLA-DQB1, HLA-DQB1, HLA-DQB1
RXRA	KCNQ5
CIAO3	ARMC2
HOXC4	ADGRG6
P4HA2	ADGRG6
RBFOX3	C1GALT1
EZH2	GLIS3
SPRY1	NA - SUMO2P2
TNFAIP8L3	ASTN2
YLPM1	CDC123
CSGALNACT1	MYPN
RGS5	CAMK2G
ENSG00000285446	LRMDA
DST	EML3
BLOC1S4	ARHGEF17
REXO1	ME3 - PRSS23
CEP112	NAP1L1P1 - RPUSD4
NCKAP5	CCDC91
NT5DC1	LRP1
SEC61B	MSRB3
DCST2	PIK3C2B
KIF27	CHRM3
EPB41L5	KCNS3
PNKD	LINC01876
CORO7	LINC01807
MC4R	RARB
PBXIP1	SLMAP
ENSG00000257184	LINC02082 - LINC01997
STH	FAM13A
SEC23IP	FAM13A
FUBP3	TET2
WDR1	GSTCD, INTS12
ANXA3	NPNT
CEBPB	KRT18P51 - HHIP-AS1
UHRF1BP1	HHIP - ANAPC10
SLC1A7	ITGA1
SLC38A2	HTR4
FSIP1	AFAP1L1
CA2	ADAM19
ABCA7	ADAM19
RASL11B	LY86 - BTF3P7
RPS6KA1	MAPT-AS1
SCAPER	MTCL1
POLR2B	TSHZ3
NSF	LTBP4
DEDD2	NA - LINC01713
SHB	ABHD12
RAB3C	GDF5
TOX3	MICAL3
RBBP8NL	SCARF2
BTBD1	MN1
IGFBP1	DHDDS
PLEKHA6	FAF1
BUB3	NEXN
GGPS1	DENND2D
TBC1D5	C1orf54
ZNF76	MIR181A1HG
NIPAL4	LINC01804 - RNU5E-7P
TRIM63	CHRNA3
WDR5B	CHRNA3
ENSG00000283782	PSMA4 - CHRNA5
SH3D21	CHRNA5
DOT1L	CHRNA5
GALNT12	IREB2
COL2A1	IREB2
HMX3	IREB2
RAD18	IREB2
PRMT8	HYKK
GIP	ACTBL2
BRD3	GRIK3 - NA
RIF1	PDSS2
TTC30B	NA - ZMAT4
DNAL1	GALNT13
C16orf95	RAB3C - PDE4D
MARCHF7	RN7SKP60 - NA
PASK	PSD3
LACTB2	NA - PARD3B
SLC25A31	CERKL
TMED7-TICAM2	ETV6
MACC1	C3orf49
SLC5A3	MYBPC1
ASXL2	ARHGEF38
PPIL2	HHAT, HHAT
RNF19A	MICOS10-NBL1, NBL1, MICOS10
DCBLD1	MIR3681HG
IFT43	GPR39
GFPT2	NA - TMEM229A
PTPN9	MYHAS
MRPS31	DPP10
TXNDC2	HTR4
LMF1	PTPRD
SCAI	SPATA13
ATXN10	DCDC2
DGKE	RARB
ENSG00000268797	ITPR1
OSBPL1A	LINC01538, LINC01924
WNT5B	MAP3K13
HOXA7	CREB5
NCR3	GLULP5 - LINC02459
CYP26C1	LINC01755
PGD	THSD4
CTDNEP1	SEMA7A
PARL	CHRNA5
ZNF781	HYKK
GPBAR1	CALN1
WNT3A	ADGRG6
PAQR8	SRP72
POMC	SEZ6L
KCTD9	TBCK
FCGR2A	CBLN2
SHOX2	FAM13A
CASZ1	FAM13A
POLR1F	FAM13A
TBX1	STAG3L5P, STAG3L5P-PVRIG2P-PILRB
JMJD7-PLA2G4B	ADAMTS7
IRAG1	ADAMTS7
HES7	FAM13A
PCDHA9	FAM13A
PRKRA	FAM13A
CTNNA2	FAM13A
MPDZ	FAM13A
GNS	NA - KRT18P51
SLBP	ADAMTS7
PIM3	PLEC
ZNF571	PLEC
TRA2B	PLEC
YKT6	TGFB2 - LINC02869
TXNL1	PLEC
CTU2	FAM13A
PDE4D	FAM13A
ERRFI1	NA - KRT18P51
LINC02694	KRT18P51 - HHIP-AS1
RSPO3	NA - KRT18P51
DDX5	PLEC
LRRTM1	PLEC
NBL1	PLEC
PTHLH	PLEC
CNNM2	NA - KRT18P51
SBF2	CHRNB4
RRP15	NA - KRT18P51
HOXD3	NA - KRT18P51
HOXA5	TGFB2
TTC28	CHRNA3
C1orf87	FAM13A
BBS7	FAM13A
KMT2E	FAM13A
FAM133B	KRT18P51 - HHIP-AS1
EMP2	MANBA - KRT18P51
IGFBP4	CHRNB4 - ADAMTS7
SNED1	CHRNB4 - ADAMTS7
NCOR1	CHRNB4 - ADAMTS7
SSC5D	CHRNB4 - ADAMTS7
SEC16A	TGFB2
CDC14B	TGFB2
CTBP1	TGFB2
INAFM1	PLEC
CARD9	EPPK1 - PLEC
HIBADH	NA - KRT18P51
ERCC6L2	CHRNB4 - ADAMTS7
CEP63	FAM13A
CDO1	ADAMTS7
MIPOL1	CHRNB4
GRAMD2A	STX18 - NA
HMGN1	CHRNB4 - ADAMTS7
NRG1	FAM13A
SUOX	IREB2
TGFBR2	NA - KRT18P51
HNRNPK	FAM13A
PGAP3	FAM13A
NUDT7	FAM13A
CDC5L	CHRNB4
ENSG00000282278	FAM13A
LRP5	CHRNB4
FZD5	CHRNB4 - ADAMTS7
CASKIN2	MMP3 - MMP12
HDLBP	RIN3
ZNF263	HYKK
CCNL1	TET2 - NA
PRMT6	HYKK
MGAT5	CHRNA3
ACTBL2	RUVBL1
POU2F2	RUVBL1
RPUSD4	RUVBL1
ITCH	RUVBL1
ANO1	EEFSEC
SCUBE3	RUVBL1
GNL2	RUVBL1
EFCAB5	RUVBL1
ADSS1	CYP2A6 - CYP2A7
HOXA9	EEFSEC
DES	EEFSEC
GALK2	RUVBL1
PGPEP1L	EEFSEC
MBD2	TGFB2
DDX27	CYP2F2P
RCHY1	FAM13A
SLF2	IREB2
RYR2	IREB2
ACMSD	HYKK
COPS8	EEFSEC
C20orf203	EEFSEC
VKORC1L1	EEFSEC
SF3A3	EEFSEC
DEPTOR	EEFSEC
GORASP2	DOCK8
PTEN	GALNT1
FAM170A	IREB2
REEP3	NA - KRT18P51
CEP95	NA - KRT18P51
AAMP	CRABP1 - IREB2
ARHGEF18	CHRNA5
CRTAM	NDUFB4P12 - NA
FAM186B	MMP3 - MMP12
TP53TG5	CYP2F2P - CYP2A6
PDLIM4	CYP2F2P - CYP2A6
TMEM129	EEFSEC
TTC30A	EEFSEC
ENSG00000283765	EEFSEC
SCFD2	EEFSEC
BMP8A	CHRNA5
USP3	CHRNA5
SPATA31D3	CHRNA5
ATP5MC2	IREB2
FOLH1	RUVBL1
SELENOP	EEFSEC
ALG2	EEFSEC
CADM4	EEFSEC
CCDC201	RUVBL1
ANKRD11	RUVBL1
RAB31	RUVBL1
KDM4B	RUVBL1
VLDLR	RUVBL1
UBE2E1	KRT18P51 - HHIP-AS1
APOBEC3H	HYKK
STX1B	CHRNB4
ATOH7	HYKK
CTNNB1	RUVBL1
IL1RL2	RUVBL1
ENSG00000267740	CHRNB4
GSTCD	CHRNB4 - ADAMTS7
KCNJ13	CHRNA3
STK31	FAM13A
NR2C1	RUVBL1
COQ10A	RUVBL1
ACBD4	RUVBL1
AHNAK	RUVBL1
F2	RUVBL1
SOX4	NA - KRT18P51
C21orf140	NA - KRT18P51
PI15	NA - KRT18P51
IQCM	HYKK
LINGO2	IREB2
RAB4B-EGLN2	IREB2
ENSG00000285542	TGFB2
CENPP	EEFSEC
CYBRD1	EEFSEC
TMEM87B	EEFSEC
SERP2	EEFSEC
EPOP	EEFSEC
SLC17A2	EEFSEC
TMEM38B	EEFSEC
C9orf92	EEFSEC
PKM	EEFSEC
TTC19	EEFSEC
C5orf34	EEFSEC
MCM9	RUVBL1
FHDC1	RUVBL1
C1orf105	RUVBL1
NHEJ1	RUVBL1
ENSG00000271810	RUVBL1
C2CD4A	RUVBL1
SIX4	RUVBL1
DOK3	IREB2
IVD	NA - KRT18P51
ENSG00000286231	IREB2
OPRL1	IREB2
AADAC	IREB2
RANBP3	IREB2
NQO1	CRABP1 - IREB2
ZBTB4	TSPAN14
CISD3	EEFSEC
RAB24	EEFSEC
EYS	RUVBL1
MSRA	FAM13A
CBX8	CHRNB4 - ADAMTS7
CCNA2	ADAMTS7
H6PD	FAM13A
H2BC13	TSPAN14
WDR35	DBH
PCM1	CHRNB4
ERI1	NA - KRT18P51
PHB	NA - KRT18P51
MRPL4	NA - KRT18P51
AURKAIP1	CHRNB4
PPP1R21	CHRNB4
AGBL3	CHRNB4
LMOD1	FAM13A
BMP5	FAM13A
RAD9A	FAM13A
GPX6	ADAMTS7
ENO4	ADAMTS7
ENSG00000285162	CHRNB4 - ADAMTS7
MCM6	CHRNB4
ATP13A4	NA - KRT18P51
KCNJ1	EPPK1 - PLEC
ATP23	CHRNB4 - ADAMTS7
WASHC3	CHRNB4 - ADAMTS7
RBM23	CHRNB4 - ADAMTS7
MRPL23	CHRNB4 - ADAMTS7
HOXA3	KRT18P51 - HHIP-AS1
APOE	CHRNB4 - ADAMTS7
LINC02210-CRHR1	TGFB2
PSMB3	TGFB2
ENSG00000285938	FAM13A
MACF1	NA - KRT18P51
KCNIP1	NA - KRT18P51
XPO1	TGFB2
MIR1915HG	CHRNB4
GJE1	FAM13A
KCNH2	FAM13A
ZNF526	FAM13A
TRIM77	NA - KRT18P51
REC114	FAM13A
PLCG2	SNRPA
ZSWIM3	RAB4B, MIA-RAB4B, RAB4B-EGLN2
AGXT	CHRNA5
PCBP1	INPP4B - NA
NRBF2	MIA-RAB4B, RAB4B-EGLN2, RAB4B
TSGA10	PLEC
SERPINF2	EPPK1 - PLEC
NDST2	FAM13A
CLDN7	FAM13A
KLHL24	FAM13A
FUT11	FAM13A
TRIM46	FAM13A
ENSG00000285269	FAM13A
FOXC2	FAM13A
FAM205A	FAM13A
ARAP2	FAM13A
NDUFC1	FAM13A
COG6	FAM13A
PCDHA10	FAM13A
RAD9B	FAM13A
PHF13	NA - ARHGAP10
CENPO	NA - KRT18P51
WDR75	KRT18P51 - HHIP-AS1
CAPS	PLEC
PTP4A2	PLEC
ROS1	PLEC
IKZF4	FAM13A
RPLP1	FAM13A
CD44	FAM13A
TAL2	FAM13A
ZSWIM7	FAM13A
SERPINE2	RAB4B, MIA-RAB4B, RAB4B-EGLN2
FOXP2	NA - KRT18P51
NPLOC4	CHRNB4
CBX3	CHRNA3
MAML2	TGFB2
ENSG00000267360	CHRNB4 - ADAMTS7
ENSG00000285733	RUVBL1, EEFSEC
ZNF540	RUVBL1
POLR2A	EEFSEC
COX7A2L	FAM13A
CLEC19A	CYP2F2P - CYP2A6
IHH	EEFSEC
ELK3	RUVBL1
TMEM170A	EEFSEC
SPATA33	RUVBL1
SEC24C	CHRNA3
UNC80	HYKK
MGARP	TSPAN14
CCDC38	CRABP1 - IREB2
MKLN1	TGFB2
PCDHAC1	CRABP1 - IREB2
TRIL	ADAMTS7
LNX1	NA - KRT18P51
RGS19	NA - KRT18P51
KLHL8	NA - KRT18P51
MEAK7	FAM13A
ARL17B	HYKK
RSRC2	CHRNB4 - ADAMTS7
GOLGA3	KRT18P51 - HHIP-AS1
RAB4B	CHRNB4
DYNLT2	CHRNB4
METTL22	CHRNA3
CENPX	MMP12
AGBL4	ADAMTS7
MFSD13A	WNT3, WNT3, WNT3
SFTPD	NA - KRT18P51
PDGFRA	NA - KRT18P51
HTR6	IREB2
PDGFRL	IREB2
PYCR1	IREB2
ADCY7	NA - KRT18P51
FCHSD2	FAM13A
MPHOSPH9	CHRNA3
SHISA4	PSMA4
UQCC2	TSPAN14
A3GALT2	HYKK
SLX4	NA - KRT18P51
PGR	NA - KRT18P51
CATSPER4	NA - KRT18P51
ECE1	PSMA4
SETD9	HYKK
BEND5	CYP2A6 - CYP2A7
BOP1	NA - KRT18P51
CUL9	MMP3 - MMP12
STARD3	TRDN
ACSS2	IREB2
GET4	CYP2A6 - CYP2A7
ZNF75A	MMP3 - MMP12
MTARC1	MMP12
MCMBP	MMP3 - MMP12
OR2B6	HYKK
DOCK10	ENPEP - KRT18P51
MOV10	IREB2
CCAR2	IREB2
CATSPER3	NA - KRT18P51
VASN	MMP3 - MMP12
TRIP11	EEFSEC
NBAS	LINC02869
C16orf96	LINC02869
SFTPA1	CHRNA3
ENSG00000286131	LINC02869
SURF4	LINC02869
ABHD10	LINC02869
STARD4	LINC02869
FAR2	INTS12, GSTCD, GSTCD-AS1
KCNMA1	LINC00290 - LINC02500
SENP1	FAM13A
SKIDA1	LINC02785, LINC02785
DNAH10	INTS12, ARHGEF38
SOWAHB	ARHGEF38, INTS12
SFTPA2	INTS12
IL22RA2	INTS12
ANKRD9	INTS12
ENSG00000285868	NA - LINC02309
PARPBP	NA - LINC02309
ASF1A	SYNE1
EIF2B4	SYNE1
SPTBN5	SYNE1
FDX1	SYNE1
SETD1A	SYNE1
CCDC152	SYNE1
TSPAN10	GNAI1
DTWD1	LARGE1
RPS26	DOCK5
EFCAB1	DOCK5
FOXL1	TRA2B
P2RY6	HMGN2P24 - NA
SLC66A1	MAST4
PIN1	CLSTN2
GH1	COL1A2
C9orf64	TXNRD3
CS	NA - COL1A2
HMCES	DLG2
ISL2	TUT1
MRPS6	RN7SKP226 - NA
SMIM34	SP100
FIP1L1	SP100
NLRC3	NA - COL1A2
CWC27	NUP210P1
ITIH4	CCDC91
MRPS33	CEP112
ARID4B	LINC02016 - LINC01471
COL10A1	RPL23AP96 - DEFA6
DARS1	RBMS3
PTRHD1	UROC1
EFEMP2	NA - COL1A2
NOP14	NA - COL1A2
CDK14	NA - COL1A2
UTP6	MIR3681HG
GYPA	MVK - RN7SKP250
SMAD7	NA - SLC35B3
SNAP47	GAN
RBM26	GAN
ISG20	ADAM28 - ADAMDEC1
CHDH	NCSTNP1 - NA
SYNM	IL12RB2 - NA
NPAS4	HULC
MMP12	ESRRG
CORO7-PAM16	GAN
FAM171A1	LINC01312, TARID
TG	IFNG-AS1
NCOA6	LDB3
ARHGEF16	ITGAX - ITGAD
SMPD2	SPOCK1
ZP4	KIF2B - NA
GFPT1	PYCARD
FAM172A	CHRM3
AFF4	ACKR3 - NA
C1QTNF4	ITGAX
UTP23	CIB4
MIA-RAB4B	CLEC4G - CD209
BBS4	CLEC4G
TSHB	KCNT2
GIGYF2	RGS21
TPPP	TET2
AKIP1	CXXC4-AS1
LIPH	HULC
GIT2	COX7B2
SYNDIG1L	FCER2
AK9	LINC00871
ADPGK	CHRM3
RAB29	TARID, LINC01312
PALM2AKAP2	HULC
SOX6	CHN1
RNF24	LINC01865 - NA
TBC1D32	NA - KRT18P51
ATF7-NPFF	NA - KRT18P51
DCAF8	IREB2
WAC	IREB2
METTL15	IREB2
ERBB3	CHRNB4
IRF1	IREB2
ZNF565	IREB2
ACTN3	IREB2
JMJD7	IREB2
ENSG00000282246	TSPAN14
SEMA4G	NA - KRT18P51
FMN2	NA - KRT18P51
ZNF697	CHRNB4
NOP58	CHRNB4
TIGD2	IREB2
DHX38	IREB2
GINS1	IREB2
ARHGEF19	IREB2
KNTC1	IREB2
CROCC	IREB2
HSD17B4	CHRNB4 - ADAMTS7
SNIP1	TSPAN14
NUMB	CELF4
ZNF607	TMEM200A - Y_RNA
COL14A1	TMEM200A - Y_RNA
ZNF573	PHBP1 - ULBP3
MSANTD1	LRP1B
RNF122	SLC8A1 - LINC01794
SREBF1	DCLK1
SFTPC	LINC02527 - NA
SUFU	RGS7
IMMT	PIKFYVE
TCHP	ARNT2
MEI1	TMEM132B
GMPPB	RBMX2P4 - NA
LIME1	TTC6
ENSG00000285551	MSC-AS1
MAP3K3	MSC-AS1
G6PC2	MSC-AS1
CHGA	LARGE1
PXDNL	DIRC3
UNC119B	IREB2
ZNFX1	IREB2
GZMK	IREB2
CEPT1	IREB2
CDC42	NA - KRT18P51
TRPV4	NA - KRT18P51
BSN	CHRNB4
NFATC2	FREM3 - NA
PFKM	CHRNB4
ISCA2	CHRNA3
KLLN	PSMA4
IGFBP2	CHRNA5
ITGB6	CYP2F2P - CYP2A6
MARK3	NA - KRT18P51
ZNF420	NA - KRT18P51
CHP1	CHRNA3
CT62	HYKK
COL4A4	CHRNA3
AIMP1	NA - KRT18P51
TGFB3	TGFB2
BOLL	CYP2A6
MYO15A	HYKK
TBC1D31	NA - KRT18P51
HSPA4L	CHRNA5
UPF3A	CHRNA3
KIF1B	CHRNA3
MTF1	NA - KRT18P51
IPO11	CHRNA5
PODN	EEFSEC
MTA2	CHRNA3
TSEN2	ENPP7P9 - KRT18P51
CARMIL1	NA - KRT18P51
NANOS3	NA - KRT18P51
DAZAP1	NA - KRT18P51
CARNS1	PSMA4
CCL21	CHRNA5
THRAP3	IREB2
CDKN2C	NA - KRT18P51
AKR1A1	NA - KRT18P51
HOXA10	NA - KRT18P51
ZZEF1	NA - KRT18P51
TRIOBP	NA - KRT18P51
LEPROT	NA - KRT18P51
ENTPD6	MMP3 - MMP12
XKR6	CHRNA5
TSFM	IREB2
SDR16C5	CHRNB4
EDEM2	IREB2
TRPC4AP	CYP2A6 - CYP2A7
FAM117A	RICTOR
PPP1R15B	CHRNA5
MCC	CHRNA5
KIF21B	CHRNA5
KMT5A	CHRNA3
KIAA0753	LINC02785, LINC02785
ENSG00000285947	SYNE1
ZKSCAN3	CHRNA3
XPNPEP1	NA - KRT18P51
IFI44	NA - KRT18P51
RAC3	HYKK - PSMA4
SH2D4A	CHRNB4 - ADAMTS7
CDC42BPA	CRABP1 - IREB2
PTP4A3	LINC02869
EFNA1	CHRNA3
COL18A1	LINC02869
MICOS10-NBL1	FAM13A
ATE1	LINC02869
PDE6H	EGLN2, RAB4B-EGLN2
MST1	PHLPP2
HOXA2	PHLPP2
NRIP3	AP1G1
CSHL1	CYP2T1P - CYP2F2P
CFHR4	MS4A6E
XRN2	MS4A6E
TAX1BP1	MS4A6E
CNKSR1	MS4A6E
RARA	MS4A6E
STKLD1	NA - RPL21P71
NUTM2F	CADM2
TMEM94	CADM2
CDKN1C	CADM2
MRFAP1L1	CADM2
SALL3	CADM2
FAM124B	NA - KRT18P51
BIN3	MS4A6E
CAB39L	MS4A6E
RNF10	MS4A6E
MRPS21	MGAT3
CTPS1	CAMTA1
RASL12	MGAT3
DELEC1	MGAT3
IREB2	JPH3
WDR7	MGAT3
SPPL2C	MARVELD3
ARHGAP18	PHLPP2
WDR38	TAT-AS1 - MARVELD3
FERD3L	PHLPP2
DEFB135	AP1G1
GOLPH3L	PPP4R4
TSPAN19	PHLPP2
C8orf58	PHLPP2
NEIL1	AP1G1
[truncated: 2,863 more rows]
