# Supplementary material for: Consensus Gene Co-Expression Network Analysis Identifies Novel Genes Associated with Severity of Fibrotic Lung Disease
Source: Int J Mol Sci. 2022 May 13;23(10):5447. doi: 10.3390/ijms23105447 (PMC9141193; doi:10.3390/ijms23105447)
Supplement: Supplementary file 1 [file ijms-23-05447-s001.zip › Supplementary Table S3 Secretome.xlsx]

## Sheet: Sheet2
List of proteins nown to be secreted by cells (from Human Protein Atlas) (See Supplementary File 4 for consensus module hub genes)
Gene	Ensembl	Gene description	Subcellular location	Secretome location	Protein class			SecretedProteins: Brown-Hubs
A1BG	ENSG00000121410	Alpha-1-B glycoprotein		Secreted to blood	Plasma proteins, Predicted intracellular proteins, Predicted secreted proteins			CFB
A2M	ENSG00000175899	Alpha-2-macroglobulin		Secreted to blood	Cancer-related genes, Candidate cardiovascular disease genes, Plasma proteins, Predicted secreted proteins			CFI
A2ML1	ENSG00000166535	Alpha-2-macroglobulin like 1		Secreted in other tissues	Predicted intracellular proteins, Predicted secreted proteins			CHRDL2
A4GNT	ENSG00000118017	Alpha-1,4-N-acetylglucosaminyltransferase		Intracellular and membrane	Predicted intracellular proteins			COL10A1
AADACL2	ENSG00000197953	Arylacetamide deacetylase like 2		Secreted in other tissues	Predicted secreted proteins			COL14A1
AANAT	ENSG00000129673	Aralkylamine N-acetyltransferase	Cytosol	Intracellular and membrane	Enzymes, Predicted intracellular proteins			COL15A1
ABHD10	ENSG00000144827	Abhydrolase domain containing 10	Mitochondria	Intracellular and membrane	Enzymes, Predicted intracellular proteins			COL17A1
ABHD15	ENSG00000168792	Abhydrolase domain containing 15	Nucleoplasm,Cytosol	Secreted in other tissues	Predicted secreted proteins			COL18A1
ABHD18	ENSG00000164074	Abhydrolase domain containing 18	Nuclear membrane	Intracellular and membrane	Predicted intracellular proteins			COL3A1
ABI3BP	ENSG00000154175	ABI family member 3 binding protein		Secreted in other tissues	Disease related genes, Plasma proteins, Predicted intracellular proteins, Predicted secreted proteins			COL7A1
ABO	ENSG00000175164	ABO, alpha 1-3-N-acetylgalactosaminyltransferase and alpha 1-3-galactosyltransferase		Secreted to blood	Predicted membrane proteins, Predicted secreted proteins			COMP
AC008687.1	ENSG00000267335		Cytosol	Secreted - unknown location	Predicted intracellular proteins, Predicted secreted proteins			CTHRC1
AC145212.1	ENSG00000277400	MaFF-interacting protein		Intracellular and membrane	Predicted intracellular proteins			EFNA4
AC233755.1	ENSG00000275063	Immunoglobulin heavy variable 4-38-2		Secreted to blood	Predicted secreted proteins			FNDC4
ACACB	ENSG00000076555	Acetyl-CoA carboxylase beta		Intracellular and membrane	Enzymes, Plasma proteins, Predicted intracellular proteins			GREM1
ACAN	ENSG00000157766	Aggrecan		Secreted to extracellular matrix	Predicted intracellular proteins, Predicted secreted proteins			IGF1
ACE	ENSG00000159640	Angiotensin I converting enzyme	Vesicles	Secreted to blood	Candidate cardiovascular disease genes, CD markers, Disease related genes, Enzymes, FDA approved drug targets, Plasma proteins, Predicted intracellular proteins, Predicted membrane proteins, Predicted secreted proteins			IGFL2
ACE2	ENSG00000130234	Angiotensin I converting enzyme 2		Secreted to blood	Enzymes, FDA approved drug targets, Predicted membrane proteins, Predicted secreted proteins			LTBP1
ACHE	ENSG00000087085	Acetylcholinesterase (Cartwright blood group)	Golgi apparatus,Vesicles	Intracellular and membrane	Blood group antigen proteins, Enzymes, FDA approved drug targets, Predicted intracellular proteins, Predicted membrane proteins			MMP1
ACP2	ENSG00000134575	Acid phosphatase 2, lysosomal		Intracellular and membrane	Disease related genes, Enzymes, Potential drug targets, Predicted intracellular proteins, Predicted membrane proteins			MMP11
ACP5	ENSG00000102575	Acid phosphatase 5, tartrate resistant	Cytosol	Intracellular and membrane	Disease related genes, Enzymes, Plasma proteins, Potential drug targets, Predicted intracellular proteins			MMP7
ACP6	ENSG00000162836	Acid phosphatase 6, lysophosphatidic		Intracellular and membrane	Enzymes, Predicted intracellular proteins			P4HA3
ACP7	ENSG00000183760	Acid phosphatase 7, tartrate resistant (putative)		Secreted - unknown location	Enzymes, Predicted intracellular proteins, Predicted secreted proteins			PDIA4
ACPP	ENSG00000014257	Acid phosphatase, prostate		Secreted to blood	Cancer-related genes, Enzymes, Plasma proteins, Predicted intracellular proteins, Predicted membrane proteins, Predicted secreted proteins			SCG5
ACR	ENSG00000100312	Acrosin		Secreted in male reproductive system	Enzymes, Predicted secreted proteins			SCRG1
ACRBP	ENSG00000111644	Acrosin binding protein	Nucleoplasm,Vesicles	Intracellular and membrane	Predicted intracellular proteins			SERPINF1
ACRV1	ENSG00000134940	Acrosomal vesicle protein 1		Intracellular and membrane	Predicted intracellular proteins			SFRP2
ACVR1C	ENSG00000123612	Activin A receptor type 1C		Intracellular and membrane	Enzymes, Predicted intracellular proteins, Predicted membrane proteins			SULF1
ACVRL1	ENSG00000139567	Activin A receptor like type 1		Intracellular and membrane	Disease related genes, Enzymes, Potential drug targets, Predicted intracellular proteins, Predicted membrane proteins			VCAN
ACYP2	ENSG00000170634	Acylphosphatase 2	Nucleoplasm	Intracellular and membrane	Enzymes, Predicted intracellular proteins			VWCE
ADA2	ENSG00000093072	Adenosine deaminase 2		Secreted to blood	Disease related genes, Enzymes, Plasma proteins, Potential drug targets, Predicted intracellular proteins, Predicted secreted proteins
ADAM10	ENSG00000137845	ADAM metallopeptidase domain 10	Nucleoplasm,Vesicles,Plasma membrane	Intracellular and membrane	Cancer-related genes, CD markers, Disease related genes, Enzymes, Plasma proteins, Potential drug targets, Predicted intracellular proteins, Predicted membrane proteins, Transporters
ADAM12	ENSG00000148848	ADAM metallopeptidase domain 12	Plasma membrane	Secreted in female reproductive system	Predicted membrane proteins, Predicted secreted proteins, Transporters			SecretedProteins: Blue-Hubs
ADAM17	ENSG00000151694	ADAM metallopeptidase domain 17	Cytosol	Intracellular and membrane	CD markers, Disease related genes, Enzymes, Potential drug targets, Predicted intracellular proteins, Predicted membrane proteins, Transporters			AGER
ADAM18	ENSG00000168619	ADAM metallopeptidase domain 18		Intracellular and membrane	Predicted intracellular proteins, Predicted membrane proteins			C1orf198
ADAM22	ENSG00000008277	ADAM metallopeptidase domain 22	Cell Junctions	Intracellular and membrane	Predicted intracellular proteins, Predicted membrane proteins			C5orf38
ADAM23	ENSG00000114948	ADAM metallopeptidase domain 23		Intracellular and membrane	Predicted intracellular proteins, Predicted membrane proteins			CCBE1
ADAM28	ENSG00000042980	ADAM metallopeptidase domain 28	Plasma membrane,Mitochondria	Secreted to blood	Plasma proteins, Predicted membrane proteins, Predicted secreted proteins, Transporters			CCDC85A
ADAM7	ENSG00000069206	ADAM metallopeptidase domain 7		Intracellular and membrane	Disease related genes, Plasma proteins, Predicted intracellular proteins, Predicted membrane proteins			CDH13
ADAM8	ENSG00000151651	ADAM metallopeptidase domain 8		Intracellular and membrane	CD markers, Plasma proteins, Predicted intracellular proteins, Predicted membrane proteins			CRTAC1
ADAM9	ENSG00000168615	ADAM metallopeptidase domain 9	Endoplasmic reticulum,Vesicles	Secreted - unknown location	Cancer-related genes, Disease related genes, Plasma proteins, Predicted membrane proteins, Predicted secreted proteins			HYAL1
ADAMDEC1	ENSG00000134028	ADAM like decysin 1		Secreted in other tissues	Plasma proteins, Predicted intracellular proteins, Predicted secreted proteins			ITLN2
ADAMTS1	ENSG00000154734	ADAM metallopeptidase with thrombospondin type 1 motif 1	Plasma membrane	Secreted to extracellular matrix	Cancer-related genes, Plasma proteins, Predicted intracellular proteins, Predicted membrane proteins, Predicted secreted proteins, Transporters			KL
ADAMTS10	ENSG00000142303	ADAM metallopeptidase with thrombospondin type 1 motif 10		Secreted to extracellular matrix	Disease related genes, Predicted intracellular proteins, Predicted secreted proteins			LAMA3
ADAMTS12	ENSG00000151388	ADAM metallopeptidase with thrombospondin type 1 motif 12	Nucleoli,Mitochondria	Secreted to extracellular matrix	Plasma proteins, Predicted secreted proteins			LIFR
ADAMTS13	ENSG00000160323	ADAM metallopeptidase with thrombospondin type 1 motif 13	Vesicles	Secreted to blood	Disease related genes, Enzymes, Plasma proteins, Potential drug targets, Predicted intracellular proteins, Predicted secreted proteins			MATN3
ADAMTS14	ENSG00000138316	ADAM metallopeptidase with thrombospondin type 1 motif 14		Secreted to extracellular matrix	Cancer-related genes, Plasma proteins, Predicted secreted proteins			OLFML2A
ADAMTS15	ENSG00000166106	ADAM metallopeptidase with thrombospondin type 1 motif 15	Cytosol	Secreted to extracellular matrix	Predicted secreted proteins			P3H2
ADAMTS16	ENSG00000145536	ADAM metallopeptidase with thrombospondin type 1 motif 16	Nucleoplasm,Nuclear membrane,Midbody ring,Mitochondria	Secreted to extracellular matrix	Predicted secreted proteins			PCDH12
ADAMTS17	ENSG00000140470	ADAM metallopeptidase with thrombospondin type 1 motif 17	Nucleoplasm	Secreted to extracellular matrix	Disease related genes, Predicted intracellular proteins, Predicted secreted proteins			PCYOX1
ADAMTS18	ENSG00000140873	ADAM metallopeptidase with thrombospondin type 1 motif 18	Midbody,Mitotic spindle	Secreted to extracellular matrix	Cancer-related genes, Disease related genes, Predicted intracellular proteins, Predicted secreted proteins			PDZD2
ADAMTS19	ENSG00000145808	ADAM metallopeptidase with thrombospondin type 1 motif 19	Vesicles,Midbody	Secreted to extracellular matrix	Predicted secreted proteins			REPS2
ADAMTS2	ENSG00000087116	ADAM metallopeptidase with thrombospondin type 1 motif 2	Vesicles,Plasma membrane	Secreted to extracellular matrix	Disease related genes, Enzymes, Plasma proteins, Potential drug targets, Predicted intracellular proteins, Predicted secreted proteins			RS1
ADAMTS20	ENSG00000173157	ADAM metallopeptidase with thrombospondin type 1 motif 20		Secreted to extracellular matrix	Cancer-related genes, Predicted intracellular proteins, Predicted secreted proteins			SEMA3B
ADAMTS3	ENSG00000156140	ADAM metallopeptidase with thrombospondin type 1 motif 3	Intermediate filaments	Secreted to extracellular matrix	Cancer-related genes, Predicted secreted proteins			ST6GALNAC5
ADAMTS4	ENSG00000158859	ADAM metallopeptidase with thrombospondin type 1 motif 4	Nuclear speckles	Secreted to extracellular matrix	Cancer-related genes, Enzymes, Predicted intracellular proteins, Predicted membrane proteins, Predicted secreted proteins, Transporters			TUFT1
ADAMTS5	ENSG00000154736	ADAM metallopeptidase with thrombospondin type 1 motif 5	Nucleoplasm	Secreted to extracellular matrix	Cancer-related genes, Predicted secreted proteins			VEGFD
ADAMTS6	ENSG00000049192	ADAM metallopeptidase with thrombospondin type 1 motif 6		Secreted to extracellular matrix	Cancer-related genes, Predicted secreted proteins			WNT3A
ADAMTS7	ENSG00000136378	ADAM metallopeptidase with thrombospondin type 1 motif 7	Vesicles	Secreted to extracellular matrix	Plasma proteins, Predicted secreted proteins			WNT7A
ADAMTS8	ENSG00000134917	ADAM metallopeptidase with thrombospondin type 1 motif 8		Secreted to extracellular matrix	Cancer-related genes, Plasma proteins, Predicted secreted proteins			C12orf49
ADAMTS9	ENSG00000163638	ADAM metallopeptidase with thrombospondin type 1 motif 9	Endoplasmic reticulum,Vesicles	Secreted to extracellular matrix	Cancer-related genes, Plasma proteins, Predicted intracellular proteins, Predicted secreted proteins
ADAMTSL1	ENSG00000178031	ADAMTS like 1	Vesicles	Secreted in other tissues	Predicted intracellular proteins, Predicted secreted proteins			* bold = Secreted to blood
ADAMTSL2	ENSG00000197859	ADAMTS like 2	Vesicles	Secreted in other tissues	Disease related genes, Plasma proteins, Predicted intracellular proteins, Predicted secreted proteins
ADAMTSL3	ENSG00000156218	ADAMTS like 3	Vesicles	Secreted in other tissues	Predicted secreted proteins
ADAMTSL4	ENSG00000143382	ADAMTS like 4	Plasma membrane,Cytosol	Secreted to extracellular matrix	Disease related genes, Predicted secreted proteins
ADAMTSL5	ENSG00000185761	ADAMTS like 5	Golgi apparatus	Secreted to extracellular matrix	Predicted intracellular proteins, Predicted secreted proteins
ADCK1	ENSG00000063761	AarF domain containing kinase 1	Nucleoplasm	Secreted - unknown location	Enzymes, Predicted secreted proteins
ADCYAP1	ENSG00000141433	Adenylate cyclase activating polypeptide 1		Secreted in other tissues	Predicted secreted proteins
ADGRA3	ENSG00000152990	Adhesion G protein-coupled receptor A3		Intracellular and membrane	G-protein coupled receptors, Predicted intracellular proteins, Predicted membrane proteins
ADGRB1	ENSG00000181790	Adhesion G protein-coupled receptor B1		Secreted in brain	Cancer-related genes, G-protein coupled receptors, Plasma proteins, Predicted membrane proteins, Predicted secreted proteins
ADGRE3	ENSG00000131355	Adhesion G protein-coupled receptor E3		Secreted to blood	G-protein coupled receptors, Predicted membrane proteins, Predicted secreted proteins
ADGRE5	ENSG00000123146	Adhesion G protein-coupled receptor E5	Cytosol	Secreted to blood	CD markers, G-protein coupled receptors, Predicted intracellular proteins, Predicted membrane proteins, Predicted secreted proteins, Transporters
ADGRF1	ENSG00000153292	Adhesion G protein-coupled receptor F1		Secreted - unknown location	G-protein coupled receptors, Predicted membrane proteins, Predicted secreted proteins
ADGRG1	ENSG00000205336	Adhesion G protein-coupled receptor G1		Secreted to blood	Disease related genes, G-protein coupled receptors, Potential drug targets, Predicted intracellular proteins, Predicted membrane proteins, Predicted secreted proteins
ADIPOQ	ENSG00000181092	Adiponectin, C1Q and collagen domain containing		Secreted to blood	Candidate cardiovascular disease genes, Disease related genes, Plasma proteins, Potential drug targets, Predicted secreted proteins, Transporters
ADM	ENSG00000148926	Adrenomedullin		Secreted to blood	Cancer-related genes, Plasma proteins, Predicted intracellular proteins, Predicted secreted proteins
ADM2	ENSG00000128165	Adrenomedullin 2		Secreted to blood	Predicted secreted proteins
ADM5	ENSG00000224420	Adrenomedullin 5 (putative)		Secreted - unknown location	Predicted secreted proteins
ADPGK	ENSG00000159322	ADP dependent glucokinase	Centrosome	Intracellular and membrane	Enzymes, Predicted intracellular proteins
ADPRHL2	ENSG00000116863	ADP-ribosylhydrolase like 2	Nucleoplasm	Intracellular and membrane	Enzymes, Predicted intracellular proteins
AEBP1	ENSG00000106624	AE binding protein 1	Nucleoplasm,Vesicles,Cytosol	Secreted - unknown location	Enzymes, Predicted intracellular proteins, Predicted secreted proteins
AFG1L	ENSG00000135537	AFG1 like ATPase	Plasma membrane,Cytosol	Intracellular and membrane	Predicted intracellular proteins
AFM	ENSG00000079557	Afamin		Secreted to blood	Plasma proteins, Predicted secreted proteins
AFP	ENSG00000081051	Alpha fetoprotein	Golgi apparatus,Cytosol	Secreted to blood	Cancer-related genes, Disease related genes, Plasma proteins, Predicted secreted proteins
AGA	ENSG00000038002	Aspartylglucosaminidase		Intracellular and membrane	Disease related genes, Enzymes, Plasma proteins, Potential drug targets, Predicted intracellular proteins
AGER	ENSG00000204305	Advanced glycosylation end-product specific receptor	Nucleoli fibrillar center,Plasma membrane,Cell Junctions	Secreted in other tissues	Cancer-related genes, Plasma proteins, Predicted membrane proteins, Predicted secreted proteins
AGGF1	ENSG00000164252	Angiogenic factor with G-patch and FHA domains 1		Secreted to blood	Disease related genes, Predicted intracellular proteins, Predicted secreted proteins
AGK	ENSG00000006530	Acylglycerol kinase	Vesicles,Mitochondria	Intracellular and membrane	Disease related genes, Enzymes, Potential drug targets, Predicted intracellular proteins
AGPS	ENSG00000018510	Alkylglycerone phosphate synthase	Peroxisomes	Intracellular and membrane	Disease related genes, Enzymes, Plasma proteins, Potential drug targets, Predicted intracellular proteins
AGR2	ENSG00000106541	Anterior gradient 2, protein disulphide isomerase family member	Endoplasmic reticulum	Intracellular and membrane	Predicted intracellular proteins
AGR3	ENSG00000173467	Anterior gradient 3, protein disulphide isomerase family member	Endoplasmic reticulum,Vesicles	Intracellular and membrane	Predicted intracellular proteins
AGRN	ENSG00000188157	Agrin	Plasma membrane,Cytosol	Secreted to extracellular matrix	Disease related genes, Plasma proteins, Predicted intracellular proteins, Predicted membrane proteins, Predicted secreted proteins
AGRP	ENSG00000159723	Agouti related neuropeptide		Secreted in other tissues	Disease related genes, Plasma proteins, Predicted secreted proteins
AGT	ENSG00000135744	Angiotensinogen		Secreted to blood	Candidate cardiovascular disease genes, Disease related genes, Plasma proteins, Predicted secreted proteins
AHSG	ENSG00000145192	Alpha 2-HS glycoprotein	Golgi apparatus	Secreted to blood	Cancer-related genes, Plasma proteins, Predicted secreted proteins
AIMP1	ENSG00000164022	Aminoacyl tRNA synthetase complex interacting multifunctional protein 1	Cytosol	Secreted to blood	Disease related genes, Predicted intracellular proteins, Predicted secreted proteins
AK4	ENSG00000162433	Adenylate kinase 4	Mitochondria	Intracellular and membrane	Enzymes, Predicted intracellular proteins
AKR1B10	ENSG00000198074	Aldo-keto reductase family 1 member B10	Plasma membrane,Cytosol	Secreted in other tissues	Predicted intracellular proteins, Predicted secreted proteins
ALAS2	ENSG00000158578	5'-aminolevulinate synthase 2		Intracellular and membrane	Disease related genes, Enzymes, Potential drug targets, Predicted intracellular proteins
ALB	ENSG00000163631	Albumin	Endoplasmic reticulum,Golgi apparatus	Secreted to blood	Cancer-related genes, Candidate cardiovascular disease genes, Disease related genes, Plasma proteins, Predicted intracellular proteins, Predicted secreted proteins
ALCAM	ENSG00000170017	Activated leukocyte cell adhesion molecule		Intracellular and membrane	Cancer-related genes, CD markers, Plasma proteins, Predicted membrane proteins, Transporters
ALDH9A1	ENSG00000143149	Aldehyde dehydrogenase 9 family member A1	Cytosol	Intracellular and membrane	Enzymes, Plasma proteins, Predicted intracellular proteins
ALG1	ENSG00000033011	ALG1, chitobiosyldiphosphodolichol beta-mannosyltransferase	Nucleoli fibrillar center,Endoplasmic reticulum	Intracellular and membrane	Disease related genes, Enzymes, Potential drug targets, Predicted intracellular proteins, Predicted membrane proteins
ALKAL1	ENSG00000196711	ALK and LTK ligand 1		Secreted - unknown location	Predicted secreted proteins
ALKAL2	ENSG00000189292	ALK and LTK ligand 2		Secreted - unknown location	Predicted intracellular proteins, Predicted secreted proteins
ALKBH1	ENSG00000100601	AlkB homolog 1, histone H2A dioxygenase	Nucleoplasm,Endoplasmic reticulum	Intracellular and membrane	Enzymes, Plasma proteins, Predicted intracellular proteins
ALPI	ENSG00000163295	Alkaline phosphatase, intestinal	Plasma membrane	Intracellular and membrane	Enzymes, Predicted intracellular proteins
ALPL	ENSG00000162551	Alkaline phosphatase, liver/bone/kidney	Cytosol	Intracellular and membrane	Cancer-related genes, Disease related genes, Enzymes, Plasma proteins, Potential drug targets, Predicted intracellular proteins, Predicted membrane proteins
ALPP	ENSG00000163283	Alkaline phosphatase, placental	Plasma membrane	Intracellular and membrane	Cancer-related genes, Enzymes, Plasma proteins, Predicted intracellular proteins
ALPPL2	ENSG00000163286	Alkaline phosphatase, placental like 2	Plasma membrane	Intracellular and membrane	Enzymes, FDA approved drug targets, Plasma proteins, Predicted intracellular proteins
AMBN	ENSG00000178522	Ameloblastin	Nucleoplasm,Vesicles	Secreted in other tissues	Disease related genes, Predicted secreted proteins
AMBP	ENSG00000106927	Alpha-1-microglobulin/bikunin precursor	Golgi apparatus,Vesicles,Cytosol	Secreted to blood	Plasma proteins, Predicted intracellular proteins, Predicted secreted proteins
AMELX	ENSG00000125363	Amelogenin, X-linked		Secreted in other tissues	Disease related genes, Predicted secreted proteins
AMELY	ENSG00000099721	Amelogenin, Y-linked		Secreted in other tissues	Predicted secreted proteins
AMH	ENSG00000104899	Anti-Mullerian hormone	Vesicles,Aggresome	Secreted to blood	Disease related genes, Predicted secreted proteins
AMPD1	ENSG00000116748	Adenosine monophosphate deaminase 1		Intracellular and membrane	Disease related genes, Enzymes, Potential drug targets, Predicted intracellular proteins
AMTN	ENSG00000187689	Amelotin		Secreted in other tissues	Disease related genes, Predicted secreted proteins
AMY1A	ENSG00000237763	Amylase, alpha 1A (salivary)		Secreted to digestive system	Enzymes, Predicted secreted proteins
AMY1B	ENSG00000174876	Amylase, alpha 1B (salivary)		Secreted to digestive system	Enzymes, Predicted secreted proteins
AMY1C	ENSG00000187733	Amylase, alpha 1C (salivary)		Secreted to digestive system	Enzymes, Predicted secreted proteins
AMY2A	ENSG00000243480	Amylase, alpha 2A (pancreatic)		Secreted to digestive system	Enzymes, FDA approved drug targets, Predicted secreted proteins
AMY2B	ENSG00000240038	Amylase, alpha 2B (pancreatic)		Secreted to digestive system	Enzymes, Plasma proteins, Predicted secreted proteins
ANG	ENSG00000214274	Angiogenin	Nucleoli,Nucleoli rim,Mitotic chromosome,Actin filaments	Secreted to blood	Cancer-related genes, Disease related genes, Plasma proteins, Predicted secreted proteins
ANGEL1	ENSG00000013523	Angel homolog 1	Nucleoplasm	Intracellular and membrane	Predicted intracellular proteins
ANGPT1	ENSG00000154188	Angiopoietin 1		Secreted to blood	Cancer-related genes, Plasma proteins, Predicted intracellular proteins, Predicted secreted proteins, RAS pathway related proteins
ANGPT2	ENSG00000091879	Angiopoietin 2		Secreted to blood	Cancer-related genes, Plasma proteins, Predicted secreted proteins, RAS pathway related proteins
ANGPT4	ENSG00000101280	Angiopoietin 4		Secreted to blood	Predicted secreted proteins, RAS pathway related proteins
ANGPTL1	ENSG00000116194	Angiopoietin like 1		Secreted to blood	Predicted secreted proteins
ANGPTL2	ENSG00000136859	Angiopoietin like 2	Golgi apparatus	Secreted to blood	Predicted intracellular proteins, Predicted secreted proteins
ANGPTL3	ENSG00000132855	Angiopoietin like 3		Secreted to blood	Disease related genes, Plasma proteins, Predicted secreted proteins
ANGPTL4	ENSG00000167772	Angiopoietin like 4	Nucleoplasm,Vesicles	Secreted to blood	Plasma proteins, Predicted intracellular proteins, Predicted secreted proteins
ANGPTL5	ENSG00000187151	Angiopoietin like 5		Secreted in other tissues	Predicted secreted proteins
ANGPTL6	ENSG00000130812	Angiopoietin like 6		Secreted to blood	Plasma proteins, Predicted secreted proteins
ANGPTL7	ENSG00000171819	Angiopoietin like 7		Secreted in other tissues	Predicted secreted proteins
ANGPTL8	ENSG00000130173	Angiopoietin like 8	Nucleoplasm,Golgi apparatus	Secreted to blood	Plasma proteins, Predicted intracellular proteins, Predicted secreted proteins
ANK1	ENSG00000029534	Ankyrin 1		Intracellular and membrane	Disease related genes, Plasma proteins, Potential drug targets, Predicted intracellular proteins, Transporters
ANKDD1A	ENSG00000166839	Ankyrin repeat and death domain containing 1A	Nucleoplasm	Secreted - unknown location	Predicted intracellular proteins, Predicted secreted proteins
ANO7	ENSG00000146205	Anoctamin 7		Intracellular and membrane	Predicted intracellular proteins, Predicted membrane proteins, Transporters
ANOS1	ENSG00000011201	Anosmin 1		Secreted in brain	Disease related genes, Predicted secreted proteins
ANTXR1	ENSG00000169604	Anthrax toxin receptor 1	Vesicles	Intracellular and membrane	Disease related genes, Plasma proteins, Predicted intracellular proteins, Predicted membrane proteins
ANTXR2	ENSG00000163297	Anthrax toxin receptor 2		Intracellular and membrane	Disease related genes, Plasma proteins, Predicted membrane proteins
ANXA1	ENSG00000135046	Annexin A1	Nucleoplasm,Plasma membrane,Cytosol	Secreted to blood	Cancer-related genes, FDA approved drug targets, Plasma proteins, Predicted intracellular proteins, Predicted secreted proteins, Transporters
ANXA2	ENSG00000182718	Annexin A2	Plasma membrane,Cytosol	Secreted to blood	Cancer-related genes, Plasma proteins, Predicted intracellular proteins, Predicted secreted proteins, Transporters
AOAH	ENSG00000136250	Acyloxyacyl hydrolase	Vesicles	Secreted to blood	Enzymes, Predicted secreted proteins
AOC1	ENSG00000002726	Amine oxidase, copper containing 1		Secreted in other tissues	Enzymes, Predicted secreted proteins
AOC2	ENSG00000131480	Amine oxidase, copper containing 2		Intracellular and membrane	Enzymes, Predicted intracellular proteins
AOC3	ENSG00000131471	Amine oxidase, copper containing 3	Golgi apparatus,Cytosol	Secreted - unknown location	Cancer-related genes, Enzymes, FDA approved drug targets, Plasma proteins, Predicted intracellular proteins, Predicted secreted proteins
AP000790.4	ENSG00000285010			Secreted - unknown location	Predicted secreted proteins
AP002347.1	ENSG00000285231			Secreted - unknown location	Predicted secreted proteins
APCS	ENSG00000132703	Amyloid P component, serum		Secreted to blood	Disease related genes, Plasma proteins, Potential drug targets, Predicted secreted proteins, Transporters
APELA	ENSG00000248329	Apelin receptor early endogenous ligand		Secreted in other tissues	Predicted secreted proteins
APLN	ENSG00000171388	Apelin		Secreted in other tissues	Predicted secreted proteins
APOA1	ENSG00000118137	Apolipoprotein A1	Vesicles,Cytosol	Secreted to blood	Cancer-related genes, Candidate cardiovascular disease genes, Disease related genes, Plasma proteins, Predicted intracellular proteins, Predicted secreted proteins
APOA2	ENSG00000158874	Apolipoprotein A2		Secreted to blood	Cancer-related genes, Candidate cardiovascular disease genes, Plasma proteins, Predicted intracellular proteins, Predicted secreted proteins
APOA4	ENSG00000110244	Apolipoprotein A4	Vesicles	Secreted to blood	Candidate cardiovascular disease genes, Plasma proteins, Predicted secreted proteins
APOA5	ENSG00000110243	Apolipoprotein A5		Secreted to blood	Disease related genes, Plasma proteins, Predicted secreted proteins
APOB	ENSG00000084674	Apolipoprotein B	Vesicles,Cytosol	Secreted to blood	Candidate cardiovascular disease genes, Disease related genes, Plasma proteins, Predicted secreted proteins
APOC1	ENSG00000130208	Apolipoprotein C1		Secreted to blood	Cancer-related genes, Candidate cardiovascular disease genes, Plasma proteins, Predicted secreted proteins
APOC2	ENSG00000234906	Apolipoprotein C2		Secreted to blood	Candidate cardiovascular disease genes, Disease related genes, Plasma proteins, Predicted secreted proteins
APOC3	ENSG00000110245	Apolipoprotein C3	Nucleoplasm,Nucleoli,Cell Junctions	Secreted to blood	Cancer-related genes, Candidate cardiovascular disease genes, Disease related genes, Plasma proteins, Predicted secreted proteins
APOC4	ENSG00000267467	Apolipoprotein C4		Secreted to blood	Plasma proteins, Predicted secreted proteins
APOD	ENSG00000189058	Apolipoprotein D	Plasma membrane	Secreted to blood	Cancer-related genes, Candidate cardiovascular disease genes, Plasma proteins, Predicted secreted proteins
APOE	ENSG00000130203	Apolipoprotein E	Vesicles	Secreted to blood	Cancer-related genes, Candidate cardiovascular disease genes, Disease related genes, Plasma proteins, Predicted secreted proteins
APOF	ENSG00000175336	Apolipoprotein F		Secreted to blood	Plasma proteins, Predicted secreted proteins
APOH	ENSG00000091583	Apolipoprotein H	Golgi apparatus	Secreted to blood	Candidate cardiovascular disease genes, Plasma proteins, Predicted intracellular proteins, Predicted secreted proteins
APOL1	ENSG00000100342	Apolipoprotein L1		Secreted to blood	Candidate cardiovascular disease genes, Disease related genes, Plasma proteins, Predicted membrane proteins, Predicted secreted proteins
APOL3	ENSG00000128284	Apolipoprotein L3		Intracellular and membrane	Predicted intracellular proteins
APOL4	ENSG00000100336	Apolipoprotein L4	Vesicles	Secreted to blood	Plasma proteins, Predicted intracellular proteins, Predicted membrane proteins, Predicted secreted proteins
APOM	ENSG00000204444	Apolipoprotein M	Golgi apparatus	Secreted to blood	Plasma proteins, Predicted intracellular proteins, Predicted secreted proteins
APOO	ENSG00000184831	Apolipoprotein O	Mitochondria,Cytosol	Secreted to blood	Predicted intracellular proteins, Predicted membrane proteins, Predicted secreted proteins
APOOL	ENSG00000155008	Apolipoprotein O like	Mitochondria	Intracellular and membrane	Predicted intracellular proteins
ARHGAP6	ENSG00000047648	Rho GTPase activating protein 6	Cytosol	Intracellular and membrane	Plasma proteins, Predicted intracellular proteins
ARMC5	ENSG00000140691	Armadillo repeat containing 5	Nucleoplasm,Focal adhesion sites,Cytosol	Intracellular and membrane	Disease related genes, Predicted intracellular proteins
ARNTL	ENSG00000133794	Aryl hydrocarbon receptor nuclear translocator like	Nucleoplasm,Vesicles	Intracellular and membrane	Predicted intracellular proteins, Transcription factors
ARSA	ENSG00000100299	Arylsulfatase A	Golgi apparatus,Cytosol	Intracellular and membrane	Disease related genes, Enzymes, Potential drug targets, Predicted intracellular proteins
ARSB	ENSG00000113273	Arylsulfatase B	Golgi apparatus	Intracellular and membrane	Disease related genes, Enzymes, Plasma proteins, Potential drug targets, Predicted intracellular proteins
ARSF	ENSG00000062096	Arylsulfatase F	Cytosol	Secreted in other tissues	Predicted membrane proteins, Predicted secreted proteins
ARSG	ENSG00000141337	Arylsulfatase G		Intracellular and membrane	Predicted intracellular proteins
ARSI	ENSG00000183876	Arylsulfatase family member I	Golgi apparatus	Secreted in other tissues	Predicted intracellular proteins, Predicted secreted proteins
ARSJ	ENSG00000180801	Arylsulfatase family member J	Actin filaments	Secreted in other tissues	Predicted intracellular proteins, Predicted secreted proteins
ARSK	ENSG00000164291	Arylsulfatase family member K	Nucleoplasm,Vesicles	Secreted in other tissues	Plasma proteins, Predicted secreted proteins
ART3	ENSG00000156219	ADP-ribosyltransferase 3		Intracellular and membrane	Enzymes, Predicted intracellular proteins, Predicted membrane proteins
ART4	ENSG00000111339	ADP-ribosyltransferase 4 (Dombrock blood group)	Rods & Rings	Secreted to blood	Blood group antigen proteins, CD markers, Enzymes, Predicted membrane proteins, Predicted secreted proteins
ART5	ENSG00000167311	ADP-ribosyltransferase 5		Secreted in other tissues	Enzymes, Predicted intracellular proteins, Predicted secreted proteins
ARTN	ENSG00000117407	Artemin		Secreted in other tissues	Predicted intracellular proteins, Predicted secreted proteins
ASAH1	ENSG00000104763	N-acylsphingosine amidohydrolase 1		Intracellular and membrane	Disease related genes, Enzymes, Potential drug targets, Predicted intracellular proteins
ASAH2	ENSG00000188611	N-acylsphingosine amidohydrolase 2	Focal adhesion sites	Intracellular and membrane	Enzymes, Predicted intracellular proteins
ASCL1	ENSG00000139352	Achaete-scute family bHLH transcription factor 1	Nucleoplasm,Cytosol	Intracellular and membrane	Predicted intracellular proteins, Transcription factors
ASGR1	ENSG00000141505	Asialoglycoprotein receptor 1	Vesicles,Cell Junctions	Intracellular and membrane	Predicted intracellular proteins
ASIP	ENSG00000101440	Agouti signaling protein	Vesicles	Secreted to blood	Predicted secreted proteins
ASPN	ENSG00000106819	Asporin	Nucleoplasm,Cytosol	Secreted to extracellular matrix	Disease related genes, Plasma proteins, Predicted secreted proteins
ASTL	ENSG00000188886	Astacin like metalloendopeptidase		Secreted in female reproductive system	Enzymes, Predicted secreted proteins
ATAD5	ENSG00000176208	ATPase family, AAA domain containing 5	Nucleoplasm,Cytokinetic bridge,Centriolar satellite,Cytosol	Intracellular and membrane	Predicted intracellular proteins
ATAT1	ENSG00000137343	Alpha tubulin acetyltransferase 1	Golgi apparatus,Cytosol	Intracellular and membrane	Enzymes, Predicted intracellular proteins
ATG2A	ENSG00000110046	Autophagy related 2A	Nucleoplasm,Vesicles	Intracellular and membrane	Predicted intracellular proteins, Transporters
ATG5	ENSG00000057663	Autophagy related 5	Centrosome	Intracellular and membrane	Disease related genes, Potential drug targets, Predicted intracellular proteins, Transporters
ATMIN	ENSG00000166454	ATM interactor	Nuclear bodies	Intracellular and membrane	Predicted intracellular proteins
ATP5PB	ENSG00000116459	ATP synthase peripheral stalk-membrane subunit b	Mitochondria	Intracellular and membrane	Predicted intracellular proteins, Predicted membrane proteins
ATPAF1	ENSG00000123472	ATP synthase mitochondrial F1 complex assembly factor 1	Mitochondria	Intracellular and membrane	Predicted intracellular proteins
ATRN	ENSG00000088812	Attractin	Cytosol	Secreted to blood	Plasma proteins, Predicted membrane proteins, Predicted secreted proteins
AUH	ENSG00000148090	AU RNA binding methylglutaconyl-CoA hydratase		Intracellular and membrane	Disease related genes, Enzymes, Plasma proteins, Potential drug targets, Predicted intracellular proteins
AVP	ENSG00000101200	Arginine vasopressin		Secreted to blood	Disease related genes, Predicted secreted proteins
AZGP1	ENSG00000160862	Alpha-2-glycoprotein 1, zinc-binding	Nucleoplasm,Vesicles	Secreted to blood	Cancer-related genes, Plasma proteins, Predicted intracellular proteins, Predicted secreted proteins
AZU1	ENSG00000172232	Azurocidin 1	Vesicles	Secreted to blood	Enzymes, Plasma proteins, Predicted intracellular proteins, Predicted secreted proteins
B2M	ENSG00000166710	Beta-2-microglobulin	Golgi apparatus,Plasma membrane,Cytosol	Intracellular and membrane	Cancer-related genes, Disease related genes, Plasma proteins, Predicted intracellular proteins
B3GALNT2	ENSG00000162885	Beta-1,3-N-acetylgalactosaminyltransferase 2	Nucleoplasm,Golgi apparatus	Intracellular and membrane	Disease related genes, Enzymes, Potential drug targets, Predicted intracellular proteins
B3GALT5	ENSG00000183778	Beta-1,3-galactosyltransferase 5		Intracellular and membrane	Predicted intracellular proteins
B3GAT1	ENSG00000109956	Beta-1,3-glucuronyltransferase 1	Vesicles	Secreted in brain	Enzymes, Predicted intracellular proteins, Predicted secreted proteins
B3GAT3	ENSG00000149541	Beta-1,3-glucuronyltransferase 3		Intracellular and membrane	Disease related genes, Enzymes, Potential drug targets, Predicted intracellular proteins
B3GLCT	ENSG00000187676	Beta 3-glucosyltransferase		Intracellular and membrane	Disease related genes, Predicted intracellular proteins
B3GNT3	ENSG00000179913	UDP-GlcNAc:betaGal beta-1,3-N-acetylglucosaminyltransferase 3		Intracellular and membrane	Enzymes, Predicted intracellular proteins
B3GNT6	ENSG00000198488	UDP-GlcNAc:betaGal beta-1,3-N-acetylglucosaminyltransferase 6		Intracellular and membrane	Enzymes, Predicted intracellular proteins
B3GNT7	ENSG00000156966	UDP-GlcNAc:betaGal beta-1,3-N-acetylglucosaminyltransferase 7	Golgi apparatus,Mitotic spindle,Cytosol	Intracellular and membrane	Predicted intracellular proteins
B3GNT8	ENSG00000177191	UDP-GlcNAc:betaGal beta-1,3-N-acetylglucosaminyltransferase 8		Intracellular and membrane	Predicted intracellular proteins
B3GNT9	ENSG00000237172	UDP-GlcNAc:betaGal beta-1,3-N-acetylglucosaminyltransferase 9	Nucleoli fibrillar center,Golgi apparatus	Intracellular and membrane	Predicted intracellular proteins
B4GALNT1	ENSG00000135454	Beta-1,4-N-acetyl-galactosaminyltransferase 1		Intracellular and membrane	Disease related genes, Enzymes, Potential drug targets, Predicted intracellular proteins
B4GALNT3	ENSG00000139044	Beta-1,4-N-acetyl-galactosaminyltransferase 3	Golgi apparatus,Vesicles	Intracellular and membrane	Enzymes, Predicted intracellular proteins
B4GALNT4	ENSG00000182272	Beta-1,4-N-acetyl-galactosaminyltransferase 4	Nucleoplasm,Vesicles,Cytosol	Intracellular and membrane	Enzymes, Predicted intracellular proteins
B4GALT1	ENSG00000086062	Beta-1,4-galactosyltransferase 1	Golgi apparatus	Intracellular and membrane	Disease related genes, Enzymes, Plasma proteins, Potential drug targets, Predicted membrane proteins
B4GALT4	ENSG00000121578	Beta-1,4-galactosyltransferase 4	Golgi apparatus	Intracellular and membrane	Enzymes, Predicted intracellular proteins
B4GALT5	ENSG00000158470	Beta-1,4-galactosyltransferase 5		Intracellular and membrane	Predicted intracellular proteins
B4GALT6	ENSG00000118276	Beta-1,4-galactosyltransferase 6		Intracellular and membrane	Enzymes, Predicted intracellular proteins
B4GAT1	ENSG00000174684	Beta-1,4-glucuronyltransferase 1		Intracellular and membrane	Disease related genes, Plasma proteins, Predicted intracellular proteins
B9D1	ENSG00000108641	B9 domain containing 1		Intracellular and membrane	Disease related genes, Predicted intracellular proteins
BACE2	ENSG00000182240	Beta-site APP-cleaving enzyme 2		Intracellular and membrane	Enzymes, Predicted intracellular proteins, Predicted membrane proteins, Transporters
BAG6	ENSG00000204463	BCL2 associated athanogene 6	Nucleoplasm,Cytosol	Intracellular and membrane	Predicted intracellular proteins
BCAN	ENSG00000132692	Brevican		Secreted in brain	Plasma proteins, Predicted secreted proteins
BCHE	ENSG00000114200	Butyrylcholinesterase		Secreted to blood	Disease related genes, Enzymes, FDA approved drug targets, Plasma proteins, Predicted intracellular proteins, Predicted secreted proteins
BCKDHB	ENSG00000083123	Branched chain keto acid dehydrogenase E1 subunit beta	Nucleoli,Mitochondria	Intracellular and membrane	Disease related genes, Enzymes, Potential drug targets, Predicted intracellular proteins
BDNF	ENSG00000176697	Brain derived neurotrophic factor	Nuclear speckles,Mitochondria	Secreted to blood	Cancer-related genes, Disease related genes, Plasma proteins, Predicted intracellular proteins, Predicted membrane proteins, Predicted secreted proteins, RAS pathway related proteins
BGLAP	ENSG00000242252	Bone gamma-carboxyglutamate protein		Secreted to blood	FDA approved drug targets, Predicted secreted proteins
BGN	ENSG00000182492	Biglycan	Endoplasmic reticulum,Golgi apparatus	Secreted to extracellular matrix	Disease related genes, Predicted secreted proteins
BMP1	ENSG00000168487	Bone morphogenetic protein 1		Secreted to extracellular matrix	Disease related genes, Enzymes, Plasma proteins, Potential drug targets, Predicted secreted proteins
BMP10	ENSG00000163217	Bone morphogenetic protein 10		Secreted to blood	Predicted secreted proteins
BMP15	ENSG00000130385	Bone morphogenetic protein 15		Secreted in other tissues	Disease related genes, Predicted secreted proteins
BMP2	ENSG00000125845	Bone morphogenetic protein 2	Vesicles	Secreted to blood	Cancer-related genes, Predicted secreted proteins
BMP3	ENSG00000152785	Bone morphogenetic protein 3		Secreted in other tissues	Plasma proteins, Predicted secreted proteins
BMP4	ENSG00000125378	Bone morphogenetic protein 4		Secreted to blood	Cancer-related genes, Disease related genes, Predicted intracellular proteins, Predicted secreted proteins
BMP5	ENSG00000112175	Bone morphogenetic protein 5		Secreted - unknown location	Predicted intracellular proteins, Predicted secreted proteins
BMP6	ENSG00000153162	Bone morphogenetic protein 6	Mitochondria	Secreted to blood	Predicted secreted proteins
BMP7	ENSG00000101144	Bone morphogenetic protein 7	Nucleoplasm,Nucleoli,Vesicles	Secreted to blood	Predicted intracellular proteins, Predicted secreted proteins
BMP8A	ENSG00000183682	Bone morphogenetic protein 8a		Secreted to blood	Predicted secreted proteins
BMP8B	ENSG00000116985	Bone morphogenetic protein 8b		Secreted to blood	Predicted secreted proteins
BMPER	ENSG00000164619	BMP binding endothelial regulator		Secreted to extracellular matrix	Disease related genes, Plasma proteins, Predicted secreted proteins
BOC	ENSG00000144857	BOC cell adhesion associated, oncogene regulated	Nucleoplasm,Nuclear bodies,Plasma membrane	Intracellular and membrane	Predicted intracellular proteins, Predicted membrane proteins
BOLA1	ENSG00000178096	BolA family member 1		Intracellular and membrane	Predicted intracellular proteins
BPI	ENSG00000101425	Bactericidal/permeability-increasing protein		Secreted to blood	Predicted intracellular proteins, Predicted secreted proteins, Transporters
BPIFA1	ENSG00000198183	BPI fold containing family A member 1		Secreted in other tissues	Plasma proteins, Predicted secreted proteins
BPIFA2	ENSG00000131050	BPI fold containing family A member 2		Secreted to digestive system	Predicted secreted proteins
BPIFA3	ENSG00000131059	BPI fold containing family A member 3		Secreted in male reproductive system	Predicted secreted proteins
BPIFB1	ENSG00000125999	BPI fold containing family B member 1		Secreted in other tissues	Plasma proteins, Predicted secreted proteins
BPIFB2	ENSG00000078898	BPI fold containing family B member 2	Vesicles	Intracellular and membrane	Plasma proteins, Predicted intracellular proteins, Transporters
BPIFB3	ENSG00000186190	BPI fold containing family B member 3		Intracellular and membrane	Plasma proteins, Predicted intracellular proteins
BPIFB4	ENSG00000186191	BPI fold containing family B member 4		Secreted - unknown location	Predicted secreted proteins
BPIFB6	ENSG00000167104	BPI fold containing family B member 6		Intracellular and membrane	Predicted intracellular proteins
BPIFC	ENSG00000184459	BPI fold containing family C		Secreted in other tissues	Predicted intracellular proteins, Predicted secreted proteins
BRINP1	ENSG00000078725	BMP/retinoic acid inducible neural specific 1	Microtubules	Intracellular and membrane	Predicted intracellular proteins, Transporters
BRINP2	ENSG00000198797	BMP/retinoic acid inducible neural specific 2		Secreted in other tissues	Predicted secreted proteins, Transporters
BRINP3	ENSG00000162670	BMP/retinoic acid inducible neural specific 3		Secreted in other tissues	Predicted intracellular proteins, Predicted secreted proteins
BSPH1	ENSG00000188334	Binder of sperm protein homolog 1		Secreted in male reproductive system	Predicted secreted proteins
BST1	ENSG00000109743	Bone marrow stromal cell antigen 1		Intracellular and membrane	CD markers, Enzymes, Plasma proteins, Predicted intracellular proteins
BTBD17	ENSG00000204347	BTB domain containing 17		Secreted in brain	Predicted secreted proteins
BTC	ENSG00000174808	Betacellulin		Secreted to blood	Predicted intracellular proteins, Predicted membrane proteins, Predicted secreted proteins
BTD	ENSG00000169814	Biotinidase		Secreted to blood	Disease related genes, Enzymes, Plasma proteins, Potential drug targets, Predicted intracellular proteins, Predicted secreted proteins
BTN1A1	ENSG00000124557	Butyrophilin subfamily 1 member A1		Secreted in female reproductive system	Predicted membrane proteins, Predicted secreted proteins
BX248415.1	ENSG00000276911			Secreted to blood	Predicted secreted proteins
C10orf95	ENSG00000120055	Chromosome 10 open reading frame 95		Secreted - unknown location	Predicted secreted proteins
C10orf99	ENSG00000188373	Chromosome 10 open reading frame 99		Secreted in other tissues	Predicted secreted proteins
C11orf45	ENSG00000174370	Chromosome 11 open reading frame 45	Cytosol	Secreted - unknown location	Predicted secreted proteins
C11orf94	ENSG00000234776	Chromosome 11 open reading frame 94		Secreted in male reproductive system	Predicted secreted proteins
C12orf10	ENSG00000139637	Chromosome 12 open reading frame 10	Nucleoplasm	Intracellular and membrane	Predicted intracellular proteins
C12orf49	ENSG00000111412	Chromosome 12 open reading frame 49		Secreted - unknown location	Predicted intracellular proteins, Predicted secreted proteins
C12orf73	ENSG00000204954	Chromosome 12 open reading frame 73	Plasma membrane,Centrosome,Mitochondria	Secreted - unknown location	Predicted secreted proteins
C14orf93	ENSG00000100802	Chromosome 14 open reading frame 93	Nucleoplasm,Plasma membrane	Secreted - unknown location	Predicted intracellular proteins, Predicted secreted proteins
C15orf61	ENSG00000189227	Chromosome 15 open reading frame 61	Nucleoli,Vesicles,Cytosol	Secreted - unknown location	Predicted intracellular proteins, Predicted secreted proteins
C16orf89	ENSG00000153446	Chromosome 16 open reading frame 89		Secreted to blood	Predicted secreted proteins
C17orf67	ENSG00000214226	Chromosome 17 open reading frame 67		Secreted - unknown location	Predicted secreted proteins
C17orf99	ENSG00000187997	Chromosome 17 open reading frame 99		Secreted to blood	Predicted intracellular proteins, Predicted secreted proteins
C18orf54	ENSG00000166845	Chromosome 18 open reading frame 54	Nucleoplasm	Secreted in male reproductive system	Predicted intracellular proteins, Predicted secreted proteins
C19orf47	ENSG00000160392	Chromosome 19 open reading frame 47	Nucleoplasm	Intracellular and membrane	Predicted intracellular proteins
C19orf70	ENSG00000174917	Chromosome 19 open reading frame 70	Nucleoplasm,Mitochondria	Intracellular and membrane	Predicted intracellular proteins
C1orf198	ENSG00000119280	Chromosome 1 open reading frame 198	Cytosol	Intracellular and membrane	Predicted intracellular proteins
C1orf54	ENSG00000118292	Chromosome 1 open reading frame 54	Plasma membrane	Secreted to blood	Predicted secreted proteins
C1orf56	ENSG00000143443	Chromosome 1 open reading frame 56		Secreted to blood	Predicted secreted proteins
C1QA	ENSG00000173372	Complement C1q A chain		Secreted to blood	Disease related genes, Plasma proteins, Predicted secreted proteins
C1QB	ENSG00000173369	Complement C1q B chain		Secreted to blood	Disease related genes, Plasma proteins, Predicted secreted proteins
C1QBP	ENSG00000108561	Complement C1q binding protein	Plasma membrane,Mitochondria	Intracellular and membrane	Cancer-related genes, Disease related genes, Plasma proteins, Potential drug targets, Predicted intracellular proteins, Transporters
C1QC	ENSG00000159189	Complement C1q C chain		Secreted to blood	Disease related genes, Plasma proteins, Predicted secreted proteins
C1QL1	ENSG00000131094	Complement C1q like 1		Secreted in brain	Plasma proteins, Predicted secreted proteins
C1QL2	ENSG00000144119	Complement C1q like 2		Secreted in brain	Predicted secreted proteins
C1QL3	ENSG00000165985	Complement C1q like 3		Secreted in brain	Predicted secreted proteins
C1QL4	ENSG00000186897	Complement C1q like 4		Secreted in brain	Predicted secreted proteins
C1QTNF1	ENSG00000173918	C1q and TNF related 1	Nucleoplasm,Cytosol	Secreted to blood	Predicted intracellular proteins, Predicted secreted proteins
C1QTNF12	ENSG00000184163	C1q and TNF related 12	Vesicles	Secreted to blood	Predicted secreted proteins
C1QTNF2	ENSG00000145861	C1q and TNF related 2	Golgi apparatus,Centrosome	Secreted to blood	Predicted secreted proteins
C1QTNF3	ENSG00000082196	C1q and TNF related 3	Golgi apparatus	Secreted to blood	Plasma proteins, Predicted secreted proteins
C1QTNF4	ENSG00000172247	C1q and TNF related 4		Secreted in brain	Predicted secreted proteins
C1QTNF5	ENSG00000223953	C1q and TNF related 5		Secreted to blood	Disease related genes, Predicted secreted proteins
C1QTNF6	ENSG00000133466	C1q and TNF related 6	Nucleoplasm	Secreted to blood	Predicted intracellular proteins, Predicted secreted proteins
C1QTNF7	ENSG00000163145	C1q and TNF related 7	Vesicles	Secreted to blood	Plasma proteins, Predicted secreted proteins
C1QTNF8	ENSG00000184471	C1q and TNF related 8		Secreted - unknown location	Predicted secreted proteins
C1QTNF9	ENSG00000240654	C1q and TNF related 9		Secreted to blood	Predicted secreted proteins, Transporters
C1QTNF9B	ENSG00000205863	C1q and TNF related 9B		Secreted - unknown location	Predicted secreted proteins
C1R	ENSG00000159403	Complement C1r	Nucleoplasm,Cytosol	Secreted to blood	Disease related genes, Enzymes, FDA approved drug targets, Plasma proteins, Predicted intracellular proteins, Predicted secreted proteins
C1RL	ENSG00000139178	Complement C1r subcomponent like		Secreted to blood	Enzymes, Plasma proteins, Predicted intracellular proteins, Predicted secreted proteins
C1S	ENSG00000182326	Complement C1s	Nucleoplasm,Cytosol	Secreted to blood	Disease related genes, Enzymes, FDA approved drug targets, Plasma proteins, Predicted intracellular proteins, Predicted secreted proteins
C2	ENSG00000166278	Complement C2		Secreted to blood	Disease related genes, Enzymes, Plasma proteins, Potential drug targets, Predicted intracellular proteins, Predicted secreted proteins
C21orf33	ENSG00000160221	Chromosome 21 open reading frame 33	Centrosome,Mitochondria	Intracellular and membrane	Predicted intracellular proteins
C21orf62	ENSG00000205929	Chromosome 21 open reading frame 62		Secreted - unknown location	Predicted intracellular proteins, Predicted secreted proteins
C22orf15	ENSG00000169314	Chromosome 22 open reading frame 15		Secreted in female reproductive system	Predicted secreted proteins
C22orf46	ENSG00000184208	Chromosome 22 open reading frame 46	Nucleoplasm,Nucleoli	Secreted - unknown location	Predicted secreted proteins
C2CD2	ENSG00000157617	C2 calcium dependent domain containing 2	Nucleoplasm	Intracellular and membrane	Predicted intracellular proteins
C2orf40	ENSG00000119147	Chromosome 2 open reading frame 40		Secreted to blood	Predicted intracellular proteins, Predicted secreted proteins
C2orf66	ENSG00000187944	Chromosome 2 open reading frame 66	Nucleoplasm,Cytosol	Secreted - unknown location	Predicted secreted proteins
C2orf69	ENSG00000178074	Chromosome 2 open reading frame 69		Secreted - unknown location	Predicted secreted proteins
C3	ENSG00000125730	Complement C3		Secreted to blood	Candidate cardiovascular disease genes, Disease related genes, FDA approved drug targets, Plasma proteins, Predicted intracellular proteins, Predicted secreted proteins
C3orf33	ENSG00000174928	Chromosome 3 open reading frame 33	Nucleoplasm,Cytosol	Secreted - unknown location	Predicted intracellular proteins, Predicted secreted proteins
C3orf58	ENSG00000181744	Chromosome 3 open reading frame 58		Secreted in other tissues	Disease related genes, Predicted intracellular proteins, Predicted secreted proteins
C4A	ENSG00000244731	Complement C4A (Rodgers blood group)		Secreted to blood	Blood group antigen proteins, Disease related genes, FDA approved drug targets, Plasma proteins, Predicted secreted proteins
C4B	ENSG00000224389	Complement C4B (Chido blood group)		Secreted to blood	Blood group antigen proteins, Disease related genes, FDA approved drug targets, Plasma proteins, Predicted secreted proteins
C4BPA	ENSG00000123838	Complement component 4 binding protein alpha		Secreted to blood	Plasma proteins, Predicted secreted proteins
C4BPB	ENSG00000123843	Complement component 4 binding protein beta		Secreted to blood	Plasma proteins, Predicted secreted proteins
C4orf48	ENSG00000243449	Chromosome 4 open reading frame 48	Cytosol	Secreted to blood	Predicted secreted proteins
C5	ENSG00000106804	Complement C5		Secreted to blood	Disease related genes, FDA approved drug targets, Plasma proteins, Predicted secreted proteins
C5orf38	ENSG00000186493	Chromosome 5 open reading frame 38	Golgi apparatus,Vesicles	Secreted - unknown location	Predicted intracellular proteins, Predicted secreted proteins
C5orf46	ENSG00000178776	Chromosome 5 open reading frame 46	Nuclear speckles,Mitochondria	Secreted in other tissues	Predicted secreted proteins
C6	ENSG00000039537	Complement C6		Secreted to blood	Cancer-related genes, Disease related genes, Plasma proteins, Potential drug targets, Predicted secreted proteins, Transporters
C6orf120	ENSG00000185127	Chromosome 6 open reading frame 120		Secreted to blood	Predicted secreted proteins
C6orf15	ENSG00000204542	Chromosome 6 open reading frame 15		Secreted - unknown location	Predicted secreted proteins
C6orf58	ENSG00000184530	Chromosome 6 open reading frame 58		Secreted to digestive system	Predicted secreted proteins
C7	ENSG00000112936	Complement C7		Secreted to blood	Cancer-related genes, Disease related genes, Plasma proteins, Predicted secreted proteins
C8A	ENSG00000157131	Complement C8 alpha chain		Secreted to blood	Disease related genes, Plasma proteins, Potential drug targets, Predicted secreted proteins, Transporters
C8B	ENSG00000021852	Complement C8 beta chain		Secreted to blood	Disease related genes, Plasma proteins, Predicted intracellular proteins, Predicted secreted proteins
C8G	ENSG00000176919	Complement C8 gamma chain		Secreted to blood	Plasma proteins, Predicted secreted proteins
C9	ENSG00000113600	Complement C9		Secreted to blood	Disease related genes, Plasma proteins, Predicted secreted proteins
C9orf47	ENSG00000186354	Chromosome 9 open reading frame 47		Secreted - unknown location	Predicted secreted proteins
C9orf72	ENSG00000147894	Chromosome 9 open reading frame 72	Vesicles,Midbody ring,Cytosol	Secreted - unknown location	Disease related genes, Predicted intracellular proteins, Predicted secreted proteins
CA10	ENSG00000154975	Carbonic anhydrase 10	Vesicles	Secreted in brain	Predicted intracellular proteins, Predicted secreted proteins
CA11	ENSG00000063180	Carbonic anhydrase 11	Vesicles,Microtubules	Secreted in brain	Predicted intracellular proteins, Predicted secreted proteins
CA6	ENSG00000131686	Carbonic anhydrase 6		Secreted to digestive system	Enzymes, Predicted secreted proteins
CA9	ENSG00000107159	Carbonic anhydrase 9	Plasma membrane	Intracellular and membrane	Enzymes, Predicted intracellular proteins, Predicted membrane proteins
CABLES1	ENSG00000134508	Cdk5 and Abl enzyme substrate 1	Nucleoplasm,Nuclear bodies	Intracellular and membrane	Plasma proteins, Predicted intracellular proteins
CABP1	ENSG00000157782	Calcium binding protein 1		Intracellular and membrane	Predicted intracellular proteins
CACNA2D1	ENSG00000153956	Calcium voltage-gated channel auxiliary subunit alpha2delta 1		Intracellular and membrane	FDA approved drug targets, Plasma proteins, Predicted intracellular proteins, Predicted membrane proteins, Transporters
CADM3	ENSG00000162706	Cell adhesion molecule 3	Cytosol	Intracellular and membrane	Predicted intracellular proteins, Predicted membrane proteins
CALCA	ENSG00000110680	Calcitonin related polypeptide alpha		Secreted to blood	Cancer-related genes, Plasma proteins, Predicted secreted proteins, Transporters
CALCB	ENSG00000175868	Calcitonin related polypeptide beta		Secreted to blood	Plasma proteins, Predicted secreted proteins
CALHM4	ENSG00000164451	Calcium homeostasis modulator family member 4		Intracellular and membrane	Predicted intracellular proteins, Predicted membrane proteins, Transporters
CALR	ENSG00000179218	Calreticulin	Endoplasmic reticulum	Intracellular and membrane	Cancer-related genes, Plasma proteins, Predicted intracellular proteins
CALR3	ENSG00000269058	Calreticulin 3		Intracellular and membrane	Disease related genes, Plasma proteins, Predicted intracellular proteins
CALU	ENSG00000128595	Calumenin	Endoplasmic reticulum	Intracellular and membrane	Plasma proteins, Predicted intracellular proteins
CAMP	ENSG00000164047	Cathelicidin antimicrobial peptide		Secreted to blood	Predicted secreted proteins
CAPG	ENSG00000042493	Capping actin protein, gelsolin like	Nucleoplasm	Intracellular and membrane	Plasma proteins, Predicted intracellular proteins
CARM1	ENSG00000142453	Coactivator associated arginine methyltransferase 1	Nucleoplasm	Intracellular and membrane	Cancer-related genes, Enzymes, Predicted intracellular proteins
CARNS1	ENSG00000172508	Carnosine synthase 1		Intracellular and membrane	Enzymes, Predicted intracellular proteins
CARTPT	ENSG00000164326	CART prepropeptide		Secreted to blood	FDA approved drug targets, Predicted secreted proteins
CASP4	ENSG00000196954	Caspase 4	Plasma membrane,Cytosol	Intracellular and membrane	Cancer-related genes, Enzymes, Predicted intracellular proteins
CASQ1	ENSG00000143318	Calsequestrin 1	Nucleoplasm,Mitochondria	Intracellular and membrane	Disease related genes, Potential drug targets, Predicted intracellular proteins, Transporters
CASQ2	ENSG00000118729	Calsequestrin 2		Intracellular and membrane	Disease related genes, Predicted intracellular proteins
CATSPERG	ENSG00000099338	Cation channel sperm associated auxiliary subunit gamma	Nucleoplasm,Nucleoli,Cytosol	Secreted in male reproductive system	Predicted intracellular proteins, Predicted membrane proteins, Predicted secreted proteins, Transporters
CBLN1	ENSG00000102924	Cerebellin 1 precursor		Secreted in brain	Predicted secreted proteins
CBLN2	ENSG00000141668	Cerebellin 2 precursor		Secreted in brain	Predicted intracellular proteins, Predicted secreted proteins
CBLN3	ENSG00000139899	Cerebellin 3 precursor	Nucleoplasm	Secreted in brain	Predicted intracellular proteins, Predicted secreted proteins
CBLN4	ENSG00000054803	Cerebellin 4 precursor		Secreted in brain	Plasma proteins, Predicted secreted proteins
CCBE1	ENSG00000183287	Collagen and calcium binding EGF domains 1	Plasma membrane,Cytosol	Secreted to extracellular matrix	Disease related genes, Plasma proteins, Predicted intracellular proteins, Predicted secreted proteins
CCDC112	ENSG00000164221	Coiled-coil domain containing 112	Nucleoplasm,Plasma membrane,Cytosol	Secreted in male reproductive system	Predicted intracellular proteins, Predicted secreted proteins
CCDC126	ENSG00000169193	Coiled-coil domain containing 126	Golgi apparatus	Secreted to blood	Predicted intracellular proteins, Predicted secreted proteins
CCDC134	ENSG00000100147	Coiled-coil domain containing 134		Secreted to blood	Predicted secreted proteins
CCDC3	ENSG00000151468	Coiled-coil domain containing 3	Nucleoplasm,Cytosol	Secreted to blood	Predicted intracellular proteins, Predicted secreted proteins
CCDC70	ENSG00000123171	Coiled-coil domain containing 70		Secreted in male reproductive system	Predicted intracellular proteins, Predicted secreted proteins
CCDC80	ENSG00000091986	Coiled-coil domain containing 80		Secreted to extracellular matrix	Predicted intracellular proteins, Predicted secreted proteins
CCDC85A	ENSG00000055813	Coiled-coil domain containing 85A		Intracellular and membrane	Predicted intracellular proteins
CCDC88B	ENSG00000168071	Coiled-coil domain containing 88B	Nucleoplasm,Centrosome,Cytosol	Intracellular and membrane	Predicted intracellular proteins
CCER2	ENSG00000262484	Coiled-coil glutamate rich protein 2		Secreted - unknown location	Predicted intracellular proteins, Predicted secreted proteins
CCK	ENSG00000187094	Cholecystokinin		Secreted to blood	Plasma proteins, Predicted secreted proteins
CCL1	ENSG00000108702	C-C motif chemokine ligand 1		Secreted to blood	Predicted secreted proteins
CCL11	ENSG00000172156	C-C motif chemokine ligand 11		Secreted to blood	Cancer-related genes, Predicted secreted proteins
CCL13	ENSG00000181374	C-C motif chemokine ligand 13		Secreted to blood	Cancer-related genes, Predicted intracellular proteins, Predicted secreted proteins
CCL14	ENSG00000276409	C-C motif chemokine ligand 14		Secreted to blood	Cancer-related genes, Plasma proteins, Predicted secreted proteins
CCL15	ENSG00000275718	C-C motif chemokine ligand 15	Golgi apparatus,Vesicles	Secreted to blood	Plasma proteins, Predicted intracellular proteins, Predicted secreted proteins
CCL16	ENSG00000275152	C-C motif chemokine ligand 16		Secreted to blood	Cancer-related genes, Plasma proteins, Predicted secreted proteins
CCL17	ENSG00000102970	C-C motif chemokine ligand 17		Secreted to blood	Predicted secreted proteins
CCL18	ENSG00000275385	C-C motif chemokine ligand 18		Secreted to blood	Cancer-related genes, Plasma proteins, Predicted secreted proteins
CCL19	ENSG00000172724	C-C motif chemokine ligand 19		Secreted to blood	Cancer-related genes, Predicted secreted proteins
CCL2	ENSG00000108691	C-C motif chemokine ligand 2	Golgi apparatus,Vesicles	Secreted to blood	Cancer-related genes, Candidate cardiovascular disease genes, FDA approved drug targets, Plasma proteins, Predicted secreted proteins
CCL20	ENSG00000115009	C-C motif chemokine ligand 20		Secreted to blood	Predicted secreted proteins
CCL21	ENSG00000137077	C-C motif chemokine ligand 21		Secreted to blood	Cancer-related genes, Plasma proteins, Predicted secreted proteins
CCL22	ENSG00000102962	C-C motif chemokine ligand 22		Secreted to blood	Predicted secreted proteins
CCL23	ENSG00000274736	C-C motif chemokine ligand 23		Secreted to blood	Cancer-related genes, Plasma proteins, Predicted secreted proteins
CCL24	ENSG00000106178	C-C motif chemokine ligand 24		Secreted to blood	Predicted secreted proteins
CCL25	ENSG00000131142	C-C motif chemokine ligand 25		Secreted to blood	Predicted secreted proteins
CCL26	ENSG00000006606	C-C motif chemokine ligand 26		Secreted to blood	Predicted secreted proteins
CCL27	ENSG00000213927	C-C motif chemokine ligand 27		Secreted to blood	Predicted secreted proteins
CCL28	ENSG00000151882	C-C motif chemokine ligand 28		Secreted to blood	Predicted intracellular proteins, Predicted secreted proteins
CCL3	ENSG00000277632	C-C motif chemokine ligand 3		Secreted to blood	Cancer-related genes, Predicted secreted proteins
CCL3L1	ENSG00000276085	C-C motif chemokine ligand 3 like 1		Secreted to blood	Predicted secreted proteins
CCL4	ENSG00000275302	C-C motif chemokine ligand 4		Secreted to blood	Cancer-related genes, Predicted secreted proteins
CCL4L2	ENSG00000276070	C-C motif chemokine ligand 4 like 2		Secreted to blood	Predicted secreted proteins
CCL5	ENSG00000271503	C-C motif chemokine ligand 5		Secreted to blood	Cancer-related genes, Plasma proteins, Predicted membrane proteins, Predicted secreted proteins
CCL7	ENSG00000108688	C-C motif chemokine ligand 7		Secreted to blood	Cancer-related genes, Predicted membrane proteins, Predicted secreted proteins
CCL8	ENSG00000108700	C-C motif chemokine ligand 8		Secreted to blood	Cancer-related genes, Predicted secreted proteins
CCNL1	ENSG00000163660	Cyclin L1	Nucleoplasm,Nuclear bodies	Intracellular and membrane	Predicted intracellular proteins
CCNL2	ENSG00000221978	Cyclin L2	Nucleoplasm	Intracellular and membrane	Predicted intracellular proteins
CD14	ENSG00000170458	CD14 molecule	Vesicles	Secreted to blood	Cancer-related genes, CD markers, Plasma proteins, Predicted secreted proteins
CD160	ENSG00000117281	CD160 molecule		Intracellular and membrane	CD markers, Predicted intracellular proteins
CD163	ENSG00000177575	CD163 molecule	Plasma membrane	Secreted to blood	CD markers, Plasma proteins, Predicted intracellular proteins, Predicted membrane proteins, Predicted secreted proteins
CD163L1	ENSG00000177675	CD163 molecule like 1	Nucleoplasm,Centrosome,Cytosol	Intracellular and membrane	CD markers, Predicted intracellular proteins, Predicted membrane proteins
CD164	ENSG00000135535	CD164 molecule		Intracellular and membrane	CD markers, Disease related genes, Predicted intracellular proteins, Predicted membrane proteins
CD177	ENSG00000204936	CD177 molecule		Intracellular and membrane	Predicted intracellular proteins
CD1E	ENSG00000158488	CD1e molecule		Intracellular and membrane	CD markers, Predicted intracellular proteins, Predicted membrane proteins
CD200R1	ENSG00000163606	CD200 receptor 1	Plasma membrane	Intracellular and membrane	Predicted intracellular proteins, Predicted membrane proteins
CD209	ENSG00000090659	CD209 molecule		Intracellular and membrane	CD markers, Predicted intracellular proteins, Predicted membrane proteins
CD24	ENSG00000272398	CD24 molecule	Vesicles	Intracellular and membrane	Predicted intracellular proteins
CD300A	ENSG00000167851	CD300a molecule	Vesicles,Plasma membrane,Cytosol	Intracellular and membrane	CD markers, Plasma proteins, Predicted intracellular proteins, Predicted membrane proteins
CD40	ENSG00000101017	CD40 molecule		Secreted to blood	Cancer-related genes, CD markers, Disease related genes, Predicted membrane proteins, Predicted secreted proteins
CD40LG	ENSG00000102245	CD40 ligand		Secreted to blood	Cancer-related genes, Candidate cardiovascular disease genes, CD markers, Disease related genes, Predicted membrane proteins, Predicted secreted proteins
CD44	ENSG00000026508	CD44 molecule (Indian blood group)	Golgi apparatus,Plasma membrane	Secreted - unknown location	Blood group antigen proteins, Cancer-related genes, CD markers, FDA approved drug targets, Plasma proteins, Predicted intracellular proteins, Predicted membrane proteins, Predicted secreted proteins
CD48	ENSG00000117091	CD48 molecule	Nucleoli fibrillar center,Plasma membrane,Cytosol	Intracellular and membrane	CD markers, Plasma proteins, Predicted intracellular proteins, Predicted membrane proteins
CD55	ENSG00000196352	CD55 molecule (Cromer blood group)		Secreted to blood	Blood group antigen proteins, CD markers, Disease related genes, Plasma proteins, Predicted intracellular proteins, Predicted membrane proteins, Predicted secreted proteins
CD59	ENSG00000085063	CD59 molecule (CD59 blood group)	Golgi apparatus,Vesicles	Intracellular and membrane	Cancer-related genes, CD markers, Disease related genes, Plasma proteins, Predicted intracellular proteins, Predicted membrane proteins
CD5L	ENSG00000073754	CD5 molecule like		Secreted to blood	Plasma proteins, Predicted secreted proteins
CD6	ENSG00000013725	CD6 molecule		Secreted to blood	CD markers, Predicted membrane proteins, Predicted secreted proteins
CD63	ENSG00000135404	CD63 molecule	Vesicles	Intracellular and membrane	CD markers, Plasma proteins, Predicted membrane proteins, Transporters
CD80	ENSG00000121594	CD80 molecule		Intracellular and membrane	CD markers, FDA approved drug targets, Predicted intracellular proteins, Predicted membrane proteins
CD8A	ENSG00000153563	CD8a molecule	Plasma membrane	Intracellular and membrane	CD markers, Disease related genes, Predicted intracellular proteins, Predicted membrane proteins
CD8B	ENSG00000172116	CD8b molecule	Plasma membrane	Intracellular and membrane	CD markers, Predicted intracellular proteins, Predicted membrane proteins
CDC23	ENSG00000094880	Cell division cycle 23		Intracellular and membrane	Predicted intracellular proteins
CDC40	ENSG00000168438	Cell division cycle 40	Nucleoplasm	Intracellular and membrane	Predicted intracellular proteins
CDCP1	ENSG00000163814	CUB domain containing protein 1		Intracellular and membrane	CD markers, Predicted intracellular proteins, Predicted membrane proteins
CDCP2	ENSG00000157211	CUB domain containing protein 2		Secreted - unknown location	Predicted membrane proteins, Predicted secreted proteins
CDH13	ENSG00000140945	Cadherin 13	Plasma membrane	Intracellular and membrane	Plasma proteins, Predicted intracellular proteins
CDH18	ENSG00000145526	Cadherin 18		Intracellular and membrane	Predicted intracellular proteins, Predicted membrane proteins
CDHR1	ENSG00000148600	Cadherin related family member 1		Intracellular and membrane	Disease related genes, Predicted intracellular proteins, Predicted membrane proteins
CDHR4	ENSG00000187492	Cadherin related family member 4		Intracellular and membrane	Predicted intracellular proteins, Predicted membrane proteins
CDHR5	ENSG00000099834	Cadherin related family member 5		Intracellular and membrane	Plasma proteins, Predicted intracellular proteins, Predicted membrane proteins
CDNF	ENSG00000185267	Cerebral dopamine neurotrophic factor		Secreted in other tissues	Predicted intracellular proteins, Predicted secreted proteins
CDSN	ENSG00000204539	Corneodesmosin		Secreted in other tissues	Predicted secreted proteins
CEACAM1	ENSG00000079385	Carcinoembryonic antigen related cell adhesion molecule 1		Intracellular and membrane	CD markers, Plasma proteins, Predicted intracellular proteins, Predicted membrane proteins
CEACAM16	ENSG00000213892	Carcinoembryonic antigen related cell adhesion molecule 16		Secreted in other tissues	Disease related genes, Predicted secreted proteins
CEACAM5	ENSG00000105388	Carcinoembryonic antigen related cell adhesion molecule 5	Plasma membrane	Intracellular and membrane	Cancer-related genes, CD markers, Plasma proteins, Predicted intracellular proteins
CEACAM7	ENSG00000007306	Carcinoembryonic antigen related cell adhesion molecule 7		Intracellular and membrane	Predicted intracellular proteins, Predicted membrane proteins
CEACAM8	ENSG00000124469	Carcinoembryonic antigen related cell adhesion molecule 8		Intracellular and membrane	CD markers, Plasma proteins, Predicted intracellular proteins
CEL	ENSG00000170835	Carboxyl ester lipase		Secreted to digestive system	Predicted secreted proteins
CELA1	ENSG00000139610	Chymotrypsin like elastase family member 1		Secreted - unknown location	Enzymes, Predicted intracellular proteins, Predicted secreted proteins
CELA2A	ENSG00000142615	Chymotrypsin like elastase family member 2A		Secreted to digestive system	Enzymes, Predicted secreted proteins
CELA2B	ENSG00000215704	Chymotrypsin like elastase family member 2B		Secreted to digestive system	Enzymes, Predicted intracellular proteins, Predicted secreted proteins
CELA3A	ENSG00000142789	Chymotrypsin like elastase family member 3A	Cytosol	Secreted to digestive system	Enzymes, Predicted intracellular proteins, Predicted secreted proteins
CELA3B	ENSG00000219073	Chymotrypsin like elastase family member 3B	Cytosol	Secreted to digestive system	Enzymes, Predicted intracellular proteins, Predicted secreted proteins
CEMIP	ENSG00000103888	Cell migration inducing hyaluronan binding protein		Secreted in other tissues	Enzymes, Plasma proteins, Predicted intracellular proteins, Predicted secreted proteins
CEP57	ENSG00000166037	Centrosomal protein 57	Microtubules,Cytosol	Intracellular and membrane	Disease related genes, Plasma proteins, Predicted intracellular proteins
CEP89	ENSG00000121289	Centrosomal protein 89	Plasma membrane,Cytosol	Intracellular and membrane	Disease related genes, Predicted intracellular proteins
CER1	ENSG00000147869	Cerberus 1, DAN family BMP antagonist		Secreted - unknown location	Predicted secreted proteins
CERCAM	ENSG00000167123	Cerebral endothelial cell adhesion molecule	Nucleoplasm,Nucleoli,Cell Junctions	Intracellular and membrane	Predicted intracellular proteins
CERS1	ENSG00000223802	Ceramide synthase 1	Endoplasmic reticulum	Intracellular and membrane	Disease related genes, Predicted intracellular proteins, Predicted membrane proteins
CES1	ENSG00000198848	Carboxylesterase 1	Endoplasmic reticulum	Intracellular and membrane	Enzymes, FDA approved drug targets, Plasma proteins, Predicted intracellular proteins
CES3	ENSG00000172828	Carboxylesterase 3	Nuclear membrane,Endoplasmic reticulum	Intracellular and membrane	Enzymes, Predicted intracellular proteins
CES4A	ENSG00000172824	Carboxylesterase 4A	Cytosol	Secreted - unknown location	Predicted intracellular proteins, Predicted secreted proteins
CES5A	ENSG00000159398	Carboxylesterase 5A		Secreted in male reproductive system	Enzymes, Predicted intracellular proteins, Predicted secreted proteins
CETP	ENSG00000087237	Cholesteryl ester transfer protein		Secreted to blood	Candidate cardiovascular disease genes, Disease related genes, Plasma proteins, Potential drug targets, Predicted intracellular proteins, Predicted secreted proteins, Transporters
CFAP65	ENSG00000181378	Cilia and flagella associated protein 65	Plasma membrane,Cytosol	Intracellular and membrane	Predicted intracellular proteins
CFB	ENSG00000243649	Complement factor B	Endoplasmic reticulum,Vesicles,Cell Junctions	Secreted to blood	Disease related genes, Enzymes, Plasma proteins, Potential drug targets, Predicted intracellular proteins, Predicted secreted proteins
CFC1	ENSG00000136698	Cripto, FRL-1, cryptic family 1		Secreted - unknown location	Disease related genes, Predicted secreted proteins
CFC1B	ENSG00000152093	Cripto, FRL-1, cryptic family 1B		Secreted - unknown location	Predicted secreted proteins
CFD	ENSG00000197766	Complement factor D		Secreted to blood	Disease related genes, Enzymes, Plasma proteins, Potential drug targets, Predicted secreted proteins
CFH	ENSG00000000971	Complement factor H	Vesicles	Secreted to blood	Cancer-related genes, Disease related genes, Plasma proteins, Predicted secreted proteins
CFHR1	ENSG00000244414	Complement factor H related 1	Vesicles	Secreted to blood	Cancer-related genes, Plasma proteins, Predicted secreted proteins
CFHR2	ENSG00000080910	Complement factor H related 2		Secreted to blood	Plasma proteins, Predicted secreted proteins
CFHR3	ENSG00000116785	Complement factor H related 3		Secreted to blood	Plasma proteins, Predicted secreted proteins
CFHR4	ENSG00000134365	Complement factor H related 4		Secreted to blood	Plasma proteins, Predicted intracellular proteins, Predicted secreted proteins
CFHR5	ENSG00000134389	Complement factor H related 5		Secreted to blood	Disease related genes, Plasma proteins, Predicted secreted proteins
CFI	ENSG00000205403	Complement factor I		Secreted to blood	Disease related genes, Enzymes, Plasma proteins, Potential drug targets, Predicted secreted proteins
CFP	ENSG00000126759	Complement factor properdin	Vesicles	Secreted to blood	Disease related genes, Plasma proteins, Predicted intracellular proteins, Predicted secreted proteins
CGA	ENSG00000135346	Glycoprotein hormones, alpha polypeptide		Secreted to blood	Cancer-related genes, Plasma proteins, Predicted secreted proteins
CGB1	ENSG00000267631	Chorionic gonadotropin beta subunit 1	Cytosol	Secreted to blood	Predicted intracellular proteins, Predicted secreted proteins
CGB2	ENSG00000104818	Chorionic gonadotropin beta subunit 2	Cytosol	Secreted in other tissues	Predicted intracellular proteins, Predicted secreted proteins
CGB3	ENSG00000104827	Chorionic gonadotropin beta subunit 3	Cytosol	Secreted to blood	Predicted secreted proteins
CGB5	ENSG00000189052	Chorionic gonadotropin beta subunit 5	Cytosol	Secreted to blood	Predicted secreted proteins
CGB7	ENSG00000196337	Chorionic gonadotropin beta subunit 7	Cytosol	Secreted in other tissues	Predicted secreted proteins
CGB8	ENSG00000213030	Chorionic gonadotropin beta subunit 8	Cytosol	Secreted to blood	Predicted secreted proteins
CGREF1	ENSG00000138028	Cell growth regulator with EF-hand domain 1	Golgi apparatus	Secreted in brain	Plasma proteins, Predicted intracellular proteins, Predicted secreted proteins
CHAD	ENSG00000136457	Chondroadherin		Secreted to extracellular matrix	Plasma proteins, Predicted intracellular proteins, Predicted secreted proteins
CHADL	ENSG00000100399	Chondroadherin like		Secreted to extracellular matrix	Predicted intracellular proteins, Predicted secreted proteins
CHGA	ENSG00000100604	Chromogranin A	Vesicles	Intracellular and membrane	Cancer-related genes, Candidate cardiovascular disease genes, Plasma proteins, Predicted intracellular proteins
CHGB	ENSG00000089199	Chromogranin B	Vesicles	Intracellular and membrane	Plasma proteins, Predicted intracellular proteins
CHI3L1	ENSG00000133048	Chitinase 3 like 1	Golgi apparatus,Vesicles	Secreted to blood	Cancer-related genes, Disease related genes, Plasma proteins, Predicted intracellular proteins, Predicted secreted proteins
CHI3L2	ENSG00000064886	Chitinase 3 like 2		Secreted to blood	Plasma proteins, Predicted intracellular proteins, Predicted secreted proteins
CHIA	ENSG00000134216	Chitinase, acidic		Intracellular and membrane	Enzymes, Predicted intracellular proteins
CHID1	ENSG00000177830	Chitinase domain containing 1	Nucleoplasm,Intermediate filaments	Intracellular and membrane	Predicted intracellular proteins
CHIT1	ENSG00000133063	Chitinase 1		Secreted to blood	Candidate cardiovascular disease genes, Enzymes, Plasma proteins, Predicted secreted proteins
CHL1	ENSG00000134121	Cell adhesion molecule L1 like		Intracellular and membrane	Plasma proteins, Predicted intracellular proteins, Predicted membrane proteins
CHPF	ENSG00000123989	Chondroitin polymerizing factor	Vesicles,Centrosome,Cytosol	Intracellular and membrane	Enzymes, Predicted intracellular proteins
CHPF2	ENSG00000033100	Chondroitin polymerizing factor 2	Nucleoplasm,Cytosol	Intracellular and membrane	Enzymes, Predicted intracellular proteins
CHRD	ENSG00000090539	Chordin		Secreted in other tissues	Plasma proteins, Predicted secreted proteins
CHRDL1	ENSG00000101938	Chordin like 1		Secreted in other tissues	Disease related genes, Predicted secreted proteins
CHRDL2	ENSG00000054938	Chordin like 2	Vesicles	Secreted to extracellular matrix	Predicted intracellular proteins, Predicted secreted proteins
CHST1	ENSG00000175264	Carbohydrate sulfotransferase 1		Intracellular and membrane	Enzymes, Predicted intracellular proteins
CHST10	ENSG00000115526	Carbohydrate sulfotransferase 10	Cytosol	Intracellular and membrane	Predicted intracellular proteins, Predicted membrane proteins
CHST11	ENSG00000171310	Carbohydrate sulfotransferase 11	Golgi apparatus	Intracellular and membrane	Disease related genes, Enzymes, Potential drug targets, Predicted intracellular proteins
CHST13	ENSG00000180767	Carbohydrate sulfotransferase 13	Golgi apparatus	Intracellular and membrane	Enzymes, Predicted intracellular proteins
CHST4	ENSG00000140835	Carbohydrate sulfotransferase 4		Intracellular and membrane	Predicted intracellular proteins
CHST5	ENSG00000135702	Carbohydrate sulfotransferase 5		Intracellular and membrane	Predicted intracellular proteins, Predicted membrane proteins
CHST6	ENSG00000183196	Carbohydrate sulfotransferase 6		Intracellular and membrane	Disease related genes, Predicted intracellular proteins
CHST7	ENSG00000147119	Carbohydrate sulfotransferase 7	Nucleoplasm,Vesicles	Intracellular and membrane	Enzymes, Predicted intracellular proteins
CHST8	ENSG00000124302	Carbohydrate sulfotransferase 8		Intracellular and membrane	Disease related genes, Predicted intracellular proteins
CHST9	ENSG00000154080	Carbohydrate sulfotransferase 9		Intracellular and membrane	Predicted intracellular proteins, Predicted membrane proteins
CHSY1	ENSG00000131873	Chondroitin sulfate synthase 1		Secreted - unknown location	Disease related genes, Enzymes, Potential drug targets, Predicted secreted proteins
CHSY3	ENSG00000198108	Chondroitin sulfate synthase 3		Intracellular and membrane	Enzymes, Predicted intracellular proteins
CILP	ENSG00000138615	Cartilage intermediate layer protein		Secreted to extracellular matrix	Disease related genes, Predicted secreted proteins
CILP2	ENSG00000160161	Cartilage intermediate layer protein 2		Secreted to extracellular matrix	Predicted secreted proteins
CKLF	ENSG00000217555	Chemokine like factor	Vesicles	Secreted to blood	Predicted membrane proteins, Predicted secreted proteins
CKMT1A	ENSG00000223572	Creatine kinase, mitochondrial 1A		Intracellular and membrane	Enzymes, FDA approved drug targets, Predicted intracellular proteins
CKMT1B	ENSG00000237289	Creatine kinase, mitochondrial 1B		Intracellular and membrane	Enzymes, FDA approved drug targets, Predicted intracellular proteins
CLCA1	ENSG00000016490	Chloride channel accessory 1		Secreted to digestive system	Predicted secreted proteins, Transporters
CLCA2	ENSG00000137975	Chloride channel accessory 2	Nucleoplasm,Plasma membrane,Cell Junctions	Intracellular and membrane	Predicted membrane proteins
CLCA4	ENSG00000016602	Chloride channel accessory 4	Nucleoplasm,Plasma membrane,Aggresome	Intracellular and membrane	Predicted membrane proteins
CLCF1	ENSG00000175505	Cardiotrophin like cytokine factor 1	Nuclear bodies,Vesicles	Secreted to blood	Disease related genes, Predicted secreted proteins
CLEC11A	ENSG00000105472	C-type lectin domain containing 11A	Centrosome	Secreted in other tissues	Plasma proteins, Predicted secreted proteins
CLEC18A	ENSG00000157322	C-type lectin domain family 18 member A		Secreted to blood	Predicted intracellular proteins, Predicted secreted proteins
CLEC18B	ENSG00000140839	C-type lectin domain family 18 member B		Secreted to blood	Predicted secreted proteins
CLEC18C	ENSG00000157335	C-type lectin domain family 18 member C		Secreted to blood	Predicted secreted proteins
CLEC19A	ENSG00000261210	C-type lectin domain containing 19A		Secreted - unknown location	Predicted secreted proteins
CLEC2B	ENSG00000110852	C-type lectin domain family 2 member B		Intracellular and membrane	Predicted intracellular proteins
CLEC3A	ENSG00000166509	C-type lectin domain family 3 member A		Secreted to extracellular matrix	Predicted secreted proteins
CLEC3B	ENSG00000163815	C-type lectin domain family 3 member B		Secreted to blood	Cancer-related genes, Plasma proteins, Predicted intracellular proteins, Predicted secreted proteins
CLEC4M	ENSG00000104938	C-type lectin domain family 4 member M		Intracellular and membrane	CD markers, Predicted intracellular proteins, Predicted membrane proteins
CLN5	ENSG00000102805	CLN5, intracellular trafficking protein		Intracellular and membrane	Disease related genes, Predicted intracellular proteins, Predicted membrane proteins
CLPS	ENSG00000137392	Colipase		Secreted to digestive system	Plasma proteins, Predicted intracellular proteins, Predicted secreted proteins
CLPSL1	ENSG00000204140	Colipase like 1		Secreted in male reproductive system	Predicted intracellular proteins, Predicted secreted proteins
CLPSL2	ENSG00000196748	Colipase like 2		Secreted in male reproductive system	Predicted secreted proteins
CLPX	ENSG00000166855	Caseinolytic mitochondrial matrix peptidase chaperone subunit	Nucleoplasm,Mitochondria,Cytosol	Intracellular and membrane	Predicted intracellular proteins
CLU	ENSG00000120885	Clusterin		Secreted to blood	Cancer-related genes, Candidate cardiovascular disease genes, Plasma proteins, Predicted intracellular proteins, Predicted secreted proteins
CLUL1	ENSG00000079101	Clusterin like 1	Endoplasmic reticulum,Plasma membrane	Secreted in other tissues	Predicted intracellular proteins, Predicted secreted proteins
CMA1	ENSG00000092009	Chymase 1	Cytosol,Cytoplasmic bodies	Secreted to blood	Enzymes, Plasma proteins, Predicted intracellular proteins, Predicted secreted proteins
CMPK1	ENSG00000162368	Cytidine/uridine monophosphate kinase 1	Nucleoplasm	Intracellular and membrane	Enzymes, Plasma proteins, Predicted intracellular proteins
CNBD1	ENSG00000176571	Cyclic nucleotide binding domain containing 1		Secreted in male reproductive system	Cancer-related genes, Predicted intracellular proteins, Predicted secreted proteins
CNDP1	ENSG00000150656	Carnosine dipeptidase 1		Secreted in brain	Enzymes, Plasma proteins, Predicted intracellular proteins, Predicted secreted proteins
CNMD	ENSG00000136110	Chondromodulin		Secreted to extracellular matrix	Plasma proteins, Predicted intracellular proteins, Predicted membrane proteins, Predicted secreted proteins
CNOT9	ENSG00000144580	CCR4-NOT transcription complex subunit 9	Cytoplasmic bodies	Intracellular and membrane	Predicted intracellular proteins
CNPY2	ENSG00000257727	Canopy FGF signaling regulator 2	Cytosol	Intracellular and membrane	Plasma proteins, Predicted intracellular proteins
CNPY3	ENSG00000137161	Canopy FGF signaling regulator 3		Intracellular and membrane	Predicted intracellular proteins
CNPY4	ENSG00000166997	Canopy FGF signaling regulator 4	Vesicles	Intracellular and membrane	Predicted intracellular proteins
CNTN1	ENSG00000018236	Contactin 1		Intracellular and membrane	Disease related genes, Plasma proteins, Predicted intracellular proteins
CNTN2	ENSG00000184144	Contactin 2		Secreted in brain	Disease related genes, Plasma proteins, Potential drug targets, Predicted intracellular proteins, Predicted secreted proteins, Transporters
CNTN3	ENSG00000113805	Contactin 3		Intracellular and membrane	Plasma proteins, Predicted intracellular proteins
CNTN4	ENSG00000144619	Contactin 4		Intracellular and membrane	Disease related genes, Plasma proteins, Predicted intracellular proteins
CNTN5	ENSG00000149972	Contactin 5		Intracellular and membrane	Plasma proteins, Predicted intracellular proteins
CNTNAP3	ENSG00000106714	Contactin associated protein like 3		Intracellular and membrane	Predicted intracellular proteins, Predicted membrane proteins
COASY	ENSG00000068120	Coenzyme A synthase		Intracellular and membrane	Disease related genes, Enzymes, Potential drug targets, Predicted intracellular proteins
COCH	ENSG00000100473	Cochlin	Vesicles	Secreted to extracellular matrix	Disease related genes, Plasma proteins, Potential drug targets, Predicted intracellular proteins, Predicted secreted proteins, Transporters
COG3	ENSG00000136152	Component of oligomeric golgi complex 3	Nucleoplasm,Golgi apparatus,Plasma membrane,Cytosol	Intracellular and membrane	Predicted intracellular proteins
COL10A1	ENSG00000123500	Collagen type X alpha 1 chain	Endoplasmic reticulum	Secreted to extracellular matrix	Disease related genes, Predicted secreted proteins
COL11A1	ENSG00000060718	Collagen type XI alpha 1 chain	Endoplasmic reticulum	Secreted to extracellular matrix	Cancer-related genes, Disease related genes, Plasma proteins, Predicted intracellular proteins, Predicted secreted proteins
COL11A2	ENSG00000204248	Collagen type XI alpha 2 chain		Secreted to extracellular matrix	Disease related genes, Plasma proteins, Predicted secreted proteins
COL12A1	ENSG00000111799	Collagen type XII alpha 1 chain	Vesicles,Cytosol	Secreted to extracellular matrix	Disease related genes, Plasma proteins, Predicted intracellular proteins, Predicted secreted proteins
COL14A1	ENSG00000187955	Collagen type XIV alpha 1 chain	Vesicles	Secreted to extracellular matrix	Plasma proteins, Predicted intracellular proteins, Predicted secreted proteins
COL15A1	ENSG00000204291	Collagen type XV alpha 1 chain	Endoplasmic reticulum	Secreted to extracellular matrix	Plasma proteins, Predicted secreted proteins
COL16A1	ENSG00000084636	Collagen type XVI alpha 1 chain	Plasma membrane,Cytosol	Secreted to extracellular matrix	Predicted intracellular proteins, Predicted secreted proteins
COL17A1	ENSG00000065618	Collagen type XVII alpha 1 chain	Golgi apparatus,Plasma membrane	Secreted to extracellular matrix	Cancer-related genes, Disease related genes, Plasma proteins, Predicted intracellular proteins, Predicted membrane proteins, Predicted secreted proteins
COL18A1	ENSG00000182871	Collagen type XVIII alpha 1 chain	Golgi apparatus	Secreted to extracellular matrix	Cancer-related genes, Disease related genes, Plasma proteins, Predicted intracellular proteins, Predicted secreted proteins
COL19A1	ENSG00000082293	Collagen type XIX alpha 1 chain		Secreted to extracellular matrix	Plasma proteins, Predicted intracellular proteins, Predicted secreted proteins
COL1A1	ENSG00000108821	Collagen type I alpha 1 chain	Endoplasmic reticulum,Vesicles	Secreted to extracellular matrix	Cancer-related genes, Disease related genes, FDA approved drug targets, Plasma proteins, Predicted intracellular proteins, Predicted secreted proteins
COL1A2	ENSG00000164692	Collagen type I alpha 2 chain	Endoplasmic reticulum	Secreted to extracellular matrix	Cancer-related genes, Disease related genes, Plasma proteins, Predicted secreted proteins
COL20A1	ENSG00000101203	Collagen type XX alpha 1 chain		Secreted to extracellular matrix	Predicted intracellular proteins, Predicted secreted proteins
COL21A1	ENSG00000124749	Collagen type XXI alpha 1 chain	Cytosol	Secreted to extracellular matrix	Predicted intracellular proteins, Predicted secreted proteins
COL22A1	ENSG00000169436	Collagen type XXII alpha 1 chain	Endoplasmic reticulum,Vesicles	Secreted to extracellular matrix	Predicted intracellular proteins, Predicted secreted proteins
COL24A1	ENSG00000171502	Collagen type XXIV alpha 1 chain		Secreted to extracellular matrix	Predicted secreted proteins
COL26A1	ENSG00000160963	Collagen type XXVI alpha 1 chain	Vesicles	Secreted to extracellular matrix	Predicted secreted proteins
COL27A1	ENSG00000196739	Collagen type XXVII alpha 1 chain		Secreted to extracellular matrix	Disease related genes, Predicted intracellular proteins, Predicted secreted proteins
COL28A1	ENSG00000215018	Collagen type XXVIII alpha 1 chain	Nucleoplasm,Cytosol	Secreted to extracellular matrix	Predicted intracellular proteins, Predicted secreted proteins
COL2A1	ENSG00000139219	Collagen type II alpha 1 chain	Nucleoplasm	Secreted to extracellular matrix	Cancer-related genes, Disease related genes, Predicted secreted proteins
COL3A1	ENSG00000168542	Collagen type III alpha 1 chain	Endoplasmic reticulum	Secreted to extracellular matrix	Disease related genes, Plasma proteins, Predicted intracellular proteins, Predicted secreted proteins
COL4A1	ENSG00000187498	Collagen type IV alpha 1 chain		Secreted to extracellular matrix	Disease related genes, Predicted intracellular proteins, Predicted secreted proteins
COL4A2	ENSG00000134871	Collagen type IV alpha 2 chain	Vesicles	Secreted to extracellular matrix	Cancer-related genes, Disease related genes, Plasma proteins, Predicted intracellular proteins, Predicted secreted proteins
COL4A3	ENSG00000169031	Collagen type IV alpha 3 chain	Endoplasmic reticulum,Vesicles	Secreted to extracellular matrix	Cancer-related genes, Disease related genes, Plasma proteins, Predicted intracellular proteins, Predicted secreted proteins
COL4A4	ENSG00000081052	Collagen type IV alpha 4 chain		Secreted to extracellular matrix	Cancer-related genes, Disease related genes, Plasma proteins, Predicted secreted proteins
COL4A5	ENSG00000188153	Collagen type IV alpha 5 chain	Vesicles,Plasma membrane	Secreted to extracellular matrix	Cancer-related genes, Disease related genes, Predicted intracellular proteins, Predicted secreted proteins
COL4A6	ENSG00000197565	Collagen type IV alpha 6 chain	Endoplasmic reticulum	Secreted to extracellular matrix	Disease related genes, Predicted secreted proteins
COL5A1	ENSG00000130635	Collagen type V alpha 1 chain	Vesicles	Secreted to extracellular matrix	Cancer-related genes, Disease related genes, Plasma proteins, Predicted intracellular proteins, Predicted secreted proteins
COL5A2	ENSG00000204262	Collagen type V alpha 2 chain		Secreted to extracellular matrix	Disease related genes, Plasma proteins, Predicted intracellular proteins, Predicted secreted proteins
COL5A3	ENSG00000080573	Collagen type V alpha 3 chain		Secreted to extracellular matrix	Cancer-related genes, Predicted secreted proteins
COL6A1	ENSG00000142156	Collagen type VI alpha 1 chain	Cytosol	Secreted to extracellular matrix	Cancer-related genes, Disease related genes, Plasma proteins, Predicted secreted proteins
COL6A2	ENSG00000142173	Collagen type VI alpha 2 chain	Plasma membrane,Cytosol	Secreted to extracellular matrix	Disease related genes, Plasma proteins, Predicted intracellular proteins, Predicted secreted proteins
COL6A3	ENSG00000163359	Collagen type VI alpha 3 chain	Endoplasmic reticulum,Vesicles	Secreted to extracellular matrix	Disease related genes, Plasma proteins, Predicted intracellular proteins, Predicted secreted proteins
COL6A5	ENSG00000172752	Collagen type VI alpha 5 chain		Secreted in other tissues	Predicted intracellular proteins, Predicted secreted proteins
COL6A6	ENSG00000206384	Collagen type VI alpha 6 chain		Secreted to extracellular matrix	Predicted intracellular proteins, Predicted secreted proteins
COL7A1	ENSG00000114270	Collagen type VII alpha 1 chain	Endoplasmic reticulum,Vesicles	Secreted to extracellular matrix	Disease related genes, Predicted intracellular proteins, Predicted secreted proteins
COL8A1	ENSG00000144810	Collagen type VIII alpha 1 chain	Vesicles	Secreted to extracellular matrix	Plasma proteins, Predicted secreted proteins
COL8A2	ENSG00000171812	Collagen type VIII alpha 2 chain	Golgi apparatus	Secreted to extracellular matrix	Disease related genes, Predicted intracellular proteins, Predicted secreted proteins
COL9A1	ENSG00000112280	Collagen type IX alpha 1 chain		Secreted to extracellular matrix	Disease related genes, Predicted secreted proteins
COL9A2	ENSG00000049089	Collagen type IX alpha 2 chain	Nucleoplasm,Vesicles	Secreted to extracellular matrix	Disease related genes, Plasma proteins, Predicted intracellular proteins, Predicted secreted proteins
COL9A3	ENSG00000092758	Collagen type IX alpha 3 chain	Nucleoplasm,Intermediate filaments	Secreted to extracellular matrix	Disease related genes, Predicted intracellular proteins, Predicted secreted proteins
COLEC10	ENSG00000184374	Collectin subfamily member 10		Secreted to blood	Disease related genes, Plasma proteins, Predicted secreted proteins
COLEC11	ENSG00000118004	Collectin subfamily member 11		Secreted to blood	Disease related genes, Plasma proteins, Predicted intracellular proteins, Predicted secreted proteins
COLGALT1	ENSG00000130309	Collagen beta(1-O)galactosyltransferase 1	Vesicles	Intracellular and membrane	Enzymes, Predicted intracellular proteins
COLGALT2	ENSG00000198756	Collagen beta(1-O)galactosyltransferase 2	Nucleoplasm,Vesicles	Intracellular and membrane	Enzymes, Predicted intracellular proteins
COLQ	ENSG00000206561	Collagen like tail subunit of asymmetric acetylcholinesterase	Plasma membrane,Cell Junctions	Secreted to blood	Disease related genes, Predicted intracellular proteins, Predicted secreted proteins
COMP	ENSG00000105664	Cartilage oligomeric matrix protein	Golgi apparatus	Secreted to extracellular matrix	Disease related genes, Plasma proteins, Predicted intracellular proteins, Predicted secreted proteins
COPA	ENSG00000122218	Coatomer protein complex subunit alpha	Nucleoplasm,Golgi apparatus,Cytosol	Secreted to blood	Disease related genes, Plasma proteins, Predicted intracellular proteins, Predicted secreted proteins
COPS6	ENSG00000168090	COP9 signalosome subunit 6	Nucleoplasm	Intracellular and membrane	Enzymes, Predicted intracellular proteins
CORIN	ENSG00000145244	Corin, serine peptidase	Nuclear bodies,Plasma membrane,Actin filaments	Intracellular and membrane	Disease related genes, Enzymes, Plasma proteins, Potential drug targets, Predicted intracellular proteins, Predicted membrane proteins
CORT	ENSG00000241563	Cortistatin		Secreted in brain	Predicted secreted proteins
CP	ENSG00000047457	Ceruloplasmin		Secreted to blood	Cancer-related genes, Candidate cardiovascular disease genes, Disease related genes, Enzymes, Plasma proteins, Potential drug targets, Predicted intracellular proteins, Predicted secreted proteins
CPA1	ENSG00000091704	Carboxypeptidase A1		Secreted to digestive system	Enzymes, Predicted intracellular proteins, Predicted secreted proteins
CPA2	ENSG00000158516	Carboxypeptidase A2	Golgi apparatus	Secreted to digestive system	Enzymes, Predicted secreted proteins
CPA3	ENSG00000163751	Carboxypeptidase A3	Nucleoplasm,Golgi apparatus	Secreted to blood	Enzymes, Plasma proteins, Predicted secreted proteins
CPA4	ENSG00000128510	Carboxypeptidase A4	Nucleoplasm,Centrosome,Cytosol	Secreted in other tissues	Enzymes, Plasma proteins, Predicted intracellular proteins, Predicted secreted proteins
CPA5	ENSG00000158525	Carboxypeptidase A5	Nucleoplasm	Secreted in male reproductive system	Enzymes, Predicted intracellular proteins, Predicted secreted proteins
CPA6	ENSG00000165078	Carboxypeptidase A6		Secreted to extracellular matrix	Disease related genes, Enzymes, Potential drug targets, Predicted secreted proteins
CPAMD8	ENSG00000160111	C3 and PZP like, alpha-2-macroglobulin domain containing 8	Focal adhesion sites	Secreted to blood	Disease related genes, Predicted intracellular proteins, Predicted secreted proteins
CPB1	ENSG00000153002	Carboxypeptidase B1		Secreted to digestive system	Enzymes, Plasma proteins, Predicted secreted proteins
CPB2	ENSG00000080618	Carboxypeptidase B2		Secreted to blood	Enzymes, FDA approved drug targets, Plasma proteins, Predicted secreted proteins
CPE	ENSG00000109472	Carboxypeptidase E	Nucleoplasm,Vesicles,Centrosome	Intracellular and membrane	Enzymes, Plasma proteins, Predicted intracellular proteins
CPN1	ENSG00000120054	Carboxypeptidase N subunit 1		Secreted to blood	Disease related genes, Enzymes, Plasma proteins, Potential drug targets, Predicted intracellular proteins, Predicted secreted proteins
CPN2	ENSG00000178772	Carboxypeptidase N subunit 2		Secreted to blood	Plasma proteins, Predicted secreted proteins
CPO	ENSG00000144410	Carboxypeptidase O		Intracellular and membrane	Enzymes, Predicted intracellular proteins
CPQ	ENSG00000104324	Carboxypeptidase Q	Golgi apparatus,Vesicles	Secreted to blood	Enzymes, Plasma proteins, Predicted intracellular proteins, Predicted secreted proteins
CPVL	ENSG00000106066	Carboxypeptidase, vitellogenic like	Endoplasmic reticulum	Intracellular and membrane	Enzymes, Predicted intracellular proteins
CPXM1	ENSG00000088882	Carboxypeptidase X, M14 family member 1		Secreted in other tissues	Enzymes, Predicted secreted proteins
CPXM2	ENSG00000121898	Carboxypeptidase X, M14 family member 2		Secreted - unknown location	Enzymes, Predicted intracellular proteins, Predicted secreted proteins
CPZ	ENSG00000109625	Carboxypeptidase Z	Plasma membrane	Secreted to extracellular matrix	Enzymes, Predicted intracellular proteins, Predicted secreted proteins
CR1L	ENSG00000197721	Complement C3b/C4b receptor 1 like		Intracellular and membrane	Predicted intracellular proteins
CRB1	ENSG00000134376	Crumbs 1, cell polarity complex component	Vesicles	Intracellular and membrane	Disease related genes, Plasma proteins, Predicted intracellular proteins, Predicted membrane proteins
CRB2	ENSG00000148204	Crumbs 2, cell polarity complex component		Intracellular and membrane	Disease related genes, Predicted intracellular proteins, Predicted membrane proteins
CREG1	ENSG00000143162	Cellular repressor of E1A stimulated genes 1	Vesicles,Microtubules	Secreted to blood	Predicted secreted proteins
CREG2	ENSG00000175874	Cellular repressor of E1A stimulated genes 2		Secreted in brain	Predicted secreted proteins
CRELD1	ENSG00000163703	Cysteine rich with EGF like domains 1	Nucleoli,Cytosol	Intracellular and membrane	Disease related genes, Predicted intracellular proteins, Predicted membrane proteins
CRELD2	ENSG00000184164	Cysteine rich with EGF like domains 2		Secreted to blood	Predicted secreted proteins
CRH	ENSG00000147571	Corticotropin releasing hormone		Secreted to blood	Plasma proteins, Predicted secreted proteins
CRHBP	ENSG00000145708	Corticotropin releasing hormone binding protein		Secreted to blood	Plasma proteins, Predicted secreted proteins
CRHR1	ENSG00000120088	Corticotropin releasing hormone receptor 1		Intracellular and membrane	FDA approved drug targets, G-protein coupled receptors, Predicted intracellular proteins, Predicted membrane proteins, Transporters
CRHR2	ENSG00000106113	Corticotropin releasing hormone receptor 2		Secreted - unknown location	G-protein coupled receptors, Predicted membrane proteins, Predicted secreted proteins
CRIM1	ENSG00000150938	Cysteine rich transmembrane BMP regulator 1		Intracellular and membrane	Predicted intracellular proteins, Predicted membrane proteins
CRISP1	ENSG00000124812	Cysteine rich secretory protein 1		Secreted in male reproductive system	Predicted secreted proteins
CRISP2	ENSG00000124490	Cysteine rich secretory protein 2		Secreted in male reproductive system	Predicted secreted proteins
CRISP3	ENSG00000096006	Cysteine rich secretory protein 3		Secreted in other tissues	Plasma proteins, Predicted intracellular proteins, Predicted secreted proteins
CRISPLD1	ENSG00000121005	Cysteine rich secretory protein LCCL domain containing 1		Secreted - unknown location	Plasma proteins, Predicted intracellular proteins, Predicted secreted proteins
CRISPLD2	ENSG00000103196	Cysteine rich secretory protein LCCL domain containing 2	Nucleoplasm,Nucleoli	Secreted to blood	Predicted intracellular proteins, Predicted secreted proteins
CRLF1	ENSG00000006016	Cytokine receptor like factor 1		Secreted in other tissues	Disease related genes, Predicted intracellular proteins, Predicted secreted proteins
CRLF2	ENSG00000205755	Cytokine receptor like factor 2		Intracellular and membrane	Cancer-related genes, Predicted membrane proteins
CRP	ENSG00000132693	C-reactive protein	Nucleoplasm,Vesicles,Intermediate filaments	Secreted to blood	Cancer-related genes, Candidate cardiovascular disease genes, Plasma proteins, Predicted intracellular proteins, Predicted secreted proteins
CRTAC1	ENSG00000095713	Cartilage acidic protein 1		Secreted to extracellular matrix	Plasma proteins, Predicted intracellular proteins, Predicted secreted proteins
CRTAP	ENSG00000170275	Cartilage associated protein	Intermediate filaments,Actin filaments,Cytosol	Secreted to blood	Disease related genes, Predicted secreted proteins
CRY2	ENSG00000121671	Cryptochrome circadian regulator 2	Nuclear speckles,Cytosol	Intracellular and membrane	Predicted intracellular proteins
CSAD	ENSG00000139631	Cysteine sulfinic acid decarboxylase		Intracellular and membrane	Enzymes, Plasma proteins, Predicted intracellular proteins
CSF1	ENSG00000184371	Colony stimulating factor 1	Nuclear bodies,Plasma membrane	Secreted to blood	Cancer-related genes, Candidate cardiovascular disease genes, Disease related genes, Plasma proteins, Predicted intracellular proteins, Predicted membrane proteins, Predicted secreted proteins, RAS pathway related proteins
CSF1R	ENSG00000182578	Colony stimulating factor 1 receptor	Vesicles,Plasma membrane	Intracellular and membrane	Cancer-related genes, CD markers, Disease related genes, Enzymes, FDA approved drug targets, Plasma proteins, Predicted intracellular proteins, Predicted membrane proteins, RAS pathway related proteins
CSF2	ENSG00000164400	Colony stimulating factor 2	Vesicles	Secreted to blood	Cancer-related genes, Predicted secreted proteins
CSF2RA	ENSG00000198223	Colony stimulating factor 2 receptor alpha subunit		Secreted to blood	Cancer-related genes, CD markers, Disease related genes, FDA approved drug targets, Predicted membrane proteins, Predicted secreted proteins
CSF3	ENSG00000108342	Colony stimulating factor 3		Secreted to blood	Cancer-related genes, Plasma proteins, Predicted secreted proteins
CSF3R	ENSG00000119535	Colony stimulating factor 3 receptor		Intracellular and membrane	Cancer-related genes, CD markers, Disease related genes, FDA approved drug targets, Predicted intracellular proteins, Predicted membrane proteins
CSGALNACT1	ENSG00000147408	Chondroitin sulfate N-acetylgalactosaminyltransferase 1	Golgi apparatus,Cytosol	Intracellular and membrane	Enzymes, Predicted intracellular proteins
CSH1	ENSG00000136488	Chorionic somatomammotropin hormone 1		Secreted to blood	Predicted intracellular proteins, Predicted secreted proteins
CSH2	ENSG00000213218	Chorionic somatomammotropin hormone 2		Secreted to blood	Predicted intracellular proteins, Predicted secreted proteins
CSHL1	ENSG00000204414	Chorionic somatomammotropin hormone like 1		Secreted to blood	Predicted intracellular proteins, Predicted secreted proteins
CSN1S1	ENSG00000126545	Casein alpha s1		Secreted in female reproductive system	Cancer-related genes, Predicted intracellular proteins, Predicted secreted proteins
CSN2	ENSG00000135222	Casein beta		Secreted in female reproductive system	Predicted secreted proteins
CSN3	ENSG00000171209	Casein kappa		Secreted in female reproductive system	Predicted secreted proteins
CST1	ENSG00000170373	Cystatin SN		Secreted to digestive system	Plasma proteins, Predicted secreted proteins
CST11	ENSG00000125831	Cystatin 11		Secreted in male reproductive system	Predicted secreted proteins
CST2	ENSG00000170369	Cystatin SA		Secreted to digestive system	Predicted secreted proteins
CST3	ENSG00000101439	Cystatin C	Golgi apparatus,Vesicles	Secreted to blood	Cancer-related genes, Disease related genes, Plasma proteins, Predicted secreted proteins
CST4	ENSG00000101441	Cystatin S		Secreted to digestive system	Predicted secreted proteins
CST5	ENSG00000170367	Cystatin D		Secreted to digestive system	Plasma proteins, Predicted secreted proteins
CST6	ENSG00000175315	Cystatin E/M	Plasma membrane,Cytosol	Secreted in other tissues	Cancer-related genes, Plasma proteins, Predicted secreted proteins
CST7	ENSG00000077984	Cystatin F		Secreted to blood	Plasma proteins, Predicted secreted proteins
CST8	ENSG00000125815	Cystatin 8		Secreted in male reproductive system	Predicted secreted proteins
CST9	ENSG00000173335	Cystatin 9		Secreted - unknown location	Predicted secreted proteins
CST9L	ENSG00000101435	Cystatin 9 like		Secreted in male reproductive system	Predicted secreted proteins
CSTL1	ENSG00000125823	Cystatin like 1		Secreted in male reproductive system	Predicted intracellular proteins, Predicted secreted proteins
CT55	ENSG00000169551	Cancer/testis antigen 55	Vesicles	Secreted in male reproductive system	Predicted secreted proteins
CTAGE5	ENSG00000150527	CTAGE family member 5, ER export factor	Endoplasmic reticulum	Intracellular and membrane	Disease related genes, Plasma proteins, Predicted intracellular proteins, Predicted membrane proteins
CTBS	ENSG00000117151	Chitobiase	Cytosol	Intracellular and membrane	Plasma proteins, Predicted intracellular proteins
CTF1	ENSG00000150281	Cardiotrophin 1		Secreted to blood	Predicted intracellular proteins, Predicted secreted proteins
CTGF	ENSG00000118523	Connective tissue growth factor	Golgi apparatus,Vesicles	Secreted in other tissues	Cancer-related genes, Plasma proteins, Predicted secreted proteins
CTHRC1	ENSG00000164932	Collagen triple helix repeat containing 1	Nucleoplasm	Secreted in other tissues	Disease related genes, Predicted intracellular proteins, Predicted secreted proteins
CTLA4	ENSG00000163599	Cytotoxic T-lymphocyte associated protein 4		Intracellular and membrane	CD markers, Disease related genes, FDA approved drug targets, Predicted intracellular proteins, Predicted membrane proteins
CTRB1	ENSG00000168925	Chymotrypsinogen B1		Secreted to digestive system	Enzymes, Predicted intracellular proteins, Predicted secreted proteins
CTRB2	ENSG00000168928	Chymotrypsinogen B2		Secreted to digestive system	Enzymes, Predicted intracellular proteins, Predicted secreted proteins
CTRC	ENSG00000162438	Chymotrypsin C		Secreted to digestive system	Disease related genes, Enzymes, Potential drug targets, Predicted secreted proteins
CTRL	ENSG00000141086	Chymotrypsin like		Secreted to digestive system	Enzymes, Predicted secreted proteins
CTSA	ENSG00000064601	Cathepsin A	Vesicles	Intracellular and membrane	Disease related genes, Enzymes, Potential drug targets, Predicted intracellular proteins
CTSB	ENSG00000164733	Cathepsin B	Nucleoli,Vesicles	Secreted to blood	Cancer-related genes, Candidate cardiovascular disease genes, Enzymes, Plasma proteins, Predicted secreted proteins
CTSC	ENSG00000109861	Cathepsin C	Vesicles	Intracellular and membrane	Disease related genes, Enzymes, Plasma proteins, Potential drug targets, Predicted intracellular proteins
CTSD	ENSG00000117984	Cathepsin D		Secreted to blood	Cancer-related genes, Disease related genes, Enzymes, Plasma proteins, Potential drug targets, Predicted intracellular proteins, Predicted secreted proteins
CTSE	ENSG00000196188	Cathepsin E		Intracellular and membrane	Enzymes, Predicted intracellular proteins
CTSF	ENSG00000174080	Cathepsin F	Vesicles,Plasma membrane,Cytosol	Intracellular and membrane	Disease related genes, Enzymes, Plasma proteins, Potential drug targets, Predicted intracellular proteins
CTSG	ENSG00000100448	Cathepsin G		Intracellular and membrane	Enzymes, Plasma proteins, Predicted intracellular proteins
CTSH	ENSG00000103811	Cathepsin H	Vesicles,Cytosol,Cytoplasmic bodies	Intracellular and membrane	Cancer-related genes, Enzymes, Plasma proteins, Predicted intracellular proteins
CTSK	ENSG00000143387	Cathepsin K	Vesicles	Intracellular and membrane	Disease related genes, Enzymes, Plasma proteins, Potential drug targets, Predicted intracellular proteins, Predicted membrane proteins
CTSL	ENSG00000135047	Cathepsin L	Golgi apparatus,Vesicles	Intracellular and membrane	Cancer-related genes, Enzymes, Plasma proteins, Predicted intracellular proteins
CTSO	ENSG00000256043	Cathepsin O		Intracellular and membrane	Enzymes, Predicted intracellular proteins
CTSS	ENSG00000163131	Cathepsin S	Vesicles	Intracellular and membrane	Enzymes, Plasma proteins, Predicted intracellular proteins
CTSV	ENSG00000136943	Cathepsin V	Nucleoplasm,Nucleoli fibrillar center,Plasma membrane,Cytosol	Intracellular and membrane	Enzymes, Predicted intracellular proteins
CTSW	ENSG00000172543	Cathepsin W		Secreted to blood	Enzymes, Plasma proteins, Predicted secreted proteins
CTSZ	ENSG00000101160	Cathepsin Z	Vesicles	Intracellular and membrane	Enzymes, Plasma proteins, Predicted intracellular proteins
CUBN	ENSG00000107611	Cubilin		Intracellular and membrane	Disease related genes, Predicted intracellular proteins
CUTA	ENSG00000112514	CutA divalent cation tolerance homolog	Plasma membrane,Focal adhesion sites	Secreted to blood	Predicted intracellular proteins, Predicted secreted proteins
CX3CL1	ENSG00000006210	C-X3-C motif chemokine ligand 1	Plasma membrane	Secreted to blood	Plasma proteins, Predicted membrane proteins, Predicted secreted proteins
CXADR	ENSG00000154639	CXADR, Ig-like cell adhesion molecule	Plasma membrane,Cell Junctions	Intracellular and membrane	Predicted intracellular proteins, Predicted membrane proteins
CXCL1	ENSG00000163739	C-X-C motif chemokine ligand 1		Secreted to blood	Cancer-related genes, Plasma proteins, Predicted secreted proteins
CXCL10	ENSG00000169245	C-X-C motif chemokine ligand 10		Secreted to blood	Cancer-related genes, Plasma proteins, Predicted secreted proteins
CXCL11	ENSG00000169248	C-X-C motif chemokine ligand 11		Secreted to blood	Predicted secreted proteins
CXCL12	ENSG00000107562	C-X-C motif chemokine ligand 12		Secreted to blood	Predicted secreted proteins
CXCL13	ENSG00000156234	C-X-C motif chemokine ligand 13		Secreted to blood	Cancer-related genes, Predicted secreted proteins
CXCL14	ENSG00000145824	C-X-C motif chemokine ligand 14		Secreted to blood	Predicted secreted proteins
CXCL16	ENSG00000161921	C-X-C motif chemokine ligand 16	Golgi apparatus,Vesicles	Secreted to blood	Predicted intracellular proteins, Predicted membrane proteins, Predicted secreted proteins, Transporters
CXCL17	ENSG00000189377	C-X-C motif chemokine ligand 17		Secreted to blood	Predicted secreted proteins
CXCL2	ENSG00000081041	C-X-C motif chemokine ligand 2		Secreted to blood	Cancer-related genes, Plasma proteins, Predicted secreted proteins
CXCL3	ENSG00000163734	C-X-C motif chemokine ligand 3		Secreted to blood	Plasma proteins, Predicted secreted proteins
CXCL5	ENSG00000163735	C-X-C motif chemokine ligand 5		Secreted to blood	Cancer-related genes, Plasma proteins, Predicted secreted proteins
CXCL6	ENSG00000124875	C-X-C motif chemokine ligand 6		Secreted to blood	Predicted secreted proteins
CXCL8	ENSG00000169429	C-X-C motif chemokine ligand 8		Secreted to blood	Cancer-related genes, Candidate cardiovascular disease genes, Plasma proteins, Predicted secreted proteins
CXCL9	ENSG00000138755	C-X-C motif chemokine ligand 9		Secreted to blood	Cancer-related genes, Plasma proteins, Predicted secreted proteins
CXorf36	ENSG00000147113	Chromosome X open reading frame 36		Secreted - unknown location	Disease related genes, Predicted secreted proteins
CYB5D2	ENSG00000167740	Cytochrome b5 domain containing 2	Endoplasmic reticulum,Plasma membrane	Secreted - unknown location	Predicted intracellular proteins, Predicted secreted proteins
CYP17A1	ENSG00000148795	Cytochrome P450 family 17 subfamily A member 1		Intracellular and membrane	Disease related genes, Enzymes, FDA approved drug targets, Plasma proteins, Predicted intracellular proteins
CYP21A2	ENSG00000231852	Cytochrome P450 family 21 subfamily A member 2		Intracellular and membrane	Disease related genes, Enzymes, Plasma proteins, Potential drug targets, Predicted intracellular proteins
CYP26B1	ENSG00000003137	Cytochrome P450 family 26 subfamily B member 1	Cytosol	Intracellular and membrane	Disease related genes, Predicted intracellular proteins
CYP2A13	ENSG00000197838	Cytochrome P450 family 2 subfamily A member 13		Intracellular and membrane	Enzymes, Predicted intracellular proteins
CYP2A6	ENSG00000255974	Cytochrome P450 family 2 subfamily A member 6		Intracellular and membrane	Plasma proteins, Predicted intracellular proteins
CYP2A7	ENSG00000198077	Cytochrome P450 family 2 subfamily A member 7		Intracellular and membrane	Enzymes, Predicted intracellular proteins
CYP2B6	ENSG00000197408	Cytochrome P450 family 2 subfamily B member 6	Nucleoplasm,Nuclear membrane,Cytosol	Intracellular and membrane	Plasma proteins, Predicted intracellular proteins
CYP2C18	ENSG00000108242	Cytochrome P450 family 2 subfamily C member 18		Intracellular and membrane	Enzymes, Plasma proteins, Predicted intracellular proteins
CYP2C19	ENSG00000165841	Cytochrome P450 family 2 subfamily C member 19		Intracellular and membrane	Cancer-related genes, Enzymes, Plasma proteins, Predicted intracellular proteins
CYP2C8	ENSG00000138115	Cytochrome P450 family 2 subfamily C member 8		Intracellular and membrane	Enzymes, Plasma proteins, Predicted intracellular proteins
CYP2C9	ENSG00000138109	Cytochrome P450 family 2 subfamily C member 9		Intracellular and membrane	Enzymes, Predicted intracellular proteins
CYP2E1	ENSG00000130649	Cytochrome P450 family 2 subfamily E member 1	Endoplasmic reticulum,Mitochondria	Intracellular and membrane	Cancer-related genes, Enzymes, Predicted intracellular proteins
CYP2F1	ENSG00000197446	Cytochrome P450 family 2 subfamily F member 1		Intracellular and membrane	Enzymes, Predicted intracellular proteins
CYP2J2	ENSG00000134716	Cytochrome P450 family 2 subfamily J member 2		Intracellular and membrane	Enzymes, Predicted intracellular proteins
CYP2R1	ENSG00000186104	Cytochrome P450 family 2 subfamily R member 1		Intracellular and membrane	Disease related genes, Enzymes, Potential drug targets, Predicted intracellular proteins
CYP2W1	ENSG00000073067	Cytochrome P450 family 2 subfamily W member 1		Intracellular and membrane	Predicted intracellular proteins
CYP46A1	ENSG00000036530	Cytochrome P450 family 46 subfamily A member 1		Intracellular and membrane	Enzymes, Predicted intracellular proteins
CYP4F11	ENSG00000171903	Cytochrome P450 family 4 subfamily F member 11		Intracellular and membrane	Enzymes, Plasma proteins, Predicted intracellular proteins
CYP4F2	ENSG00000186115	Cytochrome P450 family 4 subfamily F member 2		Intracellular and membrane	Disease related genes, Enzymes, Potential drug targets, Predicted intracellular proteins, Predicted membrane proteins
CYR61	ENSG00000142871	Cysteine rich angiogenic inducer 61		Secreted to extracellular matrix	Predicted secreted proteins
CYTL1	ENSG00000170891	Cytokine like 1	Nuclear membrane,Endoplasmic reticulum	Secreted in other tissues	Plasma proteins, Predicted secreted proteins
D2HGDH	ENSG00000180902	D-2-hydroxyglutarate dehydrogenase	Mitochondria	Intracellular and membrane	Disease related genes, Predicted intracellular proteins
DAG1	ENSG00000173402	Dystroglycan 1	Nucleoplasm,Vesicles,Plasma membrane	Intracellular and membrane	Disease related genes, Plasma proteins, Potential drug targets, Predicted intracellular proteins, Predicted membrane proteins, Transporters
DAND5	ENSG00000179284	DAN domain BMP antagonist family member 5	Mitochondria	Secreted in other tissues	Predicted secreted proteins
DAO	ENSG00000110887	D-amino acid oxidase		Intracellular and membrane	Disease related genes, Enzymes, Potential drug targets, Predicted intracellular proteins
DBH	ENSG00000123454	Dopamine beta-hydroxylase	Endoplasmic reticulum,Vesicles	Intracellular and membrane	Disease related genes, Enzymes, FDA approved drug targets, Plasma proteins, Predicted intracellular proteins
DCD	ENSG00000161634	Dermcidin		Secreted in other tissues	Plasma proteins, Predicted secreted proteins, Transporters
DCN	ENSG00000011465	Decorin		Secreted to extracellular matrix	Cancer-related genes, Disease related genes, Plasma proteins, Predicted intracellular proteins, Predicted secreted proteins
DDIAS	ENSG00000165490	DNA damage induced apoptosis suppressor	Plasma membrane,Cytosol	Intracellular and membrane	Predicted intracellular proteins
DDR1	ENSG00000204580	Discoidin domain receptor tyrosine kinase 1	Nucleoplasm,Cell Junctions	Intracellular and membrane	CD markers, Enzymes, Predicted intracellular proteins, Predicted membrane proteins
DDX17	ENSG00000100201	DEAD-box helicase 17	Nuclear speckles	Intracellular and membrane	Enzymes, Plasma proteins, Predicted intracellular proteins
DDX20	ENSG00000064703	DEAD-box helicase 20	Nucleoplasm,Nuclear bodies,Cytosol	Intracellular and membrane	Enzymes, Plasma proteins, Predicted intracellular proteins
DEAF1	ENSG00000177030	DEAF1, transcription factor	Nucleoplasm,Nucleoli fibrillar center	Intracellular and membrane	Disease related genes, Predicted intracellular proteins, Transcription factors
DEFA1	ENSG00000206047	Defensin alpha 1		Intracellular and membrane	Cancer-related genes, Plasma proteins, Predicted intracellular proteins, Transporters
DEFA1B	ENSG00000240247	Defensin alpha 1B		Intracellular and membrane	Cancer-related genes, Plasma proteins, Predicted intracellular proteins, Transporters
DEFA3	ENSG00000239839	Defensin alpha 3		Intracellular and membrane	Cancer-related genes, Predicted intracellular proteins
DEFA4	ENSG00000164821	Defensin alpha 4		Secreted to blood	Predicted secreted proteins
DEFA5	ENSG00000164816	Defensin alpha 5	Vesicles,Midbody	Secreted to digestive system	Plasma proteins, Predicted secreted proteins
DEFA6	ENSG00000164822	Defensin alpha 6		Secreted to digestive system	Plasma proteins, Predicted secreted proteins
DEFB1	ENSG00000164825	Defensin beta 1		Secreted in other tissues	Predicted secreted proteins, Transporters
DEFB103A	ENSG00000176797	Defensin beta 103A		Secreted in other tissues	Predicted secreted proteins, Transporters
DEFB103B	ENSG00000177243	Defensin beta 103B		Secreted in other tissues	Predicted secreted proteins, Transporters
DEFB104A	ENSG00000176782	Defensin beta 104A		Secreted in male reproductive system	Predicted secreted proteins
DEFB104B	ENSG00000177023	Defensin beta 104B		Secreted in male reproductive system	Predicted secreted proteins
DEFB105A	ENSG00000186562	Defensin beta 105A		Secreted in male reproductive system	Predicted secreted proteins
DEFB105B	ENSG00000186599	Defensin beta 105B		Secreted in male reproductive system	Predicted secreted proteins
DEFB106A	ENSG00000186579	Defensin beta 106A		Secreted in male reproductive system	Predicted secreted proteins
DEFB106B	ENSG00000187082	Defensin beta 106B		Secreted in male reproductive system	Predicted secreted proteins
DEFB107A	ENSG00000186572	Defensin beta 107A		Secreted in male reproductive system	Predicted secreted proteins
DEFB107B	ENSG00000198129	Defensin beta 107B		Secreted in male reproductive system	Predicted secreted proteins
DEFB108B	ENSG00000184276	Defensin beta 108B		Secreted - unknown location	Predicted secreted proteins
DEFB110	ENSG00000203970	Defensin beta 110		Secreted in male reproductive system	Predicted secreted proteins
DEFB112	ENSG00000180872	Defensin beta 112		Secreted in male reproductive system	Predicted intracellular proteins, Predicted secreted proteins
DEFB113	ENSG00000214642	Defensin beta 113		Secreted in male reproductive system	Predicted secreted proteins
DEFB114	ENSG00000177684	Defensin beta 114		Secreted in male reproductive system	Predicted secreted proteins
DEFB115	ENSG00000215547	Defensin beta 115		Secreted in male reproductive system	Predicted secreted proteins
DEFB116	ENSG00000215545	Defensin beta 116		Secreted in male reproductive system	Predicted secreted proteins
DEFB118	ENSG00000131068	Defensin beta 118		Secreted in male reproductive system	Predicted secreted proteins
DEFB119	ENSG00000180483	Defensin beta 119		Secreted in male reproductive system	Predicted secreted proteins
DEFB121	ENSG00000204548	Defensin beta 121		Secreted in male reproductive system	Predicted secreted proteins
DEFB123	ENSG00000180424	Defensin beta 123		Secreted in other tissues	Predicted secreted proteins
DEFB124	ENSG00000180383	Defensin beta 124		Secreted in other tissues	Predicted secreted proteins
DEFB125	ENSG00000178591	Defensin beta 125		Secreted in male reproductive system	Predicted secreted proteins
DEFB126	ENSG00000125788	Defensin beta 126		Secreted in male reproductive system	Disease related genes, Predicted secreted proteins
DEFB127	ENSG00000088782	Defensin beta 127		Secreted in male reproductive system	Predicted secreted proteins
DEFB128	ENSG00000185982	Defensin beta 128		Secreted in male reproductive system	Predicted secreted proteins
DEFB129	ENSG00000125903	Defensin beta 129		Secreted in male reproductive system	Predicted secreted proteins
DEFB130A	ENSG00000232948	Defensin beta 130A		Secreted in male reproductive system	Predicted secreted proteins
DEFB130B	ENSG00000233050	Defensin beta 130B		Secreted in male reproductive system	Predicted secreted proteins
DEFB131A	ENSG00000186146	Defensin beta 131A		Secreted in other tissues	Predicted secreted proteins
DEFB131B	ENSG00000225805	Defensin beta 131B		Secreted in male reproductive system	Predicted secreted proteins
DEFB132	ENSG00000186458	Defensin beta 132		Secreted in male reproductive system	Predicted secreted proteins
DEFB133	ENSG00000214643	Defensin beta 133		Secreted in male reproductive system	Predicted secreted proteins
DEFB134	ENSG00000205882	Defensin beta 134		Secreted in male reproductive system	Predicted secreted proteins
DEFB135	ENSG00000205883	Defensin beta 135		Secreted in male reproductive system	Predicted secreted proteins
DEFB136	ENSG00000205884	Defensin beta 136		Secreted in male reproductive system	Predicted secreted proteins
DEFB4A	ENSG00000171711	Defensin beta 4A		Secreted in other tissues	Predicted secreted proteins, Transporters
DEFB4B	ENSG00000177257	Defensin beta 4B		Secreted in other tissues	Predicted secreted proteins, Transporters
DEPP1	ENSG00000165507	DEPP1, autophagy regulator	Vesicles,Mitochondria	Intracellular and membrane	Predicted intracellular proteins
DHH	ENSG00000139549	Desert hedgehog		Secreted in male reproductive system	Disease related genes, Predicted secreted proteins
DHRS11	ENSG00000278535	Dehydrogenase/reductase 11	Golgi apparatus,Cytosol	Intracellular and membrane	Enzymes, Predicted intracellular proteins
DHRS13	ENSG00000167536	Dehydrogenase/reductase 13	Vesicles	Secreted - unknown location	Predicted intracellular proteins, Predicted secreted proteins
DHRS4L2	ENSG00000187630	Dehydrogenase/reductase 4 like 2	Nuclear membrane,Vesicles	Secreted - unknown location	Predicted intracellular proteins, Predicted secreted proteins
DHRS7C	ENSG00000184544	Dehydrogenase/reductase 7C		Secreted in other tissues	Predicted intracellular proteins, Predicted secreted proteins
DHRS9	ENSG00000073737	Dehydrogenase/reductase 9		Intracellular and membrane	Predicted intracellular proteins, Predicted membrane proteins
DHRSX	ENSG00000169084	Dehydrogenase/reductase X-linked	Mitotic spindle,Cytosol	Secreted to blood	Predicted intracellular proteins, Predicted secreted proteins
DHX29	ENSG00000067248	DExH-box helicase 29	Cytosol	Intracellular and membrane	Enzymes, Plasma proteins, Predicted intracellular proteins
DHX8	ENSG00000067596	DEAH-box helicase 8	Nucleoplasm,Nuclear bodies	Intracellular and membrane	Enzymes, Plasma proteins, Predicted intracellular proteins
DKK1	ENSG00000107984	Dickkopf WNT signaling pathway inhibitor 1		Secreted in female reproductive system	Predicted secreted proteins
DKK2	ENSG00000155011	Dickkopf WNT signaling pathway inhibitor 2	Golgi apparatus	Secreted in other tissues	Predicted intracellular proteins, Predicted secreted proteins
DKK3	ENSG00000050165	Dickkopf WNT signaling pathway inhibitor 3	Nuclear bodies,Vesicles,Cytosol	Secreted in other tissues	Plasma proteins, Predicted secreted proteins
DKK4	ENSG00000104371	Dickkopf WNT signaling pathway inhibitor 4		Secreted in other tissues	Predicted secreted proteins
DKKL1	ENSG00000104901	Dickkopf like acrosomal protein 1	Vesicles	Secreted in male reproductive system	Predicted intracellular proteins, Predicted secreted proteins
DLG4	ENSG00000132535	Discs large MAGUK scaffold protein 4		Intracellular and membrane	Predicted intracellular proteins, Transporters
DMBT1	ENSG00000187908	Deleted in malignant brain tumors 1	Centriolar satellite	Secreted in other tissues	Disease related genes, Predicted secreted proteins
DMKN	ENSG00000161249	Dermokine	Nucleoplasm,Cytosol	Secreted in other tissues	Plasma proteins, Predicted intracellular proteins, Predicted secreted proteins
DMP1	ENSG00000152592	Dentin matrix acidic phosphoprotein 1		Secreted to extracellular matrix	Disease related genes, Predicted secreted proteins
DMRTA2	ENSG00000142700	DMRT like family A2	Nucleoplasm,Mitochondria	Intracellular and membrane	Predicted intracellular proteins, Transcription factors
DNAJB11	ENSG00000090520	DnaJ heat shock protein family (Hsp40) member B11	Endoplasmic reticulum	Intracellular and membrane	Predicted intracellular proteins
DNAJB9	ENSG00000128590	DnaJ heat shock protein family (Hsp40) member B9	Endoplasmic reticulum,Cytosol	Intracellular and membrane	Predicted intracellular proteins
DNAJC3	ENSG00000102580	DnaJ heat shock protein family (Hsp40) member C3	Endoplasmic reticulum	Intracellular and membrane	Disease related genes, Predicted intracellular proteins
DNASE1	ENSG00000213918	Deoxyribonuclease 1	Vesicles	Secreted in other tissues	Disease related genes, Enzymes, Potential drug targets, Predicted intracellular proteins, Predicted secreted proteins
DNASE1L1	ENSG00000013563	Deoxyribonuclease 1 like 1		Intracellular and membrane	Predicted intracellular proteins
DNASE1L2	ENSG00000167968	Deoxyribonuclease 1 like 2	Mitochondria	Secreted in other tissues	Predicted secreted proteins
DNASE1L3	ENSG00000163687	Deoxyribonuclease 1 like 3		Secreted to blood	Disease related genes, Predicted intracellular proteins, Predicted secreted proteins
DNASE2	ENSG00000105612	Deoxyribonuclease 2, lysosomal		Intracellular and membrane	Enzymes, Predicted intracellular proteins
DNASE2B	ENSG00000137976	Deoxyribonuclease 2 beta		Intracellular and membrane	Enzymes, Predicted intracellular proteins
DPEP1	ENSG00000015413	Dipeptidase 1	Nucleoplasm,Cell Junctions	Intracellular and membrane	Enzymes, FDA approved drug targets, Predicted intracellular proteins
DPEP3	ENSG00000141096	Dipeptidase 3		Intracellular and membrane	Enzymes, Predicted intracellular proteins
DPP4	ENSG00000197635	Dipeptidyl peptidase 4		Secreted in other tissues	CD markers, Enzymes, FDA approved drug targets, Plasma proteins, Predicted intracellular proteins, Predicted membrane proteins, Predicted secreted proteins
DPP7	ENSG00000176978	Dipeptidyl peptidase 7	Golgi apparatus,Vesicles	Intracellular and membrane	Enzymes, Plasma proteins, Predicted intracellular proteins
DPT	ENSG00000143196	Dermatopontin	Vesicles	Secreted to extracellular matrix	Predicted secreted proteins
DRAXIN	ENSG00000162490	Dorsal inhibitory axon guidance protein		Secreted in brain	Predicted secreted proteins
DSCAM	ENSG00000171587	DS cell adhesion molecule	Golgi apparatus	Intracellular and membrane	Plasma proteins, Predicted membrane proteins
DSE	ENSG00000111817	Dermatan sulfate epimerase	Nucleoplasm,Cytosol	Intracellular and membrane	Disease related genes, Enzymes, Potential drug targets, Predicted intracellular proteins, Predicted membrane proteins
DSPP	ENSG00000152591	Dentin sialophosphoprotein		Secreted in other tissues	Disease related genes, Predicted secreted proteins
EBAG9	ENSG00000147654	Estrogen receptor binding site associated, antigen, 9	Golgi apparatus	Intracellular and membrane	Cancer-related genes, Predicted intracellular proteins
EBI3	ENSG00000105246	Epstein-Barr virus induced 3		Secreted to blood	Predicted secreted proteins
ECM1	ENSG00000143369	Extracellular matrix protein 1	Nucleoplasm,Cytosol	Secreted to extracellular matrix	Disease related genes, Plasma proteins, Predicted secreted proteins
ECM2	ENSG00000106823	Extracellular matrix protein 2		Secreted to extracellular matrix	Plasma proteins, Predicted secreted proteins
EDA	ENSG00000158813	Ectodysplasin A	Vesicles,Lipid droplets	Intracellular and membrane	Disease related genes, Predicted intracellular proteins, Predicted membrane proteins
EDDM3A	ENSG00000181562	Epididymal protein 3A		Secreted in male reproductive system	Predicted secreted proteins
EDDM3B	ENSG00000181552	Epididymal protein 3B		Secreted in male reproductive system	Predicted secreted proteins
EDEM2	ENSG00000088298	ER degradation enhancing alpha-mannosidase like protein 2		Intracellular and membrane	Predicted intracellular proteins
EDEM3	ENSG00000116406	ER degradation enhancing alpha-mannosidase like protein 3	Endoplasmic reticulum	Intracellular and membrane	Enzymes, Predicted intracellular proteins
EDIL3	ENSG00000164176	EGF like repeats and discoidin domains 3		Secreted to blood	Predicted secreted proteins
EDN1	ENSG00000078401	Endothelin 1	Nucleoplasm,Nucleoli,Golgi apparatus	Secreted to blood	Cancer-related genes, Candidate cardiovascular disease genes, Disease related genes, Plasma proteins, Predicted secreted proteins
EDN2	ENSG00000127129	Endothelin 2	Cytosol	Secreted to blood	Predicted secreted proteins
EDN3	ENSG00000124205	Endothelin 3		Secreted to blood	Disease related genes, Predicted secreted proteins
EFEMP1	ENSG00000115380	EGF containing fibulin extracellular matrix protein 1	Mitochondria	Secreted to extracellular matrix	Disease related genes, Plasma proteins, Predicted intracellular proteins, Predicted secreted proteins
EFEMP2	ENSG00000172638	EGF containing fibulin extracellular matrix protein 2		Secreted to extracellular matrix	Disease related genes, Plasma proteins, Predicted intracellular proteins, Predicted secreted proteins
EFNA1	ENSG00000169242	Ephrin A1		Secreted to blood	Cancer-related genes, Predicted secreted proteins, RAS pathway related proteins
EFNA2	ENSG00000099617	Ephrin A2	Mitochondria,Cytosol	Intracellular and membrane	Cancer-related genes, Predicted intracellular proteins, RAS pathway related proteins
EFNA4	ENSG00000243364	Ephrin A4		Secreted to blood	Predicted membrane proteins, Predicted secreted proteins, RAS pathway related proteins
EGFL6	ENSG00000198759	EGF like domain multiple 6		Secreted to extracellular matrix	Predicted secreted proteins
EGFL7	ENSG00000172889	EGF like domain multiple 7		Secreted to extracellular matrix	Predicted secreted proteins
EGFL8	ENSG00000241404	EGF like domain multiple 8	Nuclear speckles,Vesicles	Secreted - unknown location	Predicted secreted proteins
EGFLAM	ENSG00000164318	EGF like, fibronectin type III and laminin G domains		Secreted - unknown location	Predicted intracellular proteins, Predicted secreted proteins
EGFR	ENSG00000146648	Epidermal growth factor receptor	Plasma membrane,Cell Junctions	Secreted to blood	Cancer-related genes, Disease related genes, Enzymes, FDA approved drug targets, Plasma proteins, Predicted intracellular proteins, Predicted membrane proteins, Predicted secreted proteins, RAS pathway related proteins
EHF	ENSG00000135373	ETS homologous factor	Nucleoplasm,Golgi apparatus	Intracellular and membrane	Predicted intracellular proteins, Transcription factors
EHMT2	ENSG00000204371	Euchromatic histone lysine methyltransferase 2	Nucleoplasm,Nuclear speckles	Intracellular and membrane	Enzymes, Plasma proteins, Predicted intracellular proteins
ELANE	ENSG00000197561	Elastase, neutrophil expressed		Secreted to blood	Cancer-related genes, Disease related genes, Enzymes, FDA approved drug targets, Plasma proteins, Predicted secreted proteins
ELN	ENSG00000049540	Elastin	Plasma membrane	Secreted to extracellular matrix	Disease related genes, Plasma proteins, Predicted secreted proteins
ELSPBP1	ENSG00000169393	Epididymal sperm binding protein 1		Secreted in male reproductive system	Predicted intracellular proteins, Predicted secreted proteins
EMC10	ENSG00000161671	ER membrane protein complex subunit 10		Secreted to blood	Predicted intracellular proteins, Predicted membrane proteins, Predicted secreted proteins, Transporters
EMCN	ENSG00000164035	Endomucin		Intracellular and membrane	Predicted intracellular proteins, Predicted membrane proteins
EMID1	ENSG00000186998	EMI domain containing 1		Secreted in other tissues	Predicted intracellular proteins, Predicted secreted proteins
EMILIN1	ENSG00000138080	Elastin microfibril interfacer 1		Secreted to extracellular matrix	Plasma proteins, Predicted intracellular proteins, Predicted secreted proteins
EMILIN2	ENSG00000132205	Elastin microfibril interfacer 2		Secreted to extracellular matrix	Plasma proteins, Predicted secreted proteins
EMILIN3	ENSG00000183798	Elastin microfibril interfacer 3	Golgi apparatus,Microtubules,Cytokinetic bridge	Secreted to extracellular matrix	Predicted secreted proteins
ENAM	ENSG00000132464	Enamelin		Secreted to extracellular matrix	Disease related genes, Predicted secreted proteins
ENDOD1	ENSG00000149218	Endonuclease domain containing 1	Nuclear membrane	Secreted - unknown location	Plasma proteins, Predicted membrane proteins, Predicted secreted proteins
ENDOG	ENSG00000167136	Endonuclease G		Intracellular and membrane	Plasma proteins, Predicted intracellular proteins
ENDOU	ENSG00000111405	Endonuclease, poly(U) specific		Secreted in other tissues	Predicted secreted proteins
ENHO	ENSG00000168913	Energy homeostasis associated		Secreted to blood	Predicted secreted proteins
ENOX1	ENSG00000120658	Ecto-NOX disulfide-thiol exchanger 1	Plasma membrane	Intracellular and membrane	Predicted intracellular proteins
ENOX2	ENSG00000165675	Ecto-NOX disulfide-thiol exchanger 2	Plasma membrane,Cytosol	Intracellular and membrane	Predicted intracellular proteins
ENPP1	ENSG00000197594	Ectonucleotide pyrophosphatase/phosphodiesterase 1		Secreted - unknown location	CD markers, Disease related genes, Enzymes, Potential drug targets, Predicted membrane proteins, Predicted secreted proteins
ENPP2	ENSG00000136960	Ectonucleotide pyrophosphatase/phosphodiesterase 2	Nucleoplasm,Golgi apparatus,Actin filaments	Intracellular and membrane	Cancer-related genes, Enzymes, Plasma proteins, Predicted intracellular proteins, Predicted membrane proteins
ENPP3	ENSG00000154269	Ectonucleotide pyrophosphatase/phosphodiesterase 3		Secreted - unknown location	CD markers, Enzymes, Predicted intracellular proteins, Predicted secreted proteins
ENPP5	ENSG00000112796	Ectonucleotide pyrophosphatase/phosphodiesterase 5 (putative)	Nucleoplasm,Cytosol	Intracellular and membrane	Predicted membrane proteins
ENPP6	ENSG00000164303	Ectonucleotide pyrophosphatase/phosphodiesterase 6	Golgi apparatus	Intracellular and membrane	Enzymes, Predicted intracellular proteins
ENPP7	ENSG00000182156	Ectonucleotide pyrophosphatase/phosphodiesterase 7		Intracellular and membrane	Enzymes, Predicted intracellular proteins
ENTPD5	ENSG00000187097	Ectonucleoside triphosphate diphosphohydrolase 5		Secreted to blood	Enzymes, Plasma proteins, Predicted intracellular proteins, Predicted secreted proteins
ENTPD6	ENSG00000197586	Ectonucleoside triphosphate diphosphohydrolase 6 (putative)	Golgi apparatus	Secreted to blood	Enzymes, Predicted intracellular proteins, Predicted membrane proteins, Predicted secreted proteins
EOGT	ENSG00000163378	EGF domain specific O-linked N-acetylglucosamine transferase	Nucleoplasm,Nuclear membrane,Cytosol	Intracellular and membrane	Disease related genes, Enzymes, Potential drug targets, Predicted intracellular proteins, Predicted membrane proteins
EPDR1	ENSG00000086289	Ependymin related 1		Intracellular and membrane	Predicted intracellular proteins
EPGN	ENSG00000182585	Epithelial mitogen	Nucleoplasm,Vesicles,Cytosol	Secreted in other tissues	Predicted intracellular proteins, Predicted membrane proteins, Predicted secreted proteins
EPHA10	ENSG00000183317	EPH receptor A10		Intracellular and membrane	Enzymes, Predicted intracellular proteins, Predicted membrane proteins
EPHA3	ENSG00000044524	EPH receptor A3	Nucleoplasm,Nuclear membrane,Plasma membrane,Actin filaments,Cytosol	Intracellular and membrane	Cancer-related genes, Disease related genes, Enzymes, Potential drug targets, Predicted intracellular proteins, Predicted membrane proteins
EPHA7	ENSG00000135333	EPH receptor A7		Intracellular and membrane	Cancer-related genes, Enzymes, Plasma proteins, Predicted intracellular proteins, Predicted membrane proteins
EPHA8	ENSG00000070886	EPH receptor A8		Intracellular and membrane	Cancer-related genes, Enzymes, Predicted intracellular proteins, Predicted membrane proteins
EPHB2	ENSG00000133216	EPH receptor B2	Nucleoplasm,Plasma membrane	Intracellular and membrane	Cancer-related genes, Disease related genes, Enzymes, Plasma proteins, Potential drug targets, Predicted intracellular proteins, Predicted membrane proteins
EPHB6	ENSG00000106123	EPH receptor B6	Nuclear speckles	Intracellular and membrane	Predicted intracellular proteins, Predicted membrane proteins
EPHX3	ENSG00000105131	Epoxide hydrolase 3	Nucleoplasm	Intracellular and membrane	Enzymes, Predicted intracellular proteins
EPO	ENSG00000130427	Erythropoietin		Secreted to blood	Cancer-related genes, Candidate cardiovascular disease genes, Disease related genes, Predicted secreted proteins
EPOR	ENSG00000187266	Erythropoietin receptor	Nuclear speckles,Plasma membrane	Intracellular and membrane	Cancer-related genes, Disease related genes, FDA approved drug targets, Predicted membrane proteins
EPPIN	ENSG00000101448	Epididymal peptidase inhibitor		Secreted in male reproductive system	Predicted intracellular proteins, Predicted secreted proteins
EPPIN-WFDC6	ENSG00000249139	EPPIN-WFDC6 readthrough		Secreted in male reproductive system	Predicted secreted proteins
EPS15	ENSG00000085832	Epidermal growth factor receptor pathway substrate 15	Vesicles,Cytosol	Intracellular and membrane	Cancer-related genes, Disease related genes, Plasma proteins, Predicted intracellular proteins
EPYC	ENSG00000083782	Epiphycan		Secreted to extracellular matrix	Plasma proteins, Predicted secreted proteins
EQTN	ENSG00000120160	Equatorin		Intracellular and membrane	Predicted intracellular proteins, Predicted membrane proteins
ERAP1	ENSG00000164307	Endoplasmic reticulum aminopeptidase 1	Nucleoplasm,Plasma membrane,Cytosol	Secreted to blood	Enzymes, Plasma proteins, Predicted intracellular proteins, Predicted secreted proteins
ERAP2	ENSG00000164308	Endoplasmic reticulum aminopeptidase 2	Golgi apparatus	Secreted to blood	Enzymes, Predicted intracellular proteins, Predicted secreted proteins
ERBB3	ENSG00000065361	Erb-b2 receptor tyrosine kinase 3	Plasma membrane,Actin filaments	Secreted - unknown location	Cancer-related genes, Disease related genes, Enzymes, Plasma proteins, Potential drug targets, Predicted intracellular proteins, Predicted membrane proteins, Predicted secreted proteins
EREG	ENSG00000124882	Epiregulin	Vesicles	Secreted to blood	Predicted membrane proteins, Predicted secreted proteins
ERFE	ENSG00000178752	Erythroferrone		Secreted to blood	Predicted intracellular proteins, Predicted secreted proteins
ERLEC1	ENSG00000068912	Endoplasmic reticulum lectin 1		Intracellular and membrane	Predicted intracellular proteins, Transporters
ERLIN1	ENSG00000107566	ER lipid raft associated 1	Endoplasmic reticulum	Intracellular and membrane	Disease related genes, Potential drug targets, Predicted intracellular proteins, Transporters
ERLIN2	ENSG00000147475	ER lipid raft associated 2	Endoplasmic reticulum	Intracellular and membrane	Disease related genes, Potential drug targets, Predicted intracellular proteins, Transporters
ERN2	ENSG00000134398	Endoplasmic reticulum to nucleus signaling 2		Intracellular and membrane	Enzymes, Predicted intracellular proteins, Predicted membrane proteins
ERO1A	ENSG00000197930	Endoplasmic reticulum oxidoreductase 1 alpha		Intracellular and membrane	Plasma proteins, Predicted intracellular proteins
ERO1B	ENSG00000086619	Endoplasmic reticulum oxidoreductase 1 beta		Intracellular and membrane	Predicted intracellular proteins
ERP27	ENSG00000139055	Endoplasmic reticulum protein 27		Intracellular and membrane	Predicted intracellular proteins
ERP29	ENSG00000089248	Endoplasmic reticulum protein 29	Nucleoplasm,Microtubules	Intracellular and membrane	Plasma proteins, Predicted intracellular proteins
ERP44	ENSG00000023318	Endoplasmic reticulum protein 44		Intracellular and membrane	Plasma proteins, Predicted intracellular proteins
ERVMER34-1	ENSG00000226887	Endogenous retrovirus group MER34 member 1, envelope	Nucleoplasm,Cytosol	Secreted to blood	Predicted membrane proteins, Predicted secreted proteins
ESM1	ENSG00000164283	Endothelial cell specific molecule 1		Secreted to blood	Predicted secreted proteins
ESRP1	ENSG00000104413	Epithelial splicing regulatory protein 1	Nucleoplasm,Nuclear bodies	Intracellular and membrane	Predicted intracellular proteins
EXOG	ENSG00000157036	Exo/endonuclease G	Mitochondria	Intracellular and membrane	Predicted intracellular proteins
EXTL1	ENSG00000158008	Exostosin like glycosyltransferase 1	Vesicles,Centrosome	Intracellular and membrane	Enzymes, Predicted intracellular proteins
EXTL2	ENSG00000162694	Exostosin like glycosyltransferase 2	Nucleoplasm,Cytosol	Intracellular and membrane	Enzymes, Plasma proteins, Predicted intracellular proteins
EYS	ENSG00000188107	Eyes shut homolog (Drosophila)		Secreted in other tissues	Disease related genes, Predicted intracellular proteins, Predicted secreted proteins
F10	ENSG00000126218	Coagulation factor X		Secreted to blood	Candidate cardiovascular disease genes, Disease related genes, Enzymes, FDA approved drug targets, Plasma proteins, Predicted secreted proteins
F11	ENSG00000088926	Coagulation factor XI	Vesicles	Secreted to blood	Candidate cardiovascular disease genes, Disease related genes, Enzymes, FDA approved drug targets, Plasma proteins, Predicted intracellular proteins, Predicted secreted proteins
F12	ENSG00000131187	Coagulation factor XII		Secreted to blood	Candidate cardiovascular disease genes, Disease related genes, Enzymes, FDA approved drug targets, Plasma proteins, Predicted secreted proteins
F13A1	ENSG00000124491	Coagulation factor XIII A chain		Secreted to blood	Cancer-related genes, Candidate cardiovascular disease genes, Disease related genes, Enzymes, FDA approved drug targets, Plasma proteins, Predicted intracellular proteins, Predicted secreted proteins
F13B	ENSG00000143278	Coagulation factor XIII B chain		Secreted to blood	Cancer-related genes, Candidate cardiovascular disease genes, Disease related genes, Plasma proteins, Predicted secreted proteins
F2	ENSG00000180210	Coagulation factor II, thrombin		Secreted to blood	Cancer-related genes, Candidate cardiovascular disease genes, Disease related genes, Enzymes, FDA approved drug targets, Plasma proteins, Predicted intracellular proteins, Predicted secreted proteins
F3	ENSG00000117525	Coagulation factor III, tissue factor	Vesicles	Secreted to blood	Cancer-related genes, Candidate cardiovascular disease genes, CD markers, FDA approved drug targets, Plasma proteins, Predicted intracellular proteins, Predicted membrane proteins, Predicted secreted proteins
F5	ENSG00000198734	Coagulation factor V	Golgi apparatus	Secreted to blood	Candidate cardiovascular disease genes, Disease related genes, FDA approved drug targets, Plasma proteins, Predicted secreted proteins
F7	ENSG00000057593	Coagulation factor VII	Mitochondria	Secreted to blood	Candidate cardiovascular disease genes, Disease related genes, Enzymes, FDA approved drug targets, Plasma proteins, Predicted secreted proteins
F8	ENSG00000185010	Coagulation factor VIII		Secreted to blood	Candidate cardiovascular disease genes, Disease related genes, FDA approved drug targets, Plasma proteins, Predicted intracellular proteins, Predicted secreted proteins
F9	ENSG00000101981	Coagulation factor IX		Secreted to blood	Candidate cardiovascular disease genes, Disease related genes, Enzymes, FDA approved drug targets, Plasma proteins, Predicted secreted proteins
FABP5	ENSG00000164687	Fatty acid binding protein 5	Plasma membrane,Cytosol	Intracellular and membrane	Cancer-related genes, Plasma proteins, Predicted intracellular proteins, Transporters
FABP6	ENSG00000170231	Fatty acid binding protein 6		Intracellular and membrane	Predicted intracellular proteins
FAM131A	ENSG00000175182	Family with sequence similarity 131 member A	Nucleoli rim,Mitotic chromosome	Secreted - unknown location	Predicted intracellular proteins, Predicted secreted proteins
FAM172A	ENSG00000113391	Family with sequence similarity 172 member A	Nucleoplasm,Cytosol	Secreted - unknown location	Predicted intracellular proteins, Predicted secreted proteins
FAM177A1	ENSG00000151327	Family with sequence similarity 177 member A1	Nucleoplasm,Vesicles	Secreted to blood	Predicted intracellular proteins, Predicted secreted proteins
FAM180A	ENSG00000189320	Family with sequence similarity 180 member A	Nucleoplasm	Secreted - unknown location	Predicted secreted proteins
FAM198A	ENSG00000144649	Family with sequence similarity 198 member A	Vesicles	Secreted - unknown location	Predicted intracellular proteins, Predicted secreted proteins
FAM19A1	ENSG00000183662	Family with sequence similarity 19 member A1, C-C motif chemokine like		Secreted in brain	Predicted intracellular proteins, Predicted secreted proteins
FAM19A2	ENSG00000198673	Family with sequence similarity 19 member A2, C-C motif chemokine like		Intracellular and membrane	Predicted intracellular proteins
FAM19A3	ENSG00000184599	Family with sequence similarity 19 member A3, C-C motif chemokine like		Secreted in other tissues	Predicted secreted proteins
FAM19A4	ENSG00000163377	Family with sequence similarity 19 member A4, C-C motif chemokine like		Secreted in brain	Predicted intracellular proteins, Predicted secreted proteins
FAM19A5	ENSG00000219438	Family with sequence similarity 19 member A5, C-C motif chemokine like		Secreted in brain	Predicted intracellular proteins, Predicted secreted proteins
FAM20A	ENSG00000108950	FAM20A, golgi associated secretory pathway pseudokinase		Secreted in other tissues	Disease related genes, Predicted intracellular proteins, Predicted secreted proteins
FAM20C	ENSG00000177706	FAM20C, golgi associated secretory pathway kinase	Nucleoplasm,Golgi apparatus	Secreted in other tissues	Disease related genes, Enzymes, Plasma proteins, Potential drug targets, Predicted secreted proteins
FAM213A	ENSG00000122378	Family with sequence similarity 213 member A		Intracellular and membrane	Predicted intracellular proteins, Predicted membrane proteins
FAM24A	ENSG00000203795	Family with sequence similarity 24 member A		Secreted in male reproductive system	Predicted intracellular proteins, Predicted secreted proteins
FAM24B	ENSG00000213185	Family with sequence similarity 24 member B		Intracellular and membrane	Predicted intracellular proteins
FAM3A	ENSG00000071889	Family with sequence similarity 3 member A	Nucleoplasm,Nucleoli rim,Mitotic chromosome	Secreted - unknown location	Predicted intracellular proteins, Predicted membrane proteins, Predicted secreted proteins
FAM3B	ENSG00000183844	Family with sequence similarity 3 member B	Vesicles	Secreted to blood	Predicted intracellular proteins, Predicted membrane proteins, Predicted secreted proteins
FAM3C	ENSG00000196937	Family with sequence similarity 3 member C	Golgi apparatus	Secreted in other tissues	Plasma proteins, Predicted intracellular proteins, Predicted secreted proteins
FAM3D	ENSG00000198643	Family with sequence similarity 3 member D		Secreted to digestive system	Predicted intracellular proteins, Predicted membrane proteins, Predicted secreted proteins
FAM46B	ENSG00000158246	Family with sequence similarity 46 member B		Secreted - unknown location	Predicted secreted proteins
FAM78A	ENSG00000126882	Family with sequence similarity 78 member A	Nucleoplasm,Vesicles	Intracellular and membrane	Predicted intracellular proteins
FAM96A	ENSG00000166797	Family with sequence similarity 96 member A	Nucleoplasm,Cytosol	Intracellular and membrane	Predicted intracellular proteins
FAP	ENSG00000078098	Fibroblast activation protein alpha		Secreted to blood	Cancer-related genes, Enzymes, Plasma proteins, Predicted intracellular proteins, Predicted secreted proteins
FAS	ENSG00000026103	Fas cell surface death receptor	Nuclear bodies,Plasma membrane,Cytosol	Secreted to blood	Cancer-related genes, Candidate cardiovascular disease genes, CD markers, Disease related genes, Predicted membrane proteins, Predicted secreted proteins
FASLG	ENSG00000117560	Fas ligand		Secreted to blood	Cancer-related genes, CD markers, Disease related genes, Plasma proteins, Predicted membrane proteins, Predicted secreted proteins, RAS pathway related proteins
FAT1	ENSG00000083857	FAT atypical cadherin 1		Intracellular and membrane	Cancer-related genes, Predicted intracellular proteins, Predicted membrane proteins
FBLN1	ENSG00000077942	Fibulin 1	Endoplasmic reticulum	Secreted to extracellular matrix	Disease related genes, Plasma proteins, Predicted intracellular proteins, Predicted secreted proteins
FBLN2	ENSG00000163520	Fibulin 2	Plasma membrane	Secreted to extracellular matrix	Plasma proteins, Predicted intracellular proteins, Predicted secreted proteins
FBLN5	ENSG00000140092	Fibulin 5	Plasma membrane	Secreted to extracellular matrix	Disease related genes, Plasma proteins, Predicted secreted proteins
FBLN7	ENSG00000144152	Fibulin 7	Plasma membrane,Cell Junctions	Secreted to extracellular matrix	Predicted intracellular proteins, Predicted secreted proteins
FBN1	ENSG00000166147	Fibrillin 1	Cytosol	Secreted to blood	Disease related genes, Plasma proteins, Predicted secreted proteins
FBN2	ENSG00000138829	Fibrillin 2	Nucleoplasm,Cytosol	Secreted to extracellular matrix	Cancer-related genes, Disease related genes, Plasma proteins, Predicted intracellular proteins, Predicted secreted proteins
FBN3	ENSG00000142449	Fibrillin 3		Secreted to extracellular matrix	Predicted intracellular proteins, Predicted secreted proteins
FCAR	ENSG00000186431	Fc fragment of IgA receptor	Plasma membrane	Intracellular and membrane	CD markers, Predicted intracellular proteins, Predicted membrane proteins
FCER2	ENSG00000104921	Fc fragment of IgE receptor II		Secreted to blood	Cancer-related genes, CD markers, Predicted intracellular proteins, Predicted membrane proteins, Predicted secreted proteins
FCGR1B	ENSG00000198019	Fc fragment of IgG receptor Ib	Golgi apparatus,Vesicles,Plasma membrane	Intracellular and membrane	FDA approved drug targets, Predicted intracellular proteins, Predicted membrane proteins
FCGR3A	ENSG00000203747	Fc fragment of IgG receptor IIIa		Secreted to blood	CD markers, Disease related genes, FDA approved drug targets, Plasma proteins, Predicted membrane proteins, Predicted secreted proteins
FCGR3B	ENSG00000162747	Fc fragment of IgG receptor IIIb		Secreted to blood	CD markers, FDA approved drug targets, Plasma proteins, Predicted intracellular proteins, Predicted membrane proteins, Predicted secreted proteins
FCMR	ENSG00000162894	Fc fragment of IgM receptor	Nucleoplasm,Focal adhesion sites,Cytosol	Secreted to blood	Predicted intracellular proteins, Predicted membrane proteins, Predicted secreted proteins
FCN1	ENSG00000085265	Ficolin 1		Secreted to blood	Plasma proteins, Predicted membrane proteins, Predicted secreted proteins
FCN2	ENSG00000160339	Ficolin 2		Secreted to blood	Plasma proteins, Predicted secreted proteins
FCN3	ENSG00000142748	Ficolin 3		Secreted to blood	Disease related genes, Plasma proteins, Predicted secreted proteins
FCRL5	ENSG00000143297	Fc receptor like 5		Secreted to blood	CD markers, Disease related genes, Predicted membrane proteins, Predicted secreted proteins
FCRLA	ENSG00000132185	Fc receptor like A		Intracellular and membrane	Predicted intracellular proteins, Predicted membrane proteins
FCRLB	ENSG00000162746	Fc receptor like B	Cytosol	Intracellular and membrane	Predicted intracellular proteins
FDCSP	ENSG00000181617	Follicular dendritic cell secreted protein		Secreted in other tissues	Predicted secreted proteins
FETUB	ENSG00000090512	Fetuin B	Vesicles	Secreted to blood	Plasma proteins, Predicted intracellular proteins, Predicted secreted proteins
FGA	ENSG00000171560	Fibrinogen alpha chain	Endoplasmic reticulum	Secreted to blood	Cancer-related genes, Candidate cardiovascular disease genes, Disease related genes, FDA approved drug targets, Plasma proteins, Predicted secreted proteins
FGB	ENSG00000171564	Fibrinogen beta chain	Endoplasmic reticulum	Secreted to blood	Cancer-related genes, Candidate cardiovascular disease genes, Disease related genes, FDA approved drug targets, Plasma proteins, Predicted intracellular proteins, Predicted secreted proteins
FGF1	ENSG00000113578	Fibroblast growth factor 1	Nucleoplasm	Secreted in other tissues	Cancer-related genes, FDA approved drug targets, Predicted intracellular proteins, Predicted secreted proteins, RAS pathway related proteins
FGF10	ENSG00000070193	Fibroblast growth factor 10		Secreted in other tissues	Disease related genes, Predicted secreted proteins, RAS pathway related proteins
FGF16	ENSG00000196468	Fibroblast growth factor 16		Secreted in other tissues	Disease related genes, Predicted intracellular proteins, Predicted secreted proteins, RAS pathway related proteins
FGF17	ENSG00000158815	Fibroblast growth factor 17		Secreted in brain	Cancer-related genes, Disease related genes, Predicted secreted proteins, RAS pathway related proteins
FGF18	ENSG00000156427	Fibroblast growth factor 18		Secreted in other tissues	Cancer-related genes, Predicted secreted proteins, RAS pathway related proteins
FGF19	ENSG00000162344	Fibroblast growth factor 19		Secreted to blood	Cancer-related genes, Predicted secreted proteins, RAS pathway related proteins
FGF2	ENSG00000138685	Fibroblast growth factor 2	Nucleoplasm,Nuclear bodies	Secreted in other tissues	Cancer-related genes, Candidate cardiovascular disease genes, FDA approved drug targets, Predicted intracellular proteins, Predicted secreted proteins, RAS pathway related proteins, Transporters
FGF20	ENSG00000078579	Fibroblast growth factor 20		Secreted in other tissues	Disease related genes, Plasma proteins, Predicted intracellular proteins, Predicted secreted proteins, RAS pathway related proteins
FGF21	ENSG00000105550	Fibroblast growth factor 21		Secreted to blood	Predicted secreted proteins, RAS pathway related proteins
FGF22	ENSG00000070388	Fibroblast growth factor 22		Secreted in other tissues	Predicted secreted proteins, RAS pathway related proteins
FGF23	ENSG00000118972	Fibroblast growth factor 23		Secreted to blood	Cancer-related genes, Disease related genes, Plasma proteins, Potential drug targets, Predicted secreted proteins, RAS pathway related proteins, Transporters
FGF3	ENSG00000186895	Fibroblast growth factor 3		Secreted in brain	Cancer-related genes, Disease related genes, Predicted secreted proteins, RAS pathway related proteins
FGF4	ENSG00000075388	Fibroblast growth factor 4		Secreted in other tissues	Cancer-related genes, Predicted secreted proteins, RAS pathway related proteins
FGF5	ENSG00000138675	Fibroblast growth factor 5	Nucleoplasm,Nucleoli fibrillar center,Cytosol	Secreted in brain	Disease related genes, Predicted secreted proteins, RAS pathway related proteins
FGF6	ENSG00000111241	Fibroblast growth factor 6		Secreted in other tissues	Cancer-related genes, Predicted intracellular proteins, Predicted secreted proteins, RAS pathway related proteins
FGF7	ENSG00000140285	Fibroblast growth factor 7	Nucleoplasm,Nucleoli	Secreted in other tissues	Cancer-related genes, Predicted intracellular proteins, Predicted secreted proteins, RAS pathway related proteins
FGF8	ENSG00000107831	Fibroblast growth factor 8		Secreted in other tissues	Cancer-related genes, Disease related genes, Predicted intracellular proteins, Predicted secreted proteins, RAS pathway related proteins
FGF9	ENSG00000102678	Fibroblast growth factor 9		Secreted in other tissues	Cancer-related genes, Disease related genes, Predicted intracellular proteins, Predicted secreted proteins, RAS pathway related proteins
FGFBP1	ENSG00000137440	Fibroblast growth factor binding protein 1		Secreted in other tissues	Cancer-related genes, Predicted secreted proteins
FGFBP2	ENSG00000137441	Fibroblast growth factor binding protein 2		Secreted to blood	Plasma proteins, Predicted secreted proteins
FGFBP3	ENSG00000174721	Fibroblast growth factor binding protein 3		Secreted in brain	Predicted secreted proteins
FGFR2	ENSG00000066468	Fibroblast growth factor receptor 2	Nucleoplasm,Vesicles,Cell Junctions	Secreted - unknown location	Cancer-related genes, CD markers, Disease related genes, Enzymes, FDA approved drug targets, Plasma proteins, Predicted intracellular proteins, Predicted membrane proteins, Predicted secreted proteins, RAS pathway related proteins
FGFR3	ENSG00000068078	Fibroblast growth factor receptor 3	Endoplasmic reticulum	Intracellular and membrane	Cancer-related genes, CD markers, Disease related genes, Enzymes, FDA approved drug targets, Predicted intracellular proteins, Predicted membrane proteins, RAS pathway related proteins
FGFR4	ENSG00000160867	Fibroblast growth factor receptor 4		Intracellular and membrane	Cancer-related genes, CD markers, Disease related genes, Enzymes, FDA approved drug targets, Plasma proteins, Predicted intracellular proteins, Predicted membrane proteins, RAS pathway related proteins, Transporters
FGG	ENSG00000171557	Fibrinogen gamma chain	Endoplasmic reticulum	Secreted to blood	Cancer-related genes, Candidate cardiovascular disease genes, Disease related genes, Plasma proteins, Predicted intracellular proteins, Predicted secreted proteins
FGL1	ENSG00000104760	Fibrinogen like 1		Secreted to blood	Plasma proteins, Predicted secreted proteins
FGL2	ENSG00000127951	Fibrinogen like 2		Secreted to blood	Plasma proteins, Predicted secreted proteins
FHOD3	ENSG00000134775	Formin homology 2 domain containing 3		Intracellular and membrane	Predicted intracellular proteins
FIBIN	ENSG00000176971	Fin bud initiation factor homolog (zebrafish)		Intracellular and membrane	Predicted intracellular proteins
FICD	ENSG00000198855	FIC domain containing	Nucleoplasm	Intracellular and membrane	Enzymes, Predicted intracellular proteins
FJX1	ENSG00000179431	Four jointed box 1	Vesicles	Intracellular and membrane	Predicted intracellular proteins
FKBP10	ENSG00000141756	FK506 binding protein 10	Mitochondria	Intracellular and membrane	Disease related genes, Enzymes, Potential drug targets, Predicted intracellular proteins
FKBP14	ENSG00000106080	FK506 binding protein 14	Nucleoplasm,Golgi apparatus,Cytosol	Intracellular and membrane	Disease related genes, Enzymes, Potential drug targets, Predicted intracellular proteins
FKBP2	ENSG00000173486	FK506 binding protein 2	Plasma membrane	Intracellular and membrane	Enzymes, Predicted intracellular proteins
FKBP7	ENSG00000079150	FK506 binding protein 7	Endoplasmic reticulum	Intracellular and membrane	Enzymes, Predicted intracellular proteins
FKBP9	ENSG00000122642	FK506 binding protein 9	Golgi apparatus,Vesicles,Mitochondria	Intracellular and membrane	Enzymes, Plasma proteins, Predicted intracellular proteins
FKRP	ENSG00000181027	Fukutin related protein	Nucleoplasm,Golgi apparatus,Cytosol	Intracellular and membrane	Disease related genes, Predicted intracellular proteins, Predicted membrane proteins
FLRT1	ENSG00000126500	Fibronectin leucine rich transmembrane protein 1		Intracellular and membrane	Predicted membrane proteins
FLRT2	ENSG00000185070	Fibronectin leucine rich transmembrane protein 2		Intracellular and membrane	Predicted membrane proteins
FLRT3	ENSG00000125848	Fibronectin leucine rich transmembrane protein 3	Plasma membrane,Cell Junctions,Cytosol	Intracellular and membrane	Disease related genes, Predicted membrane proteins
FLT1	ENSG00000102755	Fms related tyrosine kinase 1	Plasma membrane,Actin filaments	Secreted to blood	Cancer-related genes, Disease related genes, Enzymes, FDA approved drug targets, Plasma proteins, Predicted intracellular proteins, Predicted membrane proteins, Predicted secreted proteins, RAS pathway related proteins
FLT3LG	ENSG00000090554	Fms related tyrosine kinase 3 ligand		Intracellular and membrane	Predicted intracellular proteins, Predicted membrane proteins, RAS pathway related proteins
FLT4	ENSG00000037280	Fms related tyrosine kinase 4	Nuclear speckles,Plasma membrane,Cell Junctions	Secreted to blood	Cancer-related genes, Disease related genes, Enzymes, FDA approved drug targets, Plasma proteins, Predicted intracellular proteins, Predicted membrane proteins, Predicted secreted proteins, RAS pathway related proteins
FMOD	ENSG00000122176	Fibromodulin		Secreted to extracellular matrix	Predicted secreted proteins
FN1	ENSG00000115414	Fibronectin 1		Secreted to blood	Cancer-related genes, Candidate cardiovascular disease genes, Disease related genes, FDA approved drug targets, Plasma proteins, Predicted intracellular proteins, Predicted secreted proteins
FNDC1	ENSG00000164694	Fibronectin type III domain containing 1	Nuclear speckles	Secreted to extracellular matrix	Predicted intracellular proteins, Predicted secreted proteins
FNDC4	ENSG00000115226	Fibronectin type III domain containing 4	Nucleoplasm,Aggresome,Cytosol	Intracellular and membrane	Predicted membrane proteins
FNDC5	ENSG00000160097	Fibronectin type III domain containing 5		Intracellular and membrane	Predicted membrane proteins
FNDC7	ENSG00000143107	Fibronectin type III domain containing 7	Nucleoplasm,Actin filaments	Secreted in male reproductive system	Predicted intracellular proteins, Predicted secreted proteins
FOLR1	ENSG00000110195	Folate receptor 1	Nuclear membrane	Secreted to blood	Disease related genes, Potential drug targets, Predicted membrane proteins, Predicted secreted proteins, Transporters
FOLR2	ENSG00000165457	Folate receptor beta		Secreted to blood	Predicted intracellular proteins, Predicted membrane proteins, Predicted secreted proteins
FOLR3	ENSG00000110203	Folate receptor 3		Secreted to blood	Predicted secreted proteins
FOXRED2	ENSG00000100350	FAD dependent oxidoreductase domain containing 2		Intracellular and membrane	Predicted intracellular proteins
FP565260.6	ENSG00000280071		Centrosome,Mitochondria	Intracellular and membrane	Predicted intracellular proteins
FPGS	ENSG00000136877	Folylpolyglutamate synthase		Intracellular and membrane	Enzymes, Predicted intracellular proteins
FRAS1	ENSG00000138759	Fraser extracellular matrix complex subunit 1		Intracellular and membrane	Disease related genes, Predicted intracellular proteins, Predicted membrane proteins
FREM1	ENSG00000164946	FRAS1 related extracellular matrix 1		Secreted to extracellular matrix	Disease related genes, Predicted intracellular proteins, Predicted secreted proteins
FREM3	ENSG00000183090	FRAS1 related extracellular matrix 3		Secreted to extracellular matrix	Predicted secreted proteins
FRZB	ENSG00000162998	Frizzled related protein		Secreted in other tissues	Disease related genes, Predicted secreted proteins
FSHB	ENSG00000131808	Follicle stimulating hormone beta subunit		Secreted to blood	Cancer-related genes, Disease related genes, Predicted secreted proteins
FSHR	ENSG00000170820	Follicle stimulating hormone receptor		Intracellular and membrane	Disease related genes, FDA approved drug targets, G-protein coupled receptors, Predicted intracellular proteins, Predicted membrane proteins, Transporters
FST	ENSG00000134363	Follistatin	Vesicles	Secreted to blood	Cancer-related genes, Candidate cardiovascular disease genes, Plasma proteins, Predicted intracellular proteins, Predicted secreted proteins
FSTL1	ENSG00000163430	Follistatin like 1	Vesicles,Cytosol	Secreted to blood	Plasma proteins, Predicted intracellular proteins, Predicted secreted proteins
FSTL3	ENSG00000070404	Follistatin like 3	Nucleoplasm	Secreted in other tissues	Cancer-related genes, Disease related genes, Predicted intracellular proteins, Predicted secreted proteins
FSTL4	ENSG00000053108	Follistatin like 4	Nuclear membrane,Mitochondria	Secreted to blood	Predicted intracellular proteins, Predicted secreted proteins
FSTL5	ENSG00000168843	Follistatin like 5		Secreted in brain	Predicted secreted proteins
FTCDNL1	ENSG00000226124	Formiminotransferase cyclodeaminase N-terminal like	Vesicles	Secreted in other tissues	Predicted intracellular proteins, Predicted secreted proteins
FUCA1	ENSG00000179163	Alpha-L-fucosidase 1		Intracellular and membrane	Disease related genes, Enzymes, Plasma proteins, Potential drug targets, Predicted intracellular proteins
FUCA2	ENSG00000001036	Alpha-L-fucosidase 2		Secreted to blood	Enzymes, Plasma proteins, Predicted intracellular proteins, Predicted secreted proteins
FURIN	ENSG00000140564	Furin, paired basic amino acid cleaving enzyme	Nucleoplasm,Golgi apparatus	Intracellular and membrane	Enzymes, Plasma proteins, Predicted intracellular proteins, Predicted membrane proteins
FUT10	ENSG00000172728	Fucosyltransferase 10	Nucleoplasm,Endoplasmic reticulum,Golgi apparatus	Intracellular and membrane	Predicted intracellular proteins
FUT11	ENSG00000196968	Fucosyltransferase 11	Nuclear membrane,Golgi apparatus	Intracellular and membrane	Predicted intracellular proteins
FXYD3	ENSG00000089356	FXYD domain containing ion transport regulator 3	Nucleoplasm,Plasma membrane	Intracellular and membrane	Predicted intracellular proteins, Predicted membrane proteins, Transporters
GABBR1	ENSG00000204681	Gamma-aminobutyric acid type B receptor subunit 1	Centrosome	Intracellular and membrane	FDA approved drug targets, G-protein coupled receptors, Plasma proteins, Predicted intracellular proteins, Predicted membrane proteins
GABRA2	ENSG00000151834	Gamma-aminobutyric acid type A receptor alpha2 subunit	Nucleoplasm,Plasma membrane	Intracellular and membrane	FDA approved drug targets, Predicted intracellular proteins, Predicted membrane proteins, Transporters
GAL	ENSG00000069482	Galanin and GMAP prepropeptide	Golgi apparatus,Vesicles	Secreted to blood	Disease related genes, Plasma proteins, Predicted secreted proteins
GAL3ST1	ENSG00000128242	Galactose-3-O-sulfotransferase 1	Nucleoplasm,Vesicles	Intracellular and membrane	Enzymes, Predicted intracellular proteins
GAL3ST2	ENSG00000154252	Galactose-3-O-sulfotransferase 2		Intracellular and membrane	Predicted intracellular proteins
GAL3ST3	ENSG00000175229	Galactose-3-O-sulfotransferase 3		Intracellular and membrane	Predicted intracellular proteins
GALC	ENSG00000054983	Galactosylceramidase		Intracellular and membrane	Disease related genes, Enzymes, Plasma proteins, Potential drug targets, Predicted intracellular proteins, Predicted membrane proteins
GALNS	ENSG00000141012	Galactosamine (N-acetyl)-6-sulfatase	Cytosol	Intracellular and membrane	Disease related genes, Enzymes, Potential drug targets, Predicted intracellular proteins
GALNT1	ENSG00000141429	Polypeptide N-acetylgalactosaminyltransferase 1		Intracellular and membrane	Enzymes, Plasma proteins, Predicted intracellular proteins, Predicted membrane proteins
GALNT10	ENSG00000164574	Polypeptide N-acetylgalactosaminyltransferase 10	Nucleoplasm,Golgi apparatus,Plasma membrane	Intracellular and membrane	Enzymes, Predicted intracellular proteins
GALNT12	ENSG00000119514	Polypeptide N-acetylgalactosaminyltransferase 12		Intracellular and membrane	Disease related genes, Enzymes, Potential drug targets, Predicted intracellular proteins
GALNT15	ENSG00000131386	Polypeptide N-acetylgalactosaminyltransferase 15	Golgi apparatus,Cytosol	Intracellular and membrane	Enzymes, Predicted intracellular proteins
GALNT2	ENSG00000143641	Polypeptide N-acetylgalactosaminyltransferase 2	Golgi apparatus	Intracellular and membrane	Enzymes, Plasma proteins, Predicted intracellular proteins
GALNT6	ENSG00000139629	Polypeptide N-acetylgalactosaminyltransferase 6	Nucleoplasm,Golgi apparatus	Intracellular and membrane	Enzymes, Predicted intracellular proteins
GALNT8	ENSG00000130035	Polypeptide N-acetylgalactosaminyltransferase 8	Golgi apparatus,Vesicles	Intracellular and membrane	Enzymes, FDA approved drug targets, Predicted intracellular proteins, Predicted membrane proteins, Voltage-gated ion channels
GALNTL6	ENSG00000174473	Polypeptide N-acetylgalactosaminyltransferase like 6		Intracellular and membrane	Enzymes, Predicted intracellular proteins
GALP	ENSG00000197487	Galanin like peptide		Secreted in brain	Predicted secreted proteins
GANAB	ENSG00000089597	Glucosidase II alpha subunit	Endoplasmic reticulum	Intracellular and membrane	Disease related genes, Enzymes, FDA approved drug targets, Plasma proteins, Predicted intracellular proteins
GARS	ENSG00000106105	Glycyl-tRNA synthetase	Cytosol	Intracellular and membrane	Disease related genes, Enzymes, Plasma proteins, Potential drug targets, Predicted intracellular proteins
GAS6	ENSG00000183087	Growth arrest specific 6	Centriolar satellite,Cytosol	Secreted to blood	Predicted secreted proteins
GAST	ENSG00000184502	Gastrin		Secreted to digestive system	Cancer-related genes, Predicted secreted proteins
GATD1	ENSG00000177225	Glutamine amidotransferase like class 1 domain containing 1	Nucleoplasm	Secreted - unknown location	Enzymes, Predicted intracellular proteins, Predicted secreted proteins
GBA	ENSG00000177628	Glucosylceramidase beta		Intracellular and membrane	Disease related genes, Enzymes, Potential drug targets, Predicted intracellular proteins
GBGT1	ENSG00000148288	Globoside alpha-1,3-N-acetylgalactosaminyltransferase 1 (FORS blood group)		Intracellular and membrane	Predicted intracellular proteins
GBP1	ENSG00000117228	Guanylate binding protein 1		Intracellular and membrane	Plasma proteins, Predicted intracellular proteins
GC	ENSG00000145321	GC, vitamin D binding protein		Secreted to blood	Plasma proteins, Predicted secreted proteins
GCG	ENSG00000115263	Glucagon	Endoplasmic reticulum,Vesicles	Secreted to blood	Predicted secreted proteins
GCSH	ENSG00000140905	Glycine cleavage system protein H	Vesicles	Intracellular and membrane	Disease related genes, Plasma proteins, Predicted intracellular proteins
GDF1	ENSG00000130283	Growth differentiation factor 1		Secreted to blood	Disease related genes, Predicted secreted proteins
GDF10	ENSG00000266524	Growth differentiation factor 10	Vesicles	Secreted in other tissues	Plasma proteins, Predicted secreted proteins
GDF11	ENSG00000135414	Growth differentiation factor 11	Vesicles	Secreted to blood	Predicted secreted proteins
GDF15	ENSG00000130513	Growth differentiation factor 15	Golgi apparatus	Secreted to blood	Cancer-related genes, Disease related genes, Plasma proteins, Predicted intracellular proteins, Predicted secreted proteins
GDF2	ENSG00000263761	Growth differentiation factor 2		Secreted to blood	Disease related genes, Plasma proteins, Predicted secreted proteins
GDF3	ENSG00000184344	Growth differentiation factor 3		Secreted to blood	Disease related genes, Predicted secreted proteins
GDF5	ENSG00000125965	Growth differentiation factor 5		Secreted to blood	Disease related genes, Plasma proteins, Predicted secreted proteins
GDF6	ENSG00000156466	Growth differentiation factor 6	Nucleoplasm,Nuclear membrane,Vesicles	Secreted to blood	Disease related genes, Predicted secreted proteins
GDF7	ENSG00000143869	Growth differentiation factor 7		Secreted in other tissues	Predicted secreted proteins
GDF9	ENSG00000164404	Growth differentiation factor 9		Secreted in female reproductive system	Disease related genes, Predicted intracellular proteins, Predicted secreted proteins
GDNF	ENSG00000168621	Glial cell derived neurotrophic factor	Nucleoplasm,Vesicles	Secreted in other tissues	Cancer-related genes, Disease related genes, Predicted intracellular proteins, Predicted secreted proteins
GFER	ENSG00000127554	Growth factor, augmenter of liver regeneration	Mitochondria,Cytosol	Intracellular and membrane	Disease related genes, Enzymes, Potential drug targets, Predicted intracellular proteins
GFOD1	ENSG00000145990	Glucose-fructose oxidoreductase domain containing 1	Nucleoplasm,Plasma membrane,Cytosol	Secreted - unknown location	Predicted intracellular proteins, Predicted secreted proteins
GFOD2	ENSG00000141098	Glucose-fructose oxidoreductase domain containing 2	Nucleoplasm,Cytosol	Secreted - unknown location	Predicted intracellular proteins, Predicted secreted proteins
GFRA2	ENSG00000168546	GDNF family receptor alpha 2	Vesicles	Intracellular and membrane	Predicted intracellular proteins
GFRA4	ENSG00000125861	GDNF family receptor alpha 4		Intracellular and membrane	Predicted intracellular proteins
GGA2	ENSG00000103365	Golgi associated, gamma adaptin ear containing, ARF binding protein 2	Golgi apparatus	Intracellular and membrane	Predicted intracellular proteins
GGH	ENSG00000137563	Gamma-glutamyl hydrolase		Intracellular and membrane	Enzymes, Plasma proteins, Predicted intracellular proteins
GGT1	ENSG00000100031	Gamma-glutamyltransferase 1	Vesicles	Intracellular and membrane	Candidate cardiovascular disease genes, CD markers, Disease related genes, Enzymes, Plasma proteins, Potential drug targets, Predicted intracellular proteins, Predicted membrane proteins
GGT5	ENSG00000099998	Gamma-glutamyltransferase 5	Nucleoli fibrillar center	Intracellular and membrane	Enzymes, Predicted intracellular proteins
GH1	ENSG00000259384	Growth hormone 1		Secreted to blood	Cancer-related genes, Candidate cardiovascular disease genes, Disease related genes, Predicted intracellular proteins, Predicted secreted proteins
GH2	ENSG00000136487	Growth hormone 2		Secreted to blood	Cancer-related genes, Predicted secreted proteins
GHDC	ENSG00000167925	GH3 domain containing		Intracellular and membrane	Plasma proteins, Predicted intracellular proteins
GHR	ENSG00000112964	Growth hormone receptor	Plasma membrane,Cytosol,Cytoplasmic bodies	Secreted to blood	Disease related genes, FDA approved drug targets, Predicted membrane proteins, Predicted secreted proteins
GHRH	ENSG00000118702	Growth hormone releasing hormone		Secreted in other tissues	Predicted secreted proteins
GHRHR	ENSG00000106128	Growth hormone releasing hormone receptor		Intracellular and membrane	Disease related genes, FDA approved drug targets, G-protein coupled receptors, Predicted intracellular proteins, Predicted membrane proteins, Transporters
GHRL	ENSG00000157017	Ghrelin and obestatin prepropeptide		Secreted to blood	Plasma proteins, Predicted intracellular proteins, Predicted secreted proteins
GIF	ENSG00000134812	Gastric intrinsic factor		Secreted to digestive system	Disease related genes, Predicted secreted proteins
GIP	ENSG00000159224	Gastric inhibitory polypeptide		Secreted to blood	Plasma proteins, Predicted secreted proteins
GKN1	ENSG00000169605	Gastrokine 1		Secreted to digestive system	Plasma proteins, Predicted secreted proteins
GKN2	ENSG00000183607	Gastrokine 2		Secreted to digestive system	Predicted secreted proteins
GLA	ENSG00000102393	Galactosidase alpha		Intracellular and membrane	Disease related genes, Enzymes, Potential drug targets, Predicted intracellular proteins
GLB1	ENSG00000170266	Galactosidase beta 1	Golgi apparatus,Vesicles	Intracellular and membrane	Disease related genes, Enzymes, Plasma proteins, Potential drug targets, Predicted intracellular proteins
GLB1L	ENSG00000163521	Galactosidase beta 1 like		Secreted - unknown location	Predicted intracellular proteins, Predicted secreted proteins
GLB1L2	ENSG00000149328	Galactosidase beta 1 like 2	Nucleoplasm,Vesicles	Secreted - unknown location	Predicted secreted proteins
GLCE	ENSG00000138604	Glucuronic acid epimerase	Mitochondria	Intracellular and membrane	Enzymes, Plasma proteins, Predicted intracellular proteins
GLDN	ENSG00000186417	Gliomedin		Secreted to extracellular matrix	Disease related genes, Predicted intracellular proteins, Predicted secreted proteins
GLIPR1	ENSG00000139278	GLI pathogenesis related 1		Intracellular and membrane	Predicted intracellular proteins, Predicted membrane proteins
GLIPR1L1	ENSG00000173401	GLIPR1 like 1		Secreted in male reproductive system	Predicted intracellular proteins, Predicted secreted proteins
GLIS3	ENSG00000107249	GLIS family zinc finger 3	Nucleoplasm	Intracellular and membrane	Disease related genes, Predicted intracellular proteins, Transcription factors
GLS	ENSG00000115419	Glutaminase	Mitochondria	Intracellular and membrane	Enzymes, Predicted intracellular proteins
GLT1D1	ENSG00000151948	Glycosyltransferase 1 domain containing 1	Cytosol	Secreted - unknown location	Predicted intracellular proteins, Predicted secreted proteins
GLT6D1	ENSG00000204007	Glycosyltransferase 6 domain containing 1		Intracellular and membrane	Predicted intracellular proteins
GLTPD2	ENSG00000182327	Glycolipid transfer protein domain containing 2	Vesicles	Secreted - unknown location	Predicted secreted proteins
GLUD1	ENSG00000148672	Glutamate dehydrogenase 1	Mitochondria	Intracellular and membrane	Disease related genes, Enzymes, Plasma proteins, Potential drug targets, Predicted intracellular proteins
GM2A	ENSG00000196743	GM2 ganglioside activator	Vesicles,Cytosol	Intracellular and membrane	Disease related genes, Plasma proteins, Predicted intracellular proteins
GML	ENSG00000104499	Glycosylphosphatidylinositol anchored molecule like		Intracellular and membrane	Predicted intracellular proteins, Transporters
GNAS	ENSG00000087460	GNAS complex locus	Nucleoplasm,Plasma membrane,Cytosol	Intracellular and membrane	Cancer-related genes, Disease related genes, Potential drug targets, Predicted intracellular proteins, Transporters
GNLY	ENSG00000115523	Granulysin		Secreted to blood	Predicted intracellular proteins, Predicted secreted proteins, Transporters
GNPTG	ENSG00000090581	N-acetylglucosamine-1-phosphate transferase gamma subunit	Endoplasmic reticulum,Cytosol	Intracellular and membrane	Disease related genes, Plasma proteins, Predicted intracellular proteins
GNRH1	ENSG00000147437	Gonadotropin releasing hormone 1		Secreted to blood	Disease related genes, Predicted secreted proteins
GNRH2	ENSG00000125787	Gonadotropin releasing hormone 2		Secreted to blood	Predicted secreted proteins
GNS	ENSG00000135677	Glucosamine (N-acetyl)-6-sulfatase		Intracellular and membrane	Disease related genes, Enzymes, Potential drug targets, Predicted intracellular proteins
GOLM1	ENSG00000135052	Golgi membrane protein 1	Golgi apparatus	Intracellular and membrane	Plasma proteins, Predicted intracellular proteins
GORAB	ENSG00000120370	Golgin, RAB6 interacting	Nucleoplasm,Nucleoli,Golgi apparatus,Cytosol	Intracellular and membrane	Disease related genes, Predicted intracellular proteins
GOT2	ENSG00000125166	Glutamic-oxaloacetic transaminase 2		Intracellular and membrane	Cancer-related genes, Candidate cardiovascular disease genes, Enzymes, Plasma proteins, Predicted intracellular proteins, Transporters
GP2	ENSG00000169347	Glycoprotein 2		Intracellular and membrane	Predicted intracellular proteins, Predicted membrane proteins
GP6	ENSG00000088053	Glycoprotein VI platelet	Nucleoplasm	Intracellular and membrane	Disease related genes, Plasma proteins, Predicted intracellular proteins, Predicted membrane proteins
GPC1	ENSG00000063660	Glypican 1	Plasma membrane,Cytosol	Intracellular and membrane	Disease related genes, Predicted intracellular proteins, Predicted membrane proteins
GPC2	ENSG00000213420	Glypican 2		Intracellular and membrane	Predicted intracellular proteins
GPC3	ENSG00000147257	Glypican 3	Plasma membrane	Intracellular and membrane	Cancer-related genes, Disease related genes, Predicted intracellular proteins, Predicted membrane proteins
GPC4	ENSG00000076716	Glypican 4	Nucleoplasm,Plasma membrane	Intracellular and membrane	Plasma proteins, Predicted membrane proteins
GPC5	ENSG00000179399	Glypican 5	Nucleoplasm,Cytosol	Intracellular and membrane	Predicted intracellular proteins
GPC6	ENSG00000183098	Glypican 6	Golgi apparatus,Vesicles	Intracellular and membrane	Disease related genes, Predicted intracellular proteins
GPD2	ENSG00000115159	Glycerol-3-phosphate dehydrogenase 2	Mitochondria	Intracellular and membrane	Enzymes, Plasma proteins, Predicted intracellular proteins
GPHA2	ENSG00000149735	Glycoprotein hormone alpha 2	Vesicles	Secreted to blood	Predicted secreted proteins
GPHB5	ENSG00000179600	Glycoprotein hormone beta 5		Secreted to blood	Predicted secreted proteins
GPI	ENSG00000105220	Glucose-6-phosphate isomerase	Nucleoplasm,Plasma membrane,Cytosol	Secreted to blood	Cancer-related genes, Disease related genes, Enzymes, Plasma proteins, Potential drug targets, Predicted intracellular proteins, Predicted membrane proteins, Predicted secreted proteins
GPIHBP1	ENSG00000277494	Glycosylphosphatidylinositol anchored high density lipoprotein binding protein 1		Intracellular and membrane	Disease related genes, Predicted intracellular proteins
GPLD1	ENSG00000112293	Glycosylphosphatidylinositol specific phospholipase D1		Secreted to blood	Enzymes, Plasma proteins, Predicted secreted proteins
GPNMB	ENSG00000136235	Glycoprotein nmb		Intracellular and membrane	Disease related genes, Plasma proteins, Predicted intracellular proteins, Predicted membrane proteins
GPR162	ENSG00000250510	G protein-coupled receptor 162	Centriolar satellite	Intracellular and membrane	G-protein coupled receptors, Predicted intracellular proteins, Predicted membrane proteins
GPX3	ENSG00000211445	Glutathione peroxidase 3		Secreted to blood	Enzymes, Plasma proteins, Predicted intracellular proteins, Predicted secreted proteins
GPX4	ENSG00000167468	Glutathione peroxidase 4	Nucleoplasm,Mitochondria	Intracellular and membrane	Disease related genes, Enzymes, Plasma proteins, Potential drug targets, Predicted intracellular proteins
GPX5	ENSG00000224586	Glutathione peroxidase 5		Secreted in male reproductive system	Enzymes, Predicted secreted proteins
GPX6	ENSG00000198704	Glutathione peroxidase 6		Secreted in male reproductive system	Enzymes, Predicted secreted proteins
GPX7	ENSG00000116157	Glutathione peroxidase 7		Secreted to blood	Disease related genes, Enzymes, Potential drug targets, Predicted secreted proteins
GREM1	ENSG00000166923	Gremlin 1, DAN family BMP antagonist		Secreted to blood	Disease related genes, Predicted secreted proteins
GREM2	ENSG00000180875	Gremlin 2, DAN family BMP antagonist		Secreted to blood	Disease related genes, Predicted secreted proteins
GRHL3	ENSG00000158055	Grainyhead like transcription factor 3	Nucleoplasm	Intracellular and membrane	Disease related genes, Predicted intracellular proteins, Transcription factors
GRIA3	ENSG00000125675	Glutamate ionotropic receptor AMPA type subunit 3		Intracellular and membrane	Disease related genes, Potential drug targets, Predicted intracellular proteins, Predicted membrane proteins, Transporters
GRIA4	ENSG00000152578	Glutamate ionotropic receptor AMPA type subunit 4		Intracellular and membrane	Predicted intracellular proteins, Predicted membrane proteins
GRIK2	ENSG00000164418	Glutamate ionotropic receptor kainate type subunit 2		Intracellular and membrane	Disease related genes, Predicted intracellular proteins, Predicted membrane proteins
GRM3	ENSG00000198822	Glutamate metabotropic receptor 3		Intracellular and membrane	G-protein coupled receptors, Predicted intracellular proteins, Predicted membrane proteins
GRM5	ENSG00000168959	Glutamate metabotropic receptor 5		Intracellular and membrane	FDA approved drug targets, G-protein coupled receptors, Predicted intracellular proteins, Predicted membrane proteins
GRN	ENSG00000030582	Granulin precursor	Endosomes,Lysosomes	Secreted to blood	Disease related genes, Plasma proteins, Predicted intracellular proteins, Predicted secreted proteins
GRP	ENSG00000134443	Gastrin releasing peptide		Secreted to blood	Predicted intracellular proteins, Predicted secreted proteins
GSDMD	ENSG00000104518	Gasdermin D	Nucleoplasm	Intracellular and membrane	Predicted intracellular proteins, Transporters
GSG1	ENSG00000111305	Germ cell associated 1		Intracellular and membrane	Predicted intracellular proteins, Predicted membrane proteins, Transporters
GSN	ENSG00000148180	Gelsolin	Actin filaments	Secreted to blood	Cancer-related genes, Disease related genes, Plasma proteins, Predicted intracellular proteins, Predicted secreted proteins
GUCA2A	ENSG00000197273	Guanylate cyclase activator 2A		Secreted to blood	Plasma proteins, Predicted secreted proteins
GUCA2B	ENSG00000044012	Guanylate cyclase activator 2B		Secreted to blood	Plasma proteins, Predicted secreted proteins
GUSB	ENSG00000169919	Glucuronidase beta	Vesicles	Intracellular and membrane	Cancer-related genes, Disease related genes, Enzymes, Plasma proteins, Potential drug targets, Predicted intracellular proteins
GXYLT1	ENSG00000151233	Glucoside xylosyltransferase 1		Intracellular and membrane	Enzymes, Predicted intracellular proteins
GYPB	ENSG00000250361	Glycophorin B (MNS blood group)		Intracellular and membrane	Blood group antigen proteins, CD markers, Predicted intracellular proteins, Predicted membrane proteins
GZMA	ENSG00000145649	Granzyme A		Secreted to blood	Enzymes, Predicted secreted proteins
GZMB	ENSG00000100453	Granzyme B		Secreted to blood	Enzymes, Plasma proteins, Predicted intracellular proteins, Predicted secreted proteins
GZMH	ENSG00000100450	Granzyme H		Secreted to blood	Enzymes, Predicted secreted proteins
GZMK	ENSG00000113088	Granzyme K		Secreted to blood	Enzymes, Predicted secreted proteins
GZMM	ENSG00000197540	Granzyme M		Secreted to blood	Enzymes, Plasma proteins, Predicted intracellular proteins, Predicted secreted proteins
H6PD	ENSG00000049239	Hexose-6-phosphate dehydrogenase/glucose 1-dehydrogenase	Cytosol	Intracellular and membrane	Disease related genes, Enzymes, Plasma proteins, Potential drug targets, Predicted intracellular proteins
HABP2	ENSG00000148702	Hyaluronan binding protein 2		Secreted to blood	Candidate cardiovascular disease genes, Disease related genes, Enzymes, Plasma proteins, Potential drug targets, Predicted intracellular proteins, Predicted secreted proteins
HAMP	ENSG00000105697	Hepcidin antimicrobial peptide		Secreted to blood	Disease related genes, Potential drug targets, Predicted secreted proteins, Transporters
HAPLN1	ENSG00000145681	Hyaluronan and proteoglycan link protein 1	Vesicles	Secreted to extracellular matrix	Predicted secreted proteins
HAPLN2	ENSG00000132702	Hyaluronan and proteoglycan link protein 2		Secreted in brain	Predicted secreted proteins
HAPLN3	ENSG00000140511	Hyaluronan and proteoglycan link protein 3	Plasma membrane,Cytosol	Secreted to extracellular matrix	Predicted membrane proteins, Predicted secreted proteins
HAPLN4	ENSG00000187664	Hyaluronan and proteoglycan link protein 4		Secreted in brain	Predicted secreted proteins
HARS2	ENSG00000112855	Histidyl-tRNA synthetase 2, mitochondrial	Cytosol	Intracellular and membrane	Disease related genes, Enzymes, Potential drug targets, Predicted intracellular proteins
HBEGF	ENSG00000113070	Heparin binding EGF like growth factor		Secreted to blood	Predicted membrane proteins, Predicted secreted proteins
HCCS	ENSG00000004961	Holocytochrome c synthase	Mitochondria	Intracellular and membrane	Disease related genes, Enzymes, Potential drug targets, Predicted intracellular proteins
HCRT	ENSG00000161610	Hypocretin neuropeptide precursor		Secreted to blood	Disease related genes, Predicted secreted proteins
HDHD5	ENSG00000069998	Haloacid dehalogenase like hydrolase domain containing 5	Mitochondria	Intracellular and membrane	Predicted intracellular proteins
HEG1	ENSG00000173706	Heart development protein with EGF like domains 1	Vesicles,Plasma membrane	Intracellular and membrane	Plasma proteins, Predicted intracellular proteins, Predicted membrane proteins
HEXA	ENSG00000213614	Hexosaminidase subunit alpha	Vesicles,Cytosol	Intracellular and membrane	Candidate cardiovascular disease genes, Disease related genes, Enzymes, Plasma proteins, Potential drug targets, Predicted intracellular proteins
HEXB	ENSG00000049860	Hexosaminidase subunit beta		Intracellular and membrane	Disease related genes, Enzymes, Plasma proteins, Potential drug targets, Predicted intracellular proteins
HGF	ENSG00000019991	Hepatocyte growth factor		Secreted to blood	Cancer-related genes, Candidate cardiovascular disease genes, Disease related genes, Enzymes, Plasma proteins, Potential drug targets, Predicted secreted proteins, RAS pathway related proteins
HGFAC	ENSG00000109758	HGF activator		Secreted to blood	Cancer-related genes, Enzymes, Plasma proteins, Predicted secreted proteins
HHIP	ENSG00000164161	Hedgehog interacting protein	Nucleoplasm	Secreted in other tissues	Predicted membrane proteins, Predicted secreted proteins
HHIPL1	ENSG00000182218	HHIP like 1		Secreted - unknown location	Predicted secreted proteins
HHIPL2	ENSG00000143512	HHIP like 2	Mitochondria,Cytosol	Secreted in other tissues	Predicted secreted proteins
HHLA1	ENSG00000132297	HERV-H LTR-associating 1		Secreted - unknown location	Predicted secreted proteins
HILPDA	ENSG00000135245	Hypoxia inducible lipid droplet associated	Nucleoplasm,Lipid droplets	Intracellular and membrane	Predicted membrane proteins
HINT2	ENSG00000137133	Histidine triad nucleotide binding protein 2	Mitochondria	Intracellular and membrane	Plasma proteins, Predicted intracellular proteins
HLA-C	ENSG00000204525	Major histocompatibility complex, class I, C		Intracellular and membrane	Plasma proteins, Predicted intracellular proteins, Predicted membrane proteins
HLA-G	ENSG00000204632	Major histocompatibility complex, class I, G		Secreted to blood	Cancer-related genes, Predicted membrane proteins, Predicted secreted proteins
HMCN1	ENSG00000143341	Hemicentin 1	Golgi apparatus,Cytosol	Secreted to extracellular matrix	Disease related genes, Predicted intracellular proteins, Predicted secreted proteins
HMCN2	ENSG00000148357	Hemicentin 2	Vesicles	Secreted to extracellular matrix	Predicted intracellular proteins, Predicted secreted proteins
HMGB1	ENSG00000189403	High mobility group box 1	Nucleoplasm	Intracellular and membrane	Plasma proteins, Predicted intracellular proteins
HMGB2	ENSG00000164104	High mobility group box 2	Nucleoplasm,Nucleoli	Intracellular and membrane	Plasma proteins, Predicted intracellular proteins
HMGCL	ENSG00000117305	3-hydroxymethyl-3-methylglutaryl-CoA lyase		Intracellular and membrane	Disease related genes, Enzymes, Plasma proteins, Potential drug targets, Predicted intracellular proteins
HMSD	ENSG00000221887	Histocompatibility minor serpin domain containing		Secreted to blood	Predicted intracellular proteins, Predicted secreted proteins
HNRNPA2B1	ENSG00000122566	Heterogeneous nuclear ribonucleoprotein A2/B1	Nucleoplasm	Intracellular and membrane	Cancer-related genes, Disease related genes, Plasma proteins, Predicted intracellular proteins
HP	ENSG00000257017	Haptoglobin	Vesicles	Secreted to blood	Cancer-related genes, Disease related genes, Enzymes, Plasma proteins, Potential drug targets, Predicted intracellular proteins, Predicted secreted proteins
HPR	ENSG00000261701	Haptoglobin-related protein	Vesicles	Secreted to blood	Enzymes, Plasma proteins, Predicted intracellular proteins, Predicted secreted proteins
HPSE	ENSG00000173083	Heparanase	Nucleoplasm,Vesicles	Secreted to extracellular matrix	Enzymes, Predicted secreted proteins
HPSE2	ENSG00000172987	Heparanase 2 (inactive)		Secreted to extracellular matrix	Disease related genes, Predicted intracellular proteins, Predicted secreted proteins
HPX	ENSG00000110169	Hemopexin		Secreted to blood	Candidate cardiovascular disease genes, Plasma proteins, Predicted secreted proteins
HRC	ENSG00000130528	Histidine rich calcium binding protein		Intracellular and membrane	Predicted intracellular proteins
HRG	ENSG00000113905	Histidine rich glycoprotein		Secreted to blood	Disease related genes, Plasma proteins, Predicted secreted proteins
HS2ST1	ENSG00000153936	Heparan sulfate 2-O-sulfotransferase 1	Mitochondria	Intracellular and membrane	Predicted intracellular proteins
HS3ST1	ENSG00000002587	Heparan sulfate-glucosamine 3-sulfotransferase 1	Vesicles	Intracellular and membrane	Enzymes, Predicted intracellular proteins
HS6ST1	ENSG00000136720	Heparan sulfate 6-O-sulfotransferase 1	Nucleoplasm	Intracellular and membrane	Disease related genes, Predicted intracellular proteins
HS6ST3	ENSG00000185352	Heparan sulfate 6-O-sulfotransferase 3	Nucleoplasm,Nuclear membrane,Plasma membrane,Actin filaments	Intracellular and membrane	Predicted intracellular proteins
HSD11B1L	ENSG00000167733	Hydroxysteroid 11-beta dehydrogenase 1 like	Vesicles	Secreted in brain	Predicted intracellular proteins, Predicted membrane proteins, Predicted secreted proteins
HSD17B11	ENSG00000198189	Hydroxysteroid 17-beta dehydrogenase 11	Lipid droplets	Intracellular and membrane	Enzymes, Predicted intracellular proteins
HSD17B13	ENSG00000170509	Hydroxysteroid 17-beta dehydrogenase 13	Golgi apparatus,Vesicles	Intracellular and membrane	Predicted intracellular proteins
HSP90AB1	ENSG00000096384	Heat shock protein 90 alpha family class B member 1	Cytosol	Intracellular and membrane	Cancer-related genes, Plasma proteins, Predicted intracellular proteins
HSP90B1	ENSG00000166598	Heat shock protein 90 beta family member 1	Endoplasmic reticulum	Intracellular and membrane	Cancer-related genes, Plasma proteins, Predicted intracellular proteins
HSPA13	ENSG00000155304	Heat shock protein family A (Hsp70) member 13		Intracellular and membrane	Predicted intracellular proteins
HSPA5	ENSG00000044574	Heat shock protein family A (Hsp70) member 5	Cytosol	Intracellular and membrane	Disease related genes, Enzymes, Plasma proteins, Potential drug targets, Predicted intracellular proteins, Transporters
HSPB6	ENSG00000004776	Heat shock protein family B (small) member 6	Nucleoli,Golgi apparatus,Cytosol	Intracellular and membrane	Predicted intracellular proteins
HSPG2	ENSG00000142798	Heparan sulfate proteoglycan 2	Nucleoplasm,Plasma membrane,Cytosol	Secreted to extracellular matrix	Disease related genes, Plasma proteins, Predicted intracellular proteins, Predicted secreted proteins
HTN1	ENSG00000126550	Histatin 1		Secreted to digestive system	Predicted secreted proteins
HTN3	ENSG00000205649	Histatin 3		Secreted to digestive system	Predicted secreted proteins, Transporters
HTRA1	ENSG00000166033	HtrA serine peptidase 1	Plasma membrane	Secreted to blood	Disease related genes, Enzymes, Plasma proteins, Potential drug targets, Predicted intracellular proteins, Predicted secreted proteins
HTRA3	ENSG00000170801	HtrA serine peptidase 3	Vesicles	Secreted in female reproductive system	Enzymes, Predicted secreted proteins
HTRA4	ENSG00000169495	HtrA serine peptidase 4		Secreted in female reproductive system	Enzymes, Predicted secreted proteins
HYAL1	ENSG00000114378	Hyaluronoglucosaminidase 1		Secreted to blood	Disease related genes, Enzymes, Plasma proteins, Potential drug targets, Predicted intracellular proteins, Predicted secreted proteins
HYAL3	ENSG00000186792	Hyaluronoglucosaminidase 3		Secreted to blood	Enzymes, Predicted intracellular proteins, Predicted secreted proteins
HYOU1	ENSG00000149428	Hypoxia up-regulated 1		Intracellular and membrane	Plasma proteins, Predicted intracellular proteins
IAPP	ENSG00000121351	Islet amyloid polypeptide		Secreted to blood	Predicted intracellular proteins, Predicted secreted proteins
IBSP	ENSG00000029559	Integrin binding sialoprotein		Secreted in other tissues	Cancer-related genes, Predicted secreted proteins
ICAM4	ENSG00000105371	Intercellular adhesion molecule 4 (Landsteiner-Wiener blood group)		Intracellular and membrane	Blood group antigen proteins, CD markers, Predicted intracellular proteins, Predicted membrane proteins
ICOS	ENSG00000163600	Inducible T cell costimulator	Plasma membrane,Actin filaments	Intracellular and membrane	CD markers, Disease related genes, Predicted membrane proteins
ID1	ENSG00000125968	Inhibitor of DNA binding 1, HLH protein	Nucleoplasm	Intracellular and membrane	Cancer-related genes, Plasma proteins, Predicted intracellular proteins, Transcription factors
IDE	ENSG00000119912	Insulin degrading enzyme		Intracellular and membrane	Enzymes, FDA approved drug targets, Plasma proteins, Predicted intracellular proteins
IDS	ENSG00000010404	Iduronate 2-sulfatase		Intracellular and membrane	Disease related genes, Enzymes, Potential drug targets, Predicted intracellular proteins
IDUA	ENSG00000127415	Iduronidase, alpha-L-	Vesicles	Intracellular and membrane	Disease related genes, Enzymes, Plasma proteins, Potential drug targets, Predicted intracellular proteins
IFI27L2	ENSG00000119632	Interferon alpha inducible protein 27 like 2	Nucleoli,Cytosol	Intracellular and membrane	Predicted intracellular proteins
IFI30	ENSG00000216490	IFI30, lysosomal thiol reductase	Vesicles,Cytosol	Intracellular and membrane	Predicted intracellular proteins, Predicted membrane proteins
IFNA1	ENSG00000197919	Interferon alpha 1		Secreted to blood	Cancer-related genes, Plasma proteins, Predicted secreted proteins
IFNA10	ENSG00000186803	Interferon alpha 10		Secreted to blood	Predicted secreted proteins
IFNA13	ENSG00000233816	Interferon alpha 13		Secreted to blood	Cancer-related genes, Plasma proteins, Predicted secreted proteins
IFNA14	ENSG00000228083	Interferon alpha 14		Secreted to blood	Predicted secreted proteins
IFNA16	ENSG00000147885	Interferon alpha 16		Secreted to blood	Predicted secreted proteins
IFNA17	ENSG00000234829	Interferon alpha 17		Secreted to blood	Predicted secreted proteins
IFNA2	ENSG00000188379	Interferon alpha 2		Secreted to blood	Predicted secreted proteins
IFNA21	ENSG00000137080	Interferon alpha 21		Secreted to blood	Predicted secreted proteins
IFNA4	ENSG00000236637	Interferon alpha 4		Secreted to blood	Predicted secreted proteins
IFNA5	ENSG00000147873	Interferon alpha 5		Secreted to blood	Predicted secreted proteins
IFNA6	ENSG00000120235	Interferon alpha 6		Secreted to blood	Predicted secreted proteins
IFNA7	ENSG00000214042	Interferon alpha 7		Secreted to blood	Predicted secreted proteins
IFNA8	ENSG00000120242	Interferon alpha 8		Secreted to blood	Predicted secreted proteins
IFNAR2	ENSG00000159110	Interferon alpha and beta receptor subunit 2		Secreted to blood	Cancer-related genes, Disease related genes, FDA approved drug targets, Predicted intracellular proteins, Predicted membrane proteins, Predicted secreted proteins
IFNB1	ENSG00000171855	Interferon beta 1		Secreted to blood	Cancer-related genes, Predicted secreted proteins
IFNE	ENSG00000184995	Interferon epsilon		Secreted to blood	Predicted secreted proteins
IFNG	ENSG00000111537	Interferon gamma		Secreted to blood	Cancer-related genes, Disease related genes, FDA approved drug targets, Plasma proteins, Predicted secreted proteins
IFNK	ENSG00000147896	Interferon kappa		Secreted to blood	Predicted intracellular proteins, Predicted secreted proteins
IFNL1	ENSG00000182393	Interferon lambda 1		Secreted to blood	Predicted secreted proteins
IFNL2	ENSG00000183709	Interferon lambda 2		Secreted to blood	Predicted secreted proteins
IFNL3	ENSG00000197110	Interferon lambda 3		Secreted to blood	Predicted secreted proteins
IFNLR1	ENSG00000185436	Interferon lambda receptor 1	Cytosol	Intracellular and membrane	Predicted intracellular proteins, Predicted membrane proteins
IFNW1	ENSG00000177047	Interferon omega 1		Secreted to blood	Predicted secreted proteins
IGF1	ENSG00000017427	Insulin like growth factor 1		Secreted to blood	Disease related genes, Plasma proteins, Predicted secreted proteins, RAS pathway related proteins
IGF2	ENSG00000167244	Insulin like growth factor 2	Nucleoplasm,Vesicles,Cytosol	Secreted to blood	Cancer-related genes, Disease related genes, Plasma proteins, Predicted membrane proteins, Predicted secreted proteins, RAS pathway related proteins
IGF2	ENSG00000284779	Insulin like growth factor 2		Intracellular and membrane	Predicted intracellular proteins, RAS pathway related proteins
IGFALS	ENSG00000099769	Insulin like growth factor binding protein acid labile subunit		Secreted to blood	Disease related genes, Plasma proteins, Predicted intracellular proteins, Predicted membrane proteins, Predicted secreted proteins
IGFBP1	ENSG00000146678	Insulin like growth factor binding protein 1	Golgi apparatus	Secreted to blood	Candidate cardiovascular disease genes, Plasma proteins, Predicted secreted proteins
IGFBP2	ENSG00000115457	Insulin like growth factor binding protein 2	Endoplasmic reticulum	Secreted to blood	Cancer-related genes, Plasma proteins, Predicted intracellular proteins, Predicted secreted proteins
IGFBP3	ENSG00000146674	Insulin like growth factor binding protein 3	Nucleoplasm,Vesicles,Cytosol	Secreted to blood	Cancer-related genes, Plasma proteins, Predicted intracellular proteins, Predicted secreted proteins
IGFBP4	ENSG00000141753	Insulin like growth factor binding protein 4		Secreted to blood	Plasma proteins, Predicted secreted proteins
IGFBP5	ENSG00000115461	Insulin like growth factor binding protein 5	Nuclear bodies,Golgi apparatus,Vesicles	Secreted to blood	Plasma proteins, Predicted secreted proteins
IGFBP6	ENSG00000167779	Insulin like growth factor binding protein 6		Secreted to blood	Plasma proteins, Predicted secreted proteins
IGFBP7	ENSG00000163453	Insulin like growth factor binding protein 7	Golgi apparatus	Secreted to blood	Disease related genes, Plasma proteins, Predicted secreted proteins
IGFBPL1	ENSG00000137142	Insulin like growth factor binding protein like 1	Nucleoplasm,Vesicles	Secreted to blood	Predicted secreted proteins
IGFL1	ENSG00000188293	IGF like family member 1		Secreted in other tissues	Predicted secreted proteins
IGFL2	ENSG00000204866	IGF like family member 2	Nucleoplasm,Plasma membrane	Secreted in other tissues	Predicted intracellular proteins, Predicted secreted proteins
IGFL3	ENSG00000188624	IGF like family member 3		Secreted in other tissues	Predicted secreted proteins
IGFL4	ENSG00000204869	IGF like family member 4	Cytosol	Secreted - unknown location	Predicted intracellular proteins, Predicted secreted proteins
IGFLR1	ENSG00000126246	IGF like family receptor 1	Focal adhesion sites	Intracellular and membrane	Predicted intracellular proteins, Predicted membrane proteins
IGIP	ENSG00000182700	IgA inducing protein	Vesicles	Secreted to blood	Predicted secreted proteins
IGLL1	ENSG00000128322	Immunoglobulin lambda like polypeptide 1	Endoplasmic reticulum	Secreted to blood	CD markers, Disease related genes, Plasma proteins, Predicted intracellular proteins, Predicted secreted proteins
IGLL5	ENSG00000254709	Immunoglobulin lambda like polypeptide 5		Secreted to blood	Predicted intracellular proteins, Predicted secreted proteins
IGLON5	ENSG00000142549	IgLON family member 5		Secreted in brain	Predicted secreted proteins
IGSF1	ENSG00000147255	Immunoglobulin superfamily member 1	Cytosol	Intracellular and membrane	Disease related genes, Predicted intracellular proteins, Predicted membrane proteins
IGSF10	ENSG00000152580	Immunoglobulin superfamily member 10	Vesicles	Secreted - unknown location	Disease related genes, Predicted intracellular proteins, Predicted secreted proteins
IGSF21	ENSG00000117154	Immunoglobin superfamily member 21		Intracellular and membrane	Predicted intracellular proteins
IGSF9	ENSG00000085552	Immunoglobulin superfamily member 9		Intracellular and membrane	Predicted intracellular proteins, Predicted membrane proteins
IHH	ENSG00000163501	Indian hedgehog		Secreted in other tissues	Disease related genes, Plasma proteins, Predicted secreted proteins
IL10	ENSG00000136634	Interleukin 10		Secreted to blood	Cancer-related genes, Candidate cardiovascular disease genes, Plasma proteins, Predicted intracellular proteins, Predicted secreted proteins
IL11	ENSG00000095752	Interleukin 11		Secreted to blood	Cancer-related genes, Predicted intracellular proteins, Predicted secreted proteins
IL12A	ENSG00000168811	Interleukin 12A		Secreted to blood	Cancer-related genes, Plasma proteins, Predicted membrane proteins, Predicted secreted proteins
IL12B	ENSG00000113302	Interleukin 12B		Secreted to blood	Disease related genes, FDA approved drug targets, Plasma proteins, Predicted secreted proteins
IL12RB1	ENSG00000096996	Interleukin 12 receptor subunit beta 1	Plasma membrane	Intracellular and membrane	CD markers, Disease related genes, Predicted intracellular proteins, Predicted membrane proteins
IL12RB2	ENSG00000081985	Interleukin 12 receptor subunit beta 2	Plasma membrane	Intracellular and membrane	Predicted intracellular proteins, Predicted membrane proteins
IL13	ENSG00000169194	Interleukin 13	Plasma membrane,Cytosol	Secreted to blood	Cancer-related genes, Disease related genes, Plasma proteins, Predicted secreted proteins
IL13RA1	ENSG00000131724	Interleukin 13 receptor subunit alpha 1	Nucleoplasm,Vesicles	Intracellular and membrane	CD markers, Predicted intracellular proteins, Predicted membrane proteins
IL15	ENSG00000164136	Interleukin 15	Nucleoplasm,Nuclear speckles	Secreted to blood	Cancer-related genes, Predicted intracellular proteins, Predicted secreted proteins
IL15RA	ENSG00000134470	Interleukin 15 receptor subunit alpha		Secreted to blood	CD markers, Predicted intracellular proteins, Predicted membrane proteins, Predicted secreted proteins
IL16	ENSG00000172349	Interleukin 16	Nuclear speckles,Plasma membrane,Cytosol	Secreted to blood	Cancer-related genes, Plasma proteins, Predicted intracellular proteins, Predicted secreted proteins
IL17A	ENSG00000112115	Interleukin 17A		Secreted to blood	Cancer-related genes, FDA approved drug targets, Plasma proteins, Predicted secreted proteins
IL17B	ENSG00000127743	Interleukin 17B		Secreted to blood	Cancer-related genes, Predicted secreted proteins
IL17C	ENSG00000124391	Interleukin 17C		Secreted to blood	Predicted secreted proteins
IL17D	ENSG00000172458	Interleukin 17D		Secreted to blood	Predicted secreted proteins
IL17F	ENSG00000112116	Interleukin 17F		Secreted to blood	Disease related genes, Predicted secreted proteins
IL17RA	ENSG00000177663	Interleukin 17 receptor A	Nucleoplasm,Cytosol	Secreted - unknown location	CD markers, Disease related genes, Predicted membrane proteins, Predicted secreted proteins
IL17RB	ENSG00000056736	Interleukin 17 receptor B	Nucleoplasm,Plasma membrane,Mitotic spindle,Centriolar satellite	Intracellular and membrane	Predicted membrane proteins
IL17RC	ENSG00000163702	Interleukin 17 receptor C		Intracellular and membrane	Disease related genes, Predicted intracellular proteins, Predicted membrane proteins
IL17RE	ENSG00000163701	Interleukin 17 receptor E		Intracellular and membrane	Predicted intracellular proteins, Predicted membrane proteins
IL18	ENSG00000150782	Interleukin 18	Nucleoplasm,Golgi apparatus,Cytosol	Secreted to blood	Cancer-related genes, Candidate cardiovascular disease genes, Plasma proteins, Predicted intracellular proteins, Predicted secreted proteins
IL18BP	ENSG00000137496	Interleukin 18 binding protein	Endoplasmic reticulum	Secreted to blood	Predicted secreted proteins
IL18R1	ENSG00000115604	Interleukin 18 receptor 1	Mitochondria	Intracellular and membrane	CD markers, Plasma proteins, Predicted intracellular proteins, Predicted membrane proteins
IL19	ENSG00000142224	Interleukin 19		Secreted to blood	Predicted membrane proteins, Predicted secreted proteins
IL1A	ENSG00000115008	Interleukin 1 alpha		Secreted to blood	Cancer-related genes, Plasma proteins, Predicted intracellular proteins, Predicted secreted proteins, Transporters
IL1B	ENSG00000125538	Interleukin 1 beta		Secreted to blood	Cancer-related genes, Candidate cardiovascular disease genes, FDA approved drug targets, Plasma proteins, Predicted intracellular proteins, Predicted secreted proteins, Transporters
IL1F10	ENSG00000136697	Interleukin 1 family member 10		Secreted to blood	Predicted intracellular proteins, Predicted secreted proteins
IL1R1	ENSG00000115594	Interleukin 1 receptor type 1	Nucleoplasm,Vesicles,Plasma membrane,Cytosol	Secreted to blood	Cancer-related genes, CD markers, FDA approved drug targets, Predicted membrane proteins, Predicted secreted proteins, Transporters
IL1R2	ENSG00000115590	Interleukin 1 receptor type 2		Secreted to blood	Cancer-related genes, CD markers, Plasma proteins, Predicted membrane proteins, Predicted secreted proteins
IL1RAP	ENSG00000196083	Interleukin 1 receptor accessory protein	Vesicles,Cytosol	Secreted to blood	Plasma proteins, Predicted intracellular proteins, Predicted membrane proteins, Predicted secreted proteins
IL1RL1	ENSG00000115602	Interleukin 1 receptor like 1	Plasma membrane,Focal adhesion sites,Cytosol	Secreted to blood	Candidate cardiovascular disease genes, Plasma proteins, Predicted intracellular proteins, Predicted membrane proteins, Predicted secreted proteins
IL1RN	ENSG00000136689	Interleukin 1 receptor antagonist	Nucleoplasm,Centrosome,Cytosol	Secreted to blood	Cancer-related genes, Candidate cardiovascular disease genes, Disease related genes, Plasma proteins, Predicted intracellular proteins, Predicted secreted proteins
IL2	ENSG00000109471	Interleukin 2		Secreted to blood	Cancer-related genes, Candidate cardiovascular disease genes, Disease related genes, Plasma proteins, Predicted secreted proteins
IL20	ENSG00000162891	Interleukin 20		Secreted to blood	Predicted secreted proteins
IL21	ENSG00000138684	Interleukin 21		Secreted to blood	Disease related genes, Plasma proteins, Predicted secreted proteins
IL22	ENSG00000127318	Interleukin 22		Secreted to blood	Predicted secreted proteins
IL22RA2	ENSG00000164485	Interleukin 22 receptor subunit alpha 2		Secreted to blood	Predicted secreted proteins
IL23A	ENSG00000110944	Interleukin 23 subunit alpha	Cytosol	Secreted to blood	FDA approved drug targets, Predicted secreted proteins
IL24	ENSG00000162892	Interleukin 24		Secreted to blood	Cancer-related genes, Predicted intracellular proteins, Predicted secreted proteins
IL25	ENSG00000166090	Interleukin 25		Secreted to blood	Predicted intracellular proteins, Predicted secreted proteins
IL26	ENSG00000111536	Interleukin 26		Secreted to blood	Plasma proteins, Predicted secreted proteins
IL27	ENSG00000197272	Interleukin 27		Secreted to blood	Predicted intracellular proteins, Predicted secreted proteins
IL3	ENSG00000164399	Interleukin 3		Secreted to blood	Predicted secreted proteins
IL31	ENSG00000204671	Interleukin 31		Secreted to blood	Predicted secreted proteins
IL32	ENSG00000008517	Interleukin 32		Secreted to blood	Plasma proteins, Predicted intracellular proteins, Predicted secreted proteins
IL33	ENSG00000137033	Interleukin 33	Nucleoplasm,Vesicles	Secreted to blood	Predicted intracellular proteins, Predicted secreted proteins
IL34	ENSG00000157368	Interleukin 34		Secreted to blood	Predicted intracellular proteins, Predicted secreted proteins
IL36A	ENSG00000136694	Interleukin 36 alpha		Secreted to blood	Predicted intracellular proteins, Predicted secreted proteins
IL36B	ENSG00000136696	Interleukin 36 beta		Secreted to blood	Predicted intracellular proteins, Predicted secreted proteins
IL36G	ENSG00000136688	Interleukin 36 gamma		Secreted to blood	Predicted intracellular proteins, Predicted secreted proteins
IL36RN	ENSG00000136695	Interleukin 36 receptor antagonist		Secreted to blood	Disease related genes, Predicted intracellular proteins, Predicted secreted proteins
IL37	ENSG00000125571	Interleukin 37	Nucleoplasm,Vesicles	Secreted to blood	Predicted intracellular proteins, Predicted secreted proteins
IL4	ENSG00000113520	Interleukin 4		Secreted to blood	Cancer-related genes, Disease related genes, Plasma proteins, Predicted secreted proteins
IL4I1	ENSG00000104951	Interleukin 4 induced 1	Nucleoplasm,Cytosol	Secreted to blood	Enzymes, Predicted secreted proteins
IL4R	ENSG00000077238	Interleukin 4 receptor	Nucleoplasm,Plasma membrane,Centriolar satellite	Secreted to blood	Cancer-related genes, CD markers, FDA approved drug targets, Plasma proteins, Predicted intracellular proteins, Predicted membrane proteins, Predicted secreted proteins
IL5	ENSG00000113525	Interleukin 5		Secreted to blood	Cancer-related genes, FDA approved drug targets, Predicted intracellular proteins, Predicted secreted proteins
IL5RA	ENSG00000091181	Interleukin 5 receptor subunit alpha		Intracellular and membrane	CD markers, FDA approved drug targets, Plasma proteins, Predicted intracellular proteins, Predicted membrane proteins
IL6	ENSG00000136244	Interleukin 6	Vesicles	Secreted to blood	Cancer-related genes, Candidate cardiovascular disease genes, Disease related genes, FDA approved drug targets, Plasma proteins, Predicted intracellular proteins, Predicted secreted proteins
IL6R	ENSG00000160712	Interleukin 6 receptor		Intracellular and membrane	Cancer-related genes, Candidate cardiovascular disease genes, CD markers, FDA approved drug targets, Plasma proteins, Predicted intracellular proteins, Predicted membrane proteins
IL6ST	ENSG00000134352	Interleukin 6 signal transducer	Golgi apparatus,Plasma membrane	Secreted to blood	Cancer-related genes, Candidate cardiovascular disease genes, CD markers, Plasma proteins, Predicted membrane proteins, Predicted secreted proteins
IL7	ENSG00000104432	Interleukin 7		Secreted to blood	Cancer-related genes, Plasma proteins, Predicted secreted proteins
IL7R	ENSG00000168685	Interleukin 7 receptor	Plasma membrane	Intracellular and membrane	Cancer-related genes, CD markers, Disease related genes, Predicted intracellular proteins, Predicted membrane proteins
IL9	ENSG00000145839	Interleukin 9		Secreted to blood	Cancer-related genes, Predicted secreted proteins
IL9R	ENSG00000124334	Interleukin 9 receptor		Intracellular and membrane	CD markers, Predicted membrane proteins
ILDR1	ENSG00000145103	Immunoglobulin like domain containing receptor 1		Intracellular and membrane	Disease related genes, Predicted intracellular proteins, Predicted membrane proteins
IMPG1	ENSG00000112706	Interphotoreceptor matrix proteoglycan 1		Secreted in other tissues	Disease related genes, Predicted intracellular proteins, Predicted secreted proteins
INHA	ENSG00000123999	Inhibin alpha subunit	Golgi apparatus,Vesicles	Secreted to blood	Predicted secreted proteins
INHBA	ENSG00000122641	Inhibin beta A subunit		Secreted to blood	Cancer-related genes, Candidate cardiovascular disease genes, Plasma proteins, Predicted secreted proteins
INHBB	ENSG00000163083	Inhibin beta B subunit		Secreted to blood	Cancer-related genes, Predicted secreted proteins
INHBC	ENSG00000175189	Inhibin beta C subunit		Secreted to blood	Plasma proteins, Predicted secreted proteins
INHBE	ENSG00000139269	Inhibin beta E subunit	Vesicles	Secreted to blood	Plasma proteins, Predicted intracellular proteins, Predicted secreted proteins
INPP5A	ENSG00000068383	Inositol polyphosphate-5-phosphatase A	Plasma membrane,Cytosol	Intracellular and membrane	Enzymes, Predicted intracellular proteins
INS	ENSG00000254647	Insulin		Secreted to blood	Cancer-related genes, Candidate cardiovascular disease genes, Disease related genes, Plasma proteins, Predicted secreted proteins, RAS pathway related proteins
INS-IGF2	ENSG00000129965	INS-IGF2 readthrough		Secreted to digestive system	Predicted secreted proteins
INSL3	ENSG00000248099	Insulin like 3		Secreted to blood	Disease related genes, Predicted secreted proteins
INSL4	ENSG00000120211	Insulin like 4	Vesicles	Secreted to blood	Predicted secreted proteins
INSL5	ENSG00000172410	Insulin like 5		Secreted to blood	Predicted secreted proteins
INSL6	ENSG00000120210	Insulin like 6		Secreted to blood	Predicted secreted proteins
INTS3	ENSG00000143624	Integrator complex subunit 3	Nucleoplasm,Nucleoli	Intracellular and membrane	Predicted intracellular proteins
IPO9	ENSG00000198700	Importin 9	Vesicles,Cytosol	Intracellular and membrane	Predicted intracellular proteins, Transporters
IRAK3	ENSG00000090376	Interleukin 1 receptor associated kinase 3	Vesicles	Intracellular and membrane	Disease related genes, Enzymes, Plasma proteins, Potential drug targets, Predicted intracellular proteins
ISG15	ENSG00000187608	ISG15 ubiquitin-like modifier		Secreted to blood	Disease related genes, Predicted intracellular proteins, Predicted secreted proteins
ISLR	ENSG00000129009	Immunoglobulin superfamily containing leucine rich repeat	Golgi apparatus,Plasma membrane	Secreted - unknown location	Predicted secreted proteins
ISM1	ENSG00000101230	Isthmin 1		Secreted in other tissues	Predicted secreted proteins
ISM2	ENSG00000100593	Isthmin 2	Nucleoplasm	Secreted in female reproductive system	Predicted secreted proteins
ITFG1	ENSG00000129636	Integrin alpha FG-GAP repeat containing 1	Intermediate filaments,Aggresome	Intracellular and membrane	Predicted intracellular proteins, Predicted membrane proteins
ITGA4	ENSG00000115232	Integrin subunit alpha 4	Plasma membrane	Intracellular and membrane	Cancer-related genes, CD markers, FDA approved drug targets, Plasma proteins, Predicted intracellular proteins, Predicted membrane proteins
ITGA9	ENSG00000144668	Integrin subunit alpha 9	Nucleoplasm,Vesicles,Plasma membrane,Cell Junctions	Intracellular and membrane	Predicted intracellular proteins, Predicted membrane proteins
ITGAL	ENSG00000005844	Integrin subunit alpha L		Intracellular and membrane	CD markers, FDA approved drug targets, Predicted intracellular proteins, Predicted membrane proteins
ITGB3	ENSG00000259207	Integrin subunit beta 3	Nucleoplasm,Plasma membrane	Intracellular and membrane	Cancer-related genes, CD markers, Disease related genes, FDA approved drug targets, Plasma proteins, Predicted intracellular proteins, Predicted membrane proteins
ITGBL1	ENSG00000198542	Integrin subunit beta like 1		Secreted - unknown location	Predicted intracellular proteins, Predicted secreted proteins
ITIH1	ENSG00000055957	Inter-alpha-trypsin inhibitor heavy chain 1	Vesicles	Secreted to blood	Plasma proteins, Predicted intracellular proteins, Predicted secreted proteins
ITIH2	ENSG00000151655	Inter-alpha-trypsin inhibitor heavy chain 2	Golgi apparatus	Secreted to blood	Plasma proteins, Predicted secreted proteins
ITIH3	ENSG00000162267	Inter-alpha-trypsin inhibitor heavy chain 3		Secreted to blood	Plasma proteins, Predicted secreted proteins
ITIH4	ENSG00000055955	Inter-alpha-trypsin inhibitor heavy chain family member 4	Vesicles	Secreted to blood	Cancer-related genes, Plasma proteins, Predicted intracellular proteins, Predicted secreted proteins
ITIH5	ENSG00000123243	Inter-alpha-trypsin inhibitor heavy chain family member 5	Golgi apparatus,Vesicles	Secreted to blood	Predicted intracellular proteins, Predicted secreted proteins
ITIH6	ENSG00000102313	Inter-alpha-trypsin inhibitor heavy chain family member 6		Secreted to blood	Predicted secreted proteins
ITLN1	ENSG00000179914	Intelectin 1		Secreted to blood	Plasma proteins, Predicted secreted proteins
ITLN2	ENSG00000158764	Intelectin 2		Secreted to digestive system	Predicted secreted proteins
ITM2B	ENSG00000136156	Integral membrane protein 2B	Golgi apparatus,Vesicles	Intracellular and membrane	Disease related genes, Predicted membrane proteins
IZUMO4	ENSG00000099840	IZUMO family member 4		Secreted in male reproductive system	Predicted intracellular proteins, Predicted secreted proteins, Transporters
JAM3	ENSG00000166086	Junctional adhesion molecule 3	Golgi apparatus	Secreted to blood	Disease related genes, Predicted intracellular proteins, Predicted membrane proteins, Predicted secreted proteins
JCHAIN	ENSG00000132465	Joining chain of multimeric IgA and IgM		Secreted to blood	Plasma proteins, Predicted secreted proteins
JMJD8	ENSG00000161999	Jumonji domain containing 8		Intracellular and membrane	Predicted intracellular proteins
KANSL2	ENSG00000139620	KAT8 regulatory NSL complex subunit 2	Nucleoplasm,Plasma membrane,Cytosol	Intracellular and membrane	Predicted intracellular proteins
KARS	ENSG00000065427	Lysyl-tRNA synthetase	Plasma membrane,Cytosol	Intracellular and membrane	Disease related genes, Enzymes, Potential drug targets, Predicted intracellular proteins
KAZALD1	ENSG00000107821	Kazal type serine peptidase inhibitor domain 1		Secreted to extracellular matrix	Predicted secreted proteins
KCNIP3	ENSG00000115041	Potassium voltage-gated channel interacting protein 3	Vesicles	Intracellular and membrane	Predicted intracellular proteins, Transporters
KCP	ENSG00000135253	Kielin/chordin-like protein		Secreted in other tissues	Predicted secreted proteins
KDELC1	ENSG00000134901	KDEL motif containing 1	Nucleoplasm	Intracellular and membrane	Predicted intracellular proteins
KDELC2	ENSG00000178202	KDEL motif containing 2	Nucleoplasm,Vesicles	Intracellular and membrane	Predicted intracellular proteins
KDM1A	ENSG00000004487	Lysine demethylase 1A	Nucleoplasm,Cytosol	Intracellular and membrane	Disease related genes, Predicted intracellular proteins
KDM3B	ENSG00000120733	Lysine demethylase 3B	Nucleoplasm	Intracellular and membrane	Plasma proteins, Predicted intracellular proteins
KDM6A	ENSG00000147050	Lysine demethylase 6A	Nucleoplasm,Nucleoli,Nucleoli rim	Intracellular and membrane	Cancer-related genes, Disease related genes, Predicted intracellular proteins
KDR	ENSG00000128052	Kinase insert domain receptor	Plasma membrane	Intracellular and membrane	Cancer-related genes, CD markers, Disease related genes, Enzymes, FDA approved drug targets, Plasma proteins, Predicted membrane proteins, RAS pathway related proteins
KERA	ENSG00000139330	Keratocan		Secreted to extracellular matrix	Disease related genes, Predicted secreted proteins
KIAA0100	ENSG00000007202	KIAA0100	Nuclear speckles,Cytosol	Secreted - unknown location	Predicted intracellular proteins, Predicted secreted proteins
KIAA0319	ENSG00000137261	KIAA0319	Vesicles	Secreted in brain	Disease related genes, Predicted membrane proteins, Predicted secreted proteins
KIFC2	ENSG00000167702	Kinesin family member C2	Nucleoplasm,Cytosol	Intracellular and membrane	Predicted intracellular proteins
KIR2DL4	ENSG00000189013	Killer cell immunoglobulin like receptor, two Ig domains and long cytoplasmic tail 4		Intracellular and membrane	CD markers, Predicted intracellular proteins, Predicted membrane proteins
KIR3DX1	ENSG00000104970	Killer cell immunoglobulin like receptor, three Ig domains X1		Secreted - unknown location	Predicted secreted proteins
KIRREL2	ENSG00000126259	Kirre like nephrin family adhesion molecule 2	Centriolar satellite	Intracellular and membrane	Predicted intracellular proteins, Predicted membrane proteins
KIRREL3	ENSG00000149571	Kirre like nephrin family adhesion molecule 3		Intracellular and membrane	Disease related genes, Plasma proteins, Predicted membrane proteins
KISS1	ENSG00000170498	KiSS-1 metastasis suppressor	Vesicles	Secreted in female reproductive system	Cancer-related genes, Disease related genes, Predicted secreted proteins
KITLG	ENSG00000049130	KIT ligand	Vesicles	Intracellular and membrane	Cancer-related genes, Disease related genes, Plasma proteins, Predicted intracellular proteins, Predicted membrane proteins, RAS pathway related proteins
KL	ENSG00000133116	Klotho		Secreted to blood	Disease related genes, Enzymes, Potential drug targets, Predicted membrane proteins, Predicted secreted proteins, Transporters
KLHL11	ENSG00000178502	Kelch like family member 11	Nucleoplasm,Nuclear membrane	Intracellular and membrane	Predicted intracellular proteins
KLK1	ENSG00000167748	Kallikrein 1		Secreted to digestive system	Enzymes, FDA approved drug targets, Predicted secreted proteins
KLK10	ENSG00000129451	Kallikrein related peptidase 10		Secreted in other tissues	Cancer-related genes, Enzymes, Predicted secreted proteins
KLK11	ENSG00000167757	Kallikrein related peptidase 11		Secreted in other tissues	Cancer-related genes, Enzymes, Plasma proteins, Predicted intracellular proteins, Predicted secreted proteins
KLK12	ENSG00000186474	Kallikrein related peptidase 12		Secreted in other tissues	Enzymes, Predicted secreted proteins
KLK13	ENSG00000167759	Kallikrein related peptidase 13		Secreted in other tissues	Cancer-related genes, Enzymes, Predicted secreted proteins
KLK14	ENSG00000129437	Kallikrein related peptidase 14		Secreted in other tissues	Cancer-related genes, Enzymes, Plasma proteins, Predicted secreted proteins
KLK15	ENSG00000174562	Kallikrein related peptidase 15		Secreted to blood	Cancer-related genes, Enzymes, Predicted intracellular proteins, Predicted secreted proteins
KLK2	ENSG00000167751	Kallikrein related peptidase 2		Secreted in male reproductive system	Cancer-related genes, Enzymes, Plasma proteins, Predicted intracellular proteins, Predicted secreted proteins
KLK3	ENSG00000142515	Kallikrein related peptidase 3		Secreted in male reproductive system	Cancer-related genes, Enzymes, Plasma proteins, Predicted secreted proteins
KLK4	ENSG00000167749	Kallikrein related peptidase 4		Secreted in male reproductive system	Cancer-related genes, Disease related genes, Enzymes, Potential drug targets, Predicted intracellular proteins, Predicted secreted proteins
KLK5	ENSG00000167754	Kallikrein related peptidase 5		Secreted in other tissues	Cancer-related genes, Enzymes, Predicted secreted proteins
KLK6	ENSG00000167755	Kallikrein related peptidase 6	Nucleoplasm,Nuclear membrane,Cytokinetic bridge	Secreted in other tissues	Cancer-related genes, Enzymes, Plasma proteins, Predicted intracellular proteins, Predicted secreted proteins
KLK7	ENSG00000169035	Kallikrein related peptidase 7	Nuclear membrane,Plasma membrane	Secreted in other tissues	Cancer-related genes, Enzymes, Predicted intracellular proteins, Predicted secreted proteins
KLK8	ENSG00000129455	Kallikrein related peptidase 8	Vesicles	Secreted in other tissues	Cancer-related genes, Enzymes, Plasma proteins, Predicted intracellular proteins, Predicted secreted proteins
KLK9	ENSG00000213022	Kallikrein related peptidase 9		Secreted to digestive system	Cancer-related genes, Enzymes, Predicted secreted proteins
KLKB1	ENSG00000164344	Kallikrein B1		Secreted to blood	Disease related genes, Enzymes, FDA approved drug targets, Plasma proteins, Predicted intracellular proteins, Predicted secreted proteins
KNDC1	ENSG00000171798	Kinase non-catalytic C-lobe domain containing 1	Vesicles,Plasma membrane,Cytosol	Intracellular and membrane	Predicted intracellular proteins
KNG1	ENSG00000113889	Kininogen 1		Secreted to blood	Disease related genes, Plasma proteins, Predicted secreted proteins
KRBA2	ENSG00000184619	KRAB-A domain containing 2	Nucleoplasm	Intracellular and membrane	Predicted intracellular proteins
KREMEN2	ENSG00000131650	Kringle containing transmembrane protein 2	Nucleoli	Intracellular and membrane	Predicted intracellular proteins, Predicted membrane proteins
KRT10	ENSG00000186395	Keratin 10		Intracellular and membrane	Disease related genes, Plasma proteins, Predicted intracellular proteins
KRTDAP	ENSG00000188508	Keratinocyte differentiation associated protein		Secreted in other tissues	Plasma proteins, Predicted secreted proteins
LACRT	ENSG00000135413	Lacritin		Secreted to digestive system	Plasma proteins, Predicted intracellular proteins, Predicted secreted proteins
LACTB	ENSG00000103642	Lactamase beta	Mitochondria	Intracellular and membrane	Enzymes, Predicted intracellular proteins
LAD1	ENSG00000159166	Ladinin 1	Actin filaments	Secreted to extracellular matrix	Plasma proteins, Predicted intracellular proteins, Predicted secreted proteins
LAG3	ENSG00000089692	Lymphocyte activating 3		Secreted - unknown location	CD markers, Predicted membrane proteins, Predicted secreted proteins
LAIR2	ENSG00000167618	Leukocyte associated immunoglobulin like receptor 2		Secreted - unknown location	CD markers, Predicted intracellular proteins, Predicted secreted proteins
LALBA	ENSG00000167531	Lactalbumin alpha		Secreted in female reproductive system	Cancer-related genes, Predicted secreted proteins
LAMA1	ENSG00000101680	Laminin subunit alpha 1		Secreted to extracellular matrix	Disease related genes, Plasma proteins, Predicted intracellular proteins, Predicted secreted proteins
LAMA2	ENSG00000196569	Laminin subunit alpha 2		Secreted to extracellular matrix	Disease related genes, Plasma proteins, Predicted intracellular proteins, Predicted secreted proteins
LAMA3	ENSG00000053747	Laminin subunit alpha 3	Endoplasmic reticulum	Secreted to extracellular matrix	Disease related genes, Predicted intracellular proteins, Predicted secreted proteins
LAMA4	ENSG00000112769	Laminin subunit alpha 4	Plasma membrane,Cytosol	Secreted to extracellular matrix	Disease related genes, Plasma proteins, Predicted intracellular proteins, Predicted secreted proteins
LAMA5	ENSG00000130702	Laminin subunit alpha 5	Nucleoplasm,Vesicles	Secreted to extracellular matrix	Plasma proteins, Predicted intracellular proteins, Predicted secreted proteins
LAMB1	ENSG00000091136	Laminin subunit beta 1		Secreted to extracellular matrix	Cancer-related genes, Disease related genes, Plasma proteins, Predicted intracellular proteins, Predicted secreted proteins
LAMB2	ENSG00000172037	Laminin subunit beta 2	Vesicles,Cytosol	Secreted to extracellular matrix	Disease related genes, Plasma proteins, Predicted intracellular proteins, Predicted secreted proteins
LAMB3	ENSG00000196878	Laminin subunit beta 3	Vesicles	Secreted to extracellular matrix	Disease related genes, Plasma proteins, Predicted intracellular proteins, Predicted secreted proteins
LAMB4	ENSG00000091128	Laminin subunit beta 4		Secreted to extracellular matrix	Predicted intracellular proteins, Predicted secreted proteins
LAMC1	ENSG00000135862	Laminin subunit gamma 1	Endoplasmic reticulum,Plasma membrane	Secreted to extracellular matrix	Cancer-related genes, Plasma proteins, Predicted intracellular proteins, Predicted secreted proteins
LAMC2	ENSG00000058085	Laminin subunit gamma 2	Cytosol	Secreted to extracellular matrix	Disease related genes, Plasma proteins, Predicted secreted proteins
LAMC3	ENSG00000050555	Laminin subunit gamma 3		Secreted to extracellular matrix	Disease related genes, Plasma proteins, Predicted intracellular proteins, Predicted secreted proteins
LARGE2	ENSG00000165905	LARGE xylosyl- and glucuronyltransferase 2		Intracellular and membrane	Predicted intracellular proteins
LAT	ENSG00000213658	Linker for activation of T cells	Golgi apparatus,Plasma membrane	Intracellular and membrane	Disease related genes, Plasma proteins, Predicted intracellular proteins, Predicted membrane proteins, RAS pathway related proteins
LAT2	ENSG00000086730	Linker for activation of T cells family member 2	Plasma membrane	Intracellular and membrane	Disease related genes, Predicted intracellular proteins
LBP	ENSG00000129988	Lipopolysaccharide binding protein		Secreted to blood	Plasma proteins, Predicted secreted proteins, Transporters
LCAT	ENSG00000213398	Lecithin-cholesterol acyltransferase	Nucleoplasm	Secreted to blood	Disease related genes, Enzymes, Plasma proteins, Potential drug targets, Predicted intracellular proteins, Predicted secreted proteins
LCN1	ENSG00000160349	Lipocalin 1		Secreted in other tissues	Cancer-related genes, Plasma proteins, Predicted secreted proteins
LCN10	ENSG00000187922	Lipocalin 10		Secreted in male reproductive system	Predicted secreted proteins
LCN12	ENSG00000184925	Lipocalin 12		Secreted in male reproductive system	Predicted intracellular proteins, Predicted secreted proteins
LCN15	ENSG00000177984	Lipocalin 15		Secreted in other tissues	Predicted secreted proteins
LCN2	ENSG00000148346	Lipocalin 2	Endoplasmic reticulum	Secreted in other tissues	Candidate cardiovascular disease genes, Plasma proteins, Predicted secreted proteins
LCN6	ENSG00000267206	Lipocalin 6		Secreted in male reproductive system	Predicted intracellular proteins, Predicted secreted proteins
LCN8	ENSG00000204001	Lipocalin 8		Secreted in male reproductive system	Predicted intracellular proteins, Predicted secreted proteins
LCN9	ENSG00000148386	Lipocalin 9		Secreted in male reproductive system	Predicted secreted proteins
LCORL	ENSG00000178177	Ligand dependent nuclear receptor corepressor like	Nucleoplasm,Nuclear membrane	Intracellular and membrane	Predicted intracellular proteins
LDLRAD2	ENSG00000187942	Low density lipoprotein receptor class A domain containing 2		Secreted - unknown location	Predicted secreted proteins
LEAP2	ENSG00000164406	Liver enriched antimicrobial peptide 2		Secreted to blood	Plasma proteins, Predicted secreted proteins
LECT2	ENSG00000145826	Leukocyte cell derived chemotaxin 2	Vesicles,Cytosol	Secreted to blood	Plasma proteins, Predicted intracellular proteins, Predicted secreted proteins
LEFTY1	ENSG00000243709	Left-right determination factor 1		Secreted in other tissues	Predicted intracellular proteins, Predicted secreted proteins
LEFTY2	ENSG00000143768	Left-right determination factor 2		Secreted in other tissues	Disease related genes, Predicted secreted proteins
LEP	ENSG00000174697	Leptin		Secreted to blood	Cancer-related genes, Candidate cardiovascular disease genes, Disease related genes, Plasma proteins, Predicted secreted proteins
LEPR	ENSG00000116678	Leptin receptor		Secreted to blood	Cancer-related genes, Candidate cardiovascular disease genes, CD markers, Disease related genes, FDA approved drug targets, Plasma proteins, Predicted membrane proteins, Predicted secreted proteins
LFNG	ENSG00000106003	LFNG O-fucosylpeptide 3-beta-N-acetylglucosaminyltransferase		Intracellular and membrane	Disease related genes, Enzymes, Potential drug targets, Predicted intracellular proteins
LGALS1	ENSG00000100097	Galectin 1	Nucleoplasm,Cytosol	Secreted to blood	Plasma proteins, Predicted intracellular proteins, Predicted secreted proteins
LGALS3	ENSG00000131981	Galectin 3	Nucleoplasm,Plasma membrane,Cytosol	Secreted to blood	Cancer-related genes, Plasma proteins, Predicted intracellular proteins, Predicted secreted proteins
LGALS3BP	ENSG00000108679	Galectin 3 binding protein		Secreted to blood	Cancer-related genes, Plasma proteins, Predicted secreted proteins
LGALS7	ENSG00000205076	Galectin 7		Intracellular and membrane	Plasma proteins, Predicted intracellular proteins
LGALS7B	ENSG00000178934	Galectin 7B		Intracellular and membrane	Plasma proteins, Predicted intracellular proteins
LGALS9	ENSG00000168961	Galectin 9	Cytosol	Secreted to blood	Predicted intracellular proteins, Predicted secreted proteins
LGI1	ENSG00000108231	Leucine rich glioma inactivated 1		Secreted in brain	Cancer-related genes, Disease related genes, Predicted intracellular proteins, Predicted secreted proteins
LGI2	ENSG00000153012	Leucine rich repeat LGI family member 2	Centrosome	Secreted to blood	Plasma proteins, Predicted secreted proteins
LGI3	ENSG00000168481	Leucine rich repeat LGI family member 3	Cytosol	Secreted in brain	Plasma proteins, Predicted intracellular proteins, Predicted secreted proteins
LGI4	ENSG00000153902	Leucine rich repeat LGI family member 4	Golgi apparatus	Secreted in brain	Disease related genes, Predicted intracellular proteins, Predicted secreted proteins
LGMN	ENSG00000100600	Legumain	Nucleoplasm,Vesicles	Intracellular and membrane	Cancer-related genes, Enzymes, Predicted intracellular proteins
LHB	ENSG00000104826	Luteinizing hormone beta polypeptide	Cytosol	Secreted to blood	Cancer-related genes, Disease related genes, Predicted secreted proteins
LIF	ENSG00000128342	LIF, interleukin 6 family cytokine	Cytosol	Secreted in other tissues	Cancer-related genes, Plasma proteins, Predicted intracellular proteins, Predicted secreted proteins
LIFR	ENSG00000113594	LIF receptor alpha		Intracellular and membrane	Cancer-related genes, CD markers, Disease related genes, Plasma proteins, Predicted intracellular proteins, Predicted membrane proteins
LILRA2	ENSG00000239998	Leukocyte immunoglobulin like receptor A2		Secreted to blood	CD markers, Plasma proteins, Predicted intracellular proteins, Predicted membrane proteins, Predicted secreted proteins
LILRA5	ENSG00000187116	Leukocyte immunoglobulin like receptor A5		Secreted to blood	CD markers, Predicted membrane proteins, Predicted secreted proteins
LILRB1	ENSG00000104972	Leukocyte immunoglobulin like receptor B1		Intracellular and membrane	Predicted membrane proteins
LIME1	ENSG00000203896	Lck interacting transmembrane adaptor 1		Intracellular and membrane	Predicted intracellular proteins
LIPA	ENSG00000107798	Lipase A, lysosomal acid type	Nucleoplasm,Nucleoli fibrillar center,Vesicles,Cytosol	Intracellular and membrane	Disease related genes, Enzymes, Potential drug targets, Predicted intracellular proteins
LIPC	ENSG00000166035	Lipase C, hepatic type		Secreted to blood	Disease related genes, Enzymes, Potential drug targets, Predicted secreted proteins
LIPF	ENSG00000182333	Lipase F, gastric type		Secreted to digestive system	Enzymes, FDA approved drug targets, Predicted secreted proteins
LIPG	ENSG00000101670	Lipase G, endothelial type		Secreted to blood	Enzymes, Plasma proteins, Predicted intracellular proteins, Predicted secreted proteins
LIPH	ENSG00000163898	Lipase H		Secreted to blood	Disease related genes, Predicted intracellular proteins, Predicted secreted proteins
LIPI	ENSG00000188992	Lipase I		Secreted in male reproductive system	Disease related genes, Predicted intracellular proteins, Predicted secreted proteins
LIPK	ENSG00000204021	Lipase family member K		Secreted in other tissues	Predicted secreted proteins
LIPM	ENSG00000173239	Lipase family member M		Secreted in other tissues	Predicted intracellular proteins, Predicted secreted proteins
LIPN	ENSG00000204020	Lipase family member N		Secreted in other tissues	Disease related genes, Predicted secreted proteins
LLCFC1	ENSG00000165131	LLLL and CFNLAS motif containing 1		Intracellular and membrane	Predicted intracellular proteins, Predicted membrane proteins
LNPEP	ENSG00000113441	Leucyl and cystinyl aminopeptidase		Intracellular and membrane	Enzymes, Predicted membrane proteins
LNX1	ENSG00000072201	Ligand of numb-protein X 1	Cell Junctions,Cytosol	Intracellular and membrane	Enzymes, Plasma proteins, Predicted intracellular proteins
LOX	ENSG00000113083	Lysyl oxidase	Endoplasmic reticulum	Secreted to extracellular matrix	Disease related genes, Enzymes, Plasma proteins, Potential drug targets, Predicted secreted proteins
LOXL1	ENSG00000129038	Lysyl oxidase like 1	Endoplasmic reticulum	Secreted to extracellular matrix	Disease related genes, Plasma proteins, Predicted secreted proteins
LOXL2	ENSG00000134013	Lysyl oxidase like 2	Nucleoplasm	Secreted to extracellular matrix	Enzymes, Predicted intracellular proteins, Predicted secreted proteins
LOXL3	ENSG00000115318	Lysyl oxidase like 3		Secreted to extracellular matrix	Disease related genes, Enzymes, Plasma proteins, Potential drug targets, Predicted intracellular proteins, Predicted secreted proteins
LOXL4	ENSG00000138131	Lysyl oxidase like 4	Vesicles	Secreted to extracellular matrix	Predicted secreted proteins
LPA	ENSG00000198670	Lipoprotein(a)		Secreted to blood	Candidate cardiovascular disease genes, Enzymes, Plasma proteins, Predicted intracellular proteins, Predicted secreted proteins
LPL	ENSG00000175445	Lipoprotein lipase	Vesicles	Secreted to blood	Candidate cardiovascular disease genes, Disease related genes, Enzymes, FDA approved drug targets, Plasma proteins, Predicted intracellular proteins, Predicted secreted proteins
LPO	ENSG00000167419	Lactoperoxidase		Secreted to digestive system	Enzymes, Predicted intracellular proteins, Predicted secreted proteins
LRCH3	ENSG00000186001	Leucine rich repeats and calponin homology domain containing 3	Cytosol	Secreted - unknown location	Predicted intracellular proteins, Predicted membrane proteins, Predicted secreted proteins
LRCOL1	ENSG00000204583	Leucine rich colipase like 1		Secreted in male reproductive system	Predicted secreted proteins
LRFN5	ENSG00000165379	Leucine rich repeat and fibronectin type III domain containing 5		Intracellular and membrane	Predicted intracellular proteins, Predicted membrane proteins
LRG1	ENSG00000171236	Leucine rich alpha-2-glycoprotein 1	Vesicles	Secreted to blood	Plasma proteins, Predicted secreted proteins
LRP1	ENSG00000123384	LDL receptor related protein 1	Nucleoplasm,Vesicles	Intracellular and membrane	Candidate cardiovascular disease genes, CD markers, Disease related genes, Plasma proteins, Predicted intracellular proteins, Predicted membrane proteins
LRP8	ENSG00000157193	LDL receptor related protein 8		Secreted in other tissues	Disease related genes, Predicted intracellular proteins, Predicted membrane proteins, Predicted secreted proteins
LRPAP1	ENSG00000163956	LDL receptor related protein associated protein 1	Endoplasmic reticulum	Intracellular and membrane	Disease related genes, Predicted intracellular proteins
LRRC17	ENSG00000128606	Leucine rich repeat containing 17	Vesicles,Cytokinetic bridge	Secreted in other tissues	Predicted secreted proteins
LRRC32	ENSG00000137507	Leucine rich repeat containing 32	Nucleoplasm	Intracellular and membrane	Predicted intracellular proteins, Predicted membrane proteins
LTA	ENSG00000226979	Lymphotoxin alpha		Secreted to blood	Cancer-related genes, Disease related genes, Predicted secreted proteins
LTBP1	ENSG00000049323	Latent transforming growth factor beta binding protein 1	Cytosol	Secreted to extracellular matrix	Plasma proteins, Predicted intracellular proteins, Predicted secreted proteins
LTBP2	ENSG00000119681	Latent transforming growth factor beta binding protein 2	Nucleoplasm	Secreted to extracellular matrix	Disease related genes, Plasma proteins, Predicted intracellular proteins, Predicted secreted proteins
LTBP3	ENSG00000168056	Latent transforming growth factor beta binding protein 3		Secreted to blood	Disease related genes, Predicted intracellular proteins, Predicted secreted proteins
LTBP4	ENSG00000090006	Latent transforming growth factor beta binding protein 4		Secreted to extracellular matrix	Disease related genes, Plasma proteins, Predicted intracellular proteins, Predicted secreted proteins
LTF	ENSG00000012223	Lactotransferrin		Secreted in other tissues	Cancer-related genes, Plasma proteins, Predicted intracellular proteins, Predicted secreted proteins
LUM	ENSG00000139329	Lumican		Secreted to extracellular matrix	Cancer-related genes, Plasma proteins, Predicted secreted proteins
LUZP2	ENSG00000187398	Leucine zipper protein 2	Nucleoplasm,Plasma membrane,Cytosol	Secreted in brain	Predicted intracellular proteins, Predicted secreted proteins
LVRN	ENSG00000172901	Laeverin		Intracellular and membrane	Enzymes, Predicted intracellular proteins
LY6E	ENSG00000160932	Lymphocyte antigen 6 family member E		Intracellular and membrane	Predicted intracellular proteins, Predicted membrane proteins
LY6G5B	ENSG00000240053	Lymphocyte antigen 6 family member G5B		Secreted - unknown location	Predicted intracellular proteins, Predicted secreted proteins
LY6G5C	ENSG00000204428	Lymphocyte antigen 6 family member G5C	Nucleoplasm,Cytosol	Secreted - unknown location	Predicted intracellular proteins, Predicted membrane proteins, Predicted secreted proteins
LY6G6D	ENSG00000244355	Lymphocyte antigen 6 family member G6D		Intracellular and membrane	Predicted intracellular proteins, Predicted membrane proteins
LY6G6E	ENSG00000255552	Lymphocyte antigen 6 family member G6E	Nucleoplasm	Intracellular and membrane	Predicted intracellular proteins
LY6H	ENSG00000176956	Lymphocyte antigen 6 family member H		Intracellular and membrane	Plasma proteins, Predicted intracellular proteins
LY6K	ENSG00000160886	Lymphocyte antigen 6 family member K	Nucleoplasm,Plasma membrane	Secreted in male reproductive system	Predicted membrane proteins, Predicted secreted proteins
LY86	ENSG00000112799	Lymphocyte antigen 86		Secreted to blood	Predicted secreted proteins
LY96	ENSG00000154589	Lymphocyte antigen 96	Vesicles	Secreted to blood	Predicted secreted proteins
LYG1	ENSG00000144214	Lysozyme g1		Secreted - unknown location	Predicted secreted proteins
LYG2	ENSG00000185674	Lysozyme g2		Secreted in other tissues	Predicted secreted proteins
LYNX1-SLURP2	ENSG00000284505	LYNX1-SLURP2 readthrough		Intracellular and membrane	Predicted intracellular proteins
LYPD1	ENSG00000150551	LY6/PLAUR domain containing 1	Nucleoplasm,Vesicles,Plasma membrane	Intracellular and membrane	Predicted intracellular proteins
LYPD2	ENSG00000197353	LY6/PLAUR domain containing 2		Intracellular and membrane	Predicted intracellular proteins
LYPD4	ENSG00000273111	LY6/PLAUR domain containing 4		Intracellular and membrane	Predicted intracellular proteins
LYPD6	ENSG00000187123	LY6/PLAUR domain containing 6	Cytosol	Secreted in other tissues	Predicted secreted proteins
LYPD6B	ENSG00000150556	LY6/PLAUR domain containing 6B		Intracellular and membrane	Predicted intracellular proteins, Transporters
LYPD8	ENSG00000259823	LY6/PLAUR domain containing 8		Secreted to digestive system	Predicted secreted proteins
LYZ	ENSG00000090382	Lysozyme	Nucleoplasm,Golgi apparatus,Actin filaments	Secreted to blood	Disease related genes, Enzymes, Plasma proteins, Potential drug targets, Predicted secreted proteins
LYZL1	ENSG00000120563	Lysozyme like 1		Secreted in male reproductive system	Enzymes, Predicted membrane proteins, Predicted secreted proteins
LYZL2	ENSG00000151033	Lysozyme like 2		Secreted in male reproductive system	Enzymes, Predicted membrane proteins, Predicted secreted proteins
LYZL4	ENSG00000157093	Lysozyme like 4		Secreted in male reproductive system	Predicted secreted proteins
LYZL6	ENSG00000275722	Lysozyme like 6		Secreted in male reproductive system	Enzymes, Predicted intracellular proteins, Predicted secreted proteins
MAGT1	ENSG00000102158	Magnesium transporter 1		Intracellular and membrane	Disease related genes, Potential drug targets, Predicted intracellular proteins, Predicted membrane proteins, Transporters
MALSU1	ENSG00000156928	Mitochondrial assembly of ribosomal large subunit 1	Mitochondria	Intracellular and membrane	Predicted intracellular proteins
MAMDC2	ENSG00000165072	MAM domain containing 2	Nuclear speckles,Plasma membrane	Secreted in other tissues	Predicted secreted proteins
MAN2B1	ENSG00000104774	Mannosidase alpha class 2B member 1	Nucleoplasm,Vesicles	Intracellular and membrane	Disease related genes, Enzymes, Plasma proteins, Potential drug targets, Predicted intracellular proteins
MAN2B2	ENSG00000013288	Mannosidase alpha class 2B member 2		Secreted to blood	Enzymes, Plasma proteins, Predicted secreted proteins
MANBA	ENSG00000109323	Mannosidase beta	Vesicles	Intracellular and membrane	Disease related genes, Enzymes, Plasma proteins, Potential drug targets, Predicted intracellular proteins
MANEAL	ENSG00000185090	Mannosidase endo-alpha like	Golgi apparatus	Intracellular and membrane	Predicted intracellular proteins
MANF	ENSG00000145050	Mesencephalic astrocyte derived neurotrophic factor	Endoplasmic reticulum	Secreted to blood	Predicted secreted proteins
MAP3K9	ENSG00000006432	Mitogen-activated protein kinase kinase kinase 9	Nucleoplasm,Nucleoli	Intracellular and membrane	Disease related genes, Enzymes, Potential drug targets, Predicted intracellular proteins
MASP1	ENSG00000127241	Mannan binding lectin serine peptidase 1	Nucleoplasm,Cytosol	Secreted to blood	Disease related genes, Enzymes, Plasma proteins, Potential drug targets, Predicted intracellular proteins, Predicted secreted proteins
MASP2	ENSG00000009724	Mannan binding lectin serine peptidase 2	Golgi apparatus	Secreted to blood	Disease related genes, Enzymes, Plasma proteins, Potential drug targets, Predicted secreted proteins
MATN1	ENSG00000162510	Matrilin 1, cartilage matrix protein		Secreted to extracellular matrix	Predicted secreted proteins
MATN2	ENSG00000132561	Matrilin 2		Secreted to extracellular matrix	Predicted intracellular proteins, Predicted secreted proteins
MATN3	ENSG00000132031	Matrilin 3	Endoplasmic reticulum,Golgi apparatus	Secreted to extracellular matrix	Disease related genes, Predicted secreted proteins
MATN4	ENSG00000124159	Matrilin 4		Secreted to extracellular matrix	Plasma proteins, Predicted secreted proteins
MATR3	ENSG00000015479	Matrin 3	Nucleoplasm	Intracellular and membrane	Disease related genes, Plasma proteins, Predicted intracellular proteins
MAU2	ENSG00000129933	MAU2 sister chromatid cohesion factor	Nucleoplasm,Nuclear bodies	Intracellular and membrane	Predicted intracellular proteins
MAZ	ENSG00000103495	MYC associated zinc finger protein	Nucleoplasm	Intracellular and membrane	Predicted intracellular proteins, Transcription factors
MBL2	ENSG00000165471	Mannose binding lectin 2		Secreted to blood	Plasma proteins, Predicted secreted proteins
MCCC1	ENSG00000078070	Methylcrotonoyl-CoA carboxylase 1	Mitochondria	Intracellular and membrane	Disease related genes, Enzymes, Plasma proteins, Potential drug targets, Predicted intracellular proteins
MCCD1	ENSG00000204511	Mitochondrial coiled-coil domain 1		Intracellular and membrane	Predicted intracellular proteins
MCEE	ENSG00000124370	Methylmalonyl-CoA epimerase	Nucleoli	Intracellular and membrane	Disease related genes, Enzymes, Potential drug targets, Predicted intracellular proteins
MCF2L	ENSG00000126217	MCF.2 cell line derived transforming sequence like		Intracellular and membrane	Predicted intracellular proteins
MCFD2	ENSG00000180398	Multiple coagulation factor deficiency 2		Intracellular and membrane	Disease related genes, Plasma proteins, Predicted intracellular proteins
MDFIC	ENSG00000135272	MyoD family inhibitor domain containing	Nucleoplasm,Golgi apparatus	Intracellular and membrane	Predicted intracellular proteins, Predicted membrane proteins
MDGA1	ENSG00000112139	MAM domain containing glycosylphosphatidylinositol anchor 1	Golgi apparatus,Plasma membrane	Intracellular and membrane	Predicted intracellular proteins
MDK	ENSG00000110492	Midkine	Vesicles	Secreted to blood	Cancer-related genes, Predicted secreted proteins
MEGF10	ENSG00000145794	Multiple EGF like domains 10		Intracellular and membrane	Disease related genes, Predicted intracellular proteins, Predicted membrane proteins
MEGF6	ENSG00000162591	Multiple EGF like domains 6	Microtubules,Cytokinetic bridge	Secreted - unknown location	Predicted intracellular proteins, Predicted secreted proteins
MEI1	ENSG00000167077	Meiotic double-stranded break formation protein 1		Secreted in male reproductive system	Predicted intracellular proteins, Predicted secreted proteins
MELTF	ENSG00000163975	Melanotransferrin		Intracellular and membrane	CD markers, Plasma proteins, Predicted intracellular proteins
MEP1B	ENSG00000141434	Meprin A subunit beta		Secreted to digestive system	Enzymes, Predicted intracellular proteins, Predicted membrane proteins, Predicted secreted proteins, Transporters
MEPE	ENSG00000152595	Matrix extracellular phosphoglycoprotein		Secreted to extracellular matrix	Predicted intracellular proteins, Predicted secreted proteins
MESD	ENSG00000117899	Mesoderm development LRP chaperone	Nuclear bodies,Endoplasmic reticulum,Cytosol	Intracellular and membrane	Predicted intracellular proteins
MEST	ENSG00000106484	Mesoderm specific transcript	Golgi apparatus,Cytosol	Intracellular and membrane	Predicted intracellular proteins
MET	ENSG00000105976	MET proto-oncogene, receptor tyrosine kinase	Plasma membrane,Cytosol	Secreted to blood	Cancer-related genes, Disease related genes, Enzymes, FDA approved drug targets, Plasma proteins, Predicted intracellular proteins, Predicted membrane proteins, Predicted secreted proteins, RAS pathway related proteins
METRN	ENSG00000103260	Meteorin, glial cell differentiation regulator	Nucleoplasm,Nuclear membrane,Cytosol	Secreted in brain	Predicted intracellular proteins, Predicted secreted proteins
METRNL	ENSG00000176845	Meteorin like, glial cell differentiation regulator		Secreted to blood	Predicted intracellular proteins, Predicted secreted proteins
METTL17	ENSG00000165792	Methyltransferase like 17	Nucleoplasm	Intracellular and membrane	Predicted intracellular proteins
METTL24	ENSG00000053328	Methyltransferase like 24		Secreted - unknown location	Predicted secreted proteins
METTL9	ENSG00000197006	Methyltransferase like 9	Nucleoplasm,Cell Junctions,Cytosol	Secreted to blood	Predicted intracellular proteins, Predicted secreted proteins
MEX3C	ENSG00000176624	Mex-3 RNA binding family member C	Vesicles	Intracellular and membrane	Disease related genes, Enzymes, Potential drug targets, Predicted intracellular proteins
MFAP2	ENSG00000117122	Microfibril associated protein 2		Secreted to extracellular matrix	Predicted secreted proteins
MFAP3	ENSG00000037749	Microfibril associated protein 3	Nucleoplasm,Golgi apparatus	Intracellular and membrane	Predicted intracellular proteins, Predicted membrane proteins
MFAP3L	ENSG00000198948	Microfibril associated protein 3 like	Nucleoplasm,Cell Junctions	Intracellular and membrane	Predicted intracellular proteins, Predicted membrane proteins
MFAP4	ENSG00000166482	Microfibril associated protein 4	Endoplasmic reticulum	Secreted to extracellular matrix	Plasma proteins, Predicted secreted proteins
MFAP5	ENSG00000197614	Microfibril associated protein 5		Secreted to extracellular matrix	Disease related genes, Plasma proteins, Predicted intracellular proteins, Predicted secreted proteins
MFGE8	ENSG00000140545	Milk fat globule-EGF factor 8 protein	Cytosol	Secreted to blood	Cancer-related genes, Predicted secreted proteins
MFNG	ENSG00000100060	MFNG O-fucosylpeptide 3-beta-N-acetylglucosaminyltransferase	Vesicles	Intracellular and membrane	Enzymes, Plasma proteins, Predicted intracellular proteins
MGA	ENSG00000174197	MGA, MAX dimerization protein	Nucleoplasm,Cytosol	Intracellular and membrane	Cancer-related genes, Predicted intracellular proteins, Transcription factors
MGAT3	ENSG00000128268	Mannosyl (beta-1,4-)-glycoprotein beta-1,4-N-acetylglucosaminyltransferase		Intracellular and membrane	Enzymes, Predicted intracellular proteins
MGAT4A	ENSG00000071073	Mannosyl (alpha-1,3-)-glycoprotein beta-1,4-N-acetylglucosaminyltransferase, isozyme A	Golgi apparatus	Secreted in other tissues	Enzymes, Predicted intracellular proteins, Predicted secreted proteins
MGAT4B	ENSG00000161013	Mannosyl (alpha-1,3-)-glycoprotein beta-1,4-N-acetylglucosaminyltransferase, isozyme B	Nucleoplasm,Golgi apparatus,Vesicles,Cytosol	Intracellular and membrane	Enzymes, Predicted intracellular proteins
MGP	ENSG00000111341	Matrix Gla protein		Secreted to blood	Disease related genes, Predicted intracellular proteins, Predicted secreted proteins
MIA	ENSG00000261857	Melanoma inhibitory activity		Secreted to blood	Cancer-related genes, Predicted secreted proteins
MIA3	ENSG00000154305	MIA family member 3, ER export factor	Vesicles	Intracellular and membrane	Plasma proteins, Predicted intracellular proteins, Predicted membrane proteins, Transporters
MIER1	ENSG00000198160	MIER1 transcriptional regulator	Nucleoplasm	Intracellular and membrane	Predicted intracellular proteins, Transcription factors
MIF	ENSG00000240972	Macrophage migration inhibitory factor	Nucleoplasm,Cytosol	Secreted to blood	Cancer-related genes, Enzymes, Plasma proteins, Predicted intracellular proteins, Predicted secreted proteins
MINPP1	ENSG00000107789	Multiple inositol-polyphosphate phosphatase 1		Intracellular and membrane	Disease related genes, Enzymes, Plasma proteins, Potential drug targets, Predicted intracellular proteins
MLN	ENSG00000096395	Motilin		Secreted to blood	Predicted secreted proteins
MLXIPL	ENSG00000009950	MLX interacting protein like	Nucleoplasm	Intracellular and membrane	Disease related genes, Plasma proteins, Predicted intracellular proteins, Transcription factors
MMEL1	ENSG00000142606	Membrane metalloendopeptidase like 1		Intracellular and membrane	Enzymes, Predicted intracellular proteins
MMP1	ENSG00000196611	Matrix metallopeptidase 1	Vesicles	Secreted to extracellular matrix	Cancer-related genes, Candidate cardiovascular disease genes, Enzymes, FDA approved drug targets, Plasma proteins, Predicted secreted proteins
MMP10	ENSG00000166670	Matrix metallopeptidase 10	Plasma membrane,Cytosol	Secreted to extracellular matrix	Cancer-related genes, Enzymes, FDA approved drug targets, Predicted secreted proteins
MMP11	ENSG00000099953	Matrix metallopeptidase 11		Secreted to extracellular matrix	Cancer-related genes, Enzymes, FDA approved drug targets, Predicted secreted proteins
MMP12	ENSG00000262406	Matrix metallopeptidase 12		Secreted to extracellular matrix	Cancer-related genes, Enzymes, FDA approved drug targets, Predicted secreted proteins
MMP13	ENSG00000137745	Matrix metallopeptidase 13		Secreted to extracellular matrix	Cancer-related genes, Disease related genes, Enzymes, FDA approved drug targets, Plasma proteins, Predicted secreted proteins
MMP16	ENSG00000156103	Matrix metallopeptidase 16	Vesicles,Cytosol	Secreted to extracellular matrix	Cancer-related genes, Enzymes, FDA approved drug targets, Predicted intracellular proteins, Predicted membrane proteins, Predicted secreted proteins
MMP17	ENSG00000198598	Matrix metallopeptidase 17		Secreted to extracellular matrix	Enzymes, FDA approved drug targets, Predicted intracellular proteins, Predicted secreted proteins
MMP19	ENSG00000123342	Matrix metallopeptidase 19	Endoplasmic reticulum,Vesicles	Secreted to extracellular matrix	Disease related genes, Enzymes, FDA approved drug targets, Predicted secreted proteins
MMP2	ENSG00000087245	Matrix metallopeptidase 2	Vesicles	Secreted to extracellular matrix	Cancer-related genes, Candidate cardiovascular disease genes, Disease related genes, Enzymes, FDA approved drug targets, Plasma proteins, Predicted intracellular proteins, Predicted secreted proteins
MMP20	ENSG00000137674	Matrix metallopeptidase 20		Secreted to extracellular matrix	Disease related genes, Enzymes, FDA approved drug targets, Predicted secreted proteins
MMP21	ENSG00000154485	Matrix metallopeptidase 21		Secreted to extracellular matrix	Disease related genes, Enzymes, FDA approved drug targets, Predicted secreted proteins
MMP24	ENSG00000125966	Matrix metallopeptidase 24	Nucleoli,Plasma membrane	Secreted to extracellular matrix	Enzymes, FDA approved drug targets, Predicted membrane proteins, Predicted secreted proteins
MMP25	ENSG00000008516	Matrix metallopeptidase 25	Plasma membrane	Secreted to blood	Enzymes, FDA approved drug targets, Predicted intracellular proteins, Predicted secreted proteins
MMP26	ENSG00000167346	Matrix metallopeptidase 26		Secreted to extracellular matrix	Enzymes, FDA approved drug targets, Predicted secreted proteins
MMP27	ENSG00000137675	Matrix metallopeptidase 27		Intracellular and membrane	Enzymes, FDA approved drug targets, Predicted intracellular proteins
MMP28	ENSG00000271447	Matrix metallopeptidase 28	Nucleoplasm,Focal adhesion sites	Secreted to extracellular matrix	Enzymes, FDA approved drug targets, Plasma proteins, Predicted intracellular proteins, Predicted secreted proteins
MMP3	ENSG00000149968	Matrix metallopeptidase 3	Vesicles	Secreted to extracellular matrix	Cancer-related genes, Candidate cardiovascular disease genes, Disease related genes, Enzymes, FDA approved drug targets, Plasma proteins, Predicted intracellular proteins, Predicted secreted proteins
MMP7	ENSG00000137673	Matrix metallopeptidase 7	Nucleoplasm,Vesicles	Secreted to extracellular matrix	Cancer-related genes, Enzymes, FDA approved drug targets, Plasma proteins, Predicted secreted proteins
MMP8	ENSG00000118113	Matrix metallopeptidase 8		Secreted to extracellular matrix	Cancer-related genes, Enzymes, FDA approved drug targets, Plasma proteins, Predicted intracellular proteins, Predicted secreted proteins
MMP9	ENSG00000100985	Matrix metallopeptidase 9	Cytosol	Secreted to blood	Cancer-related genes, Candidate cardiovascular disease genes, Disease related genes, Enzymes, FDA approved drug targets, Plasma proteins, Predicted secreted proteins
MMRN1	ENSG00000138722	Multimerin 1	Endoplasmic reticulum	Secreted to extracellular matrix	Disease related genes, Plasma proteins, Predicted intracellular proteins, Predicted secreted proteins
MMRN2	ENSG00000173269	Multimerin 2	Vesicles	Secreted to extracellular matrix	Plasma proteins, Predicted intracellular proteins, Predicted secreted proteins
MPIG6B	ENSG00000204420	Megakaryocyte and platelet inhibitory receptor G6b	Nucleoplasm,Endoplasmic reticulum,Golgi apparatus,Plasma membrane,Cytosol	Intracellular and membrane	Disease related genes, Predicted intracellular proteins, Predicted membrane proteins
MPO	ENSG00000005381	Myeloperoxidase	Nucleoplasm,Vesicles	Intracellular and membrane	Cancer-related genes, Candidate cardiovascular disease genes, Disease related genes, Enzymes, Plasma proteins, Potential drug targets, Predicted intracellular proteins
MR1	ENSG00000153029	Major histocompatibility complex, class I-related	Plasma membrane	Intracellular and membrane	FDA approved drug targets, Predicted intracellular proteins, Predicted membrane proteins
MRPL2	ENSG00000112651	Mitochondrial ribosomal protein L2	Nucleoplasm,Mitochondria	Intracellular and membrane	Predicted intracellular proteins, Ribosomal proteins
MRPL21	ENSG00000197345	Mitochondrial ribosomal protein L21	Nucleoplasm,Mitochondria	Intracellular and membrane	Predicted intracellular proteins, Ribosomal proteins
MRPL24	ENSG00000143314	Mitochondrial ribosomal protein L24		Intracellular and membrane	Predicted intracellular proteins, Ribosomal proteins
MRPL27	ENSG00000108826	Mitochondrial ribosomal protein L27		Intracellular and membrane	Plasma proteins, Predicted intracellular proteins, Ribosomal proteins
MRPL32	ENSG00000106591	Mitochondrial ribosomal protein L32		Intracellular and membrane	Predicted intracellular proteins, Ribosomal proteins
MRPL35	ENSG00000132313	Mitochondrial ribosomal protein L35		Intracellular and membrane	Predicted intracellular proteins, Ribosomal proteins
MRPL55	ENSG00000162910	Mitochondrial ribosomal protein L55		Intracellular and membrane	Predicted intracellular proteins, Ribosomal proteins
MRPS14	ENSG00000120333	Mitochondrial ribosomal protein S14	Nuclear membrane,Mitochondria	Intracellular and membrane	Predicted intracellular proteins, Ribosomal proteins
MRPS22	ENSG00000175110	Mitochondrial ribosomal protein S22	Mitochondria	Intracellular and membrane	Disease related genes, Predicted intracellular proteins, Ribosomal proteins
MSH3	ENSG00000113318	MutS homolog 3	Nuclear bodies	Intracellular and membrane	Disease related genes, Plasma proteins, Predicted intracellular proteins
MSLN	ENSG00000102854	Mesothelin	Nucleoplasm,Vesicles	Intracellular and membrane	Cancer-related genes, Disease related genes, Plasma proteins, Predicted intracellular proteins, Predicted membrane proteins
MSMB	ENSG00000263639	Microseminoprotein beta		Secreted in male reproductive system	Cancer-related genes, Disease related genes, Predicted secreted proteins
MSMP	ENSG00000215183	Microseminoprotein, prostate associated	Vesicles,Cytosol	Secreted in male reproductive system	Predicted intracellular proteins, Predicted secreted proteins
MSRA	ENSG00000175806	Methionine sulfoxide reductase A	Nucleoplasm,Plasma membrane,Actin filaments,Cytosol	Intracellular and membrane	Enzymes, Predicted intracellular proteins
MSRB2	ENSG00000148450	Methionine sulfoxide reductase B2		Intracellular and membrane	Enzymes, Predicted intracellular proteins
MSRB3	ENSG00000174099	Methionine sulfoxide reductase B3		Intracellular and membrane	Disease related genes, Enzymes, Potential drug targets, Predicted intracellular proteins
MST1	ENSG00000173531	Macrophage stimulating 1		Secreted to blood	Cancer-related genes, Predicted intracellular proteins, Predicted secreted proteins
MSTN	ENSG00000138379	Myostatin		Secreted in other tissues	Disease related genes, Predicted secreted proteins
MT1G	ENSG00000125144	Metallothionein 1G		Intracellular and membrane	Cancer-related genes, Predicted intracellular proteins
MTHFD2	ENSG00000065911	Methylenetetrahydrofolate dehydrogenase (NADP+ dependent) 2, methenyltetrahydrofolate cyclohydrolase	Mitochondria	Intracellular and membrane	Enzymes, Predicted intracellular proteins
MTMR14	ENSG00000163719	Myotubularin related protein 14		Intracellular and membrane	Disease related genes, Predicted intracellular proteins
MTRNR2L1	ENSG00000256618	MT-RNR2-like 1		Secreted to blood	Predicted intracellular proteins, Predicted secreted proteins
MTRNR2L10	ENSG00000256045	MT-RNR2-like 10		Secreted to blood	Predicted intracellular proteins, Predicted secreted proteins
MTRNR2L11	ENSG00000270188	MT-RNR2-like 11		Secreted to blood	Predicted secreted proteins
MTRNR2L12	ENSG00000269028	MT-RNR2-like 12		Secreted to blood	Predicted intracellular proteins, Predicted secreted proteins
MTRNR2L13	ENSG00000270394	MT-RNR2-like 13		Secreted - unknown location	Predicted intracellular proteins, Predicted secreted proteins
MTRNR2L3	ENSG00000256222	MT-RNR2-like 3		Secreted - unknown location	Predicted intracellular proteins, Predicted secreted proteins
MTRNR2L4	ENSG00000232196	MT-RNR2-like 4		Secreted to blood	Predicted intracellular proteins, Predicted secreted proteins
MTRNR2L5	ENSG00000249860	MT-RNR2-like 5		Secreted - unknown location	Predicted intracellular proteins, Predicted secreted proteins
MTRNR2L6	ENSG00000270672	MT-RNR2-like 6		Secreted to blood	Predicted intracellular proteins, Predicted secreted proteins
MTRNR2L7	ENSG00000256892	MT-RNR2-like 7		Secreted - unknown location	Predicted intracellular proteins, Predicted secreted proteins
MTRNR2L8	ENSG00000255823	MT-RNR2-like 8		Secreted to blood	Predicted intracellular proteins, Predicted secreted proteins
MTTP	ENSG00000138823	Microsomal triglyceride transfer protein	Cytosol	Intracellular and membrane	Disease related genes, FDA approved drug targets, Predicted intracellular proteins
MTX2	ENSG00000128654	Metaxin 2	Nucleoli,Mitochondria	Intracellular and membrane	Predicted intracellular proteins
MUC1	ENSG00000185499	Mucin 1, cell surface associated	Plasma membrane	Secreted in other tissues	Cancer-related genes, CD markers, Disease related genes, Predicted intracellular proteins, Predicted membrane proteins, Predicted secreted proteins
MUC13	ENSG00000173702	Mucin 13, cell surface associated		Secreted to digestive system	Predicted membrane proteins, Predicted secreted proteins
MUC15	ENSG00000169550	Mucin 15, cell surface associated		Intracellular and membrane	Predicted intracellular proteins, Predicted membrane proteins
MUC16	ENSG00000181143	Mucin 16, cell surface associated		Secreted in other tissues	Plasma proteins, Predicted membrane proteins, Predicted secreted proteins
MUC17	ENSG00000169876	Mucin 17, cell surface associated		Intracellular and membrane	Cancer-related genes, Predicted membrane proteins
MUC19	ENSG00000205592	Mucin 19, oligomeric		Intracellular and membrane	Predicted intracellular proteins
MUC2	ENSG00000198788	Mucin 2, oligomeric mucus/gel-forming		Intracellular and membrane	Predicted intracellular proteins
MUC20	ENSG00000176945	Mucin 20, cell surface associated	Nucleoplasm,Plasma membrane,Cytosol	Secreted to extracellular matrix	Predicted intracellular proteins, Predicted secreted proteins
MUC3A	ENSG00000169894	Mucin 3A, cell surface associated		Intracellular and membrane	Predicted intracellular proteins, Predicted membrane proteins
MUC4	ENSG00000145113	Mucin 4, cell surface associated		Secreted in other tissues	Predicted membrane proteins, Predicted secreted proteins
MUC5AC	ENSG00000215182	Mucin 5AC, oligomeric mucus/gel-forming		Secreted to digestive system	Predicted secreted proteins
MUC5B	ENSG00000117983	Mucin 5B, oligomeric mucus/gel-forming	Vesicles	Secreted in other tissues	Disease related genes, Plasma proteins, Predicted intracellular proteins, Predicted secreted proteins
MUC6	ENSG00000184956	Mucin 6, oligomeric mucus/gel-forming		Secreted to digestive system	Predicted intracellular proteins, Predicted secreted proteins
MUC7	ENSG00000171195	Mucin 7, secreted		Secreted to digestive system	Disease related genes, Predicted secreted proteins
MUCL1	ENSG00000172551	Mucin like 1		Secreted in other tissues	Predicted intracellular proteins, Predicted secreted proteins
MXRA5	ENSG00000101825	Matrix remodeling associated 5	Mitochondria	Secreted - unknown location	Cancer-related genes, Disease related genes, Predicted secreted proteins
MXRA7	ENSG00000182534	Matrix remodeling associated 7	Endoplasmic reticulum	Secreted - unknown location	Predicted intracellular proteins, Predicted secreted proteins
MYDGF	ENSG00000074842	Myeloid derived growth factor		Secreted to blood	Plasma proteins, Predicted intracellular proteins, Predicted secreted proteins
MYL1	ENSG00000168530	Myosin light chain 1		Intracellular and membrane	Plasma proteins, Predicted intracellular proteins
MYOC	ENSG00000034971	Myocilin		Secreted to extracellular matrix	Disease related genes, Plasma proteins, Predicted secreted proteins
MYRFL	ENSG00000166268	Myelin regulatory factor-like	Nucleoli	Intracellular and membrane	Predicted intracellular proteins, Predicted membrane proteins
MZB1	ENSG00000170476	Marginal zone B and B1 cell specific protein	Golgi apparatus	Secreted to blood	Predicted secreted proteins
NAA38	ENSG00000183011	N(alpha)-acetyltransferase 38, NatC auxiliary subunit	Nucleoplasm	Intracellular and membrane	Predicted intracellular proteins
NAAA	ENSG00000138744	N-acylethanolamine acid amidase		Intracellular and membrane	Predicted intracellular proteins
NAGA	ENSG00000198951	Alpha-N-acetylgalactosaminidase		Intracellular and membrane	Cancer-related genes, Disease related genes, Enzymes, Plasma proteins, Potential drug targets, Predicted intracellular proteins
NAGLU	ENSG00000108784	N-acetyl-alpha-glucosaminidase		Intracellular and membrane	Disease related genes, Enzymes, Plasma proteins, Potential drug targets, Predicted intracellular proteins
NAGS	ENSG00000161653	N-acetylglutamate synthase	Mitochondria	Intracellular and membrane	Disease related genes, Enzymes, Potential drug targets, Predicted intracellular proteins
NAMPT	ENSG00000105835	Nicotinamide phosphoribosyltransferase	Nuclear speckles,Cell Junctions	Secreted to blood	Cancer-related genes, Enzymes, Plasma proteins, Predicted intracellular proteins, Predicted secreted proteins
NAPSA	ENSG00000131400	Napsin A aspartic peptidase		Secreted in other tissues	Enzymes, Plasma proteins, Predicted secreted proteins
NAXE	ENSG00000163382	NAD(P)HX epimerase	Nucleoplasm,Vesicles,Cytosol	Secreted to blood	Disease related genes, Enzymes, Potential drug targets, Predicted secreted proteins
NBL1	ENSG00000158747	Neuroblastoma 1, DAN family BMP antagonist		Secreted in other tissues	Predicted intracellular proteins, Predicted secreted proteins
NCAM1	ENSG00000149294	Neural cell adhesion molecule 1	Plasma membrane,Cytosol	Intracellular and membrane	Cancer-related genes, CD markers, Plasma proteins, Predicted intracellular proteins, Predicted membrane proteins
NCAN	ENSG00000130287	Neurocan		Secreted in brain	Plasma proteins, Predicted intracellular proteins, Predicted secreted proteins
NDFIP1	ENSG00000131507	Nedd4 family interacting protein 1		Intracellular and membrane	Predicted membrane proteins
NDNF	ENSG00000173376	Neuron derived neurotrophic factor	Vesicles	Secreted in other tissues	Predicted secreted proteins
NDP	ENSG00000124479	NDP, norrin cystine knot growth factor	Nucleoplasm,Nucleoli,Vesicles	Secreted to extracellular matrix	Disease related genes, Predicted secreted proteins
NDUFA10	ENSG00000130414	NADH:ubiquinone oxidoreductase subunit A10	Mitochondria	Intracellular and membrane	Disease related genes, Predicted intracellular proteins
NDUFB5	ENSG00000136521	NADH:ubiquinone oxidoreductase subunit B5	Nucleoplasm,Mitochondria	Intracellular and membrane	Predicted intracellular proteins, Predicted membrane proteins
NDUFS8	ENSG00000110717	NADH:ubiquinone oxidoreductase core subunit S8	Mitochondria	Intracellular and membrane	Disease related genes, Enzymes, Potential drug targets, Predicted intracellular proteins
NECAB3	ENSG00000125967	N-terminal EF-hand calcium binding protein 3	Golgi apparatus	Intracellular and membrane	Predicted intracellular proteins
NECTIN1	ENSG00000110400	Nectin cell adhesion molecule 1		Secreted in other tissues	CD markers, Disease related genes, Plasma proteins, Predicted membrane proteins, Predicted secreted proteins
NECTIN4	ENSG00000143217	Nectin cell adhesion molecule 4	Plasma membrane	Secreted in other tissues	Disease related genes, Predicted membrane proteins, Predicted secreted proteins
NELL1	ENSG00000165973	Neural EGFL like 1		Secreted in other tissues	Predicted secreted proteins
NELL2	ENSG00000184613	Neural EGFL like 2	Vesicles	Secreted to blood	Plasma proteins, Predicted intracellular proteins, Predicted membrane proteins, Predicted secreted proteins
NENF	ENSG00000117691	Neudesin neurotrophic factor		Secreted - unknown location	Plasma proteins, Predicted secreted proteins
NETO1	ENSG00000166342	Neuropilin and tolloid like 1	Golgi apparatus	Intracellular and membrane	Predicted intracellular proteins, Predicted membrane proteins, Transporters
NFE2L1	ENSG00000082641	Nuclear factor, erythroid 2 like 1	Nucleoplasm,Cytosol	Intracellular and membrane	Plasma proteins, Predicted intracellular proteins, Transcription factors
NFE2L3	ENSG00000050344	Nuclear factor, erythroid 2 like 3	Nucleoplasm,Vesicles	Intracellular and membrane	Plasma proteins, Predicted intracellular proteins, Transcription factors
NGEF	ENSG00000066248	Neuronal guanine nucleotide exchange factor	Plasma membrane,Cytosol	Intracellular and membrane	Predicted intracellular proteins
NGF	ENSG00000134259	Nerve growth factor		Secreted in other tissues	Cancer-related genes, Candidate cardiovascular disease genes, Disease related genes, Plasma proteins, Predicted secreted proteins, RAS pathway related proteins
NGLY1	ENSG00000151092	N-glycanase 1		Intracellular and membrane	Disease related genes, Enzymes, Potential drug targets, Predicted intracellular proteins, Predicted membrane proteins
NGRN	ENSG00000182768	Neugrin, neurite outgrowth associated	Nucleoplasm,Cytokinetic bridge,Mitochondria	Intracellular and membrane	Predicted intracellular proteins
NHLRC3	ENSG00000188811	NHL repeat containing 3		Secreted - unknown location	Predicted intracellular proteins, Predicted secreted proteins
NID1	ENSG00000116962	Nidogen 1		Secreted to extracellular matrix	Plasma proteins, Predicted secreted proteins
NID2	ENSG00000087303	Nidogen 2	Plasma membrane	Secreted to extracellular matrix	Plasma proteins, Predicted intracellular proteins, Predicted secreted proteins
NLGN3	ENSG00000196338	Neuroligin 3	Golgi apparatus,Cell Junctions	Intracellular and membrane	Disease related genes, Predicted intracellular proteins, Predicted membrane proteins
NLGN4Y	ENSG00000165246	Neuroligin 4, Y-linked		Intracellular and membrane	Predicted intracellular proteins, Predicted membrane proteins
NLRP3	ENSG00000162711	NLR family pyrin domain containing 3		Intracellular and membrane	Cancer-related genes, Disease related genes, Predicted intracellular proteins
NLRP5	ENSG00000171487	NLR family pyrin domain containing 5		Intracellular and membrane	Predicted intracellular proteins
NMB	ENSG00000197696	Neuromedin B	Nucleoplasm,Vesicles,Plasma membrane	Secreted to blood	Predicted secreted proteins
NME1	ENSG00000239672	NME/NM23 nucleoside diphosphate kinase 1	Nucleoplasm,Plasma membrane,Cytosol	Intracellular and membrane	Cancer-related genes, Enzymes, Plasma proteins, Predicted intracellular proteins
NME3	ENSG00000103024	NME/NM23 nucleoside diphosphate kinase 3	Nucleoplasm,Cytosol	Intracellular and membrane	Enzymes, Plasma proteins, Predicted intracellular proteins
NMS	ENSG00000204640	Neuromedin S		Secreted in brain	Predicted secreted proteins
NMU	ENSG00000109255	Neuromedin U		Secreted in other tissues	Predicted secreted proteins
NOA1	ENSG00000084092	Nitric oxide associated 1	Mitochondria	Intracellular and membrane	Predicted intracellular proteins
NODAL	ENSG00000156574	Nodal growth differentiation factor		Secreted to blood	Disease related genes, Predicted intracellular proteins, Predicted secreted proteins
NOG	ENSG00000183691	Noggin		Secreted to blood	Disease related genes, Predicted secreted proteins
NOTCH2NL	ENSG00000264343	Notch 2 N-terminal like		Secreted to blood	Predicted intracellular proteins, Predicted secreted proteins
NOTUM	ENSG00000185269	Notum, palmitoleoyl-protein carboxylesterase	Endoplasmic reticulum	Secreted in female reproductive system	Enzymes, Predicted intracellular proteins, Predicted secreted proteins
NOV	ENSG00000136999	Nephroblastoma overexpressed	Vesicles	Secreted to blood	Plasma proteins, Predicted secreted proteins, Transporters
NPB	ENSG00000183979	Neuropeptide B		Secreted in other tissues	Predicted secreted proteins
NPC2	ENSG00000119655	NPC intracellular cholesterol transporter 2		Secreted to blood	Disease related genes, Plasma proteins, Potential drug targets, Predicted intracellular proteins, Predicted secreted proteins, Transporters
NPFF	ENSG00000139574	Neuropeptide FF-amide peptide precursor		Secreted in male reproductive system	Predicted secreted proteins
NPFFR2	ENSG00000056291	Neuropeptide FF receptor 2	Plasma membrane,Actin filaments	Intracellular and membrane	G-protein coupled receptors, Predicted intracellular proteins, Predicted membrane proteins
NPIPB15	ENSG00000196436	Nuclear pore complex interacting protein family member B15	Nucleoplasm	Intracellular and membrane	Predicted membrane proteins
NPIPB7	ENSG00000233232	Nuclear pore complex interacting protein family member B7	Nucleoplasm	Intracellular and membrane	Predicted membrane proteins
NPNT	ENSG00000168743	Nephronectin	Nucleoplasm,Cell Junctions,Cytosol	Secreted to extracellular matrix	Predicted intracellular proteins, Predicted secreted proteins
NPPA	ENSG00000175206	Natriuretic peptide A		Secreted to blood	Candidate cardiovascular disease genes, Disease related genes, Plasma proteins, Predicted intracellular proteins, Predicted secreted proteins
NPPB	ENSG00000120937	Natriuretic peptide B		Secreted to blood	Candidate cardiovascular disease genes, Plasma proteins, Predicted secreted proteins
NPPC	ENSG00000163273	Natriuretic peptide C		Secreted to blood	Predicted secreted proteins, Transporters
NPS	ENSG00000214285	Neuropeptide S		Secreted - unknown location	Predicted secreted proteins
NPTX1	ENSG00000171246	Neuronal pentraxin 1		Secreted in brain	Predicted secreted proteins, Transporters
NPTX2	ENSG00000106236	Neuronal pentraxin 2	Golgi apparatus,Actin filaments,Centrosome	Secreted to blood	Predicted secreted proteins
NPTXR	ENSG00000221890	Neuronal pentraxin receptor	Nucleoplasm,Plasma membrane,Cytosol	Intracellular and membrane	Plasma proteins, Predicted intracellular proteins
NPVF	ENSG00000105954	Neuropeptide VF precursor		Secreted in other tissues	Predicted secreted proteins
NPW	ENSG00000183971	Neuropeptide W		Secreted to blood	Predicted intracellular proteins, Predicted secreted proteins
NPY	ENSG00000122585	Neuropeptide Y	Golgi apparatus	Secreted to blood	Plasma proteins, Predicted secreted proteins
NRCAM	ENSG00000091129	Neuronal cell adhesion molecule	Nucleoplasm,Vesicles,Plasma membrane	Intracellular and membrane	Plasma proteins, Predicted intracellular proteins, Predicted membrane proteins
NRG1	ENSG00000157168	Neuregulin 1	Nucleoplasm	Secreted to blood	Cancer-related genes, Disease related genes, Plasma proteins, Predicted intracellular proteins, Predicted membrane proteins, Predicted secreted proteins
NRG2	ENSG00000158458	Neuregulin 2	Nucleoplasm,Nucleoli	Secreted to blood	Cancer-related genes, Predicted membrane proteins, Predicted secreted proteins
NRG3	ENSG00000185737	Neuregulin 3	Vesicles	Secreted in brain	Cancer-related genes, Plasma proteins, Predicted membrane proteins, Predicted secreted proteins
NRG4	ENSG00000169752	Neuregulin 4		Secreted to digestive system	Predicted membrane proteins, Predicted secreted proteins
NRN1L	ENSG00000188038	Neuritin 1 like		Secreted - unknown location	Predicted intracellular proteins, Predicted secreted proteins
NRP1	ENSG00000099250	Neuropilin 1		Secreted in other tissues	Cancer-related genes, CD markers, Plasma proteins, Predicted intracellular proteins, Predicted membrane proteins, Predicted secreted proteins
NRP2	ENSG00000118257	Neuropilin 2	Nucleoplasm,Vesicles,Plasma membrane	Secreted in other tissues	Cancer-related genes, Plasma proteins, Predicted membrane proteins, Predicted secreted proteins
NRTN	ENSG00000171119	Neurturin	Golgi apparatus	Secreted to blood	Disease related genes, Predicted secreted proteins
NRXN1	ENSG00000179915	Neurexin 1	Plasma membrane	Intracellular and membrane	Disease related genes, Potential drug targets, Predicted intracellular proteins, Predicted membrane proteins, Transporters
NT5C3A	ENSG00000122643	5'-nucleotidase, cytosolic IIIA		Intracellular and membrane	Disease related genes, Enzymes, Plasma proteins, Potential drug targets, Predicted intracellular proteins
NT5DC3	ENSG00000111696	5'-nucleotidase domain containing 3	Mitochondria,Cytosol	Secreted - unknown location	Predicted secreted proteins
NT5E	ENSG00000135318	5'-nucleotidase ecto	Nucleoplasm,Plasma membrane,Cytosol	Intracellular and membrane	CD markers, Disease related genes, Enzymes, Potential drug targets, Predicted intracellular proteins, Predicted membrane proteins
NTF3	ENSG00000185652	Neurotrophin 3	Vesicles	Secreted in other tissues	Cancer-related genes, Predicted intracellular proteins, Predicted secreted proteins, RAS pathway related proteins
NTF4	ENSG00000225950	Neurotrophin 4	Golgi apparatus	Secreted in other tissues	Cancer-related genes, Disease related genes, Predicted secreted proteins, RAS pathway related proteins
NTM	ENSG00000182667	Neurotrimin		Intracellular and membrane	Plasma proteins, Predicted intracellular proteins, Predicted membrane proteins
NTN1	ENSG00000065320	Netrin 1		Secreted to extracellular matrix	Cancer-related genes, Predicted intracellular proteins, Predicted secreted proteins
NTN3	ENSG00000162068	Netrin 3		Secreted in brain	Predicted secreted proteins
NTN4	ENSG00000074527	Netrin 4		Secreted to extracellular matrix	Cancer-related genes, Predicted intracellular proteins, Predicted secreted proteins
NTN5	ENSG00000142233	Netrin 5		Secreted in brain	Predicted intracellular proteins, Predicted secreted proteins
NTNG1	ENSG00000162631	Netrin G1	Plasma membrane	Intracellular and membrane	Predicted intracellular proteins
NTNG2	ENSG00000196358	Netrin G2	Plasma membrane,Cytokinetic bridge,Midbody ring	Intracellular and membrane	Predicted intracellular proteins
NTS	ENSG00000133636	Neurotensin	Vesicles	Secreted to digestive system	Predicted secreted proteins
NUBPL	ENSG00000151413	Nucleotide binding protein like	Mitochondria	Intracellular and membrane	Disease related genes, Predicted intracellular proteins
NUCB1	ENSG00000104805	Nucleobindin 1	Golgi apparatus,Microtubules	Secreted to blood	Plasma proteins, Predicted secreted proteins
NUCB2	ENSG00000070081	Nucleobindin 2	Golgi apparatus	Secreted to blood	Predicted intracellular proteins, Predicted secreted proteins
NUDT9	ENSG00000170502	Nudix hydrolase 9	Nuclear membrane,Nuclear bodies,Cell Junctions,Mitochondria	Intracellular and membrane	Enzymes, Predicted intracellular proteins
NUP155	ENSG00000113569	Nucleoporin 155	Nuclear membrane	Intracellular and membrane	Disease related genes, Plasma proteins, Potential drug targets, Predicted intracellular proteins, Transporters
NXPE1	ENSG00000095110	Neurexophilin and PC-esterase domain family member 1		Intracellular and membrane	Predicted intracellular proteins, Predicted membrane proteins
NXPE3	ENSG00000144815	Neurexophilin and PC-esterase domain family member 3	Nucleoplasm,Vesicles	Secreted - unknown location	Predicted intracellular proteins, Predicted secreted proteins
NXPE4	ENSG00000137634	Neurexophilin and PC-esterase domain family member 4		Secreted to digestive system	Predicted intracellular proteins, Predicted secreted proteins
NXPH1	ENSG00000122584	Neurexophilin 1		Secreted in brain	Predicted intracellular proteins, Predicted secreted proteins
NXPH2	ENSG00000144227	Neurexophilin 2		Secreted in brain	Predicted secreted proteins
NXPH3	ENSG00000182575	Neurexophilin 3	Vesicles,Mitotic spindle	Secreted in brain	Predicted secreted proteins
NXPH4	ENSG00000182379	Neurexophilin 4		Secreted in brain	Predicted secreted proteins
NYX	ENSG00000188937	Nyctalopin		Intracellular and membrane	Disease related genes, Predicted intracellular proteins
OAF	ENSG00000184232	Out at first homolog	Nucleoplasm	Secreted - unknown location	Plasma proteins, Predicted intracellular proteins, Predicted secreted proteins
OAS1	ENSG00000089127	2'-5'-oligoadenylate synthetase 1	Nucleoplasm,Cytosol	Intracellular and membrane	Enzymes, Predicted intracellular proteins
OBP2A	ENSG00000122136	Odorant binding protein 2A		Secreted in other tissues	Predicted secreted proteins
OBP2B	ENSG00000171102	Odorant binding protein 2B		Secreted in other tissues	Predicted secreted proteins
OC90	ENSG00000253117	Otoconin 90		Secreted in other tissues	Predicted secreted proteins
OCLN	ENSG00000197822	Occludin	Plasma membrane,Cell Junctions	Intracellular and membrane	Disease related genes, Potential drug targets, Predicted intracellular proteins, Predicted membrane proteins, Transporters
ODAM	ENSG00000109205	Odontogenic, ameloblast associated	Nucleoplasm,Cytosol	Intracellular and membrane	Cancer-related genes, Predicted intracellular proteins
ODAPH	ENSG00000174792	Odontogenesis associated phosphoprotein		Secreted in other tissues	Disease related genes, Predicted secreted proteins
OGN	ENSG00000106809	Osteoglycin	Endoplasmic reticulum	Secreted in other tissues	Plasma proteins, Predicted intracellular proteins, Predicted secreted proteins
OIT3	ENSG00000138315	Oncoprotein induced transcript 3		Secreted to blood	Plasma proteins, Predicted secreted proteins
OLFM1	ENSG00000130558	Olfactomedin 1	Nucleoplasm,Nucleoli,Cytosol	Secreted in brain	Plasma proteins, Predicted intracellular proteins, Predicted secreted proteins
OLFM2	ENSG00000105088	Olfactomedin 2	Nucleoplasm	Secreted in other tissues	Plasma proteins, Predicted intracellular proteins, Predicted secreted proteins
OLFM3	ENSG00000118733	Olfactomedin 3	Vesicles	Secreted in brain	Predicted intracellular proteins, Predicted secreted proteins
OLFM4	ENSG00000102837	Olfactomedin 4	Nucleoplasm,Plasma membrane,Cytokinetic bridge,Cytosol	Secreted in other tissues	Predicted secreted proteins
OLFML1	ENSG00000183801	Olfactomedin like 1		Secreted - unknown location	Predicted secreted proteins
OLFML2A	ENSG00000185585	Olfactomedin like 2A	Nucleoplasm,Cytosol	Secreted - unknown location	Predicted intracellular proteins, Predicted secreted proteins
OLFML2B	ENSG00000162745	Olfactomedin like 2B	Cytosol	Secreted - unknown location	Predicted intracellular proteins, Predicted secreted proteins
OLFML3	ENSG00000116774	Olfactomedin like 3	Vesicles	Secreted to extracellular matrix	Predicted intracellular proteins, Predicted secreted proteins
OLR1	ENSG00000173391	Oxidized low density lipoprotein receptor 1	Nucleoplasm,Vesicles,Plasma membrane	Intracellular and membrane	Disease related genes, Predicted intracellular proteins, Predicted membrane proteins
OMD	ENSG00000127083	Osteomodulin	Nucleoli fibrillar center,Endoplasmic reticulum	Secreted in other tissues	Predicted secreted proteins
OMG	ENSG00000126861	Oligodendrocyte myelin glycoprotein		Intracellular and membrane	Plasma proteins, Predicted intracellular proteins
OOSP2	ENSG00000149507	Oocyte secreted protein 2		Secreted in male reproductive system	Predicted intracellular proteins, Predicted secreted proteins
OPCML	ENSG00000183715	Opioid binding protein/cell adhesion molecule like		Intracellular and membrane	Disease related genes, Plasma proteins, Predicted intracellular proteins
OPRPN	ENSG00000171199	Opiorphin prepropeptide		Secreted in other tissues	Predicted secreted proteins
OPTC	ENSG00000188770	Opticin		Secreted in other tissues	Predicted secreted proteins
ORM1	ENSG00000229314	Orosomucoid 1	Golgi apparatus,Vesicles	Secreted to blood	Cancer-related genes, Candidate cardiovascular disease genes, Plasma proteins, Predicted secreted proteins
ORM2	ENSG00000228278	Orosomucoid 2	Golgi apparatus,Vesicles	Secreted to blood	Plasma proteins, Predicted secreted proteins
OS9	ENSG00000135506	OS9, endoplasmic reticulum lectin	Endoplasmic reticulum	Intracellular and membrane	Predicted intracellular proteins, Transporters
OSCAR	ENSG00000170909	Osteoclast associated, immunoglobulin-like receptor	Nucleoplasm,Plasma membrane,Cytosol	Intracellular and membrane	Predicted intracellular proteins, Predicted membrane proteins
OSM	ENSG00000099985	Oncostatin M		Secreted to blood	Cancer-related genes, Plasma proteins, Predicted intracellular proteins, Predicted secreted proteins
OSMR	ENSG00000145623	Oncostatin M receptor	Nucleoli	Intracellular and membrane	Disease related genes, Plasma proteins, Predicted intracellular proteins, Predicted membrane proteins
OSTN	ENSG00000188729	Osteocrin		Secreted in other tissues	Predicted secreted proteins
OTOA	ENSG00000155719	Otoancorin		Secreted in other tissues	Disease related genes, Predicted intracellular proteins, Predicted secreted proteins
OTOG	ENSG00000188162	Otogelin		Secreted in other tissues	Disease related genes, Predicted intracellular proteins, Predicted secreted proteins
OTOGL	ENSG00000165899	Otogelin like	Cytosol	Intracellular and membrane	Disease related genes, Predicted intracellular proteins
OTOL1	ENSG00000182447	Otolin 1		Secreted in other tissues	Predicted secreted proteins
OTOR	ENSG00000125879	Otoraplin		Secreted in other tissues	Predicted secreted proteins
OTOS	ENSG00000178602	Otospiralin		Secreted in other tissues	Predicted secreted proteins
OVCH1	ENSG00000187950	Ovochymase 1		Secreted in female reproductive system	Enzymes, Predicted intracellular proteins, Predicted secreted proteins
OVCH2	ENSG00000183378	Ovochymase 2 (gene/pseudogene)		Secreted in male reproductive system	Predicted secreted proteins
OVGP1	ENSG00000085465	Oviductal glycoprotein 1	Vesicles,Microtubules	Intracellular and membrane	Plasma proteins, Predicted intracellular proteins
OXCT1	ENSG00000083720	3-oxoacid CoA-transferase 1	Mitochondria	Intracellular and membrane	Disease related genes, Enzymes, Potential drug targets, Predicted intracellular proteins
OXNAD1	ENSG00000154814	Oxidoreductase NAD binding domain containing 1	Nucleoplasm	Intracellular and membrane	Predicted intracellular proteins
OXT	ENSG00000101405	Oxytocin/neurophysin I prepropeptide		Secreted to blood	Plasma proteins, Predicted secreted proteins
P3H1	ENSG00000117385	Prolyl 3-hydroxylase 1	Nucleoli,Vesicles	Intracellular and membrane	Disease related genes, Enzymes, Potential drug targets, Predicted intracellular proteins
P3H2	ENSG00000090530	Prolyl 3-hydroxylase 2	Nucleoplasm,Golgi apparatus,Vesicles,Cytosol	Intracellular and membrane	Disease related genes, Enzymes, Potential drug targets, Predicted intracellular proteins
P3H3	ENSG00000110811	Prolyl 3-hydroxylase 3	Nucleoli,Plasma membrane,Cytosol	Intracellular and membrane	Enzymes, Predicted intracellular proteins
P3H4	ENSG00000141696	Prolyl 3-hydroxylase family member 4 (non-enzymatic)	Endoplasmic reticulum,Vesicles	Intracellular and membrane	Predicted intracellular proteins
P4HA1	ENSG00000122884	Prolyl 4-hydroxylase subunit alpha 1	Endoplasmic reticulum,Vesicles,Mitochondria	Intracellular and membrane	Enzymes, Plasma proteins, Predicted intracellular proteins
P4HA2	ENSG00000072682	Prolyl 4-hydroxylase subunit alpha 2	Endoplasmic reticulum,Vesicles	Intracellular and membrane	Disease related genes, Enzymes, Potential drug targets, Predicted intracellular proteins
P4HA3	ENSG00000149380	Prolyl 4-hydroxylase subunit alpha 3		Intracellular and membrane	Enzymes, Predicted intracellular proteins
P4HB	ENSG00000185624	Prolyl 4-hydroxylase subunit beta	Endoplasmic reticulum	Secreted - unknown location	Disease related genes, Enzymes, Plasma proteins, Potential drug targets, Predicted intracellular proteins, Predicted secreted proteins
PAEP	ENSG00000122133	Progestagen associated endometrial protein		Secreted in female reproductive system	Predicted intracellular proteins, Predicted secreted proteins
PAM	ENSG00000145730	Peptidylglycine alpha-amidating monooxygenase	Golgi apparatus,Cytosol	Secreted in other tissues	Enzymes, Plasma proteins, Predicted intracellular proteins, Predicted membrane proteins, Predicted secreted proteins
PAMR1	ENSG00000149090	Peptidase domain containing associated with muscle regeneration 1		Secreted - unknown location	Enzymes, Predicted intracellular proteins, Predicted secreted proteins
PAPLN	ENSG00000100767	Papilin, proteoglycan like sulfated glycoprotein	Nucleoplasm	Secreted - unknown location	Plasma proteins, Predicted intracellular proteins, Predicted secreted proteins
PAPPA	ENSG00000182752	Pappalysin 1		Secreted in female reproductive system	Cancer-related genes, Candidate cardiovascular disease genes, Enzymes, Plasma proteins, Predicted secreted proteins
PAPPA2	ENSG00000116183	Pappalysin 2	Endoplasmic reticulum,Vesicles	Secreted in female reproductive system	Enzymes, Predicted membrane proteins, Predicted secreted proteins
PARP15	ENSG00000173200	Poly(ADP-ribose) polymerase family member 15	Mitochondria	Intracellular and membrane	Enzymes, Predicted intracellular proteins
PATE1	ENSG00000171053	Prostate and testis expressed 1		Secreted in male reproductive system	Predicted secreted proteins
PATE2	ENSG00000196844	Prostate and testis expressed 2		Secreted in male reproductive system	Predicted secreted proteins
PATE3	ENSG00000236027	Prostate and testis expressed 3		Secreted in male reproductive system	Predicted secreted proteins
PATE4	ENSG00000237353	Prostate and testis expressed 4		Secreted in male reproductive system	Predicted secreted proteins
PAX2	ENSG00000075891	Paired box 2	Nucleoplasm	Intracellular and membrane	Disease related genes, Predicted intracellular proteins, Transcription factors
PAX4	ENSG00000106331	Paired box 4		Intracellular and membrane	Disease related genes, Predicted intracellular proteins, Transcription factors
PCCB	ENSG00000114054	Propionyl-CoA carboxylase beta subunit		Intracellular and membrane	Disease related genes, Enzymes, Plasma proteins, Potential drug targets, Predicted intracellular proteins
PCDH12	ENSG00000113555	Protocadherin 12		Secreted to blood	Disease related genes, Plasma proteins, Predicted membrane proteins, Predicted secreted proteins
PCDH15	ENSG00000150275	Protocadherin related 15		Intracellular and membrane	Disease related genes, Plasma proteins, Predicted intracellular proteins, Predicted membrane proteins
PCDHA1	ENSG00000204970	Protocadherin alpha 1	Plasma membrane	Secreted - unknown location	Predicted membrane proteins, Predicted secreted proteins
PCDHA10	ENSG00000250120	Protocadherin alpha 10		Secreted - unknown location	Predicted membrane proteins, Predicted secreted proteins
PCDHA6	ENSG00000081842	Protocadherin alpha 6	Vesicles	Intracellular and membrane	Predicted intracellular proteins, Predicted membrane proteins
PCDHGA11	ENSG00000253873	Protocadherin gamma subfamily A, 11	Nucleoplasm,Vesicles,Plasma membrane,Cytosol	Intracellular and membrane	Plasma proteins, Predicted intracellular proteins, Predicted membrane proteins
PCOLCE	ENSG00000106333	Procollagen C-endopeptidase enhancer	Golgi apparatus,Vesicles	Secreted to extracellular matrix	Plasma proteins, Predicted secreted proteins
PCOLCE2	ENSG00000163710	Procollagen C-endopeptidase enhancer 2	Nucleoplasm,Cytosol	Secreted to extracellular matrix	Predicted secreted proteins
PCSK1	ENSG00000175426	Proprotein convertase subtilisin/kexin type 1		Secreted in other tissues	Disease related genes, Enzymes, Potential drug targets, Predicted intracellular proteins, Predicted secreted proteins
PCSK1N	ENSG00000102109	Proprotein convertase subtilisin/kexin type 1 inhibitor	Vesicles	Secreted to blood	Predicted secreted proteins
PCSK2	ENSG00000125851	Proprotein convertase subtilisin/kexin type 2	Vesicles	Secreted in other tissues	Enzymes, Predicted intracellular proteins, Predicted secreted proteins
PCSK5	ENSG00000099139	Proprotein convertase subtilisin/kexin type 5	Golgi apparatus	Secreted to blood	Enzymes, Plasma proteins, Predicted intracellular proteins, Predicted membrane proteins, Predicted secreted proteins
PCSK6	ENSG00000140479	Proprotein convertase subtilisin/kexin type 6		Secreted to extracellular matrix	Enzymes, Predicted intracellular proteins, Predicted secreted proteins
PCSK9	ENSG00000169174	Proprotein convertase subtilisin/kexin type 9		Secreted to blood	Disease related genes, Enzymes, FDA approved drug targets, Plasma proteins, Predicted secreted proteins
PCYOX1	ENSG00000116005	Prenylcysteine oxidase 1		Intracellular and membrane	Enzymes, Plasma proteins, Predicted intracellular proteins
PCYOX1L	ENSG00000145882	Prenylcysteine oxidase 1 like	Nucleoplasm,Mitochondria	Secreted - unknown location	Predicted intracellular proteins, Predicted secreted proteins
PDCD1LG2	ENSG00000197646	Programmed cell death 1 ligand 2	Cytosol	Secreted - unknown location	Cancer-related genes, CD markers, Predicted membrane proteins, Predicted secreted proteins
PDCD6IP	ENSG00000170248	Programmed cell death 6 interacting protein	Vesicles	Intracellular and membrane	Plasma proteins, Predicted intracellular proteins
PDE11A	ENSG00000128655	Phosphodiesterase 11A		Intracellular and membrane	Disease related genes, Enzymes, FDA approved drug targets, Predicted intracellular proteins
PDF	ENSG00000258429	Peptide deformylase, mitochondrial	Nucleoplasm,Mitochondria	Intracellular and membrane	Enzymes, Predicted intracellular proteins
PDGFA	ENSG00000197461	Platelet derived growth factor subunit A	Golgi apparatus	Secreted to blood	Cancer-related genes, Candidate cardiovascular disease genes, Predicted intracellular proteins, Predicted secreted proteins, RAS pathway related proteins
PDGFB	ENSG00000100311	Platelet derived growth factor subunit B	Vesicles	Secreted to blood	Cancer-related genes, Candidate cardiovascular disease genes, Disease related genes, Plasma proteins, Predicted intracellular proteins, Predicted secreted proteins, RAS pathway related proteins
PDGFC	ENSG00000145431	Platelet derived growth factor C	Plasma membrane,Cytosol	Secreted to blood	Predicted secreted proteins, RAS pathway related proteins
PDGFD	ENSG00000170962	Platelet derived growth factor D	Golgi apparatus,Vesicles	Secreted to blood	Predicted intracellular proteins, Predicted secreted proteins, RAS pathway related proteins
PDGFRA	ENSG00000134853	Platelet derived growth factor receptor alpha	Nucleoplasm,Plasma membrane,Cell Junctions	Intracellular and membrane	Cancer-related genes, CD markers, Disease related genes, Enzymes, FDA approved drug targets, Plasma proteins, Predicted intracellular proteins, Predicted membrane proteins, RAS pathway related proteins
PDGFRL	ENSG00000104213	Platelet derived growth factor receptor like	Nucleoplasm,Nucleoli,Golgi apparatus	Secreted - unknown location	Disease related genes, Predicted secreted proteins
PDHA1	ENSG00000131828	Pyruvate dehydrogenase E1 alpha 1 subunit	Mitochondria	Intracellular and membrane	Citric acid cycle related proteins, Disease related genes, Enzymes, Potential drug targets, Predicted intracellular proteins
PDIA2	ENSG00000185615	Protein disulfide isomerase family A member 2		Intracellular and membrane	Enzymes, Predicted intracellular proteins
PDIA3	ENSG00000167004	Protein disulfide isomerase family A member 3	Endoplasmic reticulum	Intracellular and membrane	Enzymes, Plasma proteins, Predicted intracellular proteins
PDIA4	ENSG00000155660	Protein disulfide isomerase family A member 4	Endoplasmic reticulum	Intracellular and membrane	Enzymes, Plasma proteins, Predicted intracellular proteins
PDIA5	ENSG00000065485	Protein disulfide isomerase family A member 5	Nucleoplasm,Nucleoli fibrillar center,Golgi apparatus	Intracellular and membrane	Enzymes, Predicted intracellular proteins
PDIA6	ENSG00000143870	Protein disulfide isomerase family A member 6	Endoplasmic reticulum,Cytosol	Intracellular and membrane	Enzymes, Plasma proteins, Predicted intracellular proteins, Predicted membrane proteins
PDILT	ENSG00000169340	Protein disulfide isomerase like, testis expressed		Intracellular and membrane	Predicted intracellular proteins
PDYN	ENSG00000101327	Prodynorphin		Secreted in brain	Disease related genes, Potential drug targets, Predicted secreted proteins, Transporters
PDZD11	ENSG00000120509	PDZ domain containing 11		Intracellular and membrane	Predicted intracellular proteins
PDZD2	ENSG00000133401	PDZ domain containing 2	Plasma membrane,Cytosol	Intracellular and membrane	Predicted intracellular proteins
PDZD8	ENSG00000165650	PDZ domain containing 8	Nucleoli fibrillar center,Plasma membrane	Intracellular and membrane	Predicted intracellular proteins
PEBP4	ENSG00000134020	Phosphatidylethanolamine binding protein 4		Secreted in other tissues	Plasma proteins, Predicted intracellular proteins, Predicted secreted proteins
PENK	ENSG00000181195	Proenkephalin		Secreted in other tissues	Plasma proteins, Predicted secreted proteins, Transporters
PET117	ENSG00000232838	PET117 homolog		Intracellular and membrane	Predicted intracellular proteins
PF4	ENSG00000163737	Platelet factor 4		Secreted to blood	Cancer-related genes, Candidate cardiovascular disease genes, Plasma proteins, Predicted secreted proteins
PF4V1	ENSG00000109272	Platelet factor 4 variant 1		Secreted to blood	Plasma proteins, Predicted secreted proteins
PGA3	ENSG00000229859	Pepsinogen 3, group I (pepsinogen A)		Secreted to digestive system	Enzymes, Predicted intracellular proteins, Predicted secreted proteins
PGA4	ENSG00000229183	Pepsinogen 4, group I (pepsinogen A)		Secreted to digestive system	Enzymes, Predicted intracellular proteins, Predicted secreted proteins
PGA5	ENSG00000256713	Pepsinogen 5, group I (pepsinogen A)		Secreted to digestive system	Enzymes, Predicted intracellular proteins, Predicted secreted proteins
PGAM5	ENSG00000247077	PGAM family member 5, mitochondrial serine/threonine protein phosphatase	Mitochondria	Intracellular and membrane	Enzymes, Predicted intracellular proteins
PGC	ENSG00000096088	Progastricsin	Nucleoplasm	Secreted to digestive system	Cancer-related genes, Enzymes, Predicted intracellular proteins, Predicted secreted proteins, Transporters
PGF	ENSG00000119630	Placental growth factor	Nucleoplasm,Mitochondria,Cytosol	Secreted to blood	Cancer-related genes, Candidate cardiovascular disease genes, FDA approved drug targets, Plasma proteins, Predicted secreted proteins, RAS pathway related proteins
PGLYRP1	ENSG00000008438	Peptidoglycan recognition protein 1	Nucleoplasm,Vesicles,Cytosol	Secreted to blood	Plasma proteins, Predicted secreted proteins
PGLYRP2	ENSG00000161031	Peptidoglycan recognition protein 2	Cell Junctions	Secreted to blood	Enzymes, Plasma proteins, Predicted membrane proteins, Predicted secreted proteins
PGLYRP3	ENSG00000159527	Peptidoglycan recognition protein 3		Secreted in other tissues	Predicted secreted proteins
PGLYRP4	ENSG00000163218	Peptidoglycan recognition protein 4	Vesicles,Plasma membrane	Secreted in other tissues	Predicted secreted proteins
PHB	ENSG00000167085	Prohibitin	Mitochondria	Intracellular and membrane	Plasma proteins, Predicted intracellular proteins
PHLPP1	ENSG00000081913	PH domain and leucine rich repeat protein phosphatase 1		Intracellular and membrane	Enzymes, Predicted intracellular proteins
PI15	ENSG00000137558	Peptidase inhibitor 15	Vesicles,Cytosol	Secreted in other tissues	Predicted secreted proteins
PI16	ENSG00000164530	Peptidase inhibitor 16		Secreted to blood	Plasma proteins, Predicted membrane proteins, Predicted secreted proteins
PI3	ENSG00000124102	Peptidase inhibitor 3	Plasma membrane	Secreted to blood	Plasma proteins, Predicted secreted proteins
PIANP	ENSG00000139200	PILR alpha associated neural protein	Nucleoplasm	Intracellular and membrane	Predicted intracellular proteins, Predicted membrane proteins
PIBF1	ENSG00000083535	Progesterone immunomodulatory binding factor 1	Centriolar satellite	Secreted to blood	Plasma proteins, Predicted intracellular proteins, Predicted secreted proteins
PIGBOS1	ENSG00000225973	PIGB opposite strand 1		Intracellular and membrane	Predicted intracellular proteins
PIGK	ENSG00000142892	Phosphatidylinositol glycan anchor biosynthesis class K		Intracellular and membrane	Enzymes, Predicted intracellular proteins, Predicted membrane proteins
PIGL	ENSG00000108474	Phosphatidylinositol glycan anchor biosynthesis class L	Nucleoplasm,Cytosol	Intracellular and membrane	Disease related genes, Enzymes, Potential drug targets, Predicted intracellular proteins
PIGR	ENSG00000162896	Polymeric immunoglobulin receptor		Intracellular and membrane	Cancer-related genes, Plasma proteins, Predicted membrane proteins
PIGT	ENSG00000124155	Phosphatidylinositol glycan anchor biosynthesis class T		Intracellular and membrane	Disease related genes, Plasma proteins, Predicted intracellular proteins, Predicted membrane proteins
PIK3AP1	ENSG00000155629	Phosphoinositide-3-kinase adaptor protein 1	Nucleoplasm,Plasma membrane,Cytosol	Intracellular and membrane	Predicted intracellular proteins
PILRA	ENSG00000085514	Paired immunoglobin like type 2 receptor alpha		Secreted to blood	Predicted membrane proteins, Predicted secreted proteins
PILRB	ENSG00000121716	Paired immunoglobin-like type 2 receptor beta	Mitochondria	Intracellular and membrane	Predicted intracellular proteins, Predicted membrane proteins
PINLYP	ENSG00000234465	Phospholipase A2 inhibitor and LY6/PLAUR domain containing	Vesicles	Secreted to blood	Predicted intracellular proteins, Predicted secreted proteins
PIP	ENSG00000159763	Prolactin induced protein		Secreted in other tissues	Plasma proteins, Predicted secreted proteins
PKDCC	ENSG00000162878	Protein kinase domain containing, cytoplasmic		Secreted to blood	Enzymes, Predicted secreted proteins
PLA1A	ENSG00000144837	Phospholipase A1 member A	Nucleoplasm,Nuclear speckles,Cytoplasmic bodies	Secreted in other tissues	Predicted intracellular proteins, Predicted secreted proteins, RAS pathway related proteins
PLA2G10	ENSG00000069764	Phospholipase A2 group X		Secreted in other tissues	Enzymes, Predicted secreted proteins, RAS pathway related proteins
PLA2G12A	ENSG00000123739	Phospholipase A2 group XIIA		Secreted to blood	Enzymes, Predicted secreted proteins, RAS pathway related proteins
PLA2G12B	ENSG00000138308	Phospholipase A2 group XIIB		Secreted to blood	Plasma proteins, Predicted secreted proteins, RAS pathway related proteins
PLA2G15	ENSG00000103066	Phospholipase A2 group XV	Nucleoplasm,Vesicles	Intracellular and membrane	Predicted intracellular proteins, Predicted membrane proteins
PLA2G1B	ENSG00000170890	Phospholipase A2 group IB		Secreted to digestive system	Candidate cardiovascular disease genes, Enzymes, FDA approved drug targets, Predicted intracellular proteins, Predicted secreted proteins, RAS pathway related proteins
PLA2G2A	ENSG00000188257	Phospholipase A2 group IIA		Secreted to blood	Enzymes, FDA approved drug targets, Predicted secreted proteins, RAS pathway related proteins
PLA2G2C	ENSG00000187980	Phospholipase A2 group IIC		Secreted - unknown location	Predicted secreted proteins
PLA2G2D	ENSG00000117215	Phospholipase A2 group IID		Secreted - unknown location	Enzymes, Predicted secreted proteins, RAS pathway related proteins
PLA2G2E	ENSG00000188784	Phospholipase A2 group IIE		Secreted - unknown location	Enzymes, Predicted secreted proteins, RAS pathway related proteins
PLA2G2F	ENSG00000158786	Phospholipase A2 group IIF		Intracellular and membrane	Enzymes, Predicted membrane proteins, RAS pathway related proteins
PLA2G3	ENSG00000100078	Phospholipase A2 group III		Secreted to blood	Enzymes, Predicted secreted proteins, RAS pathway related proteins
PLA2G5	ENSG00000127472	Phospholipase A2 group V		Secreted - unknown location	Disease related genes, Enzymes, Potential drug targets, Predicted secreted proteins, RAS pathway related proteins
PLA2G7	ENSG00000146070	Phospholipase A2 group VII		Secreted to blood	Candidate cardiovascular disease genes, Disease related genes, Enzymes, Plasma proteins, Potential drug targets, Predicted secreted proteins
PLA2R1	ENSG00000153246	Phospholipase A2 receptor 1	Cytosol	Secreted to blood	Predicted membrane proteins, Predicted secreted proteins
PLAC1	ENSG00000170965	Placenta specific 1		Secreted in female reproductive system	Predicted secreted proteins
PLAC9	ENSG00000189129	Placenta specific 9		Secreted - unknown location	Predicted intracellular proteins, Predicted secreted proteins
PLAT	ENSG00000104368	Plasminogen activator, tissue type	Actin filaments	Secreted to blood	Cancer-related genes, Candidate cardiovascular disease genes, Disease related genes, Enzymes, FDA approved drug targets, Plasma proteins, Predicted secreted proteins
PLAU	ENSG00000122861	Plasminogen activator, urokinase		Secreted to blood	Cancer-related genes, Disease related genes, Enzymes, FDA approved drug targets, Plasma proteins, Predicted intracellular proteins, Predicted secreted proteins
PLAUR	ENSG00000011422	Plasminogen activator, urokinase receptor	Plasma membrane	Intracellular and membrane	Cancer-related genes, CD markers, FDA approved drug targets, Predicted intracellular proteins, Predicted membrane proteins
PLBD1	ENSG00000121316	Phospholipase B domain containing 1		Intracellular and membrane	Predicted intracellular proteins
PLBD2	ENSG00000151176	Phospholipase B domain containing 2		Intracellular and membrane	Predicted intracellular proteins
PLG	ENSG00000122194	Plasminogen		Secreted to blood	Cancer-related genes, Candidate cardiovascular disease genes, Disease related genes, Enzymes, FDA approved drug targets, Plasma proteins, Predicted secreted proteins
PLGLB1	ENSG00000183281	Plasminogen-like B1		Secreted to blood	Predicted secreted proteins
PLGLB2	ENSG00000125551	Plasminogen-like B2		Secreted to blood	Predicted secreted proteins
PLOD1	ENSG00000083444	Procollagen-lysine,2-oxoglutarate 5-dioxygenase 1	Nucleoplasm,Vesicles	Intracellular and membrane	Disease related genes, Enzymes, Plasma proteins, Potential drug targets, Predicted intracellular proteins
PLOD2	ENSG00000152952	Procollagen-lysine,2-oxoglutarate 5-dioxygenase 2	Nucleoli,Cytosol	Intracellular and membrane	Disease related genes, Enzymes, Potential drug targets, Predicted intracellular proteins, Predicted membrane proteins
PLOD3	ENSG00000106397	Procollagen-lysine,2-oxoglutarate 5-dioxygenase 3		Secreted - unknown location	Disease related genes, Enzymes, Potential drug targets, Predicted intracellular proteins, Predicted secreted proteins
PLTP	ENSG00000100979	Phospholipid transfer protein		Secreted to blood	Plasma proteins, Predicted intracellular proteins, Predicted secreted proteins, Transporters
PLXDC1	ENSG00000161381	Plexin domain containing 1		Intracellular and membrane	Predicted intracellular proteins, Predicted membrane proteins
PLXNA4	ENSG00000221866	Plexin A4	Plasma membrane	Intracellular and membrane	Predicted intracellular proteins, Predicted membrane proteins
PLXNB1	ENSG00000164050	Plexin B1		Intracellular and membrane	Plasma proteins, Predicted membrane proteins
PM20D1	ENSG00000162877	Peptidase M20 domain containing 1		Secreted to digestive system	Enzymes, Predicted secreted proteins
PMCH	ENSG00000183395	Pro-melanin concentrating hormone		Secreted to blood	Predicted secreted proteins
PMEL	ENSG00000185664	Premelanosome protein	Endoplasmic reticulum,Golgi apparatus	Intracellular and membrane	Predicted intracellular proteins, Predicted membrane proteins
PMEPA1	ENSG00000124225	Prostate transmembrane protein, androgen induced 1	Vesicles	Intracellular and membrane	Cancer-related genes, Predicted intracellular proteins, Predicted membrane proteins
PNLIP	ENSG00000175535	Pancreatic lipase		Secreted to digestive system	Disease related genes, Enzymes, FDA approved drug targets, Plasma proteins, Predicted secreted proteins
PNLIPRP1	ENSG00000187021	Pancreatic lipase related protein 1		Secreted to digestive system	Predicted secreted proteins
PNLIPRP3	ENSG00000203837	Pancreatic lipase related protein 3		Secreted - unknown location	Enzymes, Predicted secreted proteins
PNOC	ENSG00000168081	Prepronociceptin		Secreted to blood	Predicted intracellular proteins, Predicted secreted proteins
PNPLA4	ENSG00000006757	Patatin like phospholipase domain containing 4		Intracellular and membrane	Disease related genes, Enzymes, Plasma proteins, Potential drug targets, Predicted intracellular proteins
PODN	ENSG00000174348	Podocan		Secreted to extracellular matrix	Predicted intracellular proteins, Predicted secreted proteins
PODNL1	ENSG00000132000	Podocan like 1		Secreted - unknown location	Predicted intracellular proteins, Predicted secreted proteins
POFUT1	ENSG00000101346	Protein O-fucosyltransferase 1	Centrosome	Intracellular and membrane	Disease related genes, Enzymes, Potential drug targets, Predicted intracellular proteins
POFUT2	ENSG00000186866	Protein O-fucosyltransferase 2		Intracellular and membrane	Enzymes, Predicted intracellular proteins
POGLUT1	ENSG00000163389	Protein O-glucosyltransferase 1	Endoplasmic reticulum	Intracellular and membrane	Disease related genes, Enzymes, Potential drug targets, Predicted intracellular proteins
POLL	ENSG00000166169	DNA polymerase lambda	Nucleoplasm	Intracellular and membrane	Enzymes, Predicted intracellular proteins
POMC	ENSG00000115138	Proopiomelanocortin		Secreted to blood	Cancer-related genes, Disease related genes, Predicted secreted proteins
POMGNT2	ENSG00000144647	Protein O-linked mannose N-acetylglucosaminyltransferase 2 (beta 1,4-)		Intracellular and membrane	Disease related genes, Enzymes, Potential drug targets, Predicted intracellular proteins
PON1	ENSG00000005421	Paraoxonase 1		Secreted to blood	Cancer-related genes, Candidate cardiovascular disease genes, Disease related genes, Enzymes, Plasma proteins, Potential drug targets, Predicted secreted proteins, Transporters
[truncated: 643 more rows]
