# Supplementary material for: Consensus Gene Co-Expression Network Analysis Identifies Novel Genes Associated with Severity of Fibrotic Lung Disease
Source: Int J Mol Sci. 2022 May 13;23(10):5447. doi: 10.3390/ijms23105447 (PMC9141193; doi:10.3390/ijms23105447)
Supplement: Supplementary file 1 [file ijms-23-05447-s001.zip › Supplementary Table S4 WGCNA Modules Genes.xlsx]

## Sheet: Summary
Module	# of genes	GSE47460	GSE53845	FVC	DLCO
brown	1333	0.77 (8e-62)	0.79 (1e-12)	-0.59 (8e-29)	-0.66 (2e-37)
grey60	305	0.67 (7e-40)	0.66 (2e-07)	-0.58 (2e-27)	-0.62 (1e-31)
darkorange	178	0.67 (4e-40)	0.32 (0.03)	-0.54 (2e-22)	-0.59 (2e-28)
darkgreen	234	0.59 (7e-29)	0.36 (0.01)	-0.59 (3e-28)	-0.63 (1e-33)
saddlebrown	157	0.58 (7e-27)	0.14 (0.4)	-0.49 (1e-18)	-0.53 (4e-22)
violet	97	0.45 (4e-15)	0.42 (0.003)	-0.46 (7e-16)	-0.49 (2e-18)
turquoise	2666	0.45 (2e-15)	0.25 (0.08)	-0.34 (6e-09)	-0.39 (2e-11)
paleturquoise	129	0.4 (6e-12)	0.81 (e-13)	-0.32 (8e-08)	-0.32 (1e-07)
orange	207	0.36 (7e-10)	0.6 (4e-06)	-0.19 (0.001)	-0.19 (0.002)
salmon	403	0.36 (5e-10)	0.31 (0.03)	-0.21 (6e-04)	-0.21 (7e-04)
black	563	0.35 (4e-09)	0.3 (0.04)	-0.29 (8e-07)	-0.3 (4e07)
white	175	0.24 (1e-04)	0.14 (0.3)	-0.24 (5e-05)	-0.31 (1e-07)
royalblue	264	0.23 (1e-04)	-0.087 (0.6)	-0.13 (0.03)	-0.11 (0.08)
pink	490	0.21 (6e-04)	-0.17 (.3)	-0.072 (0.2)	-0.057 (0.3)
lightgreen	285	0.18 (0.004)	-0.16 (0.3)	-0.2 (8e-04)	-0.25 (4e-05)
purple	445	0.13 (0.03)	-0.21 (.2)	0.034 (0.6)	0.082 (0.2)
darkolivegreen	94	0.12 (0.05)	0.43 (0.002)	-0.31 (2e-07)	-0.37 (4e-10)
lightyellow	282	0.12 (0.04)	-0.042 (0.8)	-0.064 (0.3)	-0.067 (0.3)
skyblue	165	-0.75 (7e-57)	0.18 (0.2)	0.58 (4e-27)	0.66 (1e-37)
blue	2020	-0.74 (3e-54)	-0.78 (3e-12)	0.62 (2e-31)	0.69 (5e-43)
yellow	754	-0.7 (1e-45)	-0.39 (0.006)	0.41 (9e-13)	0.46 (7e-16)
steelblue	136	-0.53 (7e-22)	0.18 (0.2)	0.38 (1e-10)	0.45 (2e-15)
midnightblue	360	-0.5 (8e-19)	0.23 (0.1)	0.21 (7e-04)	0.19 (0.001)
darkturquoise	224	-0.42 (2e-13)	0.24 (0.1)	0.42 (3e-13)	0.47 (6e-17)
red	565	-0.36 (8e-10)	-0.25 (0.1)	0.29 (1e-06)	0.28 (3e-06)
green	613	-0.3 (5e-07)	-0.56 (2e-05)	0.17 (0.007)	0.17 (0.004)
darkred	250	-0.23 (1e-04)	-0.22 (0.1)	0.15 (0.02)	0.18 (0.003)
lightcyan	322	-0.21 (6e-04)	0.18 (0.2)	0.0018 (1)	-0.0045 (0.9)
tan	414	-0.19 (0.002)	0.25 (0.09)	0.034 (0.6)	0.12 (0.06)
magenta	474	-0.14 (0.03)	-0.79 (1e-12)	0.17 (0.004)	0.22 (4e-04)
darkgrey	209	-0.071 (0.2)	0.54 (5e-05)	0.037 (0.5)	0.072 (0.2)
cyan	367	-0.039 (0.5)	0.23 (1)	-0.036 (0.6)	-0.028 (0.6)

## Sheet: Info
Gene_Symbol	New_Symbol	Module	consensus_MM	consensus_MM_logp	Cor_LGRC	Cor_LGRC_pval	Cor_LGRC_pval_adj	Cor_GSE53845	Cor_GSE53845_pval	Cor_GSE53845_pval_adj	Cor_DLCO	Cor_DLCO_pval	Cor_DLCO_pval_adj	Cor_FVC	Cor_FVC_pval	Cor_FVC_pval_adj	LogFC_LGRC	Pval_LGRC	LogFC_GSE53845	Pval_GSE53845	Hub_Score	mean_FC	Secreted_Status	Novel_Status	Hub_Status
FAM174B	FAM174B	blue	0.571	3.82e-30	-0.48	7.514e-17	5.8344e-16	-0.57	2.886e-05	0.000400452	0.44	4.077e-14	3.4867e-13	0.46	1.94e-15	3.04542e-14	-0.407	8.63e-16	-0.793	0.000323	0.493662	-0.6	Not Secreted	novel	not hub
AP3S2	AP3S2	lightgreen	0.567	3.45e-30	-0.037	0.5464	0.609341	0.021	0.8886	0.93784	-0.019	0.7569	0.802805	-0.037	0.5464	0.627362	-0.0239	0.614	0.0149	0.94	0.034511	-0.0045	Not Secreted	known	not hub
MMP1	MMP1	brown	0.749	2.63e-67	0.71	2.107e-42	3.51475e-40	0.66	4.496e-07	1.35415e-05	-0.69	3.225e-39	3.49682e-36	-0.65	1.447e-33	3.13792e-30	4.81	1.26e-40	4.77	7.75e-06	0.691718	4.79	Secreted	known	Hub
RBPMS2	RBPMS2	darkturquoise	0.537	1.11e-23	-0.052	0.3965	0.462599	0.16	0.2827	0.455561	-0.024	0.6957	0.750638	-0.044	0.4732	0.557657	-0.0448	0.465	0.111	0.45	0.0528471	0.0331	Not Secreted	novel	not hub
MMP7	MMP7	brown	0.763	2.75e-69	0.71	2.107e-42	3.51475e-40	0.81	5.363e-12	1.29223e-09	-0.64	2.774e-32	4.43256e-30	-0.58	1.722e-25	2.27304e-23	3.16	4.24e-41	4.07	4.76e-10	0.676471	3.615	Secreted	known	Hub
ZSCAN29	ZSCAN29	pink	0.574	1.94e-35	0.13	0.0334	0.0488686	-0.13	0.3838	0.555024	0.014	0.8195	0.854572	-0.082	0.1808	0.249731	0.0647	0.0533	-0.0607	0.555	0.0429839	0.002	Not Secreted	novel	not hub
VPS39	VPS39	blue	0.516	2.51e-21	-0.36	1.274e-09	4.60789e-09	-0.58	1.931e-05	0.00028965	0.27	7.361e-06	2.11749e-05	0.27	7.361e-06	2.47212e-05	-0.177	7.25e-09	-0.301	0.000296	0.348643	-0.239	Not Secreted	known	not hub
CHP	RHOV	blue	0.454	7.74e-15	-0.15	0.01397	0.0217793	-0.63	2.086e-06	4.70512e-05	0.13	0.0334	0.0526001	0.2	0.0009942	0.00226504	-0.0673	0.0246	-0.612	3.61e-05	0.229107	-0.33965	Not Secreted	known	not hub
CASC5	KNL1	white	0.326	6.83e-12	0.49	1.363e-17	1.12815e-16	-0.074	0.6211	0.764539	-0.44	4.077e-14	3.4867e-13	-0.4	1.019e-11	8.72443e-11	0.84	6.38e-17	-0.0385	0.768	0.351299	0.40075	Not Secreted	novel	not hub
ATMIN	ATMIN	royalblue	0.471	3.49e-17	0.11	0.07221	0.0994148	0.026	0.8623	0.922851	0.041	0.5039	0.57756	-0.037	0.5464	0.627362	0.103	0.0999	0.0126	0.925	0.0586112	0.0578	Secreted	novel	not hub
UNKL	UNKL	skyblue	0.547	1.08e-31	-0.42	7.061e-13	3.6126e-12	0.17	0.2533	0.422259	0.36	1.274e-09	6.25059e-09	0.33	3.151e-08	1.58542e-07	-0.522	2.24e-12	0.0606	0.445	0.362777	-0.2307	Not Secreted	novel	not hub
TMEM127	TMEM127	blue	0.474	2.46e-22	-0.41	2.742e-12	1.32771e-11	-0.17	0.2533	0.422259	0.34	1.123e-08	4.84707e-08	0.39	3.625e-11	2.86303e-10	-0.154	2.37e-11	-0.117	0.414	0.361557	-0.1355	Not Secreted	novel	not hub
MMP15	MMP15	blue	0.338	1.65e-10	-0.22	0.0002842	0.000561228	-0.076	0.6116	0.757823	0.25	3.481e-05	9.06996e-05	0.26	1.626e-05	5.10923e-05	-0.179	0.000714	-0.0529	0.757	0.227771	-0.11595	Not Secreted	known	not hub
PRM1	PRM1	blue	0.405	2.81e-13	-0.35	3.854e-09	1.31528e-08	-0.31	0.03396	0.101359	0.32	8.526e-08	3.25515e-07	0.3	5.616e-07	2.29292e-06	-0.335	1.1e-08	-0.237	0.0917	0.33451	-0.286	Not Secreted	novel	not hub
USP10	USP10	yellow	0.331	3.17e-08	-0.19	0.001782	0.00317646	0.038	0.7998	0.884072	0.031	0.6134	0.678378	0.095	0.1208	0.175865	-0.186	0.00391	0.0202	0.887	0.0732903	-0.0829	Not Secreted	novel	not hub
HSBP1	HSBP1	salmon	0.352	1.94e-09	0.17	0.005265	0.00875769	0.35	0.01588	0.0576006	0.021	0.7322	0.781411	0.032	0.602	0.678423	0.0676	0.0106	0.189	0.0609	0.0467529	0.1283	Not Secreted	novel	not hub
ESRP2	ESRP2	blue	0.261	2.13e-05	-0.21	0.0005393	0.00102885	-0.42	0.003292	0.0171609	0.19	0.001782	0.00358336	0.23	0.0001454	0.000384726	-0.157	0.00106	-0.487	0.0139	0.240717	-0.322	Not Secreted	novel	not hub
CDH16	CDH16	blue	0.469	7.46e-19	-0.17	0.005265	0.00875769	-0.33	0.02349	0.0771981	0.29	1.369e-06	4.3686e-06	0.27	7.361e-06	2.47212e-05	-0.404	0.00726	-0.334	0.0777	0.30111	-0.369	Not Secreted	novel	not hub
NELL2	NELL2	turquoise	0.871	6.01e-120	0.39	3.625e-11	1.55665e-10	0.44	0.001969	0.0114695	-0.28	3.227e-06	9.76982e-06	-0.21	0.0005393	0.00128983	0.907	8.55e-11	1.27	0.00832	0.336387	1.0885	Secreted	novel	not hub
CMIP	CMIP	grey60	0.524	8.23e-23	0.34	1.123e-08	3.64957e-08	0.32	0.02833	0.0882515	-0.43	1.737e-13	1.3769e-12	-0.4	1.019e-11	8.72443e-11	0.204	4.95e-08	0.272	0.0827	0.409656	0.238	Not Secreted	novel	not hub
COL17A1	COL17A1	brown	0.816	2.64e-93	0.81	1.334e-63	4.05002e-60	0.75	1.297e-09	9.99414e-08	-0.66	6.738e-35	2.13089e-32	-0.62	7.428e-30	3.04749e-27	4.37	6.99e-60	2.61	3.77e-08	0.709774	3.49	Secreted	known	Hub
ZNF598	ZNF598	lightcyan	0.608	5.46e-37	-0.12	0.04972	0.0706033	-0.19	0.2008	0.36077	-0.072	0.2401	0.308195	-0.091	0.1373	0.196365	-0.0517	0.0642	-0.144	0.353	0.121307	-0.09785	Not Secreted	novel	not hub
DECR2	DECR2	darkgreen	0.241	1.83e-06	0.19	0.001782	0.00317646	-0.26	0.07757	0.186996	-0.22	0.0002842	0.000645735	-0.15	0.01397	0.0255253	0.128	0.0026	-0.213	0.184	0.20196	-0.0425	Not Secreted	novel	not hub
NPRL3	NPRL3	darkred	0.245	3.88e-05	-0.13	0.0334	0.0488686	0.025	0.8675	0.925415	0.11	0.07221	0.105065	0.093	0.1289	0.185928	-0.0709	0.0552	0.0126	0.927	0.108612	-0.02915	Not Secreted	novel	not hub
ORC6	ORC6	black	0.357	5.7e-11	0.61	1.048e-28	2.72408e-27	-0.15	0.3142	0.488884	-0.51	3.776e-19	6.03365e-18	-0.46	1.94e-15	3.04542e-14	0.809	7.53e-28	-0.182	0.497	0.418087	0.3135	Not Secreted	novel	Hub
PPP4C	PPP4C	darkgreen	0.384	1.32e-13	0.12	0.04972	0.0706033	-0.091	0.543	0.703906	-0.22	0.0002842	0.000645735	-0.11	0.07221	0.110221	0.0602	0.0822	-0.0523	0.707	0.155526	0.00395	Not Secreted	novel	not hub
IL34	IL34	blue	0.372	5.81e-12	-0.45	9.118e-15	5.71003e-14	-0.56	4.26e-05	0.000534878	0.33	3.151e-08	1.27962e-07	0.34	1.123e-08	6.06013e-08	-0.483	4.38e-14	-0.258	0.000731	0.375945	-0.3705	Secreted	known	not hub
TCEB2	ELOB	green	0.388	7.34e-12	0.029	0.6365	0.694114	-0.1	0.5036	0.671349	-0.029	0.6365	0.698934	-0.044	0.4732	0.557657	0.0173	0.697	-0.0428	0.672	0.053127	-0.01275	Not Secreted	novel	not hub
EXOSC6	EXOSC6	lightcyan	0.734	9.96e-65	-0.21	0.0005393	0.00102885	0.014	0.9256	0.958955	0.057	0.3526	0.427958	0.072	0.2401	0.317456	-0.134	0.00109	0.00801	0.96	0.0958687	-0.062995	Not Secreted	novel	not hub
ZCCHC14	ZCCHC14	cyan	0.575	6.85e-31	0.2	0.0009942	0.00183177	0.13	0.3838	0.555024	-0.099	0.1059	0.150099	-0.087	0.1555	0.219213	0.118	0.00158	0.0961	0.563	0.136078	0.10705	Not Secreted	novel	not hub
FAM192A	PSME3IP1	blue	0.458	1.88e-15	-0.33	3.151e-08	9.77563e-08	-0.48	0.0006395	0.0046874	0.24	7.225e-05	0.000179414	0.27	7.361e-06	2.47212e-05	-0.169	1.11e-07	-0.221	0.00592	0.319415	-0.195	Not Secreted	novel	not hub
MTHFSD	MTHFSD	turquoise	0.386	5.41e-15	0.098	0.1094	0.147159	-0.17	0.2533	0.422259	-0.16	0.00869	0.0154756	-0.12	0.04972	0.0790645	0.0545	0.148	-0.0896	0.441	0.162359	-0.01755	Not Secreted	known	not hub
TXNL4B	TXNL4B	green	0.338	1.95e-10	-0.091	0.1373	0.180498	-0.12	0.4217	0.591081	-0.059	0.336	0.410733	-0.12	0.04972	0.0790645	-0.0564	0.183	-0.0526	0.604	0.106045	-0.0545	Not Secreted	novel	not hub
VKORC1	VKORC1	lightgreen	0.619	1.97e-40	0.38	1.237e-10	5.02614e-10	-0.3	0.04048	0.115657	-0.33	3.151e-08	1.27962e-07	-0.26	1.626e-05	5.10923e-05	0.202	6.87e-10	-0.148	0.123	0.34986	0.027	Secreted	known	not hub
ROGDI	ROGDI	lightgreen	0.442	2.46e-17	-0.13	0.0334	0.0488686	0.43	0.002556	0.0140784	0.096	0.1169	0.164082	0.17	0.005265	0.01053	-0.0957	0.0412	0.223	0.0143	0.180726	0.06365	Not Secreted	novel	not hub
HMOX2	HMOX2	green	0.558	9.71e-32	-0.044	0.4732	0.537743	-0.38	0.008423	0.0355466	-0.14	0.02188	0.0358062	-0.13	0.0334	0.0557708	-0.019	0.539	-0.207	0.039	0.187404	-0.113	Not Secreted	known	not hub
TMEM170A	TMEM170A	black	0.198	0.00152	0.12	0.04972	0.0706033	-0.14	0.3479	0.521129	-0.17	0.005265	0.00976573	-0.099	0.1059	0.156927	0.0814	0.0844	-0.0654	0.524	0.139246	0.008	Not Secreted	novel	not hub
ABCC6	ABCC6	blue	0.558	3.98e-33	-0.41	2.742e-12	1.32771e-11	-0.5	0.0003455	0.00288646	0.42	7.061e-13	5.23881e-12	0.34	1.123e-08	6.06013e-08	-0.405	6.72e-12	-0.408	0.00224	0.429551	-0.4065	Not Secreted	known	not hub
EXOC7	EXOC7	darkturquoise	0.496	1.29e-23	-0.47	3.921e-16	2.80891e-15	0.35	0.01588	0.0576006	0.48	7.514e-17	9.34939e-16	0.45	9.118e-15	1.27686e-13	-0.278	5.33e-15	0.165	0.0621	0.456584	-0.0565	Not Secreted	novel	Hub
LPO	LPO	yellow	0.135	0.0306	-0.058	0.3442	0.408519	-0.029	0.8466	0.914234	0.042	0.4936	0.567984	-0.021	0.7322	0.791878	-0.0781	0.404	-0.00814	0.92	0.0392833	-0.04312	Secreted	known	not hub
TBCD	TBCD	tan	0.509	6.43e-27	-0.27	7.361e-06	1.75996e-05	0.059	0.6936	0.813478	0.26	1.626e-05	4.43295e-05	0.22	0.0002842	0.000710032	-0.199	1.9e-05	0.0363	0.816	0.243379	-0.08135	Not Secreted	novel	not hub
MGAT4C	MGAT4C	royalblue	0.243	3.57e-06	0.0025	0.9675	0.97411	-0.098	0.5122	0.677991	0.098	0.1094	0.154497	0.13	0.0334	0.0557708	0.00386	0.974	-0.0482	0.681	0.0954378	-0.02217	Not Secreted	novel	not hub
HN1	MTRNR2L1	red	0.511	1.13e-22	0.13	0.0334	0.0488686	0.027	0.857	0.919902	-0.23	0.0001454	0.00034644	-0.22	0.0002842	0.000710032	0.0878	0.0592	0.0208	0.921	0.16957	0.0543	Not Secreted	novel	not hub
PNMT	PNMT	blue	0.715	3.82e-53	-0.58	1.722e-25	3.1119e-24	-0.9	7.736e-18	3.91442e-14	0.51	3.776e-19	6.03365e-18	0.38	1.237e-10	9.04076e-10	-1.66	5.84e-24	-4	6.2e-15	0.544787	-2.83	Not Secreted	novel	not hub
ZBTB4	ZBTB4	blue	0.483	1.32e-22	-0.33	3.151e-08	9.77563e-08	0.014	0.9256	0.958955	0.38	1.237e-10	6.95984e-10	0.39	3.625e-11	2.86303e-10	-0.172	9.68e-08	0.00885	0.96	0.30581	-0.081575	Not Secreted	novel	not hub
MATN3	MATN3	blue	0.867	3.38e-131	-0.7	8.895e-41	1.16402e-38	-0.62	3.357e-06	7.04831e-05	0.61	1.048e-28	7.2312e-27	0.52	5.743e-20	2.06585e-18	-2.21	7.51e-39	-0.917	5.21e-05	0.641954	-1.5635	Secreted	novel	Hub
SMG6	SMG6	darkred	0.644	3.39e-39	-0.1	0.1024	0.138677	-0.041	0.7844	0.874757	0.15	0.01397	0.0237981	0.16	0.00869	0.0165909	-0.0452	0.131	-0.0198	0.878	0.139597	-0.0325	Not Secreted	novel	not hub
MAPK7	MAPK7	yellow	0.682	1.53e-56	-0.42	7.061e-13	3.6126e-12	-0.64	1.274e-06	3.10422e-05	0.24	7.225e-05	0.000179414	0.18	0.003105	0.00646644	-0.214	2.94e-12	-0.426	2.32e-05	0.305921	-0.32	Not Secreted	known	not hub
PMP22	PMP22	darkturquoise	0.649	1.24e-40	-0.19	0.001782	0.00317646	-0.12	0.4217	0.591081	0.23	0.0001454	0.00034644	0.22	0.0002842	0.000710032	-0.114	0.00408	-0.119	0.603	0.236886	-0.1165	Not Secreted	known	not hub
SKAP1	SKAP1	darkgrey	0.821	8.99e-91	-0.25	3.481e-05	7.72086e-05	0.73	5.802e-09	3.62446e-07	0.29	1.369e-06	4.3686e-06	0.26	1.626e-05	5.10923e-05	-0.248	8.96e-05	1.32	1.43e-07	0.379029	0.536	Not Secreted	novel	Hub
SLC25A39	SLC25A39	darkgreen	0.677	7.96e-50	0.33	3.151e-08	9.77563e-08	0.08	0.593	0.744007	-0.39	3.625e-11	2.17328e-10	-0.34	1.123e-08	6.06013e-08	0.186	9.61e-08	0.0485	0.745	0.337256	0.11725	Not Secreted	novel	not hub
PNPLA2	PNPLA2	blue	0.573	1.97e-30	-0.51	3.776e-19	3.62095e-18	-0.53	0.0001274	0.00131025	0.38	1.237e-10	6.95984e-10	0.38	1.237e-10	9.04076e-10	-0.34	5.16e-18	-0.377	0.00127	0.447856	-0.3585	Not Secreted	novel	not hub
UBTF	UBTF	green	0.292	6.58e-09	-0.052	0.3965	0.462599	0.11	0.4617	0.625768	0.12	0.04972	0.0752417	0.074	0.2273	0.303413	-0.0242	0.467	0.0475	0.642	0.106334	0.01165	Not Secreted	known	not hub
STAT3	STAT3	green	0.544	1.12e-27	-0.32	8.526e-08	2.52585e-07	-0.23	0.1199	0.254415	0.091	0.1373	0.189354	0.064	0.2965	0.378925	-0.253	2.08e-07	-0.15	0.265	0.124655	-0.2015	Not Secreted	known	not hub
CCDC56	COA3	turquoise	0.513	3.59e-27	0.23	0.0001454	0.000298347	-0.16	0.2827	0.455561	-0.2	0.0009942	0.00208194	-0.14	0.02188	0.0381286	0.102	0.0003	-0.0933	0.456	0.208112	0.00435	Not Secreted	novel	not hub
ARL13B	ARL13B	magenta	0.678	1.34e-73	-0.2	0.0009942	0.00183177	-0.4	0.00534	0.0251041	0.2	0.0009942	0.00208194	0.19	0.001782	0.00388493	-0.194	0.00185	-0.36	0.0224	0.265403	-0.277	Not Secreted	known	not hub
MYO19	MYO19	darkgreen	0.653	1.15e-45	0.35	3.854e-09	1.31528e-08	-0.061	0.6838	0.807286	-0.39	3.625e-11	2.17328e-10	-0.4	1.019e-11	8.72443e-11	0.289	1.5e-08	-0.0448	0.807	0.348989	0.1221	Not Secreted	novel	not hub
HOXB3	HOXB3	purple	0.493	2.15e-19	0.17	0.005265	0.00875769	0.19	0.2008	0.36077	0.0054	0.9299	0.946232	0.0097	0.8744	0.906281	0.172	0.00906	0.283	0.358	0.0135198	0.2275	Not Secreted	novel	not hub
SUZ12	SUZ12	pink	0.813	1.01e-105	0.075	0.221	0.276045	-0.17	0.2533	0.422259	-0.024	0.6957	0.750638	-0.046	0.4533	0.538637	0.0502	0.279	-0.101	0.44	0.0549458	-0.0254	Not Secreted	known	not hub
GIT1	GIT1	blue	0.625	9.59e-41	-0.48	7.514e-17	5.8344e-16	-0.66	4.496e-07	1.35415e-05	0.37	4.049e-10	2.12678e-09	0.3	5.616e-07	2.29292e-06	-0.381	3.87e-16	-0.46	9.63e-06	0.425966	-0.4205	Not Secreted	known	not hub
IL13RA2	IL13RA2	brown	0.846	8.3e-108	0.83	2.113e-69	1.60377e-65	0.83	5.496e-13	1.98641e-10	-0.67	2.784e-36	1.24297e-33	-0.61	1.048e-28	3.18173e-26	3.52	3.91e-66	3.4	3.84e-11	0.724804	3.46	Not Secreted	known	Hub
SPP1	SPP1	brown	0.625	1e-40	0.6	1.349e-27	3.14077e-26	0.57	2.886e-05	0.000400452	-0.61	1.048e-28	7.2312e-27	-0.56	1.593e-23	1.27946e-21	3.33	8.42e-27	3.41	0.000265	0.59396	3.37	Secreted	known	not hub
TMC6	TMC6	red	0.588	7.27e-45	-0.12	0.04972	0.0706033	0.42	0.003292	0.0171609	0.1	0.1024	0.145778	0.13	0.0334	0.0557708	-0.0754	0.0787	0.33	0.0166	0.173185	0.1273	Not Secreted	novel	not hub
KRTAP9-3	KRTAP9-3	magenta	0.178	0.00176	-0.0033	0.9571	0.966523	-0.37	0.01047	0.0420017	0.08	0.1917	0.254193	0.043	0.4833	0.567182	-0.00239	0.966	-0.13	0.0503	0.0855955	-0.066195	Not Secreted	novel	not hub
KRTAP3-2	KRTAP3-2	black	0.0366	0.401	0.097	0.1131	0.151599	-0.17	0.2533	0.422259	-0.17	0.005265	0.00976573	-0.071	0.2467	0.324966	0.12	0.151	-0.0505	0.45	0.0730195	0.03475	Not Secreted	novel	not hub
KRT34	KRT34	lightcyan	0.342	4.26e-10	0.002	0.974	0.97942	0.0076	0.9596	0.977764	-0.074	0.2273	0.294228	-0.033	0.5907	0.668219	0.00183	0.98	0.00356	0.978	0.0156817	0.002695	Not Secreted	novel	not hub
OR1E1	OR1E1	tan	0.397	1.85e-15	-0.43	1.737e-13	9.50871e-13	-0.026	0.8623	0.922851	0.33	3.151e-08	1.27962e-07	0.31	2.227e-07	9.77048e-07	-0.499	1.05e-12	-0.0111	0.925	0.303929	-0.25505	Not Secreted	novel	Hub
SPATA22	SPATA22	blue	0.177	0.00342	-0.13	0.0334	0.0488686	-0.29	0.04801	0.131527	0.12	0.04972	0.0752417	0.064	0.2965	0.378925	-0.242	0.041	-0.125	0.14	0.116381	-0.1835	Not Secreted	novel	not hub
SFRP2	SFRP2	brown	0.862	2.98e-112	0.68	1.013e-37	8.68776e-36	0.8	1.519e-11	2.71276e-09	-0.58	1.722e-25	6.82505e-24	-0.53	8.199e-21	3.49609e-19	2.64	2.17e-35	3.85	1.39e-09	0.653341	3.245	Secreted	known	Hub
CTDP1	CTDP1	lightcyan	0.702	3.03e-54	-0.38	1.237e-10	5.02614e-10	0.14	0.3479	0.521129	0.17	0.005265	0.00976573	0.22	0.0002842	0.000710032	-0.376	6.05e-10	0.0639	0.546	0.254802	-0.15605	Not Secreted	novel	not hub
GRP	GRP	turquoise	0.488	2.95e-20	0.14	0.02188	0.0330552	-0.11	0.4617	0.625768	-0.0075	0.9027	0.924129	-0.0015	0.9805	0.984912	0.356	0.0362	-0.299	0.627	0.00493797	0.0285	Secreted	known	not hub
NARS	NARS1	darkorange	0.616	2.86e-41	0.38	1.237e-10	5.02614e-10	0.056	0.7085	0.823509	-0.3	5.616e-07	1.89362e-06	-0.3	5.616e-07	2.29292e-06	0.202	6.14e-10	0.0199	0.83	0.310627	0.11095	Not Secreted	known	not hub
CYB5A	CYB5A	turquoise	0.291	1.23e-07	-0.053	0.3875	0.453632	-0.41	0.004208	0.0208205	0.066	0.2817	0.353932	0.13	0.0334	0.0557708	-0.0417	0.455	-0.575	0.0181	0.130719	-0.30835	Not Secreted	known	not hub
KRT17	KRT17	brown	0.72	1.91e-56	0.63	4.776e-31	1.65903e-29	0.72	1.169e-08	6.67121e-07	-0.6	1.349e-27	7.4195e-26	-0.55	1.369e-22	8.623e-21	2.96	3.07e-29	3.2	3.59e-07	0.629404	3.08	Not Secreted	known	Hub
C18orf21	C18orf21	royalblue	0.577	9.26e-31	0.14	0.02188	0.0330552	0.16	0.2827	0.455561	-0.039	0.525	0.596922	-0.075	0.221	0.296411	0.0629	0.0294	0.0684	0.458	0.0844343	0.06565	Not Secreted	novel	not hub
VSIG10L	VSIG10L	darkorange	0.391	5.3e-14	0.43	1.737e-13	9.50871e-13	0.034	0.8205	0.897089	-0.21	0.0005393	0.00117539	-0.16	0.00869	0.0165909	0.43	9.55e-13	0.0375	0.898	0.223716	0.23375	Not Secreted	novel	not hub
ZNF614	ZNF614	black	0.213	7.59e-05	0.092	0.133	0.175438	0.41	0.004208	0.0208205	-0.032	0.602	0.668204	-0.041	0.5039	0.58691	0.0558	0.179	0.145	0.029	0.0621899	0.1004	Not Secreted	novel	not hub
ZNF587	ZNF587	black	0.454	4.38e-15	0.38	1.237e-10	5.02614e-10	0.17	0.2533	0.422259	-0.35	3.854e-09	1.7723e-08	-0.37	4.049e-10	2.73537e-09	0.229	4.66e-10	0.0911	0.441	0.350913	0.16005	Not Secreted	novel	not hub
EML2	EML2	turquoise	0.609	3.3e-33	0.35	3.854e-09	1.31528e-08	0.28	0.05662	0.148727	-0.32	8.526e-08	3.25515e-07	-0.24	7.225e-05	0.000201387	0.227	1.29e-08	0.178	0.148	0.330352	0.2025	Not Secreted	novel	not hub
ZNF285	ZNF285	purple	0.528	4.33e-23	0.033	0.5907	0.650997	-0.12	0.4217	0.591081	0.15	0.01397	0.0237981	0.043	0.4833	0.567182	0.0357	0.649	-0.0735	0.609	0.08911	-0.0189	Not Secreted	novel	not hub
ARHGEF1	ARHGEF1	blue	0.515	5.91e-25	-0.52	5.743e-20	6.02063e-19	-0.34	0.01937	0.0669025	0.41	2.742e-12	1.91902e-11	0.4	1.019e-11	8.72443e-11	-0.399	8.22e-19	-0.206	0.0681	0.434483	-0.3025	Not Secreted	known	not hub
KRI1	KRI1	grey60	0.481	4.22e-21	0.29	1.369e-06	3.57992e-06	0.25	0.09011	0.20858	-0.3	5.616e-07	1.89362e-06	-0.28	3.227e-06	1.15261e-05	0.156	3.07e-06	0.183	0.211	0.315272	0.1695	Not Secreted	novel	not hub
ATG4D	ATG4D	blue	0.505	5.68e-32	-0.51	3.776e-19	3.62095e-18	-0.35	0.01588	0.0576006	0.39	3.625e-11	2.17328e-10	0.4	1.019e-11	8.72443e-11	-0.484	4.32e-18	-0.188	0.0556	0.4269	-0.336	Not Secreted	novel	not hub
NKIRAS2	NKIRAS2	green	0.69	8.2e-52	-0.16	0.00869	0.0140036	-0.14	0.3479	0.521129	-0.015	0.8069	0.844217	-0.028	0.6482	0.719906	-0.0753	0.0175	-0.0823	0.527	0.0362001	-0.0788	Not Secreted	novel	not hub
ZNF426	ZNF426	darkturquoise	0.408	7.63e-12	-0.27	7.361e-06	1.75996e-05	-0.023	0.878	0.931379	0.28	3.227e-06	9.76982e-06	0.25	3.481e-05	0.000103106	-0.149	1.49e-05	-0.013	0.933	0.237412	-0.081	Not Secreted	novel	not hub
CYP2S1	CYP2S1	turquoise	0.544	1.59e-27	0.33	3.151e-08	9.77563e-08	0.41	0.004208	0.0208205	-0.27	7.361e-06	2.11749e-05	-0.24	7.225e-05	0.000201387	0.469	7.66e-08	0.25	0.0217	0.322287	0.3595	Not Secreted	novel	not hub
B3GNT8	B3GNT8	blue	0.706	2.08e-56	-0.52	5.743e-20	6.02063e-19	-0.48	0.0006395	0.0046874	0.46	1.94e-15	1.9952e-14	0.43	1.737e-13	1.99755e-12	-0.632	4.41e-19	-0.803	0.00358	0.50531	-0.7175	Secreted	novel	not hub
TMEM38A	TMEM38A	blue	0.77	5.36e-81	-0.56	1.593e-23	2.34774e-22	-0.7	4.355e-08	2.0404e-06	0.55	1.369e-22	3.61416e-21	0.48	7.514e-17	1.52694e-15	-0.615	2.53e-22	-0.719	9.92e-07	0.589317	-0.667	Not Secreted	novel	not hub
COMP	COMP	brown	0.844	7.68e-117	0.81	1.334e-63	4.05002e-60	0.72	1.169e-08	6.67121e-07	-0.69	3.225e-39	3.49682e-36	-0.62	7.428e-30	3.04749e-27	3.36	5.44e-61	2.66	3.99e-07	0.720175	3.01	Secreted	known	Hub
NLRP12	NLRP12	red	0.664	2.44e-48	-0.36	1.274e-09	4.60789e-09	-0.56	4.26e-05	0.000534878	0.32	8.526e-08	3.25515e-07	0.3	5.616e-07	2.29292e-06	-0.504	6.53e-09	-0.841	0.000398	0.394545	-0.6725	Not Secreted	known	not hub
CCDC130	CCDC130	blue	0.468	3.51e-20	-0.3	5.616e-07	1.53384e-06	-0.16	0.2827	0.455561	0.33	3.151e-08	1.27962e-07	0.26	1.626e-05	5.10923e-05	-0.115	2.44e-06	-0.126	0.44	0.299378	-0.1205	Not Secreted	novel	not hub
ZNF442	ZNF442	purple	0.666	5.86e-49	0.0083	0.8924	0.915622	-0.26	0.07757	0.186996	0.21	0.0005393	0.00117539	0.098	0.1094	0.161546	0.00555	0.916	-0.104	0.201	0.167211	-0.049225	Not Secreted	novel	not hub
MAST1	MAST1	tan	0.796	5.28e-90	-0.16	0.00869	0.0140036	0.21	0.1565	0.304339	0.14	0.02188	0.0358062	0.087	0.1555	0.219213	-0.141	0.0144	0.122	0.316	0.15811	-0.0095	Not Secreted	novel	not hub
KLK11	KLK11	turquoise	0.684	4.29e-45	-0.076	0.2149	0.269357	-0.052	0.7285	0.837521	0.068	0.2673	0.338247	0.056	0.3611	0.446558	-0.158	0.268	-0.17	0.833	0.0805639	-0.164	Secreted	novel	not hub
KCNC3	KCNC3	tan	0.626	8.01e-38	-0.29	1.369e-06	3.57992e-06	0.33	0.02349	0.0771981	0.16	0.00869	0.0154756	0.18	0.003105	0.00646644	-0.198	2.44e-06	0.122	0.0888	0.240546	-0.038	Not Secreted	novel	not hub
IZUMO2	IZUMO2	turquoise	0.403	6.19e-14	0.23	0.0001454	0.000298347	0.21	0.1565	0.304339	-0.088	0.1508	0.20584	-0.12	0.04972	0.0790645	0.389	0.000269	0.126	0.314	0.149679	0.2575	Not Secreted	novel	not hub
RPS11	RPS11	turquoise	0.276	5.17e-09	0.14	0.02188	0.0330552	-0.14	0.3479	0.521129	-0.075	0.221	0.287126	-0.13	0.0334	0.0557708	0.0323	0.0416	-0.0572	0.555	0.125819	-0.01245	Not Secreted	known	not hub
BCAT2	BCAT2	green	0.388	8.98e-12	-0.085	0.1653	0.213245	-0.85	4.106e-14	2.49316e-11	0.084	0.1703	0.229038	0.13	0.0334	0.0557708	-0.0453	0.218	-0.673	1.66e-11	0.164518	-0.35915	Not Secreted	novel	not hub
CHMP6	CHMP6	green	0.652	2.45e-56	-0.54	1.096e-21	1.36148e-20	-0.29	0.04801	0.131527	0.43	1.737e-13	1.3769e-12	0.37	4.049e-10	2.73537e-09	-0.322	1.54e-20	-0.173	0.131	0.445848	-0.2475	Not Secreted	novel	Hub
FGF21	FGF21	darkgreen	0.148	0.00713	0.025	0.6837	0.736225	-0.0086	0.9542	0.974814	-0.065	0.289	0.361518	-0.029	0.6365	0.709299	0.0247	0.738	-0.00273	0.976	0.0344388	0.010985	Secreted	known	not hub
ZNF565	ZNF565	salmon	0.279	5.92e-08	-0.022	0.72	0.768554	0.24	0.1042	0.231082	0.02	0.7445	0.792532	-0.063	0.3042	0.387038	-0.00924	0.772	0.112	0.24	0.0518868	0.05138	Not Secreted	novel	not hub
ZNF667	ZNF667	orange	0.545	1.47e-27	0.28	3.227e-06	8.07282e-06	0.34	0.01937	0.0669025	-0.12	0.04972	0.0752417	-0.12	0.04972	0.0790645	0.25	5.75e-06	0.16	0.0692	0.1841	0.205	Not Secreted	novel	not hub
PTPRH	PTPRH	violet	0.571	1.94e-31	0.36	1.274e-09	4.60789e-09	0.45	0.001505	0.00930587	-0.33	3.151e-08	1.27962e-07	-0.33	3.151e-08	1.58542e-07	0.641	4.41e-09	0.441	0.00766	0.389065	0.541	Not Secreted	novel	not hub
ACTN4	ACTN4	blue	0.64	1.3e-41	-0.54	1.096e-21	1.36148e-20	-0.6	8.292e-06	0.000144019	0.42	7.061e-13	5.23881e-12	0.35	3.854e-09	2.23724e-08	-0.346	1.14e-20	-0.408	0.000151	0.467564	-0.377	Not Secreted	novel	not hub
ATCAY	ATCAY	turquoise	0.179	0.0197	-0.12	0.04972	0.0706033	0.29	0.04801	0.131527	0.085	0.1653	0.223184	0.11	0.07221	0.110221	-0.143	0.08	0.177	0.129	0.127713	0.017	Not Secreted	known	not hub
CLC	CLC	darkgrey	0.371	1.27e-13	-0.14	0.02188	0.0330552	0.36	0.01294	0.0493665	0.1	0.1024	0.145778	0.13	0.0334	0.0557708	-0.471	0.0351	1.07	0.047	0.164017	0.2995	Not Secreted	novel	not hub
HDGFRP2	HDGFL2	green	0.661	1.49e-52	-0.086	0.1603	0.207589	-0.17	0.2533	0.422259	0.014	0.8195	0.854572	0.077	0.2089	0.282554	-0.0484	0.207	-0.062	0.46	0.0426708	-0.0552	Not Secreted	novel	not hub
PLIN3	PLIN3	grey60	0.576	6.41e-34	0.41	2.742e-12	1.32771e-11	0.51	0.0002503	0.00223635	-0.51	3.776e-19	6.03365e-18	-0.45	9.118e-15	1.27686e-13	0.302	1.69e-11	0.333	0.00233	0.494252	0.3175	Not Secreted	novel	not hub
PRSS50	PRSS50	turquoise	0.603	3.03e-34	0.28	3.227e-06	8.07282e-06	0.09	0.5474	0.707194	-0.23	0.0001454	0.00034644	-0.2	0.0009942	0.00226504	0.536	8.05e-06	0.0488	0.709	0.24373	0.2924	Secreted	novel	not hub
DOT1L	DOT1L	yellow	0.74	9e-98	-0.64	2.774e-32	1.09946e-30	-0.031	0.8361	0.907738	0.35	3.854e-09	1.7723e-08	0.36	1.274e-09	7.97827e-09	-0.763	5.66e-31	-0.0177	0.91	0.401328	-0.39035	Not Secreted	novel	not hub
MRPL54	MRPL54	lightgreen	0.506	1.15e-26	-0.27	7.361e-06	1.75996e-05	0.17	0.2533	0.422259	0.14	0.02188	0.0358062	0.16	0.00869	0.0165909	-0.117	2.2e-05	0.0869	0.429	0.200858	-0.01505	Not Secreted	novel	not hub
IGFL2	IGFL2	brown	0.783	7.86e-104	0.81	1.334e-63	4.05002e-60	0.5	0.0003455	0.00288646	-0.65	1.447e-33	2.85266e-31	-0.6	1.349e-27	3.15043e-25	4.22	3.3e-61	1.43	0.00223	0.66567	2.825	Secreted	known	Hub
IL12RB1	IL12RB1	darkgrey	0.744	2.47e-66	-0.39	3.625e-11	1.55665e-10	0.21	0.1565	0.304339	0.29	1.369e-06	4.3686e-06	0.27	7.361e-06	2.47212e-05	-0.435	2.41e-10	0.124	0.309	0.338141	-0.1555	Secreted	known	Hub
SYDE1	SYDE1	blue	0.604	1.36e-38	-0.43	1.737e-13	9.50871e-13	-0.31	0.03396	0.101359	0.38	1.237e-10	6.95984e-10	0.27	7.361e-06	2.47212e-05	-0.414	1.36e-12	-0.147	0.106	0.374055	-0.2805	Not Secreted	novel	not hub
HPN	HPN	blue	0.647	7.54e-43	-0.47	3.921e-16	2.80891e-15	-0.39	0.00673	0.0299418	0.42	7.061e-13	5.23881e-12	0.4	1.019e-11	8.72443e-11	-0.936	1.07e-15	-0.831	0.0248	0.457032	-0.8835	Not Secreted	known	not hub
ZNF14	ZNF14	purple	0.7	8.29e-65	-0.021	0.7322	0.779275	0.33	0.02349	0.0771981	0.16	0.00869	0.0154756	0.13	0.0334	0.0557708	-0.0176	0.782	0.275	0.0687	0.189853	0.1287	Not Secreted	novel	not hub
ACOX2	ACOX2	darkturquoise	0.543	6.51e-28	-0.062	0.3119	0.374754	0.073	0.6258	0.767524	0.19	0.001782	0.00358336	0.2	0.0009942	0.00226504	-0.0415	0.375	0.0771	0.765	0.148591	0.0178	Not Secreted	novel	not hub
LPAR2	LPAR2	lightcyan	0.479	1.94e-22	-0.14	0.02188	0.0330552	0.065	0.6642	0.794027	0.063	0.3042	0.377268	0.013	0.8322	0.871167	-0.106	0.0277	0.0289	0.799	0.0382263	-0.03855	Not Secreted	known	not hub
FBXO17	FBXO17	skyblue	0.653	3.56e-40	-0.33	3.151e-08	9.77563e-08	0.26	0.07757	0.186996	0.3	5.616e-07	1.89362e-06	0.24	7.225e-05	0.000201387	-0.268	1.38e-07	0.114	0.188	0.322029	-0.077	Not Secreted	novel	not hub
APC2	APC2	midnightblue	0.236	2.93e-05	-0.042	0.4936	0.558085	0.25	0.09011	0.20858	-0.064	0.2965	0.369469	-0.079	0.1973	0.268708	-0.0524	0.558	0.127	0.215	0.101601	0.0373	Not Secreted	novel	not hub
SEZ6L2	SEZ6L2	darkgreen	0.51	9.43e-26	0.29	1.369e-06	3.57992e-06	0.07	0.6401	0.776468	-0.29	1.369e-06	4.3686e-06	-0.26	1.626e-05	5.10923e-05	0.274	3.83e-06	0.0653	0.777	0.270074	0.16965	Not Secreted	novel	not hub
ARL5A	ARL5A	lightyellow	0.549	8.63e-35	0.066	0.2817	0.342507	-0.39	0.00673	0.0299418	-0.034	0.5795	0.647443	-0.015	0.8069	0.852264	0.0408	0.345	-0.206	0.0333	0.0391061	-0.0826	Not Secreted	novel	not hub
MDH1	MDH1	salmon	0.486	1.07e-27	0.32	8.526e-08	2.52585e-07	-0.0097	0.9484	0.971635	-0.26	1.626e-05	4.43295e-05	-0.17	0.005265	0.01053	0.148	2.35e-07	-0.00362	0.972	0.224062	0.07219	Not Secreted	novel	not hub
ZFP36L2	ZFP36L2	cyan	0.302	2.71e-08	-0.18	0.003105	0.00534216	0.29	0.04801	0.131527	0.11	0.07221	0.105065	0.16	0.00869	0.0165909	-0.13	0.00531	0.31	0.126	0.174615	0.09	Not Secreted	known	not hub
CAPN13	CAPN13	turquoise	0.814	6.53e-97	0.49	1.363e-17	1.12815e-16	0.36	0.01294	0.0493665	-0.49	1.363e-17	1.83751e-16	-0.48	7.514e-17	1.52694e-15	1.23	1.26e-16	1.27	0.0424	0.519104	1.25	Not Secreted	novel	Hub
MARCO	MARCO	red	0.71	7.25e-64	-0.33	3.151e-08	9.77563e-08	-0.062	0.6789	0.803438	0.33	3.151e-08	1.27962e-07	0.37	4.049e-10	2.73537e-09	-0.545	7.95e-08	-0.0916	0.799	0.326704	-0.3183	Not Secreted	known	not hub
CXCR4	CXCR4	midnightblue	0.562	2.39e-30	-0.24	7.225e-05	0.000154147	0.27	0.06644	0.166649	0.0052	0.9325	0.948432	0.024	0.6957	0.760147	-0.417	0.000202	0.628	0.167	0.0166892	0.1055	Not Secreted	known	not hub
ERMN	ERMN	black	0.271	2.27e-05	0.073	0.2336	0.289947	0.17	0.2533	0.422259	-0.1	0.1024	0.145778	-0.036	0.5574	0.637677	0.116	0.286	0.121	0.429	0.0804857	0.1185	Not Secreted	novel	not hub
COQ10B	COQ10B	cyan	0.713	6.29e-67	-0.087	0.1555	0.201941	0.2	0.1777	0.331712	-0.024	0.6957	0.750638	0.0031	0.9597	0.969278	-0.0723	0.2	0.119	0.331	0.0107348	0.02335	Not Secreted	novel	not hub
PAPSS2	PAPSS2	blue	0.895	3.29e-139	-0.68	1.013e-37	8.68776e-36	-0.8	1.519e-11	2.71276e-09	0.6	1.349e-27	7.4195e-26	0.51	3.776e-19	1.16741e-17	-1.01	2.1e-35	-1.61	7.61e-10	0.656155	-1.31	Not Secreted	novel	Hub
HAS2	HAS2	darkolivegreen	0.79	3.43e-76	0.16	0.00869	0.0140036	0.49	0.0004722	0.00367025	-0.26	1.626e-05	4.43295e-05	-0.2	0.0009942	0.00226504	0.441	0.0129	1.28	0.00273	0.303285	0.8605	Not Secreted	known	not hub
SSFA2	ITPRID2	magenta	0.776	4.1e-82	-0.46	1.94e-15	1.30191e-14	-0.54	8.946e-05	0.000972085	0.45	9.118e-15	8.52286e-14	0.39	3.625e-11	2.86303e-10	-0.435	6.88e-15	-0.436	0.000883	0.495357	-0.4355	Not Secreted	novel	Hub
BOLL	BOLL	turquoise	-0.00303	0.674	-0.1	0.1024	0.138677	-0.097	0.5166	0.681971	-0.029	0.6365	0.698934	-0.039	0.525	0.607015	-0.071	0.135	-0.0299	0.702	0.00999228	-0.05045	Not Secreted	novel	not hub
TUBA4A	TUBA4A	turquoise	0.703	3.1e-81	0.21	0.0005393	0.00102885	0.063	0.674	0.800448	-0.2	0.0009942	0.00208194	-0.18	0.003105	0.00646644	0.186	0.0011	0.0638	0.799	0.207211	0.1249	Not Secreted	novel	not hub
SLC2A13	SLC2A13	magenta	0.309	3.62e-11	0.0025	0.9675	0.97411	-0.23	0.1199	0.254415	0.086	0.1603	0.217206	0.072	0.2401	0.317456	0.00412	0.975	-0.089	0.282	0.10708	-0.04244	Not Secreted	novel	not hub
CHRDL2	CHRDL2	brown	0.874	3.06e-130	0.72	4.242e-44	9.3324e-42	0.65	7.64e-07	2.05995e-05	-0.66	6.738e-35	2.13089e-32	-0.62	7.428e-30	3.04749e-27	3.03	1.95e-41	2.46	9.17e-06	0.697828	2.745	Secreted	novel	Hub
ARPC2	ARPC2	red	0.691	2.62e-51	-0.16	0.00869	0.0140036	-0.25	0.09011	0.20858	0.12	0.04972	0.0752417	0.17	0.005265	0.01053	-0.073	0.015	-0.222	0.193	0.194733	-0.1475	Not Secreted	known	not hub
FAM82A1	RMDN2	magenta	0.681	2.65e-50	0.073	0.2336	0.289947	-0.45	0.001505	0.00930587	0.048	0.4339	0.510589	0.085	0.1653	0.231161	0.0577	0.289	-0.478	0.00706	0.105567	-0.21015	Not Secreted	known	not hub
CPO	CPO	pink	0.322	6.26e-09	0.26	1.626e-05	3.74604e-05	-0.13	0.3838	0.555024	-0.14	0.02188	0.0358062	-0.16	0.00869	0.0165909	0.32	2.58e-05	-0.0499	0.591	0.184957	0.13505	Secreted	novel	not hub
MAP4K4	MAP4K4	orange	0.56	2.76e-29	0.071	0.2467	0.304414	0.27	0.06644	0.166649	0.001	0.987	0.990851	-0.074	0.2273	0.303413	0.0502	0.302	0.138	0.177	0.0039171	0.0941	Not Secreted	novel	not hub
MSH6	MSH6	turquoise	0.292	8.42e-08	0.25	3.481e-05	7.72086e-05	0.21	0.1565	0.304339	-0.2	0.0009942	0.00208194	-0.21	0.0005393	0.00128983	0.109	0.000118	0.123	0.304	0.228123	0.116	Not Secreted	known	not hub
SNRPG	SNRPG	darkorange	0.609	1.91e-32	0.32	8.526e-08	2.52585e-07	0.36	0.01294	0.0493665	-0.36	1.274e-09	6.25059e-09	-0.34	1.123e-08	6.06013e-08	0.136	3.37e-07	0.187	0.0496	0.388268	0.1615	Not Secreted	novel	not hub
MARCH7	MARCHF7	cyan	0.759	8.83e-94	0.049	0.4244	0.490886	0.049	0.7436	0.847563	-0.037	0.5464	0.617002	-0.049	0.4244	0.510693	0.0318	0.492	0.0207	0.853	0.0578362	0.02625	Not Secreted	novel	not hub
MRPL53	MRPL53	turquoise	0.346	3.87e-10	0.17	0.005265	0.00875769	0.1	0.5036	0.671349	-0.15	0.01397	0.0237981	-0.16	0.00869	0.0165909	0.0966	0.00938	0.0525	0.67	0.172308	0.07455	Not Secreted	novel	not hub
MRPL19	MRPL19	royalblue	0.767	8.42e-75	0.39	3.625e-11	1.55665e-10	-0.057	0.7035	0.820273	-0.27	7.361e-06	2.11749e-05	-0.28	3.227e-06	1.15261e-05	0.188	2.14e-10	-0.0354	0.822	0.306439	0.0763	Not Secreted	novel	not hub
DPP10	DPP10	turquoise	0.143	0.00678	0.082	0.1808	0.231139	0.22	0.1373	0.278601	-0.074	0.2273	0.294228	-0.054	0.3786	0.464566	0.0718	0.233	0.0617	0.33	0.0876279	0.06675	Not Secreted	novel	not hub
LHCGR	LHCGR	turquoise	0.0298	0.27	0.072	0.2401	0.297091	-0.077	0.6069	0.754401	-0.1	0.1024	0.145778	-0.054	0.3786	0.464566	0.0272	0.301	-0.0255	0.766	0.0529813	0.00085	Not Secreted	known	not hub
BANK1	BANK1	black	0.537	2.4e-27	0.0073	0.9053	0.926229	0.043	0.7741	0.868438	0.092	0.133	0.184059	0.04	0.5144	0.597535	0.0094	0.926	0.075	0.867	0.0516174	0.0422	Not Secreted	known	not hub
NUP35	NUP35	black	0.697	4.74e-66	0.073	0.2336	0.289947	0.5	0.0003455	0.00288646	-0.052	0.3965	0.472996	-0.085	0.1653	0.231161	0.0458	0.289	0.255	0.00294	0.111357	0.1504	Not Secreted	novel	not hub
SCN7A	SCN7A	blue	0.586	1.34e-30	-0.37	4.049e-10	1.54704e-09	-0.61	5.317e-06	0.000102818	0.43	1.737e-13	1.3769e-12	0.4	1.019e-11	8.72443e-11	-0.47	1.88e-09	-1.57	5.27e-05	0.466588	-1.02	Not Secreted	novel	not hub
CHST10	CHST10	green	0.55	1.04e-30	-0.22	0.0002842	0.000561228	-0.14	0.3479	0.521129	0.28	3.227e-06	9.76982e-06	0.33	3.151e-08	1.58542e-07	-0.173	0.000561	-0.0756	0.537	0.286216	-0.1243	Secreted	novel	not hub
NGEF	NGEF	turquoise	0.843	2.99e-105	0.46	1.94e-15	1.30191e-14	0.49	0.0004722	0.00367025	-0.4	1.019e-11	6.59634e-11	-0.36	1.274e-09	7.97827e-09	1.25	6.99e-15	0.905	0.0028	0.466784	1.0775	Secreted	novel	Hub
SLC40A1	SLC40A1	purple	0.639	2.33e-37	-0.23	0.0001454	0.000298347	-0.2	0.1777	0.331712	0.39	3.625e-11	2.17328e-10	0.32	8.526e-08	4.0244e-07	-0.262	0.000258	-0.349	0.339	0.335987	-0.3055	Not Secreted	known	Hub
CCT7	CCT7	lightgreen	0.601	6.76e-34	0.31	2.227e-07	6.30942e-07	-0.25	0.09011	0.20858	-0.31	2.227e-07	7.95619e-07	-0.27	7.361e-06	2.47212e-05	0.112	6.58e-07	-0.109	0.226	0.328817	0.0015	Not Secreted	known	not hub
PLEKHA3	PLEKHA3	orange	0.506	1.21e-24	0.16	0.00869	0.0140036	0.33	0.02349	0.0771981	-0.072	0.2401	0.308195	-0.13	0.0334	0.0557708	0.0852	0.0146	0.14	0.0836	0.144722	0.1126	Not Secreted	novel	not hub
CCT4	CCT4	lightyellow	0.392	2.68e-15	0.25	3.481e-05	7.72086e-05	-0.058	0.6986	0.816944	-0.16	0.00869	0.0154756	-0.17	0.005265	0.01053	0.0869	0.00011	-0.0243	0.822	0.188885	0.0313	Not Secreted	known	not hub
INSIG2	INSIG2	magenta	0.649	1.73e-76	0.03	0.6249	0.68328	0.046	0.7588	0.857995	0.11	0.07221	0.105065	0.086	0.1603	0.225081	0.0226	0.685	0.0263	0.858	0.0823461	0.02445	Not Secreted	novel	not hub
CDH3	CDH3	brown	0.829	2.4e-102	0.83	2.113e-69	1.60377e-65	0.85	4.106e-14	2.49316e-11	-0.71	2.107e-42	4.56918e-39	-0.62	7.428e-30	3.04749e-27	2.77	2.41e-67	2.28	1.17e-11	0.738266	2.525	Not Secreted	novel	Hub
MSH2	MSH2	salmon	0.844	3.23e-113	0.29	1.369e-06	3.57992e-06	0.45	0.001505	0.00930587	-0.094	0.1248	0.17414	-0.096	0.1169	0.170941	0.243	2.47e-06	0.346	0.00923	0.160369	0.2945	Not Secreted	known	not hub
C2orf18	SLC35F6	green	0.592	1.46e-33	-0.045	0.4632	0.528357	-0.42	0.003292	0.0171609	-0.016	0.7943	0.834312	0.025	0.6837	0.750167	-0.0258	0.532	-0.192	0.0195	0.0368697	-0.1089	Not Secreted	novel	not hub
SLC5A6	SLC5A6	yellow	0.233	0.000321	-0.076	0.2149	0.269357	-0.0089	0.9527	0.973871	0.096	0.1169	0.164082	0.082	0.1808	0.249731	-0.0753	0.27	-0.00319	0.975	0.0792695	-0.039245	Not Secreted	novel	not hub
PDE6D	PDE6D	lightgreen	0.529	1.2e-25	0.068	0.2673	0.326647	0.064	0.6691	0.796748	-0.11	0.07221	0.105065	-0.0047	0.939	0.954595	0.0243	0.337	0.0411	0.796	0.0167435	0.0327	Not Secreted	known	not hub
AFTPH	AFTPH	black	0.606	9.52e-40	-0.018	0.7693	0.81176	0.074	0.6211	0.764539	0.058	0.3442	0.419002	0.0018	0.9766	0.982425	-0.00986	0.81	0.0266	0.775	0.00670931	0.00837	Not Secreted	novel	not hub
MALL	MALL	red	0.253	2.03e-05	0.039	0.525	0.588894	-0.086	0.5654	0.721545	0.016	0.7943	0.834312	0.076	0.2149	0.28938	0.0369	0.587	-0.0942	0.719	0.0418364	-0.02865	Not Secreted	known	not hub
SLC2A4RG	SLC2A4RG	blue	0.424	4.17e-21	-0.26	1.626e-05	3.74604e-05	0.052	0.7285	0.837521	0.38	1.237e-10	6.95984e-10	0.35	3.854e-09	2.23724e-08	-0.143	5.11e-05	0.0293	0.84	0.280555	-0.05685	Not Secreted	known	not hub
C20orf24	RAB5IF	white	0.697	9.98e-50	-0.028	0.6482	0.704848	-0.22	0.1373	0.278601	-0.17	0.005265	0.00976573	-0.14	0.02188	0.0381286	-0.0116	0.707	-0.166	0.273	0.177585	-0.0888	Not Secreted	novel	not hub
CHD6	CHD6	pink	0.673	1.39e-65	-0.012	0.845	0.876348	-0.23	0.1199	0.254415	0.11	0.07221	0.105065	0.11	0.07221	0.110221	-0.00693	0.874	-0.0979	0.262	0.143204	-0.052415	Not Secreted	novel	not hub
WISP2	CCN5	turquoise	0.16	0.0045	0.099	0.1059	0.142945	-0.37	0.01047	0.0420017	-0.14	0.02188	0.0358062	-0.12	0.04972	0.0790645	0.149	0.14	-1.01	0.0349	0.153902	-0.4305	Secreted	known	not hub
WFDC6	WFDC6	turquoise	0.856	1.64e-125	0.31	2.227e-07	6.30942e-07	0.046	0.7588	0.857995	-0.22	0.0002842	0.000645735	-0.18	0.003105	0.00646644	1.19	3.95e-07	0.0563	0.856	0.236866	0.62315	Secreted	novel	not hub
DEFB129	DEFB129	blue	0.0797	0.103	-0.09	0.1417	0.18572	-0.098	0.5122	0.677991	0.065	0.289	0.361518	0.008	0.8963	0.923431	-0.0796	0.183	-0.0358	0.691	0.0244544	-0.0577	Secreted	novel	not hub
SNPH	SNPH	darkturquoise	0.547	8.37e-25	0.06	0.3278	0.391472	0.2	0.1777	0.331712	0.055	0.3698	0.445698	-0.029	0.6365	0.709299	0.0488	0.396	0.151	0.329	0.0643242	0.0999	Not Secreted	novel	not hub
SMOX	SMOX	darkgreen	0.658	3.84e-42	0.27	7.361e-06	1.75996e-05	0.41	0.004208	0.0208205	-0.37	4.049e-10	2.12678e-09	-0.41	2.742e-12	2.56619e-11	0.301	1.65e-05	0.365	0.0183	0.416551	0.333	Not Secreted	novel	not hub
TRMT6	TRMT6	cyan	0.791	1.92e-76	0.15	0.01397	0.0217793	0.33	0.02349	0.0771981	-0.24	7.225e-05	0.000179414	-0.19	0.001782	0.00388493	0.101	0.0202	0.31	0.0696	0.269166	0.2055	Not Secreted	novel	not hub
BTBD3	BTBD3	blue	0.519	4.98e-27	-0.44	4.077e-14	2.37395e-13	-0.36	0.01294	0.0493665	0.41	2.742e-12	1.91902e-11	0.34	1.123e-08	6.06013e-08	-0.331	3.3e-13	-0.233	0.0451	0.407873	-0.282	Not Secreted	novel	not hub
NAA20	NAA20	royalblue	0.528	8.3e-22	0.1	0.1024	0.138677	-0.16	0.2827	0.455561	-0.08	0.1917	0.254193	-0.073	0.2336	0.310322	0.0437	0.141	-0.0772	0.477	0.111779	-0.01675	Not Secreted	novel	not hub
CEP250	CEP250	turquoise	0.369	4e-12	0.045	0.4632	0.528357	-0.059	0.6936	0.813478	-0.096	0.1169	0.164082	-0.027	0.6599	0.729378	0.0338	0.533	-0.0316	0.815	0.0576415	0.0011	Not Secreted	novel	not hub
NFS1	NFS1	turquoise	0.232	2.65e-08	0.19	0.001782	0.00317646	-0.2	0.1777	0.331712	-0.13	0.0334	0.0526001	-0.15	0.01397	0.0255253	0.0564	0.00433	-0.0787	0.357	0.168085	-0.01115	Not Secreted	novel	not hub
TMPRSS15	TMPRSS15	turquoise	0.0328	0.266	-0.04	0.5144	0.578586	0.38	0.008423	0.0355466	0.015	0.8069	0.844217	0.021	0.7322	0.791878	-0.039	0.581	0.254	0.0344	0.0267495	0.1075	Not Secreted	novel	not hub
CCT8	CCT8	black	0.597	1.54e-52	0.33	3.151e-08	9.77563e-08	0.15	0.3142	0.488884	-0.27	7.361e-06	2.11749e-05	-0.31	2.227e-07	9.77048e-07	0.208	1.14e-07	0.0586	0.51	0.313204	0.1333	Not Secreted	known	not hub
SYNJ1	SYNJ1	cyan	0.58	5.7e-39	-0.084	0.1703	0.21897	0.11	0.4617	0.625768	0.14	0.02188	0.0358062	0.12	0.04972	0.0790645	-0.073	0.216	0.036	0.657	0.145404	-0.0185	Not Secreted	novel	not hub
MMP11	MMP11	brown	0.79	4.74e-90	0.7	8.895e-41	1.16402e-38	0.62	3.357e-06	7.04831e-05	-0.63	4.776e-31	5.75394e-29	-0.58	1.722e-25	2.27304e-23	2.48	9.63e-39	2.46	4.19e-05	0.656554	2.47	Secreted	known	Hub
TDO2	TDO2	brown	0.767	1.9e-71	0.75	1.156e-49	6.49929e-47	0.72	1.169e-08	6.67121e-07	-0.63	4.776e-31	5.75394e-29	-0.57	1.721e-24	1.76519e-22	2.57	2.17e-46	2.28	3.81e-07	0.665999	2.425	Not Secreted	novel	Hub
CTHRC1	CTHRC1	brown	0.907	1.38e-161	0.74	1.007e-47	3.47415e-45	0.71	2.287e-08	1.17286e-06	-0.65	1.447e-33	2.85266e-31	-0.59	1.59e-26	2.90798e-24	2.16	4.86e-45	2.67	5.78e-07	0.699885	2.415	Secreted	known	Hub
B3GALT5	B3GALT5	turquoise	0.0824	0.0836	-0.026	0.6718	0.725624	0.047	0.7537	0.854647	0.027	0.6599	0.719167	-0.067	0.2744	0.355227	-0.0289	0.729	0.015	0.862	0.043718	-0.00695	Secreted	novel	not hub
PWP2	PWP2	lightcyan	0.617	9.7e-37	-0.18	0.003105	0.00534216	0.027	0.857	0.919902	0.022	0.72	0.771048	0.017	0.7818	0.831947	-0.0715	0.00519	0.0181	0.923	0.0346139	-0.0267	Not Secreted	novel	not hub
SUMO3	SUMO3	red	0.59	5.44e-36	-0.32	8.526e-08	2.52585e-07	-0.36	0.01294	0.0493665	0.33	3.151e-08	1.27962e-07	0.31	2.227e-07	9.77048e-07	-0.155	3.91e-07	-0.252	0.0478	0.367235	-0.2035	Not Secreted	novel	not hub
RSPH1	RSPH1	turquoise	0.914	8.37e-170	0.41	2.742e-12	1.32771e-11	0.25	0.09011	0.20858	-0.32	8.526e-08	3.25515e-07	-0.28	3.227e-06	1.15261e-05	1.76	7.41e-12	1.22	0.207	0.369658	1.49	Not Secreted	known	not hub
BCL2L13	BCL2L13	blue	0.464	8.96e-21	-0.47	3.921e-16	2.80891e-15	-0.53	0.0001274	0.00131025	0.37	4.049e-10	2.12678e-09	0.37	4.049e-10	2.73537e-09	-0.381	2.64e-15	-0.185	0.00219	0.418385	-0.283	Not Secreted	novel	not hub
TXNRD2	TXNRD2	blue	0.49	4.35e-22	-0.47	3.921e-16	2.80891e-15	-0.32	0.02833	0.0882515	0.33	3.151e-08	1.27962e-07	0.34	1.123e-08	6.06013e-08	-0.382	1.99e-15	-0.177	0.0872	0.379365	-0.2795	Not Secreted	known	not hub
PI4KA	PI4KA	green	0.339	3.99e-09	-0.17	0.005265	0.00875769	-0.43	0.002556	0.0140784	0.14	0.02188	0.0358062	0.15	0.01397	0.0255253	-0.0797	0.00863	-0.302	0.0118	0.199077	-0.19085	Not Secreted	known	not hub
RAB36	RAB36	turquoise	0.965	8.65e-273	0.41	2.742e-12	1.32771e-11	0.3	0.04048	0.115657	-0.35	3.854e-09	1.7723e-08	-0.3	5.616e-07	2.29292e-06	0.909	1.02e-11	0.748	0.101	0.398262	0.8285	Secreted	novel	not hub
SCG5	SCG5	brown	0.831	3.14e-108	0.78	4.406e-56	5.57359e-53	0.79	4.065e-11	6.49544e-09	-0.67	2.784e-36	1.24297e-33	-0.63	4.776e-31	3.15216e-28	2.66	1.33e-53	2.13	1.56e-09	0.719801	2.395	Secreted	known	Hub
CTPS2	CTPS2	midnightblue	0.394	1.43e-16	-0.35	3.854e-09	1.31528e-08	-0.028	0.8518	0.916849	0.14	0.02188	0.0358062	0.17	0.005265	0.01053	-0.196	2.47e-08	-0.00948	0.923	0.191807	-0.10274	Not Secreted	novel	not hub
RNF185	RNF185	blue	0.507	1.96e-21	-0.42	7.061e-13	3.6126e-12	-0.46	0.001141	0.0074209	0.31	2.227e-07	7.95619e-07	0.3	5.616e-07	2.29292e-06	-0.312	2.77e-12	-0.222	0.00799	0.370225	-0.267	Not Secreted	known	not hub
YWHAH	YWHAH	red	0.568	7.06e-32	-0.23	0.0001454	0.000298347	-0.26	0.07757	0.186996	0.19	0.001782	0.00358336	0.23	0.0001454	0.000384726	-0.109	0.00038	-0.158	0.19	0.258846	-0.1335	Not Secreted	known	not hub
RBFOX2	RBFOX2	green	0.274	1.65e-06	-0.028	0.6482	0.704848	0.15	0.3142	0.488884	0.012	0.845	0.876228	0.067	0.2744	0.355227	-0.0187	0.702	0.119	0.488	0.0353531	0.05015	Not Secreted	novel	not hub
MFNG	MFNG	blue	0.711	8.88e-54	-0.45	9.118e-15	5.71003e-14	-0.56	4.26e-05	0.000534878	0.51	3.776e-19	6.03365e-18	0.4	1.019e-11	8.72443e-11	-0.407	7e-14	-0.605	0.000416	0.50972	-0.506	Secreted	novel	not hub
MAFF	MAFF	midnightblue	0.93	8.58e-200	-0.59	1.59e-26	3.26165e-25	0.0083	0.9558	0.975529	0.28	3.227e-06	9.76982e-06	0.29	1.369e-06	5.21099e-06	-1.51	3.31e-25	0.0196	0.975	0.349718	-0.7452	Not Secreted	known	not hub
GTPBP1	GTPBP1	yellow	0.559	7.52e-32	-0.46	1.94e-15	1.30191e-14	-0.026	0.8623	0.922851	0.27	7.361e-06	2.11749e-05	0.22	0.0002842	0.000710032	-0.289	9.96e-15	-0.013	0.925	0.28262	-0.151	Not Secreted	novel	not hub
SMCR7L	MIEF1	blue	0.162	0.00927	-0.031	0.6134	0.672256	-0.079	0.5976	0.746877	0.15	0.01397	0.0237981	0.073	0.2336	0.310322	-0.0136	0.676	-0.0372	0.75	0.0894455	-0.0254	Not Secreted	novel	not hub
ACO2	ACO2	green	0.687	7.23e-49	-0.16	0.00869	0.0140036	-0.18	0.226	0.391139	0.019	0.7569	0.802805	0.097	0.1131	0.166073	-0.0485	0.0147	-0.079	0.418	0.0569162	-0.06375	Not Secreted	known	not hub
TYW3	TYW3	salmon	0.573	2.29e-48	0.11	0.07221	0.0994148	-0.23	0.1199	0.254415	0.016	0.7943	0.834312	0.01	0.8706	0.903144	0.102	0.103	-0.129	0.251	0.0235118	-0.0135	Not Secreted	novel	not hub
PNRC2	PNRC2	magenta	0.701	2.71e-89	-0.16	0.00869	0.0140036	-0.096	0.5209	0.685739	0.24	7.225e-05	0.000179414	0.22	0.0002842	0.000710032	-0.114	0.0128	-0.0457	0.691	0.222827	-0.07985	Not Secreted	novel	not hub
FAAH	FAAH	blue	0.415	6.45e-18	-0.52	5.743e-20	6.02063e-19	-0.39	0.00673	0.0299418	0.39	3.625e-11	2.17328e-10	0.37	4.049e-10	2.73537e-09	-0.496	2.88e-19	-0.213	0.0289	0.405094	-0.3545	Not Secreted	novel	not hub
COL10A1	COL10A1	brown	0.734	2.5e-61	0.66	6.738e-35	3.85973e-33	0.67	2.593e-07	8.46489e-06	-0.61	1.048e-28	7.2312e-27	-0.57	1.721e-24	1.76519e-22	1.82	8.98e-33	2.92	4.28e-06	0.638989	2.37	Secreted	novel	Hub
KTI12	KTI12	tan	0.403	7.37e-18	0.22	0.0002842	0.000561228	0.29	0.04801	0.131527	-0.22	0.0002842	0.000645735	-0.26	1.626e-05	5.10923e-05	0.118	0.000492	0.165	0.13	0.27037	0.1415	Not Secreted	novel	not hub
TMEM59	TMEM59	turquoise	0.617	7.22e-39	0.51	3.776e-19	3.62095e-18	0.33	0.02349	0.0771981	-0.4	1.019e-11	6.59634e-11	-0.4	1.019e-11	8.72443e-11	0.232	3.05e-18	0.2	0.0754	0.444361	0.216	Not Secreted	novel	not hub
S100A7	S100A7	turquoise	0.132	0.0171	-0.03	0.6249	0.68328	0.28	0.05662	0.148727	-0.027	0.6599	0.719167	-0.062	0.3119	0.395212	-0.0297	0.688	0.254	0.136	0.0595296	0.11215	Secreted	known	not hub
LCE1A	LCE1A	tan	0.762	3.58e-91	-0.013	0.8322	0.866447	0.092	0.5385	0.699985	0.0028	0.9636	0.973152	-0.081	0.1862	0.255955	-0.0133	0.867	0.0357	0.712	0.0102604	0.0112	Not Secreted	novel	not hub
SPRR1A	SPRR1A	brown	0.72	1.58e-74	0.74	1.007e-47	3.47415e-45	0.43	0.002556	0.0140784	-0.66	6.738e-35	2.13089e-32	-0.62	7.428e-30	3.04749e-27	3.56	1.2e-44	1.09	0.0113	0.642431	2.325	Not Secreted	novel	Hub
OCLM	OCLM	yellow	0.106	0.0203	-0.0096	0.8757	0.90233	-0.12	0.4217	0.591081	-0.049	0.4244	0.501081	-0.051	0.4057	0.49217	-0.00706	0.903	-0.0489	0.604	0.0616503	-0.02798	Not Secreted	novel	not hub
LCK	LCK	darkgrey	0.931	3.72e-187	-0.069	0.2603	0.319379	0.63	2.086e-06	4.70512e-05	0.13	0.0334	0.0526001	0.089	0.1462	0.207626	-0.0938	0.319	1.28	3.27e-05	0.174951	0.5931	Not Secreted	known	not hub
ADC	GADL1	turquoise	0.415	2.57e-18	0.2	0.0009942	0.00183177	0.77	2.504e-10	2.71505e-08	-0.24	7.225e-05	0.000179414	-0.18	0.003105	0.00646644	0.175	0.00162	0.735	1.75e-08	0.281815	0.455	Not Secreted	novel	not hub
PSEN2	PSEN2	blue	0.426	4.28e-20	-0.44	4.077e-14	2.37395e-13	-0.29	0.04801	0.131527	0.38	1.237e-10	6.95984e-10	0.37	4.049e-10	2.73537e-09	-0.222	4.51e-13	-0.134	0.143	0.383825	-0.178	Not Secreted	known	not hub
YTHDF2	YTHDF2	black	0.71	4.64e-51	0.17	0.005265	0.00875769	0.28	0.05662	0.148727	-0.25	3.481e-05	9.06996e-05	-0.24	7.225e-05	0.000201387	0.0633	0.00966	0.205	0.142	0.285316	0.13415	Not Secreted	novel	not hub
RGS8	RGS8	midnightblue	0.149	0.00179	-0.0044	0.9428	0.955005	0.12	0.4217	0.591081	0.03	0.6249	0.688838	0.032	0.602	0.678423	-0.00379	0.955	0.0455	0.606	0.0457813	0.020855	Not Secreted	novel	not hub
OSCP1	OSCP1	turquoise	0.951	2e-237	0.28	3.227e-06	8.07282e-06	0.059	0.6936	0.813478	-0.24	7.225e-05	0.000179414	-0.21	0.0005393	0.00128983	0.51	6.54e-06	0.134	0.813	0.251892	0.322	Not Secreted	novel	not hub
MEAF6	MEAF6	turquoise	0.346	7.42e-10	0.052	0.3965	0.462599	0.17	0.2533	0.422259	-0.024	0.6957	0.750638	0.059	0.336	0.420832	0.023	0.464	0.0708	0.434	0.0567255	0.0469	Not Secreted	novel	not hub
NBPF3	NBPF3	pink	0.342	9.7e-08	0.15	0.01397	0.0217793	-0.21	0.1565	0.304339	-0.023	0.7078	0.760612	0.012	0.845	0.881709	0.112	0.0206	-0.294	0.286	0.0295659	-0.091	Not Secreted	novel	not hub
PLA2G5	PLA2G5	blue	0.192	0.0026	0.1	0.1024	0.138677	-0.049	0.7436	0.847563	-0.064	0.2965	0.369469	-0.12	0.04972	0.0790645	0.0963	0.131	-0.0538	0.845	0.0939199	0.02125	Secreted	novel	not hub
UBIAD1	UBIAD1	lightcyan	0.61	5.43e-32	-0.15	0.01397	0.0217793	0.053	0.7235	0.833477	-0.016	0.7943	0.834312	-0.011	0.8577	0.891651	-0.0858	0.0196	0.0358	0.832	0.024257	-0.025	Not Secreted	novel	not hub
CYP2J2	CYP2J2	turquoise	0.924	6.2e-192	0.42	7.061e-13	3.6126e-12	0.25	0.09011	0.20858	-0.3	5.616e-07	1.89362e-06	-0.29	1.369e-06	5.21099e-06	0.99	3.51e-12	0.702	0.195	0.3687	0.846	Secreted	novel	not hub
GBP4	GBP4	blue	0.726	1.44e-74	-0.64	2.774e-32	1.09946e-30	-0.28	0.05662	0.148727	0.59	1.59e-26	7.59e-25	0.48	7.514e-17	1.52694e-15	-1.27	8.89e-31	-0.729	0.145	0.545734	-0.9995	Not Secreted	novel	not hub
MDM4	MDM4	pink	0.389	2.28e-10	-0.079	0.1973	0.249751	0.0021	0.9888	0.994368	-0.079	0.1973	0.260436	-0.027	0.6599	0.729378	-0.0594	0.249	0.00139	0.994	0.0519974	-0.029005	Not Secreted	novel	not hub
GPR161	GPR161	darkturquoise	0.478	6.96e-18	0.084	0.1703	0.21897	0.14	0.3479	0.521129	-0.072	0.2401	0.308195	-0.16	0.00869	0.0165909	0.0581	0.219	0.0772	0.535	0.128372	0.06765	Not Secreted	novel	not hub
NAV1	NAV1	black	0.076	0.33	0.087	0.1555	0.201941	-0.063	0.674	0.800448	-0.0028	0.9636	0.973152	-0.085	0.1653	0.231161	0.0592	0.204	-0.0576	0.798	0.0101164	0.0008	Not Secreted	novel	not hub
MMP10	MMP10	brown	0.63	6.12e-39	0.56	1.593e-23	2.34774e-22	0.49	0.0004722	0.00367025	-0.59	1.59e-26	7.59e-25	-0.55	1.369e-22	8.623e-21	3.01	3.95e-22	1.61	0.00288	0.571008	2.31	Secreted	known	not hub
HMGCS2	HMGCS2	blue	0.58	1.1e-31	-0.56	1.593e-23	2.34774e-22	-0.45	0.001505	0.00930587	0.53	8.199e-21	1.63764e-19	0.42	7.061e-13	7.29156e-12	-2.19	6.42e-23	-0.207	0.0109	0.501751	-1.1985	Not Secreted	known	not hub
MAN1C1	MAN1C1	darkturquoise	0.52	9.75e-22	-0.18	0.003105	0.00534216	0.54	8.946e-05	0.000972085	0.1	0.1024	0.145778	0.16	0.00869	0.0165909	-0.174	0.0044	0.592	0.00078	0.190923	0.209	Not Secreted	novel	not hub
COL14A1	COL14A1	brown	0.93	2.18e-189	0.74	1.007e-47	3.47415e-45	0.82	1.778e-12	5.39801e-10	-0.64	2.774e-32	4.43256e-30	-0.54	1.096e-21	5.67825e-20	1.84	1.2e-44	2.74	2.49e-10	0.69304	2.29	Secreted	known	Hub
HEATR1	HEATR1	turquoise	0.275	1.98e-08	0.59	1.59e-26	3.26165e-25	0.025	0.8675	0.925415	-0.55	1.369e-22	3.61416e-21	-0.55	1.369e-22	8.623e-21	0.303	2.98e-25	0.00953	0.93	0.380056	0.156265	Not Secreted	novel	not hub
EBNA1BP2	EBNA1BP2	turquoise	0.516	3.11e-27	0.22	0.0002842	0.000561228	0.14	0.3479	0.521129	-0.22	0.0002842	0.000645735	-0.24	7.225e-05	0.000201387	0.0825	0.000699	0.0571	0.533	0.246827	0.0698	Not Secreted	known	not hub
YY1AP1	YY1AP1	yellow	0.597	2.17e-33	-0.37	4.049e-10	1.54704e-09	-0.26	0.07757	0.186996	0.26	1.626e-05	4.43295e-05	0.16	0.00869	0.0165909	-0.121	2.45e-09	-0.164	0.193	0.267634	-0.1425	Not Secreted	novel	not hub
NES	NES	blue	0.758	2.09e-66	-0.41	2.742e-12	1.32771e-11	-0.62	3.357e-06	7.04831e-05	0.36	1.274e-09	6.25059e-09	0.28	3.227e-06	1.15261e-05	-0.514	9.74e-12	-0.955	3.78e-05	0.416224	-0.7345	Not Secreted	known	not hub
FAM189B	FAM189B	green	0.457	6.97e-22	0.14	0.02188	0.0330552	-0.29	0.04801	0.131527	-0.11	0.07221	0.105065	-0.12	0.04972	0.0790645	0.0592	0.0329	-0.13	0.146	0.164856	-0.0354	Not Secreted	known	not hub
SLN	SLN	brown	0.752	4.5e-78	0.63	4.776e-31	1.65903e-29	0.44	0.001969	0.0114695	-0.53	8.199e-21	1.63764e-19	-0.44	4.077e-14	5.12325e-13	2.96	5.08e-30	1.62	0.00896	0.543592	2.29	Not Secreted	novel	not hub
AGMAT	AGMAT	grey60	0.537	2.09e-32	0.26	1.626e-05	3.74604e-05	0.003	0.984	0.991511	-0.15	0.01397	0.0237981	-0.24	7.225e-05	0.000201387	0.546	4.85e-05	0.0015	0.992	0.197043	0.27375	Not Secreted	novel	not hub
R3HDM2	R3HDM2	blue	0.5	2.24e-24	-0.44	4.077e-14	2.37395e-13	-0.21	0.1565	0.304339	0.41	2.742e-12	1.91902e-11	0.43	1.737e-13	1.99755e-12	-0.145	1.13e-12	-0.175	0.292	0.406441	-0.16	Not Secreted	novel	not hub
OVGP1	OVGP1	black	0.284	8.59e-06	0.18	0.003105	0.00534216	0.12	0.4217	0.591081	-0.25	3.481e-05	9.06996e-05	-0.17	0.005265	0.01053	0.125	0.00647	0.104	0.59	0.199301	0.1145	Secreted	novel	not hub
FCER1A	FCER1A	orange	0.523	1.45e-21	0.3	5.616e-07	1.53384e-06	0.53	0.0001274	0.00131025	-0.093	0.1289	0.17912	-0.013	0.8322	0.871167	0.536	1.2e-06	1.43	0.00107	0.0434795	0.983	Not Secreted	known	not hub
LRRC8C	LRRC8C	cyan	0.448	3.73e-16	0.045	0.4632	0.528357	0.26	0.07757	0.186996	-0.082	0.1808	0.241385	-0.026	0.6718	0.739891	0.041	0.531	0.239	0.177	0.0672878	0.14	Not Secreted	novel	not hub
HIPK1	HIPK1	turquoise	0.322	3.94e-07	-0.21	0.0005393	0.00102885	0.2	0.1777	0.331712	0.068	0.2673	0.338247	0.084	0.1703	0.237148	-0.222	0.000756	0.171	0.326	0.115626	-0.0255	Not Secreted	novel	not hub
VANGL1	VANGL1	turquoise	0.625	1.67e-35	0.48	7.514e-17	5.8344e-16	0.37	0.01047	0.0420017	-0.39	3.625e-11	2.17328e-10	-0.32	8.526e-08	4.0244e-07	0.449	4.27e-16	0.36	0.0361	0.41485	0.4045	Not Secreted	known	not hub
KDM5B	KDM5B	violet	0.557	3.51e-34	0.32	8.526e-08	2.52585e-07	0.44	0.001969	0.0114695	-0.36	1.274e-09	6.25059e-09	-0.42	7.061e-13	7.29156e-12	0.131	4.18e-07	0.177	0.0131	0.417291	0.154	Not Secreted	novel	not hub
FCRL3	FCRL3	darkgrey	0.503	3.21e-21	0.098	0.1094	0.147159	0.35	0.01588	0.0576006	0.037	0.5464	0.617002	-0.053	0.3875	0.474107	0.149	0.146	0.373	0.0543	0.0764127	0.261	Not Secreted	known	not hub
SCRG1	SCRG1	brown	0.841	2.79e-109	0.69	3.225e-39	3.2637e-37	0.52	0.0001795	0.00173114	-0.62	7.428e-30	6.87543e-28	-0.56	1.593e-23	1.27946e-21	2.68	1.97e-37	1.86	0.00108	0.640967	2.27	Secreted	novel	Hub
PI4KB	PI4KB	green	0.346	5.49e-12	-0.27	7.361e-06	1.75996e-05	-0.081	0.5883	0.740067	0.18	0.003105	0.00597918	0.16	0.00869	0.0165909	-0.11	1.5e-05	-0.0403	0.745	0.196139	-0.07515	Not Secreted	novel	not hub
UBAP2L	UBAP2L	yellow	0.302	5.4e-08	-0.21	0.0005393	0.00102885	-0.26	0.07757	0.186996	0.13	0.0334	0.0526001	0.13	0.0334	0.0557708	-0.228	0.000808	-0.157	0.19	0.174283	-0.1925	Not Secreted	novel	not hub
DTL	DTL	saddlebrown	0.427	1.71e-13	0.068	0.2673	0.326647	0.38	0.008423	0.0355466	-0.02	0.7445	0.792532	0.011	0.8577	0.891651	0.116	0.327	0.487	0.0342	0.0270791	0.3015	Not Secreted	novel	not hub
TTC13	TTC13	pink	0.562	7.87e-29	0.075	0.221	0.276045	-0.058	0.6986	0.816944	0.013	0.8322	0.864964	-0.0097	0.8744	0.906281	0.0437	0.278	-0.0324	0.818	0.0203218	0.00565	Not Secreted	novel	not hub
LRRC38	LRRC38	yellow	0.292	8.12e-07	-0.11	0.07221	0.0994148	0.17	0.2533	0.422259	0.029	0.6365	0.698934	-0.037	0.5464	0.627362	-0.119	0.113	0.129	0.418	0.055496	0.005	Not Secreted	novel	not hub
UFC1	UFC1	turquoise	0.846	3.51e-115	0.52	5.743e-20	6.02063e-19	0.079	0.5976	0.746877	-0.46	1.94e-15	1.9952e-14	-0.39	3.625e-11	2.86303e-10	0.495	4.1e-19	0.0825	0.744	0.432015	0.28875	Not Secreted	novel	not hub
DIO2	DIO2	brown	0.894	2.07e-143	0.79	1.884e-58	3.17768e-55	0.67	2.593e-07	8.46489e-06	-0.62	7.428e-30	6.87543e-28	-0.55	1.369e-22	8.623e-21	2.76	1.23e-56	1.77	5.72e-06	0.675731	2.265	Not Secreted	known	Hub
B4GALT3	B4GALT3	lightcyan	0.601	2.54e-33	-0.21	0.0005393	0.00102885	0.14	0.3479	0.521129	0.028	0.6482	0.709421	-0.03	0.6249	0.698886	-0.118	0.00105	0.081	0.539	0.0523383	-0.0185	Not Secreted	novel	not hub
FAM20B	FAM20B	magenta	0.621	4.64e-46	-0.43	1.737e-13	9.50871e-13	-0.43	0.002556	0.0140784	0.47	3.921e-16	4.46183e-15	0.41	2.742e-12	2.56619e-11	-0.257	9.63e-13	-0.176	0.0157	0.470446	-0.2165	Not Secreted	known	Hub
FGR	FGR	red	0.735	1.06e-66	-0.43	1.737e-13	9.50871e-13	-0.46	0.001141	0.0074209	0.28	3.227e-06	9.76982e-06	0.27	7.361e-06	2.47212e-05	-0.49	8.67e-13	-0.639	0.0064	0.36755	-0.5645	Not Secreted	known	not hub
DNAJC11	DNAJC11	darkred	0.721	4.06e-54	-0.26	1.626e-05	3.74604e-05	-0.38	0.008423	0.0355466	0.15	0.01397	0.0237981	0.14	0.02188	0.0381286	-0.078	6.25e-05	-0.157	0.0399	0.218323	-0.1175	Not Secreted	novel	not hub
AKR7A3	AKR7A3	turquoise	0.518	5.76e-25	0.15	0.01397	0.0217793	0.12	0.4217	0.591081	-0.19	0.001782	0.00358336	-0.16	0.00869	0.0165909	0.0814	0.0186	0.0685	0.59	0.191837	0.07495	Not Secreted	novel	not hub
CYP4Z1	CYP4Z1	pink	0.513	3.88e-26	-0.18	0.003105	0.00534216	-0.4	0.00534	0.0251041	0.21	0.0005393	0.00117539	0.16	0.00869	0.0165909	-0.299	0.00509	-0.663	0.0226	0.243761	-0.481	Not Secreted	novel	not hub
PPP2R3A	PPP2R3A	darkorange	0.371	1.69e-12	0.084	0.1703	0.21897	0.13	0.3838	0.555024	-0.0074	0.904	0.924961	0.021	0.7322	0.791878	0.0618	0.217	0.0882	0.547	0.0205344	0.075	Not Secreted	novel	not hub
TSEN15	TSEN15	magenta	0.656	4.44e-50	-0.071	0.2467	0.304414	-0.43	0.002556	0.0140784	0.16	0.00869	0.0154756	0.19	0.001782	0.00388493	-0.0404	0.303	-0.276	0.0132	0.234886	-0.1582	Not Secreted	novel	not hub
BPNT1	BPNT1	red	0.2	0.000213	-0.25	3.481e-05	7.72086e-05	-0.043	0.7741	0.868438	0.23	0.0001454	0.00034644	0.18	0.003105	0.00646644	-0.327	5.28e-05	-0.035	0.869	0.184083	-0.181	Not Secreted	novel	not hub
C1orf9	SUCO	pink	0.675	4.23e-69	-0.0015	0.9805	0.984977	0.11	0.4617	0.625768	0.048	0.4339	0.510589	0.0085	0.8898	0.91823	-0.000992	0.985	0.0518	0.639	0.0253326	0.025404	Not Secreted	known	not hub
ICMT	ICMT	turquoise	0.134	0.00494	0.043	0.4833	0.547949	-0.17	0.2533	0.422259	0.0086	0.8886	0.91339	-0.047	0.4435	0.529146	0.0765	0.549	-0.0984	0.422	0.0259054	-0.01095	Not Secreted	novel	not hub
S100A3	S100A3	blue	0.604	1.61e-48	-0.56	1.593e-23	2.34774e-22	0.037	0.805	0.887236	0.52	5.743e-20	1.0317e-18	0.4	1.019e-11	8.72443e-11	-1.23	1.64e-22	0.0511	0.886	0.424233	-0.58945	Not Secreted	known	not hub
CROCC	CROCC	turquoise	0.311	1.16e-06	-0.16	0.00869	0.0140036	0.27	0.06644	0.166649	0.17	0.005265	0.00976573	0.13	0.0334	0.0557708	-0.174	0.0143	0.14	0.168	0.186556	-0.017	Not Secreted	known	not hub
SYT2	SYT2	tan	0.523	1.47e-25	-0.38	1.237e-10	5.02614e-10	-0.15	0.3142	0.488884	0.25	3.481e-05	9.06996e-05	0.25	3.481e-05	0.000103106	-0.301	5.96e-10	-0.0665	0.5	0.292277	-0.18375	Not Secreted	known	Hub
RPS6KC1	RPS6KC1	lightyellow	0.591	7.46e-37	0.14	0.02188	0.0330552	-0.082	0.5837	0.7366	-0.026	0.6718	0.729622	-0.0072	0.9066	0.930569	0.0551	0.0375	-0.0338	0.745	0.0212708	0.01065	Not Secreted	novel	not hub
RBM8A	RBM8A	cyan	0.64	5.66e-49	0.15	0.01397	0.0217793	-0.19	0.2008	0.36077	-0.27	7.361e-06	2.11749e-05	-0.26	1.626e-05	5.10923e-05	0.0628	0.0203	-0.0972	0.375	0.266761	-0.0172	Not Secreted	novel	not hub
ZMYM4	ZMYM4	salmon	0.682	2.7e-67	0.31	2.227e-07	6.30942e-07	0.36	0.01294	0.0493665	-0.13	0.0334	0.0526001	-0.15	0.01397	0.0255253	0.174	1.03e-06	0.192	0.0502	0.212649	0.183	Not Secreted	novel	not hub
TMEM69	TMEM69	saddlebrown	0.649	4.49e-44	0.58	1.722e-25	3.1119e-24	0.057	0.7035	0.820273	-0.51	3.776e-19	6.03365e-18	-0.5	2.336e-18	6.32094e-17	0.306	5.15e-24	0.0259	0.824	0.462892	0.16595	Not Secreted	novel	not hub
ELF3	ELF3	turquoise	0.539	9.88e-24	-0.2	0.0009942	0.00183177	0.28	0.05662	0.148727	0.0037	0.9519	0.963901	0.048	0.4339	0.51953	-0.422	0.00161	0.612	0.136	0.0134623	0.095	Not Secreted	known	not hub
ITGB1	ITGB1	orange	0.543	1.8e-33	0.11	0.07221	0.0994148	-0.02	0.8938	0.940842	-0.079	0.1973	0.260436	-0.079	0.1973	0.268708	0.0834	0.117	-0.0141	0.942	0.0940232	0.03465	Not Secreted	known	not hub
YME1L1	YME1L1	orange	0.667	1.41e-55	0.28	3.227e-06	8.07282e-06	0.31	0.03396	0.101359	-0.16	0.00869	0.0154756	-0.18	0.003105	0.00646644	0.172	8.67e-06	0.137	0.106	0.239598	0.1545	Not Secreted	novel	not hub
A1CF	A1CF	black	0.179	0.00422	-0.18	0.003105	0.00534216	0.12	0.4217	0.591081	0.15	0.01397	0.0237981	0.17	0.005265	0.01053	-0.409	0.00483	0.0521	0.598	0.161276	-0.17845	Not Secreted	known	not hub
GPAM	GPAM	magenta	0.407	5.99e-17	0.18	0.003105	0.00534216	-0.33	0.02349	0.0771981	-0.061	0.3198	0.393688	-0.074	0.2273	0.303413	0.205	0.00453	-0.165	0.0778	0.110237	0.02	Not Secreted	novel	not hub
GREM1	GREM1	brown	0.809	1.04e-92	0.67	2.784e-36	1.96563e-34	0.59	1.274e-05	0.000205083	-0.65	1.447e-33	2.85266e-31	-0.56	1.593e-23	1.27946e-21	2.98	2.05e-34	1.38	0.000118	0.650663	2.18	Secreted	known	Hub
SLC16A12	SLC16A12	blue	0.562	3.43e-28	-0.38	1.237e-10	5.02614e-10	-0.6	8.292e-06	0.000144019	0.44	4.077e-14	3.4867e-13	0.35	3.854e-09	2.23724e-08	-0.79	4.76e-10	-0.848	0.000107	0.446925	-0.819	Not Secreted	novel	not hub
FAM178A	SLF2	pink	0.624	2.73e-44	0.31	2.227e-07	6.30942e-07	-0.14	0.3479	0.521129	-0.069	0.2603	0.330796	-0.031	0.6134	0.688663	0.251	6e-07	-0.0919	0.543	0.0757607	0.07955	Not Secreted	novel	not hub
FBXW4	FBXW4	blue	0.779	2.97e-80	-0.67	2.784e-36	1.96563e-34	-0.6	8.292e-06	0.000144019	0.49	1.363e-17	1.83751e-16	0.51	3.776e-19	1.16741e-17	-0.481	3.52e-34	-0.393	0.00013	0.583082	-0.437	Not Secreted	novel	not hub
C1orf106	INAVA	turquoise	0.741	3.59e-65	0.4	1.019e-11	4.65076e-11	0.36	0.01294	0.0493665	-0.38	1.237e-10	6.95984e-10	-0.36	1.274e-09	7.97827e-09	0.58	3.5e-11	0.253	0.0493	0.425964	0.4165	Not Secreted	novel	not hub
DDIT4	DDIT4	turquoise	0.151	0.00174	0.045	0.4632	0.528357	-0.15	0.3142	0.488884	-0.21	0.0005393	0.00117539	-0.24	7.225e-05	0.000201387	0.0844	0.53	-0.275	0.482	0.154994	-0.0953	Not Secreted	novel	not hub
MGMT	MGMT	turquoise	0.359	4.89e-11	0.098	0.1094	0.147159	0.1	0.5036	0.671349	-0.18	0.003105	0.00597918	-0.12	0.04972	0.0790645	0.0749	0.146	0.0828	0.661	0.149391	0.07885	Not Secreted	known	not hub
FAM13C	FAM13C	purple	0.539	9.52e-32	0.45	9.118e-15	5.71003e-14	0.13	0.3838	0.555024	-0.21	0.0005393	0.00117539	-0.23	0.0001454	0.000384726	0.717	5.58e-14	0.134	0.545	0.277522	0.4255	Not Secreted	novel	not hub
PIP4K2A	PIP4K2A	blue	0.266	6.98e-07	-0.25	3.481e-05	7.72086e-05	-0.093	0.5341	0.696114	0.27	7.361e-06	2.11749e-05	0.16	0.00869	0.0165909	-0.157	7.65e-05	-0.0828	0.694	0.204666	-0.1199	Not Secreted	known	not hub
FAM45A	DENND10	magenta	0.43	1.59e-17	-0.19	0.001782	0.00317646	-0.21	0.1565	0.304339	0.16	0.00869	0.0154756	0.14	0.02188	0.0381286	-0.0878	0.00438	-0.105	0.316	0.193065	-0.0964	Not Secreted	novel	not hub
ECHS1	ECHS1	turquoise	0.36	2.6e-12	0.37	4.049e-10	1.54704e-09	0.087	0.5609	0.718156	-0.33	3.151e-08	1.27962e-07	-0.3	5.616e-07	2.29292e-06	0.143	2.28e-09	0.0465	0.722	0.295907	0.09475	Not Secreted	novel	not hub
DNAJC9	DNAJC9	darkorange	0.613	5.77e-44	0.55	1.369e-22	1.86047e-21	0.35	0.01588	0.0576006	-0.37	4.049e-10	2.12678e-09	-0.33	3.151e-08	1.58542e-07	0.216	1.59e-20	0.162	0.0586	0.417251	0.189	Not Secreted	novel	not hub
DUX4	DUX4	tan	0.612	2.92e-32	-0.22	0.0002842	0.000561228	0.22	0.1373	0.278601	0.14	0.02188	0.0358062	0.065	0.289	0.37087	-0.245	0.000413	0.175	0.269	0.139339	-0.035	Not Secreted	novel	not hub
OSBPL1A	OSBPL1A	magenta	0.664	9.69e-42	-0.37	4.049e-10	1.54704e-09	-0.62	3.357e-06	7.04831e-05	0.42	7.061e-13	5.23881e-12	0.4	1.019e-11	8.72443e-11	-0.206	2.96e-09	-0.551	5.72e-05	0.475784	-0.3785	Not Secreted	novel	Hub
MYPN	MYPN	turquoise	0.263	1.02e-07	0.24	7.225e-05	0.000154147	0.25	0.09011	0.20858	-0.26	1.626e-05	4.43295e-05	-0.19	0.001782	0.00388493	0.206	0.000156	0.0932	0.221	0.235388	0.1496	Not Secreted	novel	not hub
DDX50	DDX50	salmon	0.301	6.09e-07	-0.035	0.5684	0.630264	0.6	8.292e-06	0.000144019	0.12	0.04972	0.0752417	0.11	0.07221	0.110221	-0.0345	0.631	0.209	0.000341	0.167391	0.08725	Not Secreted	novel	not hub
ALOX5	ALOX5	red	0.805	1.49e-84	-0.32	8.526e-08	2.52585e-07	-0.3	0.04048	0.115657	0.31	2.227e-07	7.95619e-07	0.34	1.123e-08	6.06013e-08	-0.38	3.12e-07	-0.36	0.115	0.376116	-0.37	Not Secreted	known	not hub
DUSP13	DUSP13	turquoise	0.196	0.000125	-0.12	0.04972	0.0706033	0.18	0.226	0.391139	-0.033	0.5907	0.657585	-0.034	0.5795	0.658001	-0.24	0.0777	0.125	0.396	0.055957	-0.0575	Not Secreted	novel	not hub
O3FAR1	FFAR4	red	0.604	6.02e-38	-0.32	8.526e-08	2.52585e-07	-0.2	0.1777	0.331712	0.37	4.049e-10	2.12678e-09	0.38	1.237e-10	9.04076e-10	-0.572	3e-07	-0.22	0.334	0.369138	-0.396	Not Secreted	novel	not hub
CHPT1	CHPT1	blue	0.729	8.43e-66	-0.73	7.176e-46	2.05531e-43	-0.79	4.065e-11	6.49544e-09	0.65	1.447e-33	2.85266e-31	0.56	1.593e-23	1.27946e-21	-0.636	2.48e-43	-1.02	1.91e-09	0.665368	-0.828	Not Secreted	known	Hub
FAM53B	FAM53B	darkred	0.273	4.14e-08	-0.15	0.01397	0.0217793	-0.023	0.878	0.931379	0.031	0.6134	0.678378	0.025	0.6837	0.750167	-0.103	0.0248	-0.0137	0.933	0.0457238	-0.05835	Not Secreted	novel	not hub
NEBL	NEBL	blue	0.76	3.09e-70	-0.66	6.738e-35	3.85973e-33	-0.75	1.297e-09	9.99414e-08	0.59	1.59e-26	7.59e-25	0.52	5.743e-20	2.06585e-18	-0.992	6.34e-34	-1.33	6.04e-08	0.629701	-1.161	Not Secreted	novel	not hub
CPT1A	CPT1A	blue	0.515	1.14e-25	-0.46	1.94e-15	1.30191e-14	-0.37	0.01047	0.0420017	0.39	3.625e-11	2.17328e-10	0.36	1.274e-09	7.97827e-09	-0.372	2.5e-14	-0.266	0.0421	0.412658	-0.319	Not Secreted	novel	not hub
C22orf26	PRR34	blue	0.264	9e-07	-0.17	0.005265	0.00875769	-0.17	0.2533	0.422259	0.16	0.00869	0.0154756	0.14	0.02188	0.0381286	-0.251	0.00827	-0.0554	0.445	0.173437	-0.1532	Not Secreted	novel	not hub
CORO1B	CORO1B	lightgreen	0.719	6.1e-61	-0.15	0.01397	0.0217793	-0.057	0.7035	0.820273	0.079	0.1973	0.260436	0.077	0.2089	0.282554	-0.105	0.0185	-0.0326	0.821	0.108998	-0.0688	Not Secreted	novel	not hub
SCT	SCT	red	0.303	3.67e-09	-0.08	0.1917	0.243495	0.16	0.2827	0.455561	0.047	0.4435	0.520032	0.0027	0.9649	0.973235	-0.11	0.24	0.105	0.461	0.00991865	-0.0025	Secreted	known	not hub
PSMC3	PSMC3	green	0.79	1.11e-80	-0.19	0.001782	0.00317646	-0.5	0.0003455	0.00288646	0.048	0.4339	0.510589	0.056	0.3611	0.446558	-0.0846	0.0039	-0.375	0.00231	0.0933383	-0.2298	Not Secreted	known	not hub
TMEM229A	TMEM229A	brown	0.846	1.36e-112	0.77	7.794e-54	7.39456e-51	0.64	1.274e-06	3.10422e-05	-0.61	1.048e-28	7.2312e-27	-0.53	8.199e-21	3.49609e-19	2.98	1.79e-51	1.3	1.49e-05	0.65289	2.14	Not Secreted	novel	Hub
ENDOD1	ENDOD1	blue	0.225	0.000102	-0.18	0.003105	0.00534216	-0.36	0.01294	0.0493665	0.17	0.005265	0.00976573	0.092	0.133	0.19088	-0.0828	0.00677	-0.294	0.047	0.160642	-0.1884	Secreted	novel	not hub
PLA2G2A	PLA2G2A	brown	0.734	5.37e-81	0.64	2.774e-32	1.09946e-30	0.35	0.01588	0.0576006	-0.55	1.369e-22	3.61416e-21	-0.51	3.776e-19	1.16741e-17	3.05	1.9e-30	1.1	0.048	0.558537	2.075	Secreted	known	not hub
C11orf2	IFT46	blue	0.247	2e-06	-0.24	7.225e-05	0.000154147	-0.37	0.01047	0.0420017	0.18	0.003105	0.00597918	0.18	0.003105	0.00646644	-0.0995	0.000249	-0.147	0.0516	0.216939	-0.12325	Not Secreted	novel	not hub
CDCA5	CDCA5	saddlebrown	0.927	7.17e-188	0.44	4.077e-14	2.37395e-13	0.069	0.6449	0.779612	-0.42	7.061e-13	5.23881e-12	-0.4	1.019e-11	8.72443e-11	0.578	2.03e-13	0.0836	0.777	0.404491	0.3308	Not Secreted	novel	not hub
RELA	RELA	midnightblue	0.655	6.4e-56	-0.59	1.59e-26	3.26165e-25	0.045	0.7639	0.861324	0.38	1.237e-10	6.95984e-10	0.32	8.526e-08	4.0244e-07	-0.424	1.32e-25	0.0231	0.862	0.383402	-0.20045	Not Secreted	known	not hub
PELI3	PELI3	blue	0.522	3.09e-25	-0.22	0.0002842	0.000561228	-0.12	0.4217	0.591081	0.36	1.274e-09	6.25059e-09	0.41	2.742e-12	2.56619e-11	-0.157	0.000448	-0.0873	0.612	0.307341	-0.12215	Not Secreted	novel	not hub
SLC29A2	SLC29A2	darkred	0.407	2.44e-13	-0.16	0.00869	0.0140036	-0.054	0.7185	0.830048	0.18	0.003105	0.00597918	0.18	0.003105	0.00646644	-0.139	0.0121	-0.0207	0.836	0.174566	-0.07985	Not Secreted	novel	not hub
STT3A	STT3A	darkorange	0.522	2.89e-23	0.56	1.593e-23	2.34774e-22	0.23	0.1199	0.254415	-0.49	1.363e-17	1.83751e-16	-0.45	9.118e-15	1.27686e-13	0.354	1.85e-22	0.17	0.241	0.459222	0.262	Not Secreted	novel	not hub
GJB2	GJB2	brown	0.8	3.15e-84	0.7	8.895e-41	1.16402e-38	0.67	2.593e-07	8.46489e-06	-0.68	1.013e-37	7.32254e-35	-0.6	1.349e-27	3.15043e-25	2.56	2.12e-38	1.56	5.38e-06	0.684099	2.06	Not Secreted	known	Hub
YAP1	YAP1	yellow	0.417	1.57e-12	-0.097	0.1131	0.151599	-0.48	0.0006395	0.0046874	-0.064	0.2965	0.369469	-0.0075	0.9027	0.928009	-0.0523	0.152	-0.385	0.00414	0.025836	-0.21865	Not Secreted	known	not hub
IL18	IL18	magenta	0.368	4.29e-11	0.091	0.1373	0.180498	-0.26	0.07757	0.186996	-0.043	0.4833	0.558205	0.0021	0.9727	0.979605	0.0808	0.178	-0.273	0.185	0.00787616	-0.0961	Secreted	known	not hub
ZBTB16	ZBTB16	blue	0.551	2.18e-25	-0.41	2.742e-12	1.32771e-11	-0.68	1.464e-07	5.30394e-06	0.29	1.369e-06	4.3686e-06	0.21	0.0005393	0.00128983	-1.11	1e-11	-2.69	2.82e-06	0.33727	-1.9	Not Secreted	novel	not hub
TREH	TREH	yellow	0.258	4.07e-06	-0.17	0.005265	0.00875769	-0.089	0.5519	0.711373	0.1	0.1024	0.145778	0.074	0.2273	0.303413	-0.2	0.0107	-0.0249	0.732	0.113923	-0.11245	Secreted	novel	not hub
TECTA	TECTA	purple	0.243	5.67e-06	-0.057	0.3526	0.417542	-0.012	0.9362	0.96467	0.11	0.07221	0.105065	0.031	0.6134	0.688663	-0.0607	0.415	-0.00412	0.966	0.0537275	-0.03241	Secreted	novel	not hub
SPA17	SPA17	turquoise	0.973	0	0.42	7.061e-13	3.6126e-12	0.24	0.1042	0.231082	-0.37	4.049e-10	2.12678e-09	-0.32	8.526e-08	4.0244e-07	0.844	5.72e-12	0.596	0.22	0.404623	0.72	Not Secreted	novel	not hub
ROBO4	ROBO4	blue	0.888	6.8e-162	-0.65	1.447e-33	7.15487e-32	-0.45	0.001505	0.00930587	0.6	1.349e-27	7.4195e-26	0.51	3.776e-19	1.16741e-17	-1.15	1.18e-31	-0.759	0.00714	0.608665	-0.9545	Not Secreted	known	not hub
EIF4G2	EIF4G2	black	0.607	2.04e-46	0.21	0.0005393	0.00102885	0.12	0.4217	0.591081	-0.15	0.01397	0.0237981	-0.17	0.005265	0.01053	0.122	0.00143	0.0638	0.606	0.197462	0.0929	Not Secreted	novel	not hub
TMX2	TMX2	green	0.508	4.46e-30	-0.2	0.0009942	0.00183177	-0.16	0.2827	0.455561	0.11	0.07221	0.105065	0.027	0.6599	0.729378	-0.0777	0.00208	-0.0609	0.486	0.0745545	-0.0693	Secreted	known	not hub
ATP9B	ATP9B	red	0.539	3.78e-25	-0.071	0.2467	0.304414	0.021	0.8886	0.93784	-0.00071	0.9908	0.993483	0.12	0.04972	0.0790645	-0.0328	0.309	0.0142	0.938	0.00277705	-0.0093	Not Secreted	novel	not hub
MS4A5	MS4A5	black	0.0813	0.155	0.0025	0.9675	0.97411	-0.0056	0.9702	0.983941	0.047	0.4435	0.520032	0.057	0.3526	0.437901	0.00194	0.974	-0.00171	0.985	0.0134213	0.000115	Not Secreted	novel	not hub
BEST1	BEST1	red	0.646	1.28e-44	-0.39	3.625e-11	1.55665e-10	-0.064	0.6691	0.796748	0.21	0.0005393	0.00117539	0.26	1.626e-05	5.10923e-05	-0.321	2.71e-10	-0.0462	0.798	0.2747	-0.1836	Not Secreted	known	not hub
ROM1	ROM1	turquoise	0.451	8.51e-18	0.47	3.921e-16	2.80891e-15	-0.15	0.3142	0.488884	-0.39	3.625e-11	2.17328e-10	-0.36	1.274e-09	7.97827e-09	0.374	3.47e-15	-0.145	0.487	0.370886	0.1145	Not Secreted	known	not hub
HRASLS2	PLAAT2	turquoise	0.724	8.57e-61	0.13	0.0334	0.0488686	-0.27	0.06644	0.166649	-0.26	1.626e-05	4.43295e-05	-0.22	0.0002842	0.000710032	0.326	0.0441	-0.626	0.161	0.270767	-0.15	Not Secreted	novel	not hub
ATL3	ATL3	white	0.757	2.33e-78	0.2	0.0009942	0.00183177	-0.067	0.6545	0.787205	-0.34	1.123e-08	4.84707e-08	-0.29	1.369e-06	5.21099e-06	0.142	0.00145	-0.0502	0.788	0.263139	0.0459	Not Secreted	novel	not hub
MRPL23	MRPL23	turquoise	0.442	6.41e-19	0.18	0.003105	0.00534216	-0.21	0.1565	0.304339	-0.22	0.0002842	0.000645735	-0.13	0.0334	0.0557708	0.0922	0.00456	-0.121	0.311	0.203786	-0.0144	Not Secreted	novel	not hub
HPGDS	HPGDS	orange	0.484	1.47e-17	0.23	0.0001454	0.000298347	0.39	0.00673	0.0299418	-0.15	0.01397	0.0237981	-0.045	0.4632	0.548213	0.272	0.000317	0.801	0.024	0.117025	0.5365	Not Secreted	known	not hub
ILK	ILK	blue	0.615	2.61e-43	-0.49	1.363e-17	1.12815e-16	-0.3	0.04048	0.115657	0.41	2.742e-12	1.91902e-11	0.37	4.049e-10	2.73537e-09	-0.306	6.46e-17	-0.263	0.116	0.430136	-0.2845	Not Secreted	known	not hub
ASCL2	ASCL2	darkgrey	0.444	1.15e-20	-0.11	0.07221	0.0994148	0.11	0.4617	0.625768	0.18	0.003105	0.00597918	0.11	0.07221	0.110221	-0.137	0.0905	0.137	0.626	0.153908	0	Not Secreted	known	not hub
OR51G1	OR51G1	yellow	0.202	0.000458	-0.071	0.2467	0.304414	-0.2	0.1777	0.331712	0.11	0.07221	0.105065	0.053	0.3875	0.474107	-0.0478	0.303	-0.0563	0.379	0.0992817	-0.05205	Not Secreted	novel	not hub
CAT	CAT	blue	0.672	2.79e-43	-0.39	3.625e-11	1.55665e-10	-0.49	0.0004722	0.00367025	0.47	3.921e-16	4.46183e-15	0.45	9.118e-15	1.27686e-13	-0.363	1.73e-10	-0.842	0.00316	0.493175	-0.6025	Not Secreted	known	not hub
SCUBE2	SCUBE2	skyblue	0.434	1.42e-20	-0.37	4.049e-10	1.54704e-09	0.44	0.001969	0.0114695	0.41	2.742e-12	1.91902e-11	0.41	2.742e-12	2.56619e-11	-0.474	2.21e-09	0.538	0.0104	0.414451	0.032	Secreted	novel	not hub
TFDP3	TFDP3	tan	0.257	6.85e-09	-0.022	0.72	0.768554	0.13	0.3838	0.555024	0.072	0.2401	0.308195	0.065	0.289	0.37087	-0.0222	0.77	0.0947	0.556	0.0863512	0.03625	Not Secreted	novel	not hub
ARAP1	ARAP1	red	0.706	3.57e-58	-0.35	3.854e-09	1.31528e-08	-0.036	0.8101	0.890852	0.29	1.369e-06	4.3686e-06	0.33	3.151e-08	1.58542e-07	-0.225	1.95e-08	-0.0233	0.893	0.305896	-0.12415	Not Secreted	novel	not hub
FNDC1	FNDC1	brown	0.772	2.63e-70	0.69	3.225e-39	3.2637e-37	0.82	1.778e-12	5.39801e-10	-0.49	1.363e-17	1.83751e-16	-0.42	7.061e-13	7.29156e-12	1.91	5.03e-37	2.2	1.53e-10	0.568052	2.055	Secreted	novel	not hub
ME3	ME3	lightcyan	0.403	9.01e-15	0.012	0.845	0.876348	0.42	0.003292	0.0171609	-0.13	0.0334	0.0526001	-0.072	0.2401	0.317456	0.00724	0.882	0.292	0.0163	0.139411	0.14962	Not Secreted	novel	not hub
ASPN	ASPN	brown	0.728	9.83e-56	0.64	2.774e-32	1.09946e-30	0.76	5.813e-10	5.34796e-08	-0.48	7.514e-17	9.34939e-16	-0.44	4.077e-14	5.12325e-13	1.37	2.96e-31	2.74	2.35e-08	0.558795	2.055	Secreted	known	not hub
ZNF84	ZNF84	black	0.664	3.85e-71	0.22	0.0002842	0.000561228	0.45	0.001505	0.00930587	-0.13	0.0334	0.0526001	-0.14	0.02188	0.0381286	0.197	0.000411	0.228	0.00947	0.206972	0.2125	Not Secreted	novel	not hub
DGKA	DGKA	grey60	0.759	1.36e-73	0.46	1.94e-15	1.30191e-14	0.54	8.946e-05	0.000972085	-0.49	1.363e-17	1.83751e-16	-0.45	9.118e-15	1.27686e-13	0.43	6.9e-15	0.303	0.000884	0.527665	0.3665	Not Secreted	known	not hub
EIF2B1	EIF2B1	purple	0.26	2.16e-05	0.11	0.07221	0.0994148	-0.47	0.0008581	0.00590211	0.019	0.7569	0.802805	-0.0066	0.9144	0.936675	0.0325	0.0981	-0.167	0.0079	0.0189178	-0.06725	Not Secreted	known	not hub
THAP2	THAP2	purple	0.722	2.55e-70	0.19	0.001782	0.00317646	0.23	0.1199	0.254415	0.076	0.2149	0.280304	-0.035	0.5684	0.647674	0.185	0.00329	0.165	0.252	0.0835487	0.175	Not Secreted	novel	not hub
CCT2	CCT2	black	0.504	1.58e-24	0.2	0.0009942	0.00183177	0.13	0.3838	0.555024	-0.27	7.361e-06	2.11749e-05	-0.3	5.616e-07	2.29292e-06	0.0888	0.00164	0.0934	0.554	0.265221	0.0911	Not Secreted	novel	not hub
P4HA3	P4HA3	brown	0.891	1.7e-144	0.71	2.107e-42	3.51475e-40	0.66	4.496e-07	1.35415e-05	-0.61	1.048e-28	7.2312e-27	-0.55	1.369e-22	8.623e-21	2.04	3.49e-40	2.02	9.11e-06	0.662283	2.03	Secreted	known	Hub
STEAP1	STEAP1	brown	0.876	7.92e-131	0.76	1.068e-51	7.72011e-49	0.71	2.287e-08	1.17286e-06	-0.65	1.447e-33	2.85266e-31	-0.6	1.349e-27	3.15043e-25	1.99	4.09e-50	1.97	5.44e-07	0.700866	1.98	Not Secreted	novel	Hub
PTPN11	PTPN11	blue	0.413	5.19e-13	-0.33	3.151e-08	9.77563e-08	-0.52	0.0001795	0.00173114	0.23	0.0001454	0.00034644	0.23	0.0001454	0.000384726	-0.264	1.47e-07	-0.323	0.00185	0.296958	-0.2935	Not Secreted	known	not hub
CMKLR1	CMKLR1	darkturquoise	0.473	9.75e-24	-0.34	1.123e-08	3.64957e-08	-0.25	0.09011	0.20858	0.46	1.94e-15	1.9952e-14	0.32	8.526e-08	4.0244e-07	-0.337	3.4e-08	-0.447	0.206	0.370271	-0.392	Not Secreted	known	not hub
TAS2R14	TAS2R14	purple	0.436	5.86e-20	0.34	1.123e-08	3.64957e-08	-0.12	0.4217	0.591081	-0.29	1.369e-06	4.3686e-06	-0.23	0.0001454	0.000384726	0.351	3.13e-08	-0.0472	0.606	0.277056	0.1519	Not Secreted	novel	not hub
WBP11	WBP11	midnightblue	0.466	3.65e-22	-0.34	1.123e-08	3.64957e-08	-0.04	0.7895	0.877286	0.15	0.01397	0.0237981	0.15	0.01397	0.0255253	-0.109	6.13e-08	-0.0189	0.881	0.192842	-0.06395	Not Secreted	novel	not hub
PLCZ1	PLCZ1	lightcyan	0.272	6.81e-09	-0.13	0.0334	0.0488686	0.2	0.1777	0.331712	0.071	0.2467	0.3156	0.072	0.2401	0.317456	-0.079	0.0496	0.0742	0.345	0.106071	-0.0024	Not Secreted	known	not hub
POC1B	POC1B	salmon	0.78	1.38e-89	0.31	2.227e-07	6.30942e-07	0.14	0.3479	0.521129	-0.22	0.0002842	0.000645735	-0.24	7.225e-05	0.000201387	0.19	1.01e-06	0.0553	0.536	0.277035	0.12265	Not Secreted	novel	not hub
FHL2	FHL2	brown	0.868	1.63e-120	0.66	6.738e-35	3.85973e-33	0.84	1.57e-13	7.44769e-11	-0.62	7.428e-30	6.87543e-28	-0.58	1.722e-25	2.27304e-23	1.37	5.25e-33	2.58	1.66e-11	0.686996	1.975	Not Secreted	known	Hub
VWF	VWF	blue	0.485	1.41e-27	-0.43	1.737e-13	9.50871e-13	-0.23	0.1199	0.254415	0.41	2.742e-12	1.91902e-11	0.37	4.049e-10	2.73537e-09	-0.382	1.24e-12	-0.199	0.246	0.390858	-0.2905	Secreted	known	not hub
AATK	AATK	blue	0.855	1.19e-118	-0.64	2.774e-32	1.09946e-30	-0.61	5.317e-06	0.000102818	0.66	6.738e-35	2.13089e-32	0.57	1.721e-24	1.76519e-22	-1.28	1.65e-30	-1.36	7.53e-05	0.662347	-1.32	Not Secreted	novel	Hub
FRY	FRY	blue	0.873	6.58e-126	-0.65	1.447e-33	7.15487e-32	-0.64	1.274e-06	3.10422e-05	0.66	6.738e-35	2.13089e-32	0.58	1.722e-25	2.27304e-23	-0.781	9.39e-32	-0.867	2.02e-05	0.673951	-0.824	Not Secreted	novel	Hub
MVK	MVK	turquoise	0.226	3.3e-05	0.018	0.7693	0.81176	-0.47	0.0008581	0.00590211	-0.046	0.4533	0.529886	0.076	0.2149	0.28938	0.00926	0.818	-0.435	0.00537	0.0921231	-0.21287	Not Secreted	novel	not hub
GPR89B	GPR89B	turquoise	0.11	0.00897	0.28	3.227e-06	8.07282e-06	-0.32	0.02833	0.0882515	-0.25	3.481e-05	9.06996e-05	-0.27	7.361e-06	2.47212e-05	0.107	9.89e-06	-0.12	0.101	0.198729	-0.0065	Not Secreted	novel	not hub
TMEM116	TMEM116	blue	0.41	6.79e-14	-0.36	1.274e-09	4.60789e-09	-0.35	0.01588	0.0576006	0.3	5.616e-07	1.89362e-06	0.34	1.123e-08	6.06013e-08	-0.215	6.38e-09	-0.331	0.0497	0.346908	-0.273	Not Secreted	novel	not hub
COQ5	COQ5	turquoise	0.143	0.00749	0.045	0.4632	0.528357	-0.12	0.4217	0.591081	-0.013	0.8322	0.864964	-0.018	0.7693	0.822508	0.0183	0.533	-0.07	0.6	0.0263865	-0.02585	Not Secreted	novel	not hub
PDZRN4	PDZRN4	turquoise	0.206	0.000425	0.084	0.1703	0.21897	-0.089	0.5519	0.711373	-0.039	0.525	0.596922	-0.013	0.8322	0.871167	0.133	0.22	-0.0691	0.709	0.0336193	0.03195	Not Secreted	novel	not hub
CCDC59	CCDC59	cyan	0.794	2.09e-88	-0.11	0.07221	0.0994148	0.028	0.8518	0.916849	0.13	0.0334	0.0526001	0.11	0.07221	0.110221	-0.0695	0.0902	0.0184	0.919	0.122943	-0.02555	Not Secreted	novel	not hub
GPRC5D	GPRC5D	yellow	0.168	0.00122	-0.12	0.04972	0.0706033	-0.13	0.3838	0.555024	0.11	0.07221	0.105065	0.09	0.1417	0.201916	-0.127	0.0738	-0.0358	0.592	0.117115	-0.0814	Not Secreted	novel	not hub
FGF6	FGF6	yellow	0.219	6.52e-06	-0.11	0.07221	0.0994148	-0.034	0.8205	0.897089	0.083	0.1755	0.235157	0.082	0.1808	0.249731	-0.0509	0.11	-0.0103	0.903	0.0936803	-0.0306	Secreted	novel	not hub
MDM1	MDM1	salmon	0.765	1e-68	0.37	4.049e-10	1.54704e-09	0.23	0.1199	0.254415	-0.24	7.225e-05	0.000179414	-0.21	0.0005393	0.00128983	0.497	2.38e-09	0.155	0.26	0.294788	0.326	Not Secreted	novel	not hub
APPL2	APPL2	turquoise	0.651	4.91e-42	0.17	0.005265	0.00875769	-0.049	0.7436	0.847563	-0.13	0.0334	0.0526001	-0.11	0.07221	0.110221	0.109	0.0102	-0.0375	0.848	0.14571	0.03575	Not Secreted	novel	not hub
PWP1	PWP1	royalblue	0.437	1.86e-18	0.16	0.00869	0.0140036	-0.12	0.4217	0.591081	-0.13	0.0334	0.0526001	-0.15	0.01397	0.0255253	0.0475	0.0191	-0.0472	0.611	0.168137	0.00015	Not Secreted	novel	not hub
EPSTI1	EPSTI1	steelblue	0.775	3.02e-73	-0.24	7.225e-05	0.000154147	0.23	0.1199	0.254415	0.15	0.01397	0.0237981	0.14	0.02188	0.0381286	-0.3	0.000178	0.339	0.258	0.206663	0.0195	Not Secreted	novel	not hub
BIVM	BIVM	purple	0.592	4.23e-39	0.14	0.02188	0.0330552	-0.036	0.8101	0.890852	0.0086	0.8886	0.91339	-0.011	0.8577	0.891651	0.149	0.0355	-0.0385	0.889	0.0181619	0.05525	Not Secreted	novel	not hub
SLC46A3	SLC46A3	lightyellow	0.357	8.24e-12	0.15	0.01397	0.0217793	0.36	0.01294	0.0493665	-0.28	3.227e-06	9.76982e-06	-0.16	0.00869	0.0165909	0.0952	0.0231	0.117	0.065	0.241778	0.1061	Not Secreted	novel	not hub
EMP2	EMP2	blue	0.944	2.06e-212	-0.71	2.107e-42	3.51475e-40	-0.69	8.082e-08	3.37975e-06	0.68	1.013e-37	7.32254e-35	0.63	4.776e-31	3.15216e-28	-1.46	9.93e-40	-1.87	1.43e-06	0.721269	-1.665	Not Secreted	novel	Hub
TRPC4	TRPC4	black	0.452	3.78e-21	0.34	1.123e-08	3.64957e-08	0.071	0.6353	0.773116	-0.45	9.118e-15	8.52286e-14	-0.39	3.625e-11	2.86303e-10	0.547	3.22e-08	0.0981	0.771	0.337129	0.32255	Not Secreted	novel	not hub
METRNL	METRNL	midnightblue	0.832	3.05e-93	-0.38	1.237e-10	5.02614e-10	0.25	0.09011	0.20858	0.11	0.07221	0.105065	0.13	0.0334	0.0557708	-0.443	3.65e-10	0.424	0.2	0.189038	-0.0095	Secreted	novel	not hub
DIO3	DIO3	turquoise	0.302	8.39e-09	0.37	4.049e-10	1.54704e-09	-0.5	0.0003455	0.00288646	-0.33	3.151e-08	1.27962e-07	-0.39	3.625e-11	2.86303e-10	0.648	1.63e-09	-1.01	0.00212	0.356999	-0.181	Not Secreted	novel	not hub
SULF1	SULF1	brown	0.869	1.28e-117	0.64	2.774e-32	1.09946e-30	0.81	5.363e-12	1.29223e-09	-0.61	1.048e-28	7.2312e-27	-0.55	1.369e-22	8.623e-21	1.29	3.41e-31	2.62	3.26e-10	0.668049	1.955	Secreted	known	Hub
AK7	AK7	turquoise	0.951	7.65e-224	0.4	1.019e-11	4.65076e-11	0.15	0.3142	0.488884	-0.33	3.151e-08	1.27962e-07	-0.28	3.227e-06	1.15261e-05	1.3	4.79e-11	0.422	0.492	0.354308	0.861	Not Secreted	novel	not hub
ALDH1A3	ALDH1A3	brown	0.76	1.18e-68	0.63	4.776e-31	1.65903e-29	0.8	1.519e-11	2.71276e-09	-0.6	1.349e-27	7.4195e-26	-0.56	1.593e-23	1.27946e-21	1.33	4.9e-30	2.56	7.61e-10	0.648638	1.945	Not Secreted	known	Hub
USP33	USP33	magenta	0.327	5.05e-07	0.13	0.0334	0.0488686	-0.6	8.292e-06	0.000144019	-0.13	0.0334	0.0526001	-0.048	0.4339	0.51953	0.0982	0.0496	-0.369	0.000163	0.116538	-0.1354	Not Secreted	known	not hub
NFKBIA	NFKBIA	yellow	0.854	1.24e-112	-0.61	1.048e-28	2.72408e-27	-0.3	0.04048	0.115657	0.36	1.274e-09	6.25059e-09	0.35	3.854e-09	2.23724e-08	-1.01	6.23e-27	-0.53	0.105	0.444263	-0.77	Not Secreted	known	not hub
PRKD1	PRKD1	blue	0.625	3.12e-37	-0.4	1.019e-11	4.65076e-11	-0.59	1.274e-05	0.000205083	0.39	3.625e-11	2.17328e-10	0.38	1.237e-10	9.04076e-10	-0.297	5.33e-11	-0.62	0.000138	0.453727	-0.4585	Secreted	known	not hub
JAG2	JAG2	turquoise	0.412	1.97e-14	0.33	3.151e-08	9.77563e-08	0.19	0.2008	0.36077	-0.24	7.225e-05	0.000179414	-0.2	0.0009942	0.00226504	0.264	1.52e-07	0.164	0.35	0.259067	0.214	Not Secreted	known	not hub
CMTM5	CMTM5	blue	0.597	1.8e-40	-0.37	4.049e-10	1.54704e-09	-0.43	0.002556	0.0140784	0.36	1.274e-09	6.25059e-09	0.25	3.481e-05	0.000103106	-0.547	1.41e-09	-0.266	0.0124	0.365203	-0.4065	Not Secreted	novel	not hub
DAD1	DAD1	turquoise	0.16	0.00225	0.23	0.0001454	0.000298347	-0.092	0.5385	0.699985	-0.17	0.005265	0.00976573	-0.21	0.0005393	0.00128983	0.0765	0.000436	-0.0475	0.704	0.173119	0.0145	Not Secreted	novel	not hub
RNASE7	RNASE7	yellow	0.153	0.00312	-0.1	0.1024	0.138677	-0.13	0.3838	0.555024	0.11	0.07221	0.105065	0.1	0.1024	0.152545	-0.138	0.129	-0.046	0.59	0.116542	-0.092	Secreted	novel	not hub
AKAP5	AKAP5	cyan	0.247	3.34e-07	-0.16	0.00869	0.0140036	0.25	0.09011	0.20858	0.19	0.001782	0.00358336	0.16	0.00869	0.0165909	-0.143	0.0162	0.0826	0.232	0.195697	-0.0302	Not Secreted	novel	not hub
PCSK1	PCSK1	brown	0.749	6.63e-81	0.64	2.774e-32	1.09946e-30	0.43	0.002556	0.0140784	-0.57	1.721e-24	5.91058e-23	-0.55	1.369e-22	8.623e-21	2.76	2.23e-31	1.08	0.0112	0.590246	1.92	Secreted	known	not hub
KIAA0586	KIAA0586	pink	0.666	1.88e-54	0.45	9.118e-15	5.71003e-14	0.34	0.01937	0.0669025	-0.33	3.151e-08	1.27962e-07	-0.32	8.526e-08	4.0244e-07	0.263	5.23e-14	0.197	0.0646	0.392601	0.23	Not Secreted	novel	Hub
PDK1	PDK1	grey60	0.875	5.07e-128	0.63	4.776e-31	1.65903e-29	0.49	0.0004722	0.00367025	-0.54	1.096e-21	2.48318e-20	-0.54	1.096e-21	5.67825e-20	1.2	3.13e-29	0.795	0.00277	0.603111	0.9975	Not Secreted	known	not hub
ERO1L	ERO1A	paleturquoise	0.6	4.64e-43	0.43	1.737e-13	9.50871e-13	0.3	0.04048	0.115657	-0.48	7.514e-17	9.34939e-16	-0.41	2.742e-12	2.56619e-11	0.397	1.59e-12	0.165	0.122	0.447991	0.281	Not Secreted	novel	not hub
L2HGDH	L2HGDH	turquoise	0.161	0.00616	0.12	0.04972	0.0706033	0.066	0.6594	0.79028	-0.068	0.2673	0.338247	-0.049	0.4244	0.510693	0.0676	0.0834	0.0306	0.793	0.076808	0.0491	Not Secreted	novel	not hub
MIS18BP1	MIS18BP1	magenta	0.542	1.52e-35	0.23	0.0001454	0.000298347	-0.24	0.1042	0.231082	-0.12	0.04972	0.0752417	-0.099	0.1059	0.156927	0.209	0.000384	-0.192	0.23	0.163035	0.0085	Not Secreted	novel	not hub
PSEN1	PSEN1	red	0.788	1.12e-76	-0.24	7.225e-05	0.000154147	-0.38	0.008423	0.0355466	0.19	0.001782	0.00358336	0.14	0.02188	0.0381286	-0.0934	0.000211	-0.189	0.0391	0.236674	-0.1412	Not Secreted	known	not hub
FOS	FOS	midnightblue	0.508	3.24e-26	-0.46	1.94e-15	1.30191e-14	0.21	0.1565	0.304339	0.29	1.369e-06	4.3686e-06	0.28	3.227e-06	1.15261e-05	-1.66	1.63e-14	0.758	0.306	0.334077	-0.451	Not Secreted	known	not hub
GSTZ1	GSTZ1	lightgreen	0.57	2.16e-40	0.29	1.369e-06	3.57992e-06	-0.14	0.3479	0.521129	-0.34	1.123e-08	4.84707e-08	-0.32	8.526e-08	4.0244e-07	0.193	4.26e-06	-0.109	0.531	0.320725	0.042	Not Secreted	novel	not hub
CHMP4A	CHMP4A	turquoise	0.161	0.000294	0.22	0.0002842	0.000561228	-0.1	0.5036	0.671349	-0.21	0.0005393	0.00117539	-0.15	0.01397	0.0255253	0.0794	0.000588	-0.0428	0.666	0.167436	0.0183	Not Secreted	novel	not hub
PRO1768	FOXN3-AS2	turquoise	0.0657	0.079	0.0061	0.9208	0.938104	0.18	0.226	0.391139	-0.032	0.602	0.668204	-0.015	0.8069	0.852264	0.00411	0.939	0.0718	0.413	0.0322882	0.037955	Not Secreted	novel	not hub
TRIP11	TRIP11	salmon	0.764	1.27e-111	0.45	9.118e-15	5.71003e-14	0.17	0.2533	0.422259	-0.33	3.151e-08	1.27962e-07	-0.31	2.227e-07	9.77048e-07	0.406	1.07e-13	0.0817	0.437	0.370686	0.24385	Not Secreted	known	not hub
SLC25A47	SLC25A47	tan	0.543	1.48e-37	-0.23	0.0001454	0.000298347	-0.14	0.3479	0.521129	0.12	0.04972	0.0752417	0.11	0.07221	0.110221	-0.186	0.000376	-0.0556	0.543	0.162132	-0.1208	Not Secreted	novel	not hub
SERF2	SERF2	blue	0.527	3.2e-27	-0.37	4.049e-10	1.54704e-09	-0.17	0.2533	0.422259	0.36	1.274e-09	6.25059e-09	0.31	2.227e-07	9.77048e-07	-0.153	1.37e-09	-0.0884	0.431	0.344684	-0.1207	Not Secreted	novel	not hub
AQP9	AQP9	white	0.635	3.6e-36	0.1	0.1024	0.138677	-0.038	0.7998	0.884072	-0.19	0.001782	0.00358336	-0.17	0.005265	0.01053	0.163	0.126	-0.0911	0.881	0.146988	0.03595	Not Secreted	known	not hub
SEMA7A	SEMA7A	lightcyan	0.44	1.13e-17	-0.043	0.4833	0.547949	0.25	0.09011	0.20858	-0.097	0.1131	0.159175	-0.097	0.1131	0.166073	-0.0562	0.548	0.181	0.212	0.134602	0.0624	Not Secreted	known	not hub
THAP10	THAP10	salmon	0.606	1.66e-31	0.044	0.4732	0.537743	-0.061	0.6838	0.807286	0.11	0.07221	0.105065	0.019	0.7569	0.81257	0.036	0.541	-0.049	0.805	0.0485317	-0.0065	Not Secreted	novel	not hub
WNT10A	WNT10A	brown	0.784	2.07e-76	0.73	7.176e-46	2.05531e-43	0.83	5.496e-13	1.98641e-10	-0.54	1.096e-21	2.48318e-20	-0.48	7.514e-17	1.52694e-15	1.59	5.41e-44	2.01	4.74e-11	0.616072	1.8	Secreted	known	not hub
C15orf38	ARPIN-AP3S2	red	0.49	1.01e-21	-0.29	1.369e-06	3.57992e-06	-0.24	0.1042	0.231082	0.19	0.001782	0.00358336	0.23	0.0001454	0.000384726	-0.192	4.57e-06	-0.176	0.223	0.259313	-0.184	Not Secreted	novel	not hub
RCCD1	RCCD1	darkgreen	0.414	4.37e-17	0.35	3.854e-09	1.31528e-08	-0.047	0.7537	0.854647	-0.29	1.369e-06	4.3686e-06	-0.29	1.369e-06	5.21099e-06	0.258	9.8e-09	-0.0229	0.858	0.27875	0.11755	Not Secreted	novel	not hub
OAZ2	OAZ2	lightgreen	0.413	2.85e-16	0.067	0.2744	0.334462	0.35	0.01588	0.0576006	0.05	0.4149	0.491355	0.036	0.5574	0.637677	0.0299	0.339	0.181	0.0609	0.0727336	0.10545	Not Secreted	novel	not hub
COL15A1	COL15A1	brown	0.917	7.36e-171	0.74	1.007e-47	3.47415e-45	0.72	1.169e-08	6.67121e-07	-0.59	1.59e-26	7.59e-25	-0.55	1.369e-22	8.623e-21	1.74	2.03e-45	1.84	2.78e-07	0.669627	1.79	Secreted	known	Hub
TMEM85	EMC4	turquoise	0.111	0.0154	-0.088	0.1508	0.19651	-0.38	0.008423	0.0355466	0.11	0.07221	0.105065	0.087	0.1555	0.219213	-0.0311	0.203	-0.207	0.0347	0.118107	-0.11905	Not Secreted	known	not hub
LCMT2	LCMT2	turquoise	0.155	0.0015	-0.056	0.3611	0.426012	0.0068	0.9638	0.980333	0.04	0.5144	0.587112	-0.0092	0.8808	0.911483	-0.0249	0.428	0.00383	0.98	0.0232566	-0.010535	Not Secreted	novel	not hub
INO80	INO80	blue	0.571	5.04e-34	-0.56	1.593e-23	2.34774e-22	-0.34	0.01937	0.0669025	0.4	1.019e-11	6.59634e-11	0.38	1.237e-10	9.04076e-10	-0.367	1.31e-22	-0.202	0.0624	0.439314	-0.2845	Not Secreted	novel	not hub
CHST14	CHST14	blue	0.562	5.78e-31	-0.38	1.237e-10	5.02614e-10	-0.16	0.2827	0.455561	0.3	5.616e-07	1.89362e-06	0.3	5.616e-07	2.29292e-06	-0.308	5.58e-10	-0.0842	0.458	0.329225	-0.1961	Not Secreted	novel	not hub
C16orf61	CMC2	black	0.431	1.14e-14	0.14	0.02188	0.0330552	0.24	0.1042	0.231082	-0.32	8.526e-08	3.25515e-07	-0.3	5.616e-07	2.29292e-06	0.0611	0.0391	0.153	0.238	0.284866	0.10705	Not Secreted	novel	not hub
GALNS	GALNS	turquoise	0.52	2.74e-26	0.28	3.227e-06	8.07282e-06	0.079	0.5976	0.746877	-0.33	3.151e-08	1.27962e-07	-0.23	0.0001454	0.000384726	0.197	1.22e-05	0.0423	0.749	0.268958	0.11965	Secreted	known	not hub
CRISPLD2	CRISPLD2	darkolivegreen	0.706	6.73e-67	0.2	0.0009942	0.00183177	-0.15	0.3142	0.488884	-0.34	1.123e-08	4.84707e-08	-0.3	5.616e-07	2.29292e-06	0.357	0.0015	-0.265	0.469	0.298391	0.046	Secreted	known	not hub
WFDC1	WFDC1	blue	0.328	1.55e-11	-0.13	0.0334	0.0488686	-0.054	0.7185	0.830048	0.073	0.2336	0.301151	0.11	0.07221	0.110221	-0.152	0.0523	-0.107	0.826	0.108968	-0.1295	Secreted	novel	not hub
DDX28	DDX28	darkred	0.326	1.4e-09	-0.21	0.0005393	0.00102885	-0.15	0.3142	0.488884	0.18	0.003105	0.00597918	0.2	0.0009942	0.00226504	-0.0868	0.00112	-0.0962	0.497	0.208566	-0.0915	Not Secreted	novel	not hub
CA7	CA7	blue	0.0989	0.0242	-0.1	0.1024	0.138677	-0.21	0.1565	0.304339	0.057	0.3526	0.427958	0.044	0.4732	0.557657	-0.11	0.126	-0.0551	0.352	0.0703804	-0.08255	Not Secreted	novel	not hub
CMTM1	CMTM1	darkgrey	0.366	1.09e-11	-0.2	0.0009942	0.00183177	0.3	0.04048	0.115657	0.13	0.0334	0.0526001	0.14	0.02188	0.0381286	-0.197	0.00153	0.147	0.126	0.185465	-0.025	Not Secreted	novel	not hub
PLCG2	PLCG2	grey60	0.649	2.89e-38	0.13	0.0334	0.0488686	0.42	0.003292	0.0171609	-0.12	0.04972	0.0752417	-0.14	0.02188	0.0381286	0.0886	0.0447	0.463	0.0153	0.193673	0.2758	Not Secreted	known	not hub
ATP5SL	DMAC2	blue	0.88	7.64e-141	-0.66	6.738e-35	3.85973e-33	-0.81	5.363e-12	1.29223e-09	0.65	1.447e-33	2.85266e-31	0.55	1.369e-22	8.623e-21	-0.379	5.06e-33	-0.701	7.4e-10	0.683346	-0.54	Not Secreted	novel	Hub
CHMP1A	CHMP1A	lightcyan	0.667	2.98e-56	-0.51	3.776e-19	3.62095e-18	0.13	0.3838	0.555024	0.34	1.123e-08	4.84707e-08	0.33	3.151e-08	1.58542e-07	-0.426	4.02e-18	0.0467	0.588	0.377511	-0.18965	Not Secreted	novel	Hub
RPS2	RPS2	saddlebrown	0.549	3.84e-27	0.35	3.854e-09	1.31528e-08	-0.19	0.2008	0.36077	-0.41	2.742e-12	1.91902e-11	-0.34	1.123e-08	6.06013e-08	0.197	1.26e-08	-0.117	0.362	0.366791	0.04	Not Secreted	known	not hub
TBL3	TBL3	green	0.683	5.16e-65	-0.53	8.199e-21	9.3369e-20	-0.088	0.5564	0.714504	0.34	1.123e-08	4.84707e-08	0.34	1.123e-08	6.06013e-08	-0.404	1.16e-19	-0.0562	0.715	0.377974	-0.2301	Not Secreted	novel	not hub
RAB11FIP3	RAB11FIP3	blue	0.511	8.43e-24	-0.26	1.626e-05	3.74604e-05	-0.16	0.2827	0.455561	0.31	2.227e-07	7.95619e-07	0.26	1.626e-05	5.10923e-05	-0.115	5.58e-05	-0.0886	0.458	0.290048	-0.1018	Not Secreted	novel	not hub
LUC7L	LUC7L	pink	0.537	2.07e-23	0.11	0.07221	0.0994148	0.13	0.3838	0.555024	-0.092	0.133	0.184059	-0.092	0.133	0.19088	0.0575	0.104	0.159	0.564	0.125256	0.10825	Not Secreted	novel	not hub
PSMD7	PSMD7	lightyellow	0.536	1.95e-26	0.41	2.742e-12	1.32771e-11	-0.045	0.7639	0.861324	-0.44	4.077e-14	3.4867e-13	-0.38	1.237e-10	9.04076e-10	0.136	2.06e-11	-0.0158	0.869	0.358244	0.0601	Not Secreted	known	Hub
CORO1A	CORO1A	darkgrey	0.878	1.51e-162	-0.11	0.07221	0.0994148	0.21	0.1565	0.304339	0.14	0.02188	0.0358062	0.084	0.1703	0.237148	-0.131	0.0945	0.273	0.302	0.151306	0.071	Not Secreted	known	not hub
SULT1A2	SULT1A2	blue	0.859	2.04e-113	-0.54	1.096e-21	1.36148e-20	-0.67	2.593e-07	8.46489e-06	0.54	1.096e-21	2.48318e-20	0.5	2.336e-18	6.32094e-17	-0.633	2.92e-20	-1.21	4.33e-06	0.5998	-0.9215	Not Secreted	novel	not hub
SIAH1	SIAH1	royalblue	0.322	1.49e-08	-0.41	2.742e-12	1.32771e-11	-0.05	0.7386	0.844273	0.37	4.049e-10	2.12678e-09	0.32	8.526e-08	4.0244e-07	-0.194	1.25e-11	-0.0292	0.846	0.301179	-0.1116	Not Secreted	novel	not hub
PRSS27	PRSS27	lightcyan	0.41	9.57e-15	-0.28	3.227e-06	8.07282e-06	0.073	0.6258	0.767524	0.16	0.00869	0.0154756	0.24	7.225e-05	0.000201387	-0.239	5.54e-06	0.0216	0.783	0.215966	-0.1087	Secreted	novel	not hub
NOB1	NOB1	lightcyan	0.499	8.27e-22	0.34	1.123e-08	3.64957e-08	-0.22	0.1373	0.278601	-0.39	3.625e-11	2.17328e-10	-0.36	1.274e-09	7.97827e-09	0.15	4.75e-08	-0.103	0.29	0.36639	0.0235	Not Secreted	novel	Hub
BBS2	BBS2	salmon	0.631	1.07e-44	0.31	2.227e-07	6.30942e-07	0.35	0.01588	0.0576006	-0.17	0.005265	0.00976573	-0.13	0.0334	0.0557708	0.183	8.04e-07	0.264	0.0578	0.219904	0.2235	Not Secreted	known	not hub
MT2A	MT2A	yellow	0.736	6.8e-60	-0.31	2.227e-07	6.30942e-07	-0.27	0.06644	0.166649	0.053	0.3875	0.463754	0.028	0.6482	0.719906	-0.617	3.69e-07	-0.796	0.151	0.0673523	-0.7065	Not Secreted	known	not hub
HSPBP1	HSPBP1	turquoise	0.776	7.31e-72	0.15	0.01397	0.0217793	0.26	0.07757	0.186996	-0.19	0.001782	0.00358336	-0.19	0.001782	0.00388493	0.158	0.0198	0.202	0.19	0.239621	0.18	Not Secreted	novel	not hub
COX4NB	EMC8	darkgreen	0.686	1.69e-45	0.21	0.0005393	0.00102885	0.098	0.5122	0.677991	-0.36	1.274e-09	6.25059e-09	-0.31	2.227e-07	9.77048e-07	0.0723	0.000968	0.0421	0.687	0.286639	0.0572	Not Secreted	novel	not hub
PMFBP1	PMFBP1	white	0.697	1.22e-55	0.23	0.0001454	0.000298347	0.056	0.7085	0.823509	-0.25	3.481e-05	9.06996e-05	-0.24	7.225e-05	0.000201387	0.346	0.000284	0.0417	0.824	0.241045	0.19385	Not Secreted	novel	not hub
FUS	FUS	lightcyan	0.41	1.18e-12	-0.13	0.0334	0.0488686	0.11	0.4617	0.625768	0.074	0.2273	0.294228	0.095	0.1208	0.175865	-0.0632	0.0583	0.0695	0.628	0.114902	0.00315	Not Secreted	novel	not hub
ORAI3	ORAI3	green	0.568	6.2e-30	-0.11	0.07221	0.0994148	-0.35	0.01588	0.0576006	0.19	0.001782	0.00358336	0.18	0.003105	0.00646644	-0.0839	0.0867	-0.242	0.0586	0.236307	-0.16295	Not Secreted	novel	not hub
PPL	PPL	blue	0.459	1.74e-18	-0.46	1.94e-15	1.30191e-14	-0.6	8.292e-06	0.000144019	0.39	3.625e-11	2.17328e-10	0.4	1.019e-11	8.72443e-11	-0.401	1.47e-14	-0.733	0.000112	0.438138	-0.567	Not Secreted	known	not hub
CHST6	CHST6	turquoise	0.892	9.84e-151	0.58	1.722e-25	3.1119e-24	0.51	0.0002503	0.00223635	-0.49	1.363e-17	1.83751e-16	-0.47	3.921e-16	6.90496e-15	1.94	1.07e-24	2	0.00152	0.56145	1.97	Secreted	novel	Hub
ACSM1	ACSM1	turquoise	0.264	1.26e-06	-0.038	0.5357	0.599302	0.14	0.3479	0.521129	-0.026	0.6718	0.729622	-0.0075	0.9027	0.928009	-0.0556	0.595	0.128	0.522	0.0214111	0.0362	Not Secreted	novel	not hub
ADCY7	ADCY7	lightyellow	0.536	3.82e-24	-0.093	0.1289	0.170548	-0.07	0.6401	0.776468	0.28	3.227e-06	9.76982e-06	0.24	7.225e-05	0.000201387	-0.0827	0.168	-0.0705	0.776	0.182868	-0.0766	Not Secreted	novel	not hub
COL3A1	COL3A1	brown	0.817	3.72e-104	0.74	1.007e-47	3.47415e-45	0.51	0.0002503	0.00223635	-0.58	1.722e-25	6.82505e-24	-0.55	1.369e-22	8.623e-21	2.13	3.33e-45	1.42	0.00178	0.628307	1.775	Secreted	known	Hub
SNX12	SNX12	lightgreen	0.524	2.74e-26	0.12	0.04972	0.0706033	-0.3	0.04048	0.115657	-0.22	0.0002842	0.000645735	-0.17	0.005265	0.01053	0.0799	0.0821	-0.115	0.136	0.233944	-0.01755	Not Secreted	novel	not hub
MRPS23	MRPS23	turquoise	0.276	8.99e-08	0.31	2.227e-07	6.30942e-07	-0.15	0.3142	0.488884	-0.28	3.227e-06	9.76982e-06	-0.22	0.0002842	0.000710032	0.157	5.88e-07	-0.0809	0.508	0.248634	0.03805	Not Secreted	novel	not hub
TMEM11	TMEM11	green	0.47	2.61e-19	-0.32	8.526e-08	2.52585e-07	-0.43	0.002556	0.0140784	0.15	0.01397	0.0237981	0.092	0.133	0.19088	-0.108	4.47e-07	-0.155	0.0186	0.179127	-0.1315	Not Secreted	novel	not hub
TCAP	TCAP	blue	0.685	5.03e-47	-0.51	3.776e-19	3.62095e-18	-0.69	8.082e-08	3.37975e-06	0.49	1.363e-17	1.83751e-16	0.36	1.274e-09	7.97827e-09	-0.636	2e-18	-1.15	2.3e-06	0.503454	-0.893	Not Secreted	novel	not hub
RPA1	RPA1	turquoise	0.147	0.00797	0.063	0.3042	0.366314	0.0015	0.992	0.995739	0.084	0.1703	0.229038	0.04	0.5144	0.597535	0.0252	0.371	0.000742	0.996	0.0535366	0.012971	Not Secreted	novel	not hub
TSR1	TSR1	darkolivegreen	0.684	1.78e-46	0.095	0.1208	0.160812	0.23	0.1199	0.254415	-0.22	0.0002842	0.000645735	-0.19	0.001782	0.00388493	0.047	0.162	0.201	0.238	0.229563	0.124	Not Secreted	novel	not hub
KIF2B	KIF2B	black	0.00974	0.592	-0.065	0.289	0.350513	0.19	0.2008	0.36077	0.066	0.2817	0.353932	0.081	0.1862	0.255955	-0.02	0.359	0.0606	0.403	0.0289835	0.0203	Not Secreted	novel	not hub
RNF112	RNF112	purple	0.241	8.82e-05	0.4	1.019e-11	4.65076e-11	-0.47	0.0008581	0.00590211	-0.21	0.0005393	0.00117539	-0.29	1.369e-06	5.21099e-06	0.412	7.79e-11	-0.722	0.00452	0.272881	-0.155	Not Secreted	known	not hub
LPPR4	PLPPR4	brown	0.773	2.4e-70	0.69	3.225e-39	3.2637e-37	0.76	5.813e-10	5.34796e-08	-0.52	5.743e-20	1.0317e-18	-0.43	1.737e-13	1.99755e-12	1.41	1.53e-37	2.12	1.64e-08	0.577899	1.765	Not Secreted	novel	not hub
ACBD4	ACBD4	tan	0.795	8.1e-82	-0.14	0.02188	0.0330552	0.26	0.07757	0.186996	0.12	0.04972	0.0752417	0.013	0.8322	0.871167	-0.383	0.0277	0.142	0.2	0.043709	-0.1205	Not Secreted	novel	not hub
CLDN1	CLDN1	brown	0.615	2.17e-37	0.6	1.349e-27	3.14077e-26	0.76	5.813e-10	5.34796e-08	-0.53	8.199e-21	1.63764e-19	-0.47	3.921e-16	6.90496e-15	1.48	5.31e-26	1.99	2.39e-08	0.562504	1.735	Not Secreted	known	not hub
ATP1A1	ATP1A1	green	0.474	1.6e-18	-0.33	3.151e-08	9.77563e-08	-0.74	2.79e-09	1.98837e-07	0.17	0.005265	0.00976573	0.12	0.04972	0.0790645	-0.203	1.42e-07	-0.775	1.53e-07	0.219846	-0.489	Not Secreted	known	not hub
HAP1	HAP1	tan	0.505	1.84e-25	0.2	0.0009942	0.00183177	0.27	0.06644	0.166649	-0.19	0.001782	0.00358336	-0.23	0.0001454	0.000384726	0.223	0.00139	0.136	0.168	0.252422	0.1795	Not Secreted	novel	not hub
RAB5C	RAB5C	red	0.59	1.08e-35	-0.21	0.0005393	0.00102885	-0.48	0.0006395	0.0046874	0.059	0.336	0.410733	0.088	0.1508	0.21354	-0.143	0.00081	-0.303	0.00469	0.121557	-0.223	Not Secreted	known	not hub
CDH2	CDH2	brown	0.77	4.03e-82	0.69	3.225e-39	3.2637e-37	0.63	2.086e-06	4.70512e-05	-0.56	1.593e-23	4.78846e-22	-0.48	7.514e-17	1.52694e-15	1.97	7.61e-38	1.37	2.64e-05	0.598543	1.67	Not Secreted	known	not hub
SPOP	SPOP	blue	0.313	1.05e-07	-0.14	0.02188	0.0330552	-0.26	0.07757	0.186996	0.18	0.003105	0.00597918	0.19	0.001782	0.00388493	-0.0691	0.0293	-0.165	0.191	0.210376	-0.11705	Not Secreted	novel	not hub
IGF1	IGF1	brown	0.896	2.48e-157	0.71	2.107e-42	3.51475e-40	0.6	8.292e-06	0.000144019	-0.6	1.349e-27	7.4195e-26	-0.54	1.096e-21	5.67825e-20	1.94	4.13e-40	1.37	8.65e-05	0.649213	1.655	Secreted	known	Hub
LRRC37B	LRRC37B	turquoise	0.405	8.13e-15	0.22	0.0002842	0.000561228	-0.22	0.1373	0.278601	-0.12	0.04972	0.0752417	-0.14	0.02188	0.0381286	0.0927	0.000815	-0.136	0.283	0.177851	-0.02165	Not Secreted	novel	not hub
SLC13A2	SLC13A2	turquoise	0.555	2.36e-27	0.41	2.742e-12	1.32771e-11	0.37	0.01047	0.0420017	-0.36	1.274e-09	6.25059e-09	-0.27	7.361e-06	2.47212e-05	0.212	2.86e-11	0.179	0.0454	0.368752	0.1955	Not Secreted	novel	not hub
SDF2	SDF2	lightgreen	0.564	3.88e-28	0.18	0.003105	0.00534216	-0.18	0.226	0.391139	-0.17	0.005265	0.00976573	-0.19	0.001782	0.00388493	0.0804	0.00493	-0.0884	0.405	0.216519	-0.004	Secreted	novel	not hub
CORO6	CORO6	blue	0.602	8.8e-31	-0.36	1.274e-09	4.60789e-09	-0.85	4.106e-14	2.49316e-11	0.3	5.616e-07	1.89362e-06	0.21	0.0005393	0.00128983	-0.341	4.48e-09	-1.62	8.75e-12	0.350592	-0.9805	Not Secreted	novel	not hub
ACAP1	ACAP1	darkgrey	0.719	2.66e-63	0.26	1.626e-05	3.74604e-05	0.28	0.05662	0.148727	-0.26	1.626e-05	4.43295e-05	-0.29	1.369e-06	5.21099e-06	0.355	4.52e-05	0.309	0.136	0.322868	0.332	Not Secreted	novel	not hub
BHLHE22	BHLHE22	brown	0.723	2.26e-57	0.64	2.774e-32	1.09946e-30	0.67	2.593e-07	8.46489e-06	-0.63	4.776e-31	5.75394e-29	-0.57	1.721e-24	1.76519e-22	1.29	1.83e-31	2.01	4.98e-06	0.639843	1.65	Not Secreted	known	Hub
NMT1	NMT1	blue	0.56	1.6e-25	-0.16	0.00869	0.0140036	-0.47	0.0008581	0.00590211	0.36	1.274e-09	6.25059e-09	0.28	3.227e-06	1.15261e-05	-0.0641	0.0171	-0.36	0.00521	0.353684	-0.21205	Not Secreted	novel	not hub
P4HB	P4HB	darkgreen	0.65	2.16e-43	0.34	1.123e-08	3.64957e-08	0.052	0.7285	0.837521	-0.39	3.625e-11	2.17328e-10	-0.35	3.854e-09	2.23724e-08	0.203	6.2e-08	0.0325	0.837	0.331627	0.11775	Secreted	known	not hub
TK1	TK1	saddlebrown	0.886	4.63e-154	0.52	5.743e-20	6.02063e-19	-0.19	0.2008	0.36077	-0.46	1.94e-15	1.9952e-14	-0.42	7.061e-13	7.29156e-12	0.628	2.75e-19	-0.297	0.355	0.470564	0.1655	Not Secreted	known	not hub
PDE6B	PDE6B	turquoise	0.716	1.41e-52	0.16	0.00869	0.0140036	0.38	0.008423	0.0355466	-0.26	1.626e-05	4.43295e-05	-0.17	0.005265	0.01053	0.139	0.0113	0.36	0.033	0.269744	0.2495	Not Secreted	known	not hub
THBS4	THBS4	brown	0.78	1.55e-79	0.66	6.738e-35	3.85973e-33	0.68	1.464e-07	5.30394e-06	-0.53	8.199e-21	1.63764e-19	-0.44	4.077e-14	5.12325e-13	1.56	8e-33	1.72	3.66e-06	0.576859	1.64	Secreted	novel	not hub
KRT31	KRT31	tan	0.687	1.98e-63	-0.052	0.3965	0.462599	0.23	0.1199	0.254415	-0.034	0.5795	0.647443	-0.12	0.04972	0.0790645	-0.036	0.467	0.0843	0.279	0.0864063	0.02415	Not Secreted	novel	not hub
OR3A3	OR3A3	tan	0.428	1.84e-19	-0.14	0.02188	0.0330552	0.083	0.5791	0.732928	0.1	0.1024	0.145778	0.085	0.1653	0.231161	-0.195	0.0268	0.0279	0.746	0.120956	-0.08355	Not Secreted	novel	not hub
CBX1	CBX1	black	0.221	0.000977	0.075	0.221	0.276045	0.45	0.001505	0.00930587	-0.059	0.336	0.410733	-0.017	0.7818	0.831947	0.0691	0.274	0.383	0.00756	0.0475584	0.22605	Not Secreted	known	not hub
CTSE	CTSE	brown	0.652	1.01e-45	0.68	1.013e-37	8.68776e-36	0.61	5.317e-06	0.000102818	-0.56	1.593e-23	4.78846e-22	-0.46	1.94e-15	3.04542e-14	1.79	1.69e-35	1.48	5.77e-05	0.567879	1.635	Secreted	known	not hub
LOXHD1	LOXHD1	yellow	0.315	6.53e-09	-0.32	8.526e-08	2.52585e-07	-0.2	0.1777	0.331712	0.23	0.0001454	0.00034644	0.18	0.003105	0.00646644	-0.557	2.78e-07	-0.0542	0.373	0.236349	-0.3056	Not Secreted	novel	not hub
AQP4	AQP4	magenta	0.55	2.83e-36	-0.35	3.854e-09	1.31528e-08	-0.12	0.4217	0.591081	0.44	4.077e-14	3.4867e-13	0.44	4.077e-14	5.12325e-13	-0.646	1.68e-08	-0.242	0.583	0.376685	-0.444	Not Secreted	known	not hub
NPC1	NPC1	red	0.66	1.74e-45	-0.45	9.118e-15	5.71003e-14	-0.48	0.0006395	0.0046874	0.24	7.225e-05	0.000179414	0.23	0.0001454	0.000384726	-0.346	3.19e-14	-0.463	0.00415	0.328402	-0.4045	Not Secreted	known	not hub
RAB27B	RAB27B	darkorange	0.693	1.37e-55	0.55	1.369e-22	1.86047e-21	0.33	0.02349	0.0771981	-0.44	4.077e-14	3.4867e-13	-0.34	1.123e-08	6.06013e-08	0.911	7.05e-22	0.435	0.0761	0.447947	0.673	Not Secreted	novel	not hub
SERPINB12	SERPINB12	lightcyan	0.106	0.0127	-0.12	0.04972	0.0706033	0.26	0.07757	0.186996	0.026	0.6718	0.729622	0.019	0.7569	0.81257	-0.0578	0.0781	0.0946	0.199	0.0378107	0.0184	Not Secreted	novel	not hub
SNRPD1	SNRPD1	darkgreen	0.632	2.22e-35	0.38	1.237e-10	5.02614e-10	0.41	0.004208	0.0208205	-0.4	1.019e-11	6.59634e-11	-0.44	4.077e-14	5.12325e-13	0.211	8.76e-10	0.239	0.0224	0.450113	0.225	Not Secreted	novel	not hub
ETFB	ETFB	blue	0.41	2.48e-15	-0.24	7.225e-05	0.000154147	-0.27	0.06644	0.166649	0.27	7.361e-06	2.11749e-05	0.35	3.854e-09	2.23724e-08	-0.132	0.000213	-0.143	0.178	0.309563	-0.1375	Not Secreted	novel	not hub
PPP2R1A	PPP2R1A	lightgreen	0.669	4.88e-55	0.0067	0.9131	0.932261	-0.22	0.1373	0.278601	-0.14	0.02188	0.0358062	-0.082	0.1808	0.249731	0.00299	0.933	-0.0813	0.296	0.134885	-0.039155	Not Secreted	known	not hub
ZFP28	ZFP28	blue	0.387	2.55e-13	-0.23	0.0001454	0.000298347	-0.28	0.05662	0.148727	0.35	3.854e-09	1.7723e-08	0.27	7.361e-06	2.47212e-05	-0.3	0.000233	-0.0857	0.173	0.306129	-0.19285	Not Secreted	novel	not hub
ZNF324	ZNF324	darkred	0.694	3.24e-50	-0.38	1.237e-10	5.02614e-10	0.051	0.7335	0.84104	0.3	5.616e-07	1.89362e-06	0.28	3.227e-06	1.15261e-05	-0.18	1.05e-09	0.0291	0.843	0.308023	-0.07545	Not Secreted	novel	not hub
ZNF586	ZNF586	blue	0.0419	0.126	-0.22	0.0002842	0.000561228	0.14	0.3479	0.521129	0.068	0.2673	0.338247	0.065	0.289	0.37087	-0.109	0.00047	0.0707	0.543	0.0672129	-0.01915	Not Secreted	novel	not hub
ZFP112	ZNF112	salmon	0.822	1.28e-119	0.23	0.0001454	0.000298347	0.081	0.5883	0.740067	-0.051	0.4057	0.482265	-0.11	0.07221	0.110221	0.253	0.000259	0.0565	0.738	0.110053	0.15475	Not Secreted	novel	not hub
CD79A	CD79A	grey60	0.872	1.25e-120	0.44	4.077e-14	2.37395e-13	0.48	0.0006395	0.0046874	-0.41	2.742e-12	1.91902e-11	-0.44	4.077e-14	5.12325e-13	1.02	2.1e-13	1.47	0.00329	0.49798	1.245	Not Secreted	novel	not hub
S1PR5	S1PR5	blue	0.491	1.36e-28	-0.45	9.118e-15	5.71003e-14	-0.16	0.2827	0.455561	0.42	7.061e-13	5.23881e-12	0.29	1.369e-06	5.21099e-06	-0.913	3.9e-14	-0.114	0.444	0.358919	-0.5135	Not Secreted	novel	not hub
ZNF266	ZNF266	pink	0.573	1.16e-27	-0.077	0.2089	0.262769	0.037	0.805	0.887236	0.063	0.3042	0.377268	0.027	0.6599	0.729378	-0.0584	0.263	0.0351	0.887	0.0554023	-0.01165	Not Secreted	novel	not hub
TMEM190	TMEM190	turquoise	0.855	3.05e-121	0.42	7.061e-13	3.6126e-12	0.22	0.1373	0.278601	-0.33	3.151e-08	1.27962e-07	-0.28	3.227e-06	1.15261e-05	2.13	2.38e-12	0.925	0.264	0.367096	1.5275	Not Secreted	novel	not hub
FZD5	FZD5	blue	0.819	6.68e-90	-0.74	1.007e-47	3.47415e-45	-0.74	2.79e-09	1.98837e-07	0.65	1.447e-33	2.85266e-31	0.58	1.722e-25	2.27304e-23	-0.974	1.2e-44	-1.42	1.2e-07	0.685524	-1.197	Not Secreted	known	Hub
C19orf44	C19orf44	turquoise	0.582	2.62e-33	0.27	7.361e-06	1.75996e-05	0.065	0.6642	0.794027	-0.16	0.00869	0.0154756	-0.18	0.003105	0.00646644	0.182	1.68e-05	0.0579	0.791	0.205192	0.11995	Not Secreted	novel	not hub
LILRA5	LILRA5	red	0.582	1.12e-33	-0.45	9.118e-15	5.71003e-14	-0.3	0.04048	0.115657	0.24	7.225e-05	0.000179414	0.22	0.0002842	0.000710032	-0.778	4.5e-14	-0.335	0.112	0.305413	-0.5565	Secreted	novel	not hub
VTI1A	VTI1A	yellow	0.365	1.44e-10	-0.04	0.5144	0.578586	-0.36	0.01294	0.0493665	-0.16	0.00869	0.0154756	-0.074	0.2273	0.303413	-0.0223	0.584	-0.29	0.0432	0.145437	-0.15615	Not Secreted	novel	not hub
FIZ1	FIZ1	lightcyan	0.627	6.27e-44	-0.1	0.1024	0.138677	0.14	0.3479	0.521129	0.0036	0.9532	0.96496	0.038	0.5357	0.617318	-0.0576	0.125	0.0446	0.564	0.012738	-0.0065	Not Secreted	novel	not hub
VRK3	VRK3	turquoise	0.317	2.93e-08	-0.27	7.361e-06	1.75996e-05	-0.2	0.1777	0.331712	0.18	0.003105	0.00597918	0.12	0.04972	0.0790645	-0.211	1.25e-05	-0.141	0.323	0.187804	-0.176	Not Secreted	novel	not hub
ZNF473	ZNF473	turquoise	0.189	0.00115	-0.17	0.005265	0.00875769	0.2	0.1777	0.331712	0.15	0.01397	0.0237981	0.093	0.1289	0.185928	-0.118	0.0106	0.0736	0.345	0.142269	-0.0222	Not Secreted	novel	not hub
NOSIP	NOSIP	blue	0.508	1.29e-20	-0.34	1.123e-08	3.64957e-08	-0.44	0.001969	0.0114695	0.3	5.616e-07	1.89362e-06	0.17	0.005265	0.01053	-0.177	3.21e-08	-0.136	0.0181	0.290945	-0.1565	Not Secreted	novel	not hub
FUT1	FUT1	blue	0.891	4.24e-142	-0.66	6.738e-35	3.85973e-33	-0.68	1.464e-07	5.30394e-06	0.58	1.722e-25	6.82505e-24	0.49	1.363e-17	3.18803e-16	-1.24	2.02e-33	-1.43	3.06e-06	0.626976	-1.335	Not Secreted	novel	not hub
FUT2	FUT2	turquoise	0.727	6e-65	0.54	1.096e-21	1.36148e-20	0.37	0.01047	0.0420017	-0.53	8.199e-21	1.63764e-19	-0.5	2.336e-18	6.32094e-17	1.97	6.52e-21	0.568	0.0376	0.536185	1.269	Not Secreted	novel	Hub
CNP	CNP	lightgreen	0.482	7.21e-23	0.26	1.626e-05	3.74604e-05	0.24	0.1042	0.231082	-0.22	0.0002842	0.000645735	-0.25	3.481e-05	0.000103106	0.0916	3.97e-05	0.126	0.235	0.273595	0.1088	Not Secreted	known	not hub
SULT2B1	SULT2B1	blue	0.502	1.74e-35	-0.62	7.428e-30	2.24169e-28	-0.2	0.1777	0.331712	0.55	1.369e-22	3.61416e-21	0.52	5.743e-20	2.06585e-18	-1.12	9.23e-29	-0.227	0.326	0.489457	-0.6735	Not Secreted	novel	not hub
TMEM160	TMEM160	blue	0.593	2.54e-32	-0.45	9.118e-15	5.71003e-14	-0.38	0.008423	0.0355466	0.41	2.742e-12	1.91902e-11	0.38	1.237e-10	9.04076e-10	-0.221	1.24e-13	-0.162	0.0426	0.436368	-0.1915	Not Secreted	novel	not hub
ZNF146	ZNF146	grey60	0.203	0.000311	0.29	1.369e-06	3.57992e-06	0.022	0.8833	0.934716	-0.19	0.001782	0.00358336	-0.2	0.0009942	0.00226504	0.28	2.77e-06	0.00826	0.939	0.185189	0.14413	Not Secreted	novel	not hub
TMEM86B	TMEM86B	saddlebrown	0.339	3.54e-10	0.17	0.005265	0.00875769	0.21	0.1565	0.304339	-0.23	0.0001454	0.00034644	-0.27	7.361e-06	2.47212e-05	0.0813	0.0097	0.108	0.31	0.245934	0.09465	Not Secreted	novel	not hub
FAM83D	FAM83D	brown	0.711	1.76e-58	0.62	7.428e-30	2.24169e-28	0.56	4.26e-05	0.000534878	-0.6	1.349e-27	7.4195e-26	-0.52	5.743e-20	2.06585e-18	1.69	2.49e-28	1.5	0.000347	0.597806	1.595	Not Secreted	novel	not hub
CREB3L3	CREB3L3	midnightblue	0.108	0.0456	-0.11	0.07221	0.0994148	0.21	0.1565	0.304339	0.14	0.02188	0.0358062	0.15	0.01397	0.0255253	-0.19	0.0907	0.0739	0.323	0.136431	-0.05805	Not Secreted	novel	not hub
ZNF223	ZNF223	pink	0.529	2.49e-33	0.2	0.0009942	0.00183177	0.22	0.1373	0.278601	-0.031	0.6134	0.678378	-0.054	0.3786	0.464566	0.116	0.00208	0.127	0.287	0.0696514	0.1215	Not Secreted	novel	not hub
PRSS2	PRSS2	brown	0.668	2.29e-48	0.56	1.593e-23	2.34774e-22	0.49	0.0004722	0.00367025	-0.53	8.199e-21	1.63764e-19	-0.49	1.363e-17	3.18803e-16	1.8	1.32e-22	1.34	0.00249	0.545749	1.57	Secreted	novel	not hub
PUM1	PUM1	pink	0.481	2.37e-19	-0.033	0.5907	0.650997	-0.018	0.9044	0.946161	0.013	0.8322	0.864964	0.014	0.8195	0.861258	-0.0147	0.654	-0.007	0.949	0.0210919	-0.01085	Not Secreted	novel	not hub
TJP3	TJP3	turquoise	0.843	5.36e-118	0.22	0.0002842	0.000561228	0.37	0.01047	0.0420017	-0.22	0.0002842	0.000645735	-0.19	0.001782	0.00388493	0.354	0.000684	0.387	0.0379	0.278074	0.3705	Not Secreted	novel	not hub
TSSK6	TSSK6	darkred	0.16	0.00593	-0.041	0.5039	0.568123	-0.028	0.8518	0.916849	0.14	0.02188	0.0358062	0.02	0.7445	0.801981	-0.0485	0.572	-0.0113	0.919	0.0433002	-0.0299	Not Secreted	novel	not hub
COX6B1	COX6B1	lightgreen	0.506	3.76e-27	0.29	1.369e-06	3.57992e-06	-0.14	0.3479	0.521129	-0.36	1.274e-09	6.25059e-09	-0.32	8.526e-08	4.0244e-07	0.124	4.35e-06	-0.0625	0.55	0.319228	0.03075	Not Secreted	novel	not hub
OR7C2	OR7C2	tan	0.538	4.13e-26	-0.27	7.361e-06	1.75996e-05	0.028	0.8518	0.916849	0.21	0.0005393	0.00117539	0.13	0.0334	0.0557708	-0.308	1.97e-05	0.0129	0.92	0.190256	-0.14755	Not Secreted	novel	not hub
CYP4F12	CYP4F12	turquoise	0.35	2.05e-09	-0.056	0.3611	0.426012	0.01	0.9468	0.970847	0.18	0.003105	0.00597918	0.16	0.00869	0.0165909	-0.0652	0.424	0.00711	0.97	0.0889566	-0.029045	Not Secreted	novel	not hub
PPAP2C	PLPP2	turquoise	0.912	2.7e-170	0.56	1.593e-23	2.34774e-22	0.48	0.0006395	0.0046874	-0.47	3.921e-16	4.46183e-15	-0.43	1.737e-13	1.99755e-12	1.5	3.92e-22	1.18	0.00376	0.535274	1.34	Not Secreted	novel	Hub
GJA4	GJA4	blue	0.54	8.07e-25	-0.31	2.227e-07	6.30942e-07	-0.59	1.274e-05	0.000205083	0.13	0.0334	0.0526001	0.12	0.04972	0.0790645	-0.362	8.06e-07	-0.933	0.000144	0.199008	-0.6475	Not Secreted	novel	not hub
NDUFA7	NDUFA7	turquoise	0.301	8.38e-08	-0.034	0.5795	0.64042	-0.28	0.05662	0.148727	-0.027	0.6599	0.719167	0.022	0.72	0.78102	-0.0127	0.646	-0.15	0.157	0.0433918	-0.08135	Not Secreted	novel	not hub
ZNF571	ZNF571	purple	0.705	3.59e-66	-0.071	0.2467	0.304414	0.24	0.1042	0.231082	0.15	0.01397	0.0237981	0.11	0.07221	0.110221	-0.0619	0.301	0.147	0.227	0.169442	0.04255	Not Secreted	novel	not hub
THADA	THADA	salmon	0.472	2.17e-17	0.044	0.4732	0.537743	0.11	0.4617	0.625768	-0.14	0.02188	0.0358062	-0.14	0.02188	0.0381286	0.0291	0.537	0.07	0.638	0.136094	0.04955	Not Secreted	known	not hub
ZNF385D	ZNF385D	brown	0.827	1.4e-110	0.67	2.784e-36	1.96563e-34	0.62	3.357e-06	7.04831e-05	-0.61	1.048e-28	7.2312e-27	-0.53	8.199e-21	3.49609e-19	1.85	6.13e-35	1.24	4.43e-05	0.636364	1.545	Not Secreted	novel	Hub
AGAP1	AGAP1	skyblue	0.359	9.68e-12	-0.25	3.481e-05	7.72086e-05	-0.082	0.5837	0.7366	0.19	0.001782	0.00358336	0.24	7.225e-05	0.000201387	-0.147	8.95e-05	-0.0695	0.735	0.219305	-0.10825	Not Secreted	novel	not hub
GALNT5	GALNT5	lightyellow	0.407	7.34e-15	0.049	0.4244	0.490886	-0.062	0.6789	0.803438	0.01	0.8706	0.898661	0.048	0.4339	0.51953	0.049	0.492	-0.0743	0.8	0.0283069	-0.01265	Not Secreted	novel	not hub
CTNND2	CTNND2	blue	0.812	3.11e-120	-0.8	5.934e-61	1.28683e-57	-0.45	0.001505	0.00930587	0.71	2.107e-42	4.56918e-39	0.64	2.774e-32	2.80729e-29	-2.24	2.57e-58	-0.354	0.00846	0.689361	-1.297	Not Secreted	novel	Hub
MARS2	MARS2	midnightblue	0.307	5.93e-08	-0.047	0.4435	0.509639	-0.084	0.5746	0.729361	-0.067	0.2744	0.346078	-0.083	0.1755	0.243207	-0.0466	0.512	-0.0434	0.733	0.0879158	-0.045	Not Secreted	novel	not hub
EPHA4	EPHA4	black	0.156	0.00872	0.16	0.00869	0.0140036	0.078	0.6023	0.751081	-0.19	0.001782	0.00358336	-0.14	0.02188	0.0381286	0.139	0.0131	0.0799	0.747	0.146953	0.10945	Not Secreted	novel	not hub
STK16	STK16	turquoise	0.422	4.72e-15	0.27	7.361e-06	1.75996e-05	0.26	0.07757	0.186996	-0.19	0.001782	0.00358336	-0.17	0.005265	0.01053	0.185	1.28e-05	0.139	0.185	0.231364	0.162	Not Secreted	novel	not hub
FAM134A	RETREG2	blue	0.351	3.06e-10	-0.12	0.04972	0.0706033	-0.39	0.00673	0.0299418	0.097	0.1131	0.159175	0.18	0.003105	0.00646644	-0.0782	0.0702	-0.147	0.0342	0.176714	-0.1126	Not Secreted	novel	not hub
REG1P	REG1CP	yellow	0.176	0.00192	-0.12	0.04972	0.0706033	-0.13	0.3838	0.555024	-0.052	0.3965	0.472996	-0.026	0.6718	0.739891	-0.0984	0.0764	-0.0429	0.587	0.0560427	-0.07065	Not Secreted	novel	not hub
DDX1	DDX1	purple	0.709	1.67e-75	0.15	0.01397	0.0217793	-0.28	0.05662	0.148727	-0.029	0.6365	0.698934	-0.057	0.3526	0.437901	0.0778	0.0202	-0.121	0.16	0.0688608	-0.0216	Not Secreted	novel	not hub
B3GALT1	B3GALT1	turquoise	0.018	0.444	-0.067	0.2744	0.334462	0.058	0.6986	0.816944	-0.043	0.4833	0.558205	-0.0052	0.9325	0.949832	-0.0385	0.336	0.019	0.826	0.0139315	-0.00975	Not Secreted	novel	not hub
PRKD3	PRKD3	pink	0.64	3.09e-47	-0.034	0.5795	0.64042	-0.31	0.03396	0.101359	0.14	0.02188	0.0358062	0.042	0.4936	0.577217	-0.0254	0.645	-0.0834	0.131	0.10436	-0.0544	Not Secreted	novel	not hub
ANKLE2	ANKLE2	midnightblue	0.499	1.25e-19	-0.09	0.1417	0.18572	0.12	0.4217	0.591081	0.017	0.7818	0.824376	0.0012	0.9844	0.987588	-0.0441	0.191	0.0973	0.599	0.00442632	0.0266	Not Secreted	novel	not hub
PPP3R1	PPP3R1	magenta	0.403	9.16e-15	-0.18	0.003105	0.00534216	-0.2	0.1777	0.331712	0.17	0.005265	0.00976573	0.12	0.04972	0.0790645	-0.116	0.00504	-0.147	0.325	0.182147	-0.1315	Not Secreted	novel	not hub
FAM136A	FAM136A	grey60	0.575	4.99e-34	0.62	7.428e-30	2.24169e-28	0.33	0.02349	0.0771981	-0.42	7.061e-13	5.23881e-12	-0.4	1.019e-11	8.72443e-11	0.294	3.39e-28	0.179	0.0805	0.458435	0.2365	Not Secreted	novel	not hub
WDSUB1	WDSUB1	blue	0.484	1.03e-19	-0.42	7.061e-13	3.6126e-12	-0.66	4.496e-07	1.35415e-05	0.44	4.077e-14	3.4867e-13	0.42	7.061e-13	7.29156e-12	-0.262	4.46e-12	-0.525	1.25e-05	0.466655	-0.3935	Not Secreted	novel	not hub
MOGS	MOGS	darkgreen	0.453	1.55e-17	0.26	1.626e-05	3.74604e-05	-0.064	0.6691	0.796748	-0.22	0.0002842	0.000645735	-0.34	1.123e-08	6.06013e-08	0.1	5.4e-05	-0.0374	0.797	0.252096	0.0313	Not Secreted	novel	not hub
FAM176A	EVA1A	blue	0.644	7.89e-47	-0.47	3.921e-16	2.80891e-15	-0.2	0.1777	0.331712	0.48	7.514e-17	9.34939e-16	0.5	2.336e-18	6.32094e-17	-0.512	2.88e-15	-0.242	0.329	0.463972	-0.377	Not Secreted	novel	not hub
FSHR	FSHR	green	0.167	0.0163	0.018	0.7693	0.81176	-0.23	0.1199	0.254415	0.021	0.7322	0.781411	0.0099	0.8718	0.904204	0.0166	0.815	-0.0663	0.293	0.0245879	-0.02485	Secreted	known	not hub
DOLK	DOLK	green	0.784	2.25e-76	-0.22	0.0002842	0.000561228	-0.33	0.02349	0.0771981	0.15	0.01397	0.0237981	0.1	0.1024	0.152545	-0.106	0.000732	-0.213	0.0761	0.185369	-0.1595	Not Secreted	novel	not hub
RNF181	RNF181	white	0.532	2.97e-23	0.26	1.626e-05	3.74604e-05	0.2	0.1777	0.331712	-0.22	0.0002842	0.000645735	-0.17	0.005265	0.01053	0.115	3.72e-05	0.0803	0.338	0.240163	0.09765	Not Secreted	novel	not hub
TLR1	TLR1	lightyellow	0.632	9.77e-37	-0.067	0.2744	0.334462	0.12	0.4217	0.591081	0.05	0.4149	0.491355	0.049	0.4244	0.510693	-0.0596	0.332	0.17	0.606	0.075922	0.0552	Not Secreted	known	not hub
ALLC	ALLC	darkgreen	0.0811	0.0448	0.026	0.6718	0.725624	-0.41	0.004208	0.0208205	-0.14	0.02188	0.0358062	-0.11	0.07221	0.110221	0.0208	0.73	-0.123	0.0324	0.120659	-0.0511	Not Secreted	novel	not hub
XIRP2	XIRP2	black	0.148	0.0181	0.084	0.1703	0.21897	0.12	0.4217	0.591081	0.017	0.7818	0.824376	-0.087	0.1555	0.219213	0.144	0.217	0.0265	0.649	0.0460413	0.08525	Not Secreted	novel	not hub
RADIL	RADIL	blue	0.802	5.03e-87	-0.66	6.738e-35	3.85973e-33	-0.75	1.297e-09	9.99414e-08	0.61	1.048e-28	7.2312e-27	0.55	1.369e-22	8.623e-21	-0.937	2.49e-33	-1.15	3.72e-08	0.653291	-1.0435	Not Secreted	novel	Hub
C2orf29	CNOT11	grey60	0.577	9.53e-33	0.42	7.061e-13	3.6126e-12	0.38	0.008423	0.0355466	-0.48	7.514e-17	9.34939e-16	-0.42	7.061e-13	7.29156e-12	0.159	1.18e-11	0.138	0.0429	0.459908	0.1485	Not Secreted	novel	not hub
ACTR3	ACTR3	paleturquoise	0.679	7.01e-48	0.28	3.227e-06	8.07282e-06	0.48	0.0006395	0.0046874	-0.29	1.369e-06	4.3686e-06	-0.3	5.616e-07	2.29292e-06	0.162	9.59e-06	0.332	0.00392	0.367446	0.247	Not Secreted	novel	not hub
SFXN5	SFXN5	grey60	0.434	1.27e-16	0.38	1.237e-10	5.02614e-10	0.015	0.9203	0.955747	-0.34	1.123e-08	4.84707e-08	-0.35	3.854e-09	2.23724e-08	0.244	8.3e-10	0.00532	0.959	0.303818	0.12466	Not Secreted	novel	not hub
OSBPL6	OSBPL6	turquoise	0.871	3.21e-117	0.36	1.274e-09	4.60789e-09	0.17	0.2533	0.422259	-0.22	0.0002842	0.000645735	-0.2	0.0009942	0.00226504	0.607	6.7e-09	0.35	0.415	0.276489	0.4785	Not Secreted	novel	not hub
YPEL5	YPEL5	cyan	0.599	1.4e-45	0.062	0.3119	0.374754	0.086	0.5654	0.721545	-0.014	0.8195	0.854572	-0.024	0.6957	0.760147	0.0319	0.374	0.0504	0.722	0.0311822	0.04115	Not Secreted	novel	not hub
DUSP2	DUSP2	midnightblue	0.774	1.04e-78	-0.48	7.514e-17	5.8344e-16	0.45	0.001505	0.00930587	0.18	0.003105	0.00597918	0.2	0.0009942	0.00226504	-1.05	8.15e-16	0.833	0.00722	0.285753	-0.1085	Not Secreted	novel	not hub
ZNF224	ZNF224	pink	0.803	1.96e-91	0.29	1.369e-06	3.57992e-06	-0.086	0.5654	0.721545	-0.15	0.01397	0.0237981	-0.16	0.00869	0.0165909	0.234	4.9e-06	-0.0583	0.721	0.205327	0.08785	Not Secreted	novel	not hub
ZC3H8	ZC3H8	turquoise	0.266	6.75e-09	0.4	1.019e-11	4.65076e-11	0.043	0.7741	0.868438	-0.29	1.369e-06	4.3686e-06	-0.28	3.227e-06	1.15261e-05	0.586	3.03e-11	0.0244	0.869	0.261544	0.3052	Not Secreted	novel	not hub
MOB1A	MOB1A	white	0.651	1.81e-50	0.15	0.01397	0.0217793	0.21	0.1565	0.304339	-0.22	0.0002842	0.000645735	-0.2	0.0009942	0.00226504	0.114	0.02	0.129	0.305	0.240426	0.1215	Not Secreted	novel	not hub
RPL23AP32	RPL23AP32	blue	0.792	1.8e-80	-0.51	3.776e-19	3.62095e-18	-0.61	5.317e-06	0.000102818	0.57	1.721e-24	5.91058e-23	0.47	3.921e-16	6.90496e-15	-0.695	3.35e-18	-1.68	6.06e-05	0.577168	-1.1875	Not Secreted	novel	not hub
MREG	MREG	red	0.265	3.57e-07	-0.21	0.0005393	0.00102885	0.17	0.2533	0.422259	-0.00085	0.9889	0.992168	0.081	0.1862	0.255955	-0.219	0.00122	0.191	0.425	0.00333931	-0.014	Not Secreted	novel	not hub
NPHP1	NPHP1	turquoise	0.937	1.84e-195	0.37	4.049e-10	1.54704e-09	0.15	0.3142	0.488884	-0.29	1.369e-06	4.3686e-06	-0.26	1.626e-05	5.10923e-05	0.604	1e-09	0.255	0.502	0.327659	0.4295	Not Secreted	known	not hub
TTI1	TTI1	tan	0.366	1.81e-12	-0.63	4.776e-31	1.65903e-29	-0.024	0.8728	0.928263	0.4	1.019e-11	6.59634e-11	0.39	3.625e-11	2.86303e-10	-0.376	9.6e-29	-0.0107	0.93	0.368513	-0.19335	Not Secreted	novel	Hub
CFB	CFB	brown	0.65	1.96e-47	0.63	4.776e-31	1.65903e-29	0.68	1.464e-07	5.30394e-06	-0.63	4.776e-31	5.75394e-29	-0.58	1.722e-25	2.27304e-23	1.24	2.4e-29	1.84	3.08e-06	0.627292	1.54	Secreted	known	Hub
KCNK15	KCNK15	tan	0.651	2.62e-63	0.13	0.0334	0.0488686	0.041	0.7844	0.874757	-0.17	0.005265	0.00976573	-0.27	7.361e-06	2.47212e-05	0.0982	0.0444	0.0153	0.88	0.1753	0.05675	Not Secreted	novel	not hub
SDC4	SDC4	blue	0.269	2.23e-08	-0.38	1.237e-10	5.02614e-10	-0.12	0.4217	0.591081	0.23	0.0001454	0.00034644	0.3	5.616e-07	2.29292e-06	-0.397	5.38e-10	-0.106	0.606	0.259763	-0.2515	Secreted	known	not hub
TP53RK	TP53RK	lightcyan	0.525	1.04e-24	-0.28	3.227e-06	8.07282e-06	0.44	0.001969	0.0114695	0.097	0.1131	0.159175	0.049	0.4244	0.510693	-0.19	1.21e-05	0.249	0.0109	0.112994	0.0295	Not Secreted	novel	not hub
ADAMTS16	ADAMTS16	brown	0.67	2.55e-58	0.63	4.776e-31	1.65903e-29	0.33	0.02349	0.0771981	-0.52	5.743e-20	1.0317e-18	-0.5	2.336e-18	6.32094e-17	2.47	3.11e-29	0.609	0.0746	0.533408	1.5395	Secreted	novel	not hub
PLBD2	PLBD2	lightgreen	0.664	7.93e-44	0.025	0.6837	0.736225	-0.016	0.915	0.952393	-0.11	0.07221	0.105065	-0.12	0.04972	0.0790645	0.0145	0.74	-0.00716	0.956	0.0590748	0.00367	Secreted	novel	not hub
AVP	AVP	tan	0.569	3.04e-31	-0.19	0.001782	0.00317646	0.26	0.07757	0.186996	0.13	0.0334	0.0526001	0.069	0.2603	0.33996	-0.303	0.00282	0.181	0.192	0.14091	-0.061	Secreted	known	not hub
PRNP	PRNP	black	0.633	5.97e-39	0.072	0.2401	0.297091	0.15	0.3142	0.488884	-0.031	0.6134	0.678378	-0.027	0.6599	0.729378	0.0412	0.298	0.119	0.481	0.0500727	0.0801	Secreted	novel	not hub
BFSP1	BFSP1	blue	0.85	2.96e-128	-0.63	4.776e-31	1.65903e-29	-0.42	0.003292	0.0171609	0.63	4.776e-31	5.75394e-29	0.56	1.593e-23	1.27946e-21	-0.781	4.06e-30	-0.419	0.0163	0.619747	-0.6	Not Secreted	novel	not hub
TGFB3	TGFB3	brown	0.906	1.08e-152	0.65	1.447e-33	7.15487e-32	0.8	1.519e-11	2.71276e-09	-0.54	1.096e-21	2.48318e-20	-0.46	1.94e-15	3.04542e-14	1.03	4.84e-32	1.97	1.5e-09	0.61455	1.5	Secreted	known	not hub
C20orf3	APMAP	red	0.604	5.83e-35	-0.32	8.526e-08	2.52585e-07	-0.077	0.6069	0.754401	0.21	0.0005393	0.00117539	0.18	0.003105	0.00646644	-0.222	3.34e-07	-0.0287	0.766	0.235144	-0.12535	Not Secreted	novel	not hub
SUN5	SUN5	tan	0.354	1.1e-09	-0.0094	0.8783	0.904027	0.15	0.3142	0.488884	0.019	0.7569	0.802805	0.029	0.6365	0.709299	-0.0118	0.904	0.0491	0.529	0.0390296	0.01865	Not Secreted	novel	not hub
RALY	RALY	green	0.751	1.41e-92	-0.4	1.019e-11	4.65076e-11	-0.27	0.06644	0.166649	0.29	1.369e-06	4.3686e-06	0.26	1.626e-05	5.10923e-05	-0.21	9.71e-11	-0.178	0.158	0.344499	-0.194	Not Secreted	novel	not hub
RBM39	RBM39	pink	0.711	5.18e-80	0.16	0.00869	0.0140036	0.4	0.00534	0.0251041	-0.073	0.2336	0.301151	-0.13	0.0334	0.0557708	0.107	0.0145	0.228	0.0235	0.151694	0.1675	Not Secreted	known	not hub
LAMA5	LAMA5	blue	0.317	5.08e-07	-0.1	0.1024	0.138677	-0.59	1.274e-05	0.000205083	0.13	0.0334	0.0526001	0.19	0.001782	0.00388493	-0.0655	0.127	-0.58	0.000172	0.210431	-0.32275	Secreted	known	not hub
LRRN1	LRRN1	brown	0.776	3.51e-70	0.65	1.447e-33	7.15487e-32	0.73	5.802e-09	3.62446e-07	-0.52	5.743e-20	1.0317e-18	-0.52	5.743e-20	2.06585e-18	1.27	1.23e-31	1.72	1.84e-07	0.607525	1.495	Not Secreted	novel	not hub
GRIK1	GRIK1	royalblue	0.163	0.0113	-0.13	0.0334	0.0488686	0.025	0.8675	0.925415	0.14	0.02188	0.0358062	0.16	0.00869	0.0165909	-0.111	0.0437	0.00842	0.929	0.123339	-0.05129	Not Secreted	novel	not hub
PCP4	PCP4	grey60	0.622	2.18e-38	0.58	1.722e-25	3.1119e-24	0.57	2.886e-05	0.000400452	-0.58	1.722e-25	6.82505e-24	-0.51	3.776e-19	1.16741e-17	1.36	5.82e-24	1.81	0.000241	0.568847	1.585	Not Secreted	novel	not hub
C21orf33	GATD3A	green	0.48	3.91e-24	-0.089	0.1462	0.191188	-0.41	0.004208	0.0208205	0.14	0.02188	0.0358062	0.13	0.0334	0.0557708	-0.0305	0.197	-0.204	0.0217	0.191145	-0.11725	Secreted	novel	not hub
PTTG1IP	PTTG1IP	yellow	0.377	6.13e-12	-0.31	2.227e-07	6.30942e-07	0.072	0.6306	0.769804	0.19	0.001782	0.00358336	0.21	0.0005393	0.00128983	-0.237	4.56e-07	0.0468	0.772	0.223299	-0.0951	Not Secreted	novel	not hub
VWCE	VWCE	brown	0.854	9.76e-117	0.69	3.225e-39	3.2637e-37	0.69	8.082e-08	3.37975e-06	-0.6	1.349e-27	7.4195e-26	-0.51	3.776e-19	1.16741e-17	1.54	6.1e-37	1.37	1.66e-06	0.640237	1.455	Secreted	novel	Hub
ISM1	ISM1	brown	0.818	6.65e-99	0.73	7.176e-46	2.05531e-43	0.56	4.26e-05	0.000534878	-0.54	1.096e-21	2.48318e-20	-0.51	3.776e-19	1.16741e-17	1.52	3.35e-43	1.36	0.000359	0.607393	1.44	Secreted	novel	not hub
ARVCF	ARVCF	darkturquoise	0.527	1.49e-24	-0.18	0.003105	0.00534216	0.38	0.008423	0.0355466	0.29	1.369e-06	4.3686e-06	0.19	0.001782	0.00388493	-0.185	0.0058	0.307	0.0309	0.28208	0.061	Not Secreted	known	not hub
THAP7	THAP7	darkturquoise	0.244	1e-05	-0.27	7.361e-06	1.75996e-05	0.037	0.805	0.887236	0.18	0.003105	0.00597918	0.16	0.00869	0.0165909	-0.162	1.69e-05	0.0138	0.892	0.178423	-0.0741	Not Secreted	novel	not hub
BMS1	BMS1	pink	0.474	4.78e-19	0.38	1.237e-10	5.02614e-10	-0.22	0.1373	0.278601	-0.24	7.225e-05	0.000179414	-0.25	3.481e-05	0.000103106	0.329	8.13e-10	-0.177	0.282	0.293908	0.076	Not Secreted	novel	not hub
GSTT2	GSTT2	blue	0.221	0.000167	-0.013	0.8322	0.866447	-0.15	0.3142	0.488884	0.045	0.4632	0.539092	0.048	0.4339	0.51953	-0.0179	0.87	-0.354	0.5	0.0668333	-0.18595	Not Secreted	novel	not hub
ADORA2A	ADORA2A	darkgrey	0.484	3.88e-23	-0.4	1.019e-11	4.65076e-11	0.1	0.5036	0.671349	0.32	8.526e-08	3.25515e-07	0.23	0.0001454	0.000384726	-0.497	5.24e-11	0.0722	0.67	0.295444	-0.2124	Not Secreted	known	not hub
HPS4	HPS4	turquoise	0.308	4.34e-08	0.06	0.3278	0.391472	0.074	0.6211	0.764539	0.023	0.7078	0.760612	0.024	0.6957	0.760147	0.0262	0.397	0.0355	0.769	0.0387158	0.03085	Not Secreted	known	not hub
GPM6A	GPM6A	blue	0.873	1.34e-152	-0.74	1.007e-47	3.47415e-45	-0.61	5.317e-06	0.000102818	0.71	2.107e-42	4.56918e-39	0.63	4.776e-31	3.15216e-28	-1.79	1.18e-45	-1.21	7.66e-05	0.711401	-1.5	Not Secreted	novel	Hub
THOC5	THOC5	tan	0.222	1.4e-05	-0.16	0.00869	0.0140036	0.19	0.2008	0.36077	0.08	0.1917	0.254193	0.11	0.07221	0.110221	-0.0882	0.013	0.0681	0.385	0.125748	-0.01005	Not Secreted	novel	not hub
PIK3IP1	PIK3IP1	blue	0.628	4.15e-47	-0.56	1.593e-23	2.34774e-22	-0.29	0.04801	0.131527	0.45	9.118e-15	8.52286e-14	0.41	2.742e-12	2.56619e-11	-0.551	3.42e-22	-0.313	0.128	0.464763	-0.432	Not Secreted	known	not hub
PGM5	PGM5	turquoise	0.349	9.8e-12	0.43	1.737e-13	9.50871e-13	0.24	0.1042	0.231082	-0.34	1.123e-08	4.84707e-08	-0.2	0.0009942	0.00226504	0.475	8.18e-13	0.265	0.228	0.290032	0.37	Not Secreted	novel	not hub
TBC1D22A	TBC1D22A	green	0.534	1.98e-38	-0.36	1.274e-09	4.60789e-09	0.05	0.7386	0.844273	0.21	0.0005393	0.00117539	0.25	3.481e-05	0.000103106	-0.177	6.75e-09	0.0277	0.847	0.257855	-0.07465	Not Secreted	novel	not hub
ACAN	ACAN	brown	0.708	4.28e-51	0.52	5.743e-20	6.02063e-19	0.6	8.292e-06	0.000144019	-0.55	1.369e-22	3.61416e-21	-0.47	3.921e-16	6.90496e-15	1.52	2.8e-19	1.35	9.33e-05	0.559912	1.435	Secreted	known	not hub
LRIG1	LRIG1	turquoise	0.753	1.63e-63	0.085	0.1653	0.213245	0.19	0.2008	0.36077	-0.081	0.1862	0.248005	-0.013	0.8322	0.871167	0.0671	0.214	0.219	0.35	0.0408707	0.14305	Not Secreted	known	not hub
TMEM22	SLC35G2	darkturquoise	0.465	8.33e-23	-0.36	1.274e-09	4.60789e-09	-0.28	0.05662	0.148727	0.31	2.227e-07	7.95619e-07	0.25	3.481e-05	0.000103106	-0.289	2.83e-09	-0.309	0.14	0.319966	-0.299	Not Secreted	novel	not hub
RNF7	RNF7	darkorange	0.447	9.63e-17	0.28	3.227e-06	8.07282e-06	-0.069	0.6449	0.779612	-0.19	0.001782	0.00358336	-0.16	0.00869	0.0165909	0.0963	9.94e-06	-0.0279	0.786	0.205329	0.0342	Not Secreted	novel	not hub
ZBTB11	ZBTB11	black	0.63	1.72e-57	0.091	0.1373	0.180498	-0.072	0.6306	0.769804	-0.019	0.7569	0.802805	-0.072	0.2401	0.317456	0.0598	0.182	-0.0418	0.773	0.049765	0.009	Not Secreted	novel	not hub
NR1I2	NR1I2	turquoise	0.322	4.33e-12	0.17	0.005265	0.00875769	0.026	0.8623	0.922851	-0.11	0.07221	0.105065	-0.18	0.003105	0.00646644	0.206	0.00707	0.0141	0.925	0.143081	0.11005	Not Secreted	known	not hub
ANKRD28	ANKRD28	cyan	0.74	1.45e-67	0.012	0.845	0.876348	0.099	0.5079	0.674829	-0.11	0.07221	0.105065	-0.095	0.1208	0.175865	0.0105	0.877	0.124	0.669	0.102599	0.06725	Not Secreted	novel	not hub
LPHN3	ADGRL3	darkturquoise	0.483	1.89e-19	-0.09	0.1417	0.18572	-0.0038	0.9798	0.989315	0.18	0.003105	0.00597918	0.13	0.0334	0.0557708	-0.122	0.186	-0.00428	0.989	0.10917	-0.06314	Not Secreted	novel	not hub
TADA3	TADA3	green	0.534	9.46e-28	-0.14	0.02188	0.0330552	-0.27	0.06644	0.166649	0.21	0.0005393	0.00117539	0.15	0.01397	0.0255253	-0.052	0.0369	-0.154	0.168	0.220031	-0.103	Not Secreted	novel	not hub
WDR82	WDR82	green	0.397	2.2e-14	-0.2	0.0009942	0.00183177	0.21	0.1565	0.304339	0.13	0.0334	0.0526001	0.083	0.1755	0.243207	-0.106	0.00197	0.0983	0.308	0.147398	-0.00385	Not Secreted	novel	not hub
ITIH4	ITIH4	pink	0.338	3.53e-08	0.16	0.00869	0.0140036	-0.11	0.4617	0.625768	-0.17	0.005265	0.00976573	-0.051	0.4057	0.49217	0.151	0.0124	-0.151	0.637	0.111557	0	Secreted	known	not hub
SLC26A6	SLC26A6	darkgreen	0.396	4.44e-21	0.48	7.514e-17	5.8344e-16	-0.28	0.05662	0.148727	-0.41	2.742e-12	1.91902e-11	-0.39	3.625e-11	2.86303e-10	0.295	8e-16	-0.22	0.153	0.393702	0.0375	Not Secreted	novel	not hub
ILDR1	ILDR1	pink	0.459	3.01e-15	-0.24	7.225e-05	0.000154147	-0.34	0.01937	0.0669025	0.33	3.151e-08	1.27962e-07	0.25	3.481e-05	0.000103106	-0.184	0.000124	-0.359	0.0631	0.316025	-0.2715	Secreted	known	not hub
CXCR6	CXCR6	darkgrey	0.82	4.32e-90	-0.16	0.00869	0.0140036	0.52	0.0001795	0.00173114	0.091	0.1373	0.189354	0.073	0.2336	0.310322	-0.284	0.0168	1.2	0.00117	0.138656	0.458	Not Secreted	known	not hub
PSMD6	PSMD6	magenta	0.483	6.97e-24	0.21	0.0005393	0.00102885	-0.47	0.0008581	0.00590211	-0.19	0.001782	0.00358336	-0.2	0.0009942	0.00226504	0.0804	0.00126	-0.197	0.00758	0.26187	-0.0583	Not Secreted	known	not hub
HEMK1	HEMK1	turquoise	0.0984	0.0226	-0.05	0.4149	0.481255	-0.1	0.5036	0.671349	0.054	0.3786	0.454787	0.13	0.0334	0.0557708	-0.0359	0.484	-0.0756	0.66	0.080472	-0.05575	Not Secreted	novel	not hub
RBMS3	RBMS3	magenta	0.363	1.34e-11	-0.078	0.2031	0.256217	-0.14	0.3479	0.521129	0.055	0.3698	0.445698	0.12	0.04972	0.0790645	-0.0573	0.258	-0.141	0.513	0.104047	-0.09915	Not Secreted	novel	not hub
ACVR2B	ACVR2B	pink	0.711	1.14e-56	0.21	0.0005393	0.00102885	0.13	0.3838	0.555024	0.016	0.7943	0.834312	-0.071	0.2467	0.324966	0.203	0.000995	0.0603	0.582	0.047691	0.13165	Not Secreted	known	not hub
CCDC54	CCDC54	blue	0.144	0.00603	-0.014	0.8195	0.855454	-0.34	0.01937	0.0669025	0.11	0.07221	0.105065	0.013	0.8322	0.871167	-0.00486	0.856	-0.121	0.0777	0.0405646	-0.06293	Not Secreted	novel	not hub
RAB6B	RAB6B	turquoise	0.379	1.21e-16	0.44	4.077e-14	2.37395e-13	0.07	0.6401	0.776468	-0.34	1.123e-08	4.84707e-08	-0.37	4.049e-10	2.73537e-09	0.523	2.99e-13	0.0313	0.782	0.327762	0.27715	Not Secreted	novel	not hub
CD86	CD86	salmon	0.168	0.00112	0.023	0.7078	0.757929	-0.1	0.5036	0.671349	-0.011	0.8577	0.886551	0.035	0.5684	0.647674	0.0762	0.763	-0.339	0.648	0.02823	-0.1314	Not Secreted	known	not hub
NICN1	NICN1	darkred	0.44	5.86e-17	0.15	0.01397	0.0217793	-0.17	0.2533	0.422259	-0.12	0.04972	0.0752417	-0.15	0.01397	0.0255253	0.064	0.026	-0.0798	0.448	0.170048	-0.0079	Not Secreted	novel	not hub
ZNF589	ZNF589	blue	0.355	1.95e-10	-0.19	0.001782	0.00317646	-0.26	0.07757	0.186996	0.22	0.0002842	0.000645735	0.16	0.00869	0.0165909	-0.188	0.00403	-0.291	0.177	0.221523	-0.2395	Not Secreted	novel	not hub
ADAMTS7	ADAMTS7	tan	0.639	4.43e-37	-0.24	7.225e-05	0.000154147	0.14	0.3479	0.521129	0.16	0.00869	0.0154756	0.066	0.2817	0.363129	-0.364	0.000117	0.115	0.517	0.141695	-0.1245	Secreted	novel	not hub
FOXL2	FOXL2	violet	0.485	1.36e-19	0.2	0.0009942	0.00183177	0.37	0.01047	0.0420017	-0.27	7.361e-06	2.11749e-05	-0.2	0.0009942	0.00226504	0.205	0.00207	0.228	0.0399	0.280223	0.2165	Not Secreted	novel	not hub
EIF2B5	EIF2B5	green	0.711	1.26e-62	-0.13	0.0334	0.0488686	-0.49	0.0004722	0.00367025	0.05	0.4149	0.491355	-0.0073	0.9053	0.929549	-0.0493	0.0525	-0.209	0.00435	0.0247496	-0.12915	Not Secreted	novel	not hub
WDR53	WDR53	pink	0.27	4.36e-07	0.27	7.361e-06	1.75996e-05	-0.23	0.1199	0.254415	-0.17	0.005265	0.00976573	-0.15	0.01397	0.0255253	0.104	1.65e-05	-0.0855	0.275	0.197504	0.00925	Not Secreted	novel	not hub
WDR52	CFAP44	turquoise	0.735	2.98e-57	0.3	5.616e-07	1.53384e-06	0.14	0.3479	0.521129	-0.2	0.0009942	0.00208194	-0.17	0.005265	0.01053	0.461	2.03e-06	0.156	0.536	0.23826	0.3085	Not Secreted	novel	not hub
CCNG2	CCNG2	purple	0.493	7.11e-20	0.074	0.2273	0.28303	0.18	0.226	0.391139	0.055	0.3698	0.445698	0.044	0.4732	0.557657	0.0628	0.283	0.184	0.376	0.0787223	0.1234	Not Secreted	novel	not hub
WDR19	WDR19	turquoise	0.774	8.86e-81	0.15	0.01397	0.0217793	-0.31	0.03396	0.101359	-0.15	0.01397	0.0237981	-0.093	0.1289	0.185928	0.151	0.0181	-0.325	0.101	0.173467	-0.087	Not Secreted	novel	not hub
ARHGAP24	ARHGAP24	pink	0.344	8.73e-08	-0.48	7.514e-17	5.8344e-16	-0.45	0.001505	0.00930587	0.46	1.94e-15	1.9952e-14	0.49	1.363e-17	3.18803e-16	-0.418	6.99e-16	-0.671	0.00753	0.431395	-0.5445	Not Secreted	novel	Hub
MGST2	MGST2	turquoise	0.354	5.05e-09	0.026	0.6718	0.725624	0.15	0.3142	0.488884	-0.022	0.72	0.771048	-0.0096	0.8757	0.907443	0.0105	0.725	0.0986	0.486	0.0244186	0.05455	Not Secreted	novel	not hub
MSMO1	MSMO1	blue	0.523	7.21e-24	-0.38	1.237e-10	5.02614e-10	-0.57	2.886e-05	0.000400452	0.29	1.369e-06	4.3686e-06	0.27	7.361e-06	2.47212e-05	-0.519	6.38e-10	-0.787	0.00025	0.358125	-0.653	Not Secreted	novel	not hub
HERC5	HERC5	steelblue	0.647	8.63e-43	-0.38	1.237e-10	5.02614e-10	0.19	0.2008	0.36077	0.31	2.227e-07	7.95619e-07	0.27	7.361e-06	2.47212e-05	-0.344	2.72e-10	0.169	0.372	0.333782	-0.0875	Not Secreted	known	not hub
ACTA1	ACTA1	turquoise	0.178	0.000499	-0.13	0.0334	0.0488686	0.22	0.1373	0.278601	0.04	0.5144	0.587112	0.058	0.3442	0.429437	-0.255	0.0551	0.147	0.279	0.0746636	-0.054	Not Secreted	novel	not hub
CXCL5	CXCL5	lightyellow	0.324	1.15e-08	0.33	3.151e-08	9.77563e-08	0.21	0.1565	0.304339	-0.22	0.0002842	0.000645735	-0.12	0.04972	0.0790645	0.677	1.04e-07	0.476	0.305	0.203367	0.5765	Secreted	known	not hub
ACSL1	ACSL1	lightyellow	0.428	1.96e-14	-0.13	0.0334	0.0488686	-0.61	5.317e-06	0.000102818	-0.11	0.07221	0.105065	-0.082	0.1808	0.249731	-0.134	0.0531	-0.922	6.71e-05	0.151946	-0.528	Not Secreted	novel	not hub
CSN1S1	CSN1S1	yellow	0.168	0.0184	-0.082	0.1808	0.231139	-0.14	0.3479	0.521129	0.11	0.07221	0.105065	0.058	0.3442	0.429437	-0.0813	0.232	-0.042	0.558	0.0968671	-0.06165	Secreted	novel	not hub
METTL14	METTL14	pink	0.765	4.43e-104	0.19	0.001782	0.00317646	-0.18	0.226	0.391139	-0.061	0.3198	0.393688	-0.048	0.4339	0.51953	0.143	0.00326	-0.122	0.404	0.0910345	0.0105	Not Secreted	novel	not hub
ZNF185	ZNF185	blue	0.611	7.75e-41	-0.61	1.048e-28	2.72408e-27	-0.49	0.0004722	0.00367025	0.56	1.593e-23	4.78846e-22	0.51	3.776e-19	1.16741e-17	-0.537	1.01e-27	-0.434	0.00335	0.555452	-0.4855	Not Secreted	novel	not hub
KIT	KIT	orange	0.602	1.25e-31	0.11	0.07221	0.0994148	0.44	0.001969	0.0114695	-0.06	0.3278	0.402329	0.0033	0.9571	0.967489	0.144	0.0889	0.916	0.0096	0.0123079	0.53	Not Secreted	known	not hub
NDNF	NDNF	blue	0.35	2.75e-11	0.0046	0.9403	0.953045	0.078	0.6023	0.751081	0.19	0.001782	0.00358336	0.24	7.225e-05	0.000201387	0.00443	0.953	0.105	0.747	0.109589	0.054715	Secreted	novel	not hub
CTSK	CTSK	brown	0.767	4.67e-70	0.56	1.593e-23	2.34774e-22	0.75	1.297e-09	9.99414e-08	-0.56	1.593e-23	4.78846e-22	-0.48	7.514e-17	1.52694e-15	0.965	6.47e-23	1.9	4.07e-08	0.597055	1.4325	Secreted	known	not hub
GSTCD	GSTCD	magenta	0.421	1.08e-18	0.11	0.07221	0.0994148	-0.13	0.3838	0.555024	-0.086	0.1603	0.217206	-0.026	0.6718	0.739891	0.0822	0.0973	-0.0493	0.582	0.0657916	0.01645	Not Secreted	known	not hub
TACR3	TACR3	black	0.0845	0.0574	-0.077	0.2089	0.262769	-0.19	0.2008	0.36077	0.07	0.2535	0.323291	0.066	0.2817	0.363129	-0.0404	0.264	-0.0697	0.377	0.0820308	-0.05505	Not Secreted	novel	not hub
CWH43	CWH43	turquoise	0.884	7.41e-128	0.34	1.123e-08	3.64957e-08	0.31	0.03396	0.101359	-0.25	3.481e-05	9.06996e-05	-0.21	0.0005393	0.00128983	1.52	2.86e-08	0.762	0.0961	0.308403	1.141	Not Secreted	novel	not hub
SLC9A7	SLC9A7	darkgrey	0.415	1.19e-15	0.0037	0.9519	0.962296	0.54	8.946e-05	0.000972085	-0.22	0.0002842	0.000645735	-0.12	0.04972	0.0790645	0.00386	0.962	0.285	0.00099	0.210893	0.14443	Not Secreted	novel	not hub
CHIC2	CHIC2	midnightblue	0.682	5.92e-53	-0.22	0.0002842	0.000561228	0.049	0.7436	0.847563	0.049	0.4244	0.501081	0.017	0.7818	0.831947	-0.147	0.00064	0.0432	0.848	0.045386	-0.0519	Not Secreted	novel	not hub
LAMTOR3	LAMTOR3	royalblue	0.862	3.51e-140	0.13	0.0334	0.0488686	-0.15	0.3142	0.488884	-0.046	0.4533	0.529886	-0.034	0.5795	0.658001	0.0906	0.0506	-0.0797	0.5	0.0672791	0.00545	Not Secreted	novel	not hub
USP46	USP46	salmon	0.478	2.46e-21	0.044	0.4732	0.537743	0.071	0.6353	0.773116	-0.059	0.336	0.410733	-0.057	0.3526	0.437901	0.0275	0.535	0.0301	0.781	0.0741065	0.0288	Not Secreted	known	not hub
LRRC17	LRRC17	brown	0.807	3.39e-85	0.68	1.013e-37	8.68776e-36	0.66	4.496e-07	1.35415e-05	-0.56	1.593e-23	4.78846e-22	-0.49	1.363e-17	3.18803e-16	1.38	9.92e-37	1.48	7.82e-06	0.609921	1.43	Secreted	novel	not hub
TMEM150C	TMEM150C	salmon	0.333	2.96e-07	-0.017	0.7818	0.823062	0.21	0.1565	0.304339	0.022	0.72	0.771048	0.025	0.6837	0.750167	-0.0144	0.822	0.196	0.299	0.0411234	0.0908	Not Secreted	novel	not hub
MSX1	MSX1	midnightblue	0.622	2.88e-40	-0.33	3.151e-08	9.77563e-08	0.15	0.3142	0.488884	0.08	0.1917	0.254193	0.076	0.2149	0.28938	-0.554	7.4e-08	0.187	0.477	0.127258	-0.1835	Not Secreted	known	not hub
PPWD1	PPWD1	pink	0.83	1.47e-165	0.21	0.0005393	0.00102885	-0.18	0.226	0.391139	-0.05	0.4149	0.491355	-0.062	0.3119	0.395212	0.19	0.00118	-0.132	0.408	0.0942017	0.029	Not Secreted	novel	not hub
APBB3	APBB3	pink	0.391	2.31e-10	0.088	0.1508	0.19651	-0.24	0.1042	0.231082	-0.027	0.6599	0.719167	-0.023	0.7078	0.770816	0.0497	0.198	-0.186	0.22	0.0448579	-0.06815	Not Secreted	novel	not hub
PCDHB1	PCDHB1	red	0.169	0.00139	-0.12	0.04972	0.0706033	0.045	0.7639	0.861324	0.12	0.04972	0.0752417	0.027	0.6599	0.729378	-0.12	0.083	0.0121	0.873	0.0630828	-0.05395	Not Secreted	novel	not hub
NAIP	NAIP	magenta	0.435	3.18e-17	0.059	0.336	0.400195	-0.33	0.02349	0.0771981	0.066	0.2817	0.353932	-0.037	0.5464	0.627362	0.0677	0.396	-0.372	0.0746	0.0806146	-0.15215	Not Secreted	novel	not hub
MARCH6	MARCHF6	pink	0.497	3.07e-20	-0.36	1.274e-09	4.60789e-09	-0.53	0.0001274	0.00131025	0.36	1.274e-09	6.25059e-09	0.25	3.481e-05	0.000103106	-0.202	4.77e-09	-0.4	0.00114	0.362416	-0.301	Not Secreted	novel	Hub
CLPTM1L	CLPTM1L	green	0.344	7.75e-11	0.33	3.151e-08	9.77563e-08	-0.36	0.01294	0.0493665	-0.28	3.227e-06	9.76982e-06	-0.29	1.369e-06	5.21099e-06	0.173	1.01e-07	-0.262	0.0486	0.311885	-0.0445	Not Secreted	known	not hub
THOC2	THOC2	pink	0.837	8.29e-127	0.08	0.1917	0.243495	-0.4	0.00534	0.0251041	0.02	0.7445	0.792532	0.018	0.7693	0.822508	0.0703	0.242	-0.318	0.0239	0.036063	-0.12385	Not Secreted	known	not hub
FST	FST	darkgreen	0.341	4.33e-11	0.22	0.0002842	0.000561228	0.13	0.3838	0.555024	-0.29	1.369e-06	4.3686e-06	-0.32	8.526e-08	4.0244e-07	0.328	0.000489	0.252	0.549	0.26281	0.29	Secreted	known	not hub
TRIM36	TRIM36	darkorange	0.597	5.33e-37	0.58	1.722e-25	3.1119e-24	0.53	0.0001274	0.00131025	-0.4	1.019e-11	6.59634e-11	-0.28	3.227e-06	1.15261e-05	0.948	6.17e-24	0.581	0.00116	0.418924	0.7645	Not Secreted	novel	not hub
MAST4	MAST4	darkred	0.3	6.04e-07	-0.11	0.07221	0.0994148	0.38	0.008423	0.0355466	0.069	0.2603	0.330796	0.13	0.0334	0.0557708	-0.124	0.0912	0.289	0.0338	0.135135	0.0825	Not Secreted	known	not hub
PRELID2	PRELID2	pink	0.414	7.33e-15	0.0025	0.9675	0.97411	0.21	0.1565	0.304339	0.17	0.005265	0.00976573	0.16	0.00869	0.0165909	0.00257	0.974	0.115	0.324	0.166948	0.058785	Not Secreted	novel	not hub
WDR36	WDR36	black	0.558	6.19e-36	-0.01	0.8706	0.897989	0.12	0.4217	0.591081	0.14	0.02188	0.0358062	0.034	0.5795	0.658001	-0.00602	0.894	0.0644	0.61	0.0744444	0.02919	Not Secreted	novel	not hub
MAML1	MAML1	darkturquoise	0.349	2.03e-09	-0.28	3.227e-06	8.07282e-06	0.16	0.2827	0.455561	0.16	0.00869	0.0154756	0.14	0.02188	0.0381286	-0.129	1.04e-05	0.0681	0.46	0.192274	-0.03045	Not Secreted	novel	not hub
ANXA3	ANXA3	blue	0.894	6.88e-141	-0.65	1.447e-33	7.15487e-32	-0.68	1.464e-07	5.30394e-06	0.66	6.738e-35	2.13089e-32	0.59	1.59e-26	2.90798e-24	-1.29	1.37e-31	-1.74	3.24e-06	0.685825	-1.515	Not Secreted	known	Hub
CDKL3	CDKL3	salmon	0.718	1.88e-59	0.21	0.0005393	0.00102885	0.2	0.1777	0.331712	-0.17	0.005265	0.00976573	-0.15	0.01397	0.0255253	0.117	0.00106	0.123	0.323	0.212542	0.12	Not Secreted	novel	not hub
SKIV2L2	MTREX	royalblue	0.776	4.32e-89	0.23	0.0001454	0.000298347	0.32	0.02833	0.0882515	-0.12	0.04972	0.0752417	-0.17	0.005265	0.01053	0.169	0.000247	0.146	0.0951	0.208979	0.1575	Not Secreted	novel	not hub
STC2	STC2	midnightblue	0.666	1.16e-60	-0.55	1.369e-22	1.86047e-21	0.11	0.4617	0.625768	0.29	1.369e-06	4.3686e-06	0.26	1.626e-05	5.10923e-05	-1.35	1.41e-21	0.12	0.639	0.338231	-0.615	Secreted	novel	not hub
ZNF300	ZNF300	salmon	0.563	2.31e-41	0.37	4.049e-10	1.54704e-09	0.23	0.1199	0.254415	-0.22	0.0002842	0.000645735	-0.26	1.626e-05	5.10923e-05	0.391	1.17e-09	0.107	0.261	0.296271	0.249	Not Secreted	novel	not hub
GPR174	GPR174	darkgrey	0.66	2.17e-55	0.041	0.5039	0.568123	0.33	0.02349	0.0771981	-0.022	0.72	0.771048	-0.042	0.4936	0.577217	0.0667	0.569	0.136	0.086	0.0525141	0.10135	Not Secreted	novel	not hub
SLU7	SLU7	purple	0.739	1.02e-70	-0.14	0.02188	0.0330552	-0.083	0.5791	0.732928	0.24	7.225e-05	0.000179414	0.17	0.005265	0.01053	-0.092	0.0371	-0.0375	0.74	0.196359	-0.06475	Not Secreted	novel	not hub
DUSP1	DUSP1	midnightblue	0.667	2.63e-49	-0.6	1.349e-27	3.14077e-26	-0.024	0.8728	0.928263	0.35	3.854e-09	1.7723e-08	0.36	1.274e-09	7.97827e-09	-1.64	6.19e-27	-0.0642	0.929	0.386873	-0.8521	Not Secreted	known	not hub
MYOT	MYOT	turquoise	0.332	1.44e-10	0.037	0.5464	0.609341	-0.25	0.09011	0.20858	0.061	0.3198	0.393688	0.018	0.7693	0.822508	0.0684	0.605	-0.133	0.221	0.0488224	-0.0323	Not Secreted	novel	not hub
ASB2	ASB2	brown	0.754	3.87e-68	0.6	1.349e-27	3.14077e-26	0.71	2.287e-08	1.17286e-06	-0.52	5.743e-20	1.0317e-18	-0.43	1.737e-13	1.99755e-12	1.03	1.26e-26	1.8	5.78e-07	0.563251	1.415	Not Secreted	novel	not hub
CSF1R	CSF1R	white	0.579	9.05e-41	0.15	0.01397	0.0217793	0.044	0.769	0.864506	-0.062	0.3119	0.38562	-0.057	0.3526	0.437901	0.127	0.023	0.0462	0.865	0.0875096	0.0866	Secreted	known	not hub
CENPH	CENPH	saddlebrown	0.593	1.11e-37	0.4	1.019e-11	4.65076e-11	0.35	0.01588	0.0576006	-0.32	8.526e-08	3.25515e-07	-0.25	3.481e-05	0.000103106	0.278	8.58e-11	0.188	0.0622	0.348493	0.233	Not Secreted	novel	not hub
AKAP4	AKAP4	yellow	0.292	1.03e-08	-0.16	0.00869	0.0140036	-0.036	0.8101	0.890852	0.073	0.2336	0.301151	0.008	0.8963	0.923431	-0.146	0.0127	-0.0124	0.896	0.0262592	-0.0792	Not Secreted	novel	not hub
COX7C	COX7C	darkorange	0.593	2.02e-34	0.44	4.077e-14	2.37395e-13	0.099	0.5079	0.674829	-0.36	1.274e-09	6.25059e-09	-0.3	5.616e-07	2.29292e-06	0.141	8.17e-13	0.0423	0.681	0.347583	0.09165	Not Secreted	novel	not hub
IRX4	IRX4	midnightblue	0.368	3.97e-14	-0.1	0.1024	0.138677	0.14	0.3479	0.521129	0.031	0.6134	0.678378	-0.011	0.8577	0.891651	-0.19	0.124	0.0824	0.517	0.0298023	-0.0538	Not Secreted	novel	not hub
CNOT8	CNOT8	magenta	0.718	9.58e-58	-0.46	1.94e-15	1.30191e-14	-0.59	1.274e-05	0.000205083	0.39	3.625e-11	2.17328e-10	0.33	3.151e-08	1.58542e-07	-0.29	2.96e-14	-0.555	0.000152	0.449846	-0.4225	Not Secreted	novel	Hub
TERT	TERT	tan	0.583	4.83e-30	0.14	0.02188	0.0330552	0.33	0.02349	0.0771981	-0.099	0.1059	0.150099	-0.14	0.02188	0.0381286	0.098	0.0357	0.151	0.0856	0.172306	0.1245	Not Secreted	known	not hub
TRAF3IP2	TRAF3IP2	lightgreen	0.334	2.19e-11	-0.35	3.854e-09	1.31528e-08	0.14	0.3479	0.521129	0.15	0.01397	0.0237981	0.16	0.00869	0.0165909	-0.225	1.25e-08	0.0454	0.537	0.200077	-0.0898	Not Secreted	known	not hub
TSPYL4	TSPYL4	turquoise	0.701	3.55e-49	0.25	3.481e-05	7.72086e-05	0.33	0.02349	0.0771981	-0.13	0.0334	0.0526001	-0.14	0.02188	0.0381286	0.156	6.71e-05	0.265	0.0737	0.202943	0.2105	Not Secreted	novel	not hub
GSTA4	GSTA4	blue	0.393	1.36e-10	-0.23	0.0001454	0.000298347	-0.77	2.504e-10	2.71505e-08	0.15	0.01397	0.0237981	0.19	0.001782	0.00388493	-0.146	0.000312	-0.982	1.52e-08	0.242802	-0.564	Not Secreted	novel	not hub
FOXF2	FOXF2	darkturquoise	0.696	1.39e-52	-0.067	0.2744	0.334462	-0.18	0.226	0.391139	0.19	0.001782	0.00358336	0.22	0.0002842	0.000710032	-0.0593	0.332	-0.251	0.389	0.206798	-0.15515	Not Secreted	novel	not hub
BRP44L	MPC1	blue	0.473	4.96e-18	-0.34	1.123e-08	3.64957e-08	-0.6	8.292e-06	0.000144019	0.32	8.526e-08	3.25515e-07	0.35	3.854e-09	2.23724e-08	-0.117	5.87e-08	-0.368	0.000142	0.391238	-0.2425	Not Secreted	known	not hub
PSMB9	PSMB9	steelblue	0.905	8.47e-162	-0.54	1.096e-21	1.36148e-20	0.048	0.7487	0.851267	0.47	3.921e-16	4.46183e-15	0.39	3.625e-11	2.86303e-10	-0.628	1.26e-20	0.0753	0.849	0.434873	-0.27635	Not Secreted	known	not hub
YIPF3	YIPF3	green	0.606	1.04e-32	0.0012	0.9844	0.988045	-0.29	0.04801	0.131527	-0.042	0.4936	0.567984	-0.085	0.1653	0.231161	0.000439	0.988	-0.144	0.129	0.0907183	-0.0717805	Not Secreted	novel	not hub
SRF	SRF	midnightblue	0.634	1.21e-36	-0.39	3.625e-11	1.55665e-10	0.17	0.2533	0.422259	0.25	3.481e-05	9.06996e-05	0.3	5.616e-07	2.29292e-06	-0.372	1.13e-10	0.147	0.429	0.32046	-0.1125	Not Secreted	known	not hub
BMP15	BMP15	turquoise	0.147	0.000195	0.032	0.602	0.661529	-0.081	0.5883	0.740067	0.0019	0.9753	0.982289	-0.03	0.6249	0.698886	0.0154	0.669	-0.0296	0.751	0.00684755	-0.0071	Secreted	known	not hub
HIST1H3A	H3C1	turquoise	0.13	0.0275	-0.041	0.5039	0.568123	0.16	0.2827	0.455561	0.064	0.2965	0.369469	0.039	0.525	0.607015	-0.0605	0.571	0.0878	0.461	0.0679018	0.01365	Not Secreted	novel	not hub
HIST1H2BI	H2BC10	turquoise	0.345	1.87e-11	0.18	0.003105	0.00534216	-0.17	0.2533	0.422259	-0.18	0.003105	0.00597918	-0.27	7.361e-06	2.47212e-05	0.147	0.00646	-0.128	0.425	0.223813	0.0095	Not Secreted	novel	not hub
CPNE4	CPNE4	brown	0.709	3.02e-61	0.7	8.895e-41	1.16402e-38	0.6	8.292e-06	0.000144019	-0.58	1.722e-25	6.82505e-24	-0.55	1.369e-22	8.623e-21	2.23	2.58e-39	0.582	0.000102	0.616217	1.406	Not Secreted	novel	not hub
OR2B2	OR2B2	tan	0.52	4.93e-25	-0.3	5.616e-07	1.53384e-06	-0.033	0.8257	0.900311	0.2	0.0009942	0.00208194	0.21	0.0005393	0.00128983	-0.338	1.62e-06	-0.0143	0.904	0.226104	-0.17615	Not Secreted	novel	not hub
OR2H1	OR2H1	tan	0.832	1.64e-123	-0.088	0.1508	0.19651	0.00054	0.9971	0.998186	0.041	0.5039	0.57756	-0.027	0.6599	0.729378	-0.0819	0.194	0.0002	0.998	0.0469385	-0.04085	Not Secreted	novel	not hub
VARS2	VARS2	darkgreen	0.26	6.82e-06	0.12	0.04972	0.0706033	-0.25	0.09011	0.20858	-0.056	0.3611	0.436808	-0.082	0.1808	0.249731	0.0663	0.083	-0.125	0.208	0.101771	-0.02935	Not Secreted	novel	not hub
HCP5	HCP5	steelblue	0.739	6.67e-74	-0.4	1.019e-11	4.65076e-11	0.11	0.4617	0.625768	0.31	2.227e-07	7.95619e-07	0.24	7.225e-05	0.000201387	-0.44	4.44e-11	0.147	0.62	0.315776	-0.1465	Not Secreted	known	not hub
HSPA1A	HSPA1A	yellow	0.129	0.0102	-0.13	0.0334	0.0488686	-0.055	0.7135	0.826915	0.084	0.1703	0.229038	0.12	0.04972	0.0790645	-0.118	0.0512	-0.0858	0.824	0.103091	-0.1019	Not Secreted	known	not hub
BAG6	BAG6	darkred	0.708	1.43e-63	-0.42	7.061e-13	3.6126e-12	-0.23	0.1199	0.254415	0.27	7.361e-06	2.11749e-05	0.22	0.0002842	0.000710032	-0.187	3.62e-12	-0.108	0.254	0.314008	-0.1475	Secreted	known	not hub
ZBTB12	ZBTB12	turquoise	0.121	0.018	0.054	0.3786	0.444138	0.14	0.3479	0.521129	-0.085	0.1653	0.223184	-0.085	0.1653	0.231161	0.0606	0.439	0.0349	0.582	0.0950048	0.04775	Not Secreted	novel	not hub
B3GALT4	B3GALT4	blue	0.404	4.6e-17	-0.37	4.049e-10	1.54704e-09	-0.16	0.2827	0.455561	0.37	4.049e-10	2.12678e-09	0.37	4.049e-10	2.73537e-09	-0.184	2.95e-09	-0.104	0.463	0.343223	-0.144	Not Secreted	novel	not hub
ZBTB22	ZBTB22	yellow	0.381	2.49e-16	-0.4	1.019e-11	4.65076e-11	0.054	0.7185	0.830048	0.28	3.227e-06	9.76982e-06	0.37	4.049e-10	2.73537e-09	-0.226	5.5e-11	0.0152	0.844	0.300659	-0.1054	Not Secreted	novel	not hub
SPDEF	SPDEF	turquoise	0.736	4.75e-65	0.53	8.199e-21	9.3369e-20	0.47	0.0008581	0.00590211	-0.53	8.199e-21	1.63764e-19	-0.49	1.363e-17	3.18803e-16	0.975	1.36e-19	0.708	0.00508	0.548975	0.8415	Not Secreted	known	Hub
FKBP5	FKBP5	yellow	0.473	3.62e-18	-0.13	0.0334	0.0488686	-0.75	1.297e-09	9.99414e-08	-0.045	0.4632	0.539092	-0.13	0.0334	0.0557708	-0.296	0.0416	-2.64	5.32e-08	0.116613	-1.468	Not Secreted	known	not hub
COQ3	COQ3	turquoise	0.417	5.72e-17	0.39	3.625e-11	1.55665e-10	-0.29	0.04801	0.131527	-0.3	5.616e-07	1.89362e-06	-0.22	0.0002842	0.000710032	0.2	1.89e-10	-0.182	0.126	0.302617	0.009	Not Secreted	novel	not hub
PHACTR2	PHACTR2	blue	0.612	2.73e-35	-0.44	4.077e-14	2.37395e-13	-0.31	0.03396	0.101359	0.52	5.743e-20	1.0317e-18	0.48	7.514e-17	1.52694e-15	-0.483	3.91e-13	-0.288	0.0995	0.481518	-0.3855	Not Secreted	novel	not hub
ZNF469	ZNF469	brown	0.848	1.91e-113	0.64	2.774e-32	1.09946e-30	0.75	1.297e-09	9.99414e-08	-0.57	1.721e-24	5.91058e-23	-0.51	3.776e-19	1.16741e-17	0.934	5.97e-31	1.81	3.77e-08	0.631586	1.372	Not Secreted	novel	Hub
SH3BGRL2	SH3BGRL2	purple	0.51	6.29e-26	0.11	0.07221	0.0994148	-0.47	0.0008581	0.00590211	0.0017	0.9779	0.984189	0.0014	0.9818	0.985892	0.0847	0.0875	-0.517	0.00537	0.00305827	-0.21615	Not Secreted	novel	not hub
TBC1D7	TBC1D7	darkgreen	0.532	1.67e-25	0.28	3.227e-06	8.07282e-06	0.38	0.008423	0.0355466	-0.34	1.123e-08	4.84707e-08	-0.31	2.227e-07	9.77048e-07	0.164	9.19e-06	0.252	0.0372	0.361109	0.208	Not Secreted	novel	not hub
TMEM14C	TMEM14C	turquoise	0.146	0.00873	0.064	0.2965	0.358007	-0.41	0.004208	0.0208205	0.098	0.1094	0.154497	0.087	0.1555	0.219213	0.0213	0.364	-0.158	0.0257	0.122074	-0.06835	Not Secreted	novel	not hub
STEAP2	STEAP2	brown	0.78	3.88e-74	0.69	3.225e-39	3.2637e-37	0.75	1.297e-09	9.99414e-08	-0.59	1.59e-26	7.59e-25	-0.52	5.743e-20	2.06585e-18	1.42	1.05e-37	1.31	6.04e-08	0.636038	1.365	Not Secreted	novel	Hub
SCAF8	SCAF8	paleturquoise	0.378	8.32e-18	-0.086	0.1603	0.207589	0.14	0.3479	0.521129	0.097	0.1131	0.159175	0.13	0.0334	0.0557708	-0.0387	0.212	0.136	0.524	0.135609	0.04865	Not Secreted	novel	not hub
AKAP12	AKAP12	midnightblue	0.605	3.88e-33	-0.17	0.005265	0.00875769	0.13	0.3838	0.555024	0.015	0.8069	0.844217	0.058	0.3442	0.429437	-0.228	0.00896	0.184	0.545	0.043371	-0.022	Not Secreted	novel	not hub
BCLAF1	BCLAF1	black	0.786	4.45e-77	0.17	0.005265	0.00875769	0.31	0.03396	0.101359	-0.18	0.003105	0.00597918	-0.091	0.1373	0.196365	0.164	0.00806	0.223	0.0962	0.181955	0.1935	Not Secreted	novel	not hub
HSF2	HSF2	salmon	0.74	2.47e-65	0.46	1.94e-15	1.30191e-14	0.17	0.2533	0.422259	-0.33	3.151e-08	1.27962e-07	-0.29	1.369e-06	5.21099e-06	0.272	1.81e-14	0.113	0.432	0.363487	0.1925	Not Secreted	novel	not hub
PPIL6	PPIL6	turquoise	0.919	1.81e-165	0.29	1.369e-06	3.57992e-06	0.13	0.3838	0.555024	-0.25	3.481e-05	9.06996e-05	-0.22	0.0002842	0.000710032	0.7	2.18e-06	0.257	0.564	0.277865	0.4785	Not Secreted	known	not hub
ATG5	ATG5	salmon	0.66	8.04e-51	-0.074	0.2273	0.28303	-0.084	0.5746	0.729361	0.2	0.0009942	0.00208194	0.12	0.04972	0.0790645	-0.0431	0.287	-0.0412	0.731	0.145419	-0.04215	Secreted	known	not hub
TUBB2B	TUBB2B	brown	0.858	3.01e-114	0.68	1.013e-37	8.68776e-36	0.68	1.464e-07	5.30394e-06	-0.57	1.721e-24	5.91058e-23	-0.55	1.369e-22	8.623e-21	1.73	2.31e-35	0.999	3.15e-06	0.644262	1.3645	Not Secreted	known	Hub
ARNTL2	ARNTL2	brown	0.696	9.51e-53	0.66	6.738e-35	3.85973e-33	0.77	2.504e-10	2.71505e-08	-0.63	4.776e-31	5.75394e-29	-0.55	1.369e-22	8.623e-21	1.29	2.21e-33	1.43	1.11e-08	0.640937	1.36	Not Secreted	novel	Hub
CEP41	CEP41	turquoise	0.865	6.16e-188	0.43	1.737e-13	9.50871e-13	0.5	0.0003455	0.00288646	-0.38	1.237e-10	6.95984e-10	-0.35	3.854e-09	2.23724e-08	0.646	6.03e-13	0.233	0.00327	0.454787	0.4395	Not Secreted	novel	not hub
CHM	CHM	magenta	0.737	8.75e-107	0.012	0.845	0.876348	-0.27	0.06644	0.166649	0.039	0.525	0.596922	0.013	0.8322	0.871167	0.00953	0.878	-0.0963	0.188	0.0360318	-0.043385	Not Secreted	novel	not hub
AGAP3	AGAP3	blue	0.326	1.6e-09	-0.24	7.225e-05	0.000154147	-0.15	0.3142	0.488884	0.28	3.227e-06	9.76982e-06	0.26	1.626e-05	5.10923e-05	-0.123	0.000134	-0.0901	0.501	0.256192	-0.10655	Not Secreted	novel	not hub
STAG3L4	STAG3L4	salmon	0.344	2.08e-10	0.25	3.481e-05	7.72086e-05	-0.029	0.8466	0.914234	-0.2	0.0009942	0.00208194	-0.12	0.04972	0.0790645	0.177	7.71e-05	-0.0109	0.919	0.170876	0.08305	Not Secreted	novel	not hub
SRRT	SRRT	lightcyan	0.71	1.98e-55	-0.25	3.481e-05	7.72086e-05	0.1	0.5036	0.671349	0.16	0.00869	0.0154756	0.1	0.1024	0.152545	-0.0988	0.000128	0.0681	0.653	0.17114	-0.01535	Not Secreted	novel	not hub
MOSPD3	MOSPD3	turquoise	0.314	4.85e-09	0.21	0.0005393	0.00102885	0.31	0.03396	0.101359	-0.15	0.01397	0.0237981	-0.16	0.00869	0.0165909	0.109	0.00119	0.126	0.108	0.200526	0.1175	Not Secreted	novel	not hub
WBSCR17	GALNT17	yellow	0.241	2.14e-06	-0.053	0.3875	0.453632	-0.64	1.274e-06	3.10422e-05	-0.041	0.5039	0.57756	-0.067	0.2744	0.355227	-0.0572	0.452	-0.581	1.86e-05	0.086298	-0.3191	Not Secreted	novel	not hub
SPRR1B	SPRR1B	brown	0.563	4.84e-32	0.5	2.336e-18	2.07736e-17	0.44	0.001969	0.0114695	-0.58	1.722e-25	6.82505e-24	-0.59	1.59e-26	2.90798e-24	1.75	1.3e-17	0.931	0.00995	0.546231	1.3405	Not Secreted	novel	not hub
CD36	CD36	blue	0.528	3.64e-24	-0.37	4.049e-10	1.54704e-09	-0.51	0.0002503	0.00223635	0.43	1.737e-13	1.3769e-12	0.29	1.369e-06	5.21099e-06	-0.594	8.59e-10	-1	0.00189	0.402393	-0.797	Not Secreted	known	not hub
NXPH1	NXPH1	black	0.107	0.0373	-0.022	0.72	0.768554	0.0039	0.9792	0.988907	0.02	0.7445	0.792532	0.011	0.8577	0.891651	-0.00882	0.771	0.00134	0.989	0.0175844	-0.00374	Secreted	novel	not hub
GTF2IRD1	GTF2IRD1	blue	0.36	9.39e-11	-0.34	1.123e-08	3.64957e-08	-0.34	0.01937	0.0669025	0.23	0.0001454	0.00034644	0.14	0.02188	0.0381286	-0.277	3.6e-08	-0.326	0.0597	0.232428	-0.3015	Not Secreted	novel	not hub
STYXL1	STYXL1	turquoise	0.669	8.08e-48	0.24	7.225e-05	0.000154147	0.34	0.01937	0.0669025	-0.25	3.481e-05	9.06996e-05	-0.2	0.0009942	0.00226504	0.216	0.000148	0.298	0.0605	0.286881	0.257	Not Secreted	novel	not hub
SHH	SHH	blue	0.306	1.5e-09	-0.34	1.123e-08	3.64957e-08	-0.39	0.00673	0.0299418	0.29	1.369e-06	4.3686e-06	0.3	5.616e-07	2.29292e-06	-0.465	2.11e-08	-0.125	0.0431	0.312761	-0.295	Secreted	known	not hub
ABCB5	ABCB5	darkred	0.0728	0.0751	-0.09	0.1417	0.18572	0.12	0.4217	0.591081	0.078	0.2031	0.26707	0.14	0.02188	0.0381286	-0.0632	0.187	0.0461	0.596	0.0925424	-0.00855	Not Secreted	novel	not hub
TES	TES	blue	0.503	2.59e-23	-0.46	1.94e-15	1.30191e-14	-0.42	0.003292	0.0171609	0.4	1.019e-11	6.59634e-11	0.36	1.274e-09	7.97827e-09	-0.352	8.31e-15	-0.526	0.0147	0.41935	-0.439	Not Secreted	novel	not hub
MAFK	MAFK	midnightblue	0.738	3.77e-63	-0.61	1.048e-28	2.72408e-27	0.09	0.5474	0.707194	0.4	1.019e-11	6.59634e-11	0.41	2.742e-12	2.56619e-11	-0.586	1.32e-27	0.0732	0.704	0.437102	-0.2564	Not Secreted	known	Hub
ST7L	ST7L	lightyellow	0.352	2.22e-12	0.06	0.3278	0.391472	-0.27	0.06644	0.166649	-0.12	0.04972	0.0752417	-0.15	0.01397	0.0255253	0.0423	0.391	-0.11	0.182	0.167353	-0.03385	Not Secreted	novel	not hub
GNG11	GNG11	blue	0.681	6.39e-67	-0.5	2.336e-18	2.07736e-17	-0.073	0.6258	0.767524	0.54	1.096e-21	2.48318e-20	0.46	1.94e-15	3.04542e-14	-0.59	2.55e-17	-0.107	0.764	0.445206	-0.3485	Not Secreted	novel	not hub
MTERF	MTERF1	pink	0.655	4.27e-44	0.32	8.526e-08	2.52585e-07	-0.24	0.1042	0.231082	-0.11	0.07221	0.105065	-0.18	0.003105	0.00646644	0.289	3.41e-07	-0.183	0.23	0.202587	0.053	Not Secreted	novel	not hub
GREM2	GREM2	brown	0.67	7.05e-48	0.62	7.428e-30	2.24169e-28	0.67	2.593e-07	8.46489e-06	-0.49	1.363e-17	1.83751e-16	-0.43	1.737e-13	1.99755e-12	1.07	4.76e-29	1.6	5.63e-06	0.53986	1.335	Secreted	novel	not hub
RAMP3	RAMP3	blue	0.856	7.02e-115	-0.57	1.721e-24	2.81214e-23	-0.56	4.26e-05	0.000534878	0.51	3.776e-19	6.03365e-18	0.43	1.737e-13	1.99755e-12	-1.2	2.92e-23	-1.23	0.000341	0.553671	-1.215	Not Secreted	novel	not hub
ZMIZ2	ZMIZ2	pink	0.384	6.29e-11	0.28	3.227e-06	8.07282e-06	0.36	0.01294	0.0493665	-0.18	0.003105	0.00597918	-0.21	0.0005393	0.00128983	0.146	1.03e-05	0.395	0.0457	0.249274	0.2705	Not Secreted	novel	not hub
MRPL32	MRPL32	cyan	0.613	6.47e-37	0.3	5.616e-07	1.53384e-06	-0.27	0.06644	0.166649	-0.29	1.369e-06	4.3686e-06	-0.28	3.227e-06	1.15261e-05	0.13	2.76e-06	-0.176	0.167	0.328953	-0.023	Secreted	novel	Hub
DKFZP434F142	DKFZP434F142	turquoise	0.281	1.63e-05	-0.037	0.5464	0.609341	-0.018	0.9044	0.946161	-0.0027	0.9649	0.97427	-0.034	0.5795	0.658001	-0.025	0.613	-0.00741	0.949	0.00909702	-0.016205	Not Secreted	novel	not hub
PARP12	PARP12	blue	0.511	1.47e-26	-0.51	3.776e-19	3.62095e-18	-0.14	0.3479	0.521129	0.41	2.742e-12	1.91902e-11	0.4	1.019e-11	8.72443e-11	-0.391	8.86e-18	-0.144	0.526	0.401087	-0.2675	Not Secreted	known	not hub
ING3	ING3	magenta	0.675	2.64e-64	-0.092	0.133	0.175438	-0.25	0.09011	0.20858	0.25	3.481e-05	9.06996e-05	0.21	0.0005393	0.00128983	-0.0497	0.177	-0.134	0.207	0.248581	-0.09185	Not Secreted	novel	not hub
ZNHIT1	ZNHIT1	green	0.323	3.14e-10	0.22	0.0002842	0.000561228	-0.23	0.1199	0.254415	-0.19	0.001782	0.00358336	-0.2	0.0009942	0.00226504	0.0759	0.000568	-0.0782	0.289	0.224674	-0.00115	Not Secreted	novel	not hub
RXFP1	RXFP1	blue	0.872	4.37e-119	-0.62	7.428e-30	2.24169e-28	-0.73	5.802e-09	3.62446e-07	0.59	1.59e-26	7.59e-25	0.52	5.743e-20	2.06585e-18	-1.82	1.04e-28	-0.793	1.75e-07	0.640383	-1.3065	Not Secreted	known	Hub
ZSCAN21	ZSCAN21	green	0.486	4.22e-21	-0.19	0.001782	0.00317646	-0.22	0.1373	0.278601	0.2	0.0009942	0.00208194	0.12	0.04972	0.0790645	-0.081	0.00449	-0.135	0.292	0.197346	-0.108	Not Secreted	novel	not hub
ECHDC3	ECHDC3	blue	0.8	4.49e-86	-0.69	3.225e-39	3.2637e-37	-0.77	2.504e-10	2.71505e-08	0.57	1.721e-24	5.91058e-23	0.54	1.096e-21	5.67825e-20	-0.799	9.95e-37	-1.4	9.89e-09	0.642457	-1.0995	Not Secreted	novel	Hub
PURG	PURG	salmon	0.356	4.8e-14	0.15	0.01397	0.0217793	0.093	0.5341	0.696114	0.066	0.2817	0.353932	0.049	0.4244	0.510693	0.254	0.026	0.0332	0.709	0.0858385	0.1436	Not Secreted	novel	not hub
UBE2E3	UBE2E3	turquoise	0.256	2.05e-05	0.091	0.1373	0.180498	0.19	0.2008	0.36077	-0.11	0.07221	0.105065	-0.13	0.0334	0.0557708	0.0394	0.187	0.122	0.369	0.143849	0.0807	Not Secreted	known	not hub
OTUD6B	OTUD6B	pink	0.663	9.58e-50	0.41	2.742e-12	1.32771e-11	-0.11	0.4617	0.625768	-0.3	5.616e-07	1.89362e-06	-0.25	3.481e-05	0.000103106	0.371	2.08e-11	-0.048	0.631	0.315264	0.1615	Not Secreted	novel	not hub
CDH17	CDH17	turquoise	0.198	3.26e-05	0.082	0.1808	0.231139	-0.0019	0.9899	0.994552	-0.14	0.02188	0.0358062	-0.12	0.04972	0.0790645	0.0584	0.232	-0.000665	0.995	0.090162	0.0288675	Not Secreted	novel	not hub
MAK16	MAK16	cyan	0.817	7.37e-91	0.065	0.289	0.350513	0.37	0.01047	0.0420017	-0.13	0.0334	0.0526001	-0.15	0.01397	0.0255253	0.0387	0.356	0.29	0.0398	0.19821	0.16435	Not Secreted	novel	not hub
KCNK9	KCNK9	tan	0.507	2.14e-22	-0.037	0.5464	0.609341	0.34	0.01937	0.0669025	0.02	0.7445	0.792532	-0.042	0.4936	0.577217	-0.0386	0.606	0.129	0.0804	0.0493298	0.0452	Not Secreted	known	not hub
LYNX1	LYNX1	turquoise	0.134	0.00665	0.056	0.3611	0.426012	-0.014	0.9256	0.958955	-0.051	0.4057	0.482265	-0.037	0.5464	0.627362	0.0486	0.427	-0.0148	0.961	0.0483857	0.0169	Not Secreted	novel	not hub
MEOX1	MEOX1	brown	0.788	7.43e-98	0.64	2.774e-32	1.09946e-30	0.46	0.001141	0.0074209	-0.5	2.336e-18	3.44277e-17	-0.43	1.737e-13	1.99755e-12	2.12	7.3e-31	0.548	0.00648	0.539607	1.334	Not Secreted	novel	not hub
LRRC6	LRRC6	turquoise	0.959	7.44e-249	0.43	1.737e-13	9.50871e-13	0.22	0.1373	0.278601	-0.37	4.049e-10	2.12678e-09	-0.32	8.526e-08	4.0244e-07	0.835	9.32e-13	0.467	0.259	0.402116	0.651	Not Secreted	novel	not hub
GPR34	GPR34	royalblue	0.607	1.67e-31	0.18	0.003105	0.00534216	-0.12	0.4217	0.591081	-0.11	0.07221	0.105065	-0.13	0.0334	0.0557708	0.234	0.00503	-0.216	0.581	0.15938	0.009	Not Secreted	novel	not hub
DLC1	DLC1	blue	0.786	2.19e-97	-0.67	2.784e-36	1.96563e-34	-0.41	0.004208	0.0208205	0.57	1.721e-24	5.91058e-23	0.56	1.593e-23	1.27946e-21	-1.08	3.63e-34	-0.737	0.0186	0.600221	-0.9085	Not Secreted	known	not hub
IDO1	IDO1	steelblue	0.823	2.37e-95	-0.47	3.921e-16	2.80891e-15	0.09	0.5474	0.707194	0.36	1.274e-09	6.25059e-09	0.28	3.227e-06	1.15261e-05	-1.35	2.47e-15	0.384	0.703	0.359205	-0.483	Not Secreted	known	not hub
HGSNAT	HGSNAT	blue	0.313	1.01e-09	-0.2	0.0009942	0.00183177	-0.028	0.8518	0.916849	0.19	0.001782	0.00358336	0.22	0.0002842	0.000710032	-0.12	0.0023	-0.014	0.919	0.183693	-0.067	Not Secreted	novel	not hub
DEFA5	DEFA5	turquoise	0.0285	0.411	-0.055	0.3698	0.435194	0.033	0.8257	0.900311	0.059	0.336	0.410733	-0.046	0.4533	0.538637	-0.0347	0.437	0.0126	0.905	0.0414494	-0.01105	Secreted	novel	not hub
GSDMD	GSDMD	blue	0.49	1.34e-24	-0.42	7.061e-13	3.6126e-12	-0.14	0.3479	0.521129	0.33	3.151e-08	1.27962e-07	0.22	0.0002842	0.000710032	-0.292	7.07e-12	-0.116	0.538	0.303306	-0.204	Secreted	known	not hub
KIAA0196	WASHC5	lightyellow	0.8	4.53e-93	0.18	0.003105	0.00534216	-0.11	0.4617	0.625768	-0.091	0.1373	0.189354	-0.085	0.1653	0.231161	0.0973	0.00563	-0.0455	0.649	0.129449	0.0259	Not Secreted	known	not hub
TRAM1	TRAM1	darkorange	0.626	1.33e-43	0.48	7.514e-17	5.8344e-16	0.27	0.06644	0.166649	-0.35	3.854e-09	1.7723e-08	-0.31	2.227e-07	9.77048e-07	0.459	6.79e-16	0.31	0.169	0.386583	0.3845	Not Secreted	known	not hub
NKRF	NKRF	black	0.758	5.31e-68	0.26	1.626e-05	3.74604e-05	0.38	0.008423	0.0355466	-0.29	1.369e-06	4.3686e-06	-0.37	4.049e-10	2.73537e-09	0.109	3.87e-05	0.198	0.0341	0.377528	0.1535	Not Secreted	novel	not hub
EIF2C2	AGO2	midnightblue	0.759	2.83e-65	-0.12	0.04972	0.0706033	-0.0047	0.975	0.986766	-0.12	0.04972	0.0752417	-0.072	0.2401	0.317456	-0.0972	0.0734	-0.00532	0.987	0.101066	-0.05126	Not Secreted	known	not hub
DGAT1	DGAT1	green	0.651	1.13e-46	-0.33	3.151e-08	9.77563e-08	-0.52	0.0001795	0.00173114	0.25	3.481e-05	9.06996e-05	0.18	0.003105	0.00646644	-0.157	1.32e-07	-0.31	0.00177	0.297517	-0.2335	Not Secreted	novel	not hub
MOXD1	MOXD1	brown	0.74	8.66e-62	0.62	7.428e-30	2.24169e-28	0.66	4.496e-07	1.35415e-05	-0.49	1.363e-17	1.83751e-16	-0.46	1.94e-15	3.04542e-14	0.897	7.94e-29	1.77	8.22e-06	0.561122	1.3335	Not Secreted	novel	not hub
FIBCD1	FIBCD1	skyblue	0.422	2.91e-20	-0.4	1.019e-11	4.65076e-11	-0.18	0.226	0.391139	0.35	3.854e-09	1.7723e-08	0.32	8.526e-08	4.0244e-07	-0.573	3.17e-11	-0.0719	0.418	0.338981	-0.32245	Not Secreted	novel	not hub
KDM4C	KDM4C	pink	0.434	3.79e-18	0.13	0.0334	0.0488686	0.063	0.674	0.800448	-0.043	0.4833	0.558205	-0.042	0.4936	0.577217	0.0937	0.0558	0.0364	0.801	0.0669656	0.06505	Not Secreted	novel	not hub
CPXM1	CPXM1	brown	0.808	2.6e-98	0.63	4.776e-31	1.65903e-29	0.49	0.0004722	0.00367025	-0.54	1.096e-21	2.48318e-20	-0.52	5.743e-20	2.06585e-18	1.83	7.96e-30	0.819	0.00302	0.588385	1.3245	Secreted	novel	not hub
MMGT1	MMGT1	magenta	0.601	1.43e-41	-0.068	0.2673	0.326647	-0.4	0.00534	0.0251041	0.1	0.1024	0.145778	0.045	0.4632	0.548213	-0.0316	0.331	-0.185	0.0273	0.104823	-0.1083	Not Secreted	known	not hub
CRABP2	CRABP2	brown	0.857	1.36e-129	0.72	4.242e-44	9.3324e-42	0.66	4.496e-07	1.35415e-05	-0.62	7.428e-30	6.87543e-28	-0.58	1.722e-25	2.27304e-23	1.9	1.85e-41	0.744	6.97e-06	0.67191	1.322	Not Secreted	novel	Hub
TMOD1	TMOD1	blue	0.387	7.2e-13	-0.32	8.526e-08	2.52585e-07	-0.44	0.001969	0.0114695	0.27	7.361e-06	2.11749e-05	0.28	3.227e-06	1.15261e-05	-0.316	2.15e-07	-0.61	0.0101	0.320238	-0.463	Not Secreted	novel	not hub
DBH	DBH	blue	0.659	7.53e-57	-0.4	1.019e-11	4.65076e-11	-0.088	0.5564	0.714504	0.37	4.049e-10	2.12678e-09	0.29	1.369e-06	5.21099e-06	-0.801	2.22e-11	-0.0405	0.72	0.33994	-0.42075	Secreted	novel	not hub
TRIM32	TRIM32	turquoise	0.647	1.59e-38	0.27	7.361e-06	1.75996e-05	0.42	0.003292	0.0171609	-0.24	7.225e-05	0.000179414	-0.25	3.481e-05	0.000103106	0.178	2.48e-05	0.376	0.0141	0.317188	0.277	Not Secreted	novel	not hub
OBP2A	OBP2A	yellow	0.138	0.00797	-0.095	0.1208	0.160812	-0.13	0.3838	0.555024	0.16	0.00869	0.0154756	-0.0011	0.9857	0.988631	-0.119	0.159	-0.04	0.589	0.00429426	-0.0795	Secreted	novel	not hub
RMI1	RMI1	salmon	0.772	1.27e-74	0.34	1.123e-08	3.64957e-08	-0.078	0.6023	0.751081	-0.18	0.003105	0.00597918	-0.15	0.01397	0.0255253	0.286	3.83e-08	-0.0657	0.749	0.218552	0.11015	Not Secreted	novel	not hub
TAF1	TAF1	pink	0.845	2.56e-115	0.27	7.361e-06	1.75996e-05	0.19	0.2008	0.36077	-0.11	0.07221	0.105065	-0.062	0.3119	0.395212	0.164	2.36e-05	0.13	0.363	0.130076	0.147	Not Secreted	novel	not hub
FBXW5	FBXW5	green	0.64	5.54e-46	0.19	0.001782	0.00317646	0.053	0.7235	0.833477	-0.16	0.00869	0.0154756	-0.15	0.01397	0.0255253	0.0743	0.00422	0.0256	0.838	0.176137	0.04995	Not Secreted	novel	not hub
GTF3C5	GTF3C5	blue	0.365	6.93e-10	-0.18	0.003105	0.00534216	-0.48	0.0006395	0.0046874	0.16	0.00869	0.0154756	0.14	0.02188	0.0381286	-0.0709	0.00468	-0.161	0.00742	0.208737	-0.11595	Not Secreted	novel	not hub
TEX10	TEX10	black	0.477	6.14e-17	0.15	0.01397	0.0217793	0.33	0.02349	0.0771981	-0.31	2.227e-07	7.95619e-07	-0.36	1.274e-09	7.97827e-09	0.0689	0.0274	0.265	0.0768	0.326086	0.16695	Not Secreted	novel	not hub
COL7A1	COL7A1	brown	0.756	1.6e-74	0.74	1.007e-47	3.47415e-45	0.54	8.946e-05	0.000972085	-0.63	4.776e-31	5.75394e-29	-0.6	1.349e-27	3.15043e-25	1.73	1.18e-45	0.9	0.000707	0.651549	1.315	Secreted	novel	Hub
GGTA1P	GGTA2P	lightyellow	0.611	1.72e-40	0.027	0.6599	0.715265	0.44	0.001969	0.0114695	0.081	0.1862	0.248005	0.12	0.04972	0.0790645	0.0282	0.719	0.827	0.00884	0.150385	0.4276	Not Secreted	novel	not hub
NUDT2	NUDT2	turquoise	0.295	2.57e-08	0.25	3.481e-05	7.72086e-05	0.031	0.8361	0.907738	-0.24	7.225e-05	0.000179414	-0.2	0.0009942	0.00226504	0.173	6.19e-05	0.0292	0.907	0.203315	0.1011	Not Secreted	novel	not hub
AQP3	AQP3	turquoise	0.427	3.17e-17	0.45	9.118e-15	5.71003e-14	0.51	0.0002503	0.00223635	-0.41	2.742e-12	1.91902e-11	-0.32	8.526e-08	4.0244e-07	0.681	6.38e-14	0.912	0.00155	0.400429	0.7965	Not Secreted	known	not hub
MCART1	SLC25A51	darkolivegreen	0.499	2.75e-27	-0.19	0.001782	0.00317646	-0.075	0.6163	0.761409	-0.031	0.6134	0.678378	-0.03	0.6249	0.698886	-0.126	0.00251	-0.0475	0.761	0.0532321	-0.08675	Not Secreted	novel	not hub
REEP2	REEP2	brown	0.83	2.2e-114	0.73	7.176e-46	2.05531e-43	0.58	1.931e-05	0.00028965	-0.62	7.428e-30	6.87543e-28	-0.55	1.369e-22	8.623e-21	1.49	3.86e-43	1.08	0.000186	0.649074	1.285	Not Secreted	novel	Hub
HDHD3	HDHD3	lightgreen	0.547	1.28e-31	0.021	0.7322	0.779275	0.2	0.1777	0.331712	-0.095	0.1208	0.168993	-0.079	0.1973	0.268708	0.0174	0.781	0.104	0.332	0.117431	0.0607	Not Secreted	novel	not hub
MYZAP	MYZAP	blue	0.919	6.79e-181	-0.66	6.738e-35	3.85973e-33	-0.76	5.813e-10	5.34796e-08	0.64	2.774e-32	4.43256e-30	0.54	1.096e-21	5.67825e-20	-1.84	3.23e-33	-1.75	1.63e-08	0.676711	-1.795	Not Secreted	novel	Hub
RARRES1	RARRES1	brown	0.712	5.57e-57	0.58	1.722e-25	3.1119e-24	0.51	0.0002503	0.00223635	-0.55	1.369e-22	3.61416e-21	-0.53	8.199e-21	3.49609e-19	1.14	3.17e-24	1.4	0.00154	0.576009	1.27	Secreted	novel	not hub
KCND2	KCND2	orange	0.531	1.08e-22	0.22	0.0002842	0.000561228	0.54	8.946e-05	0.000972085	-0.16	0.00869	0.0154756	-0.17	0.005265	0.01053	0.396	0.000655	0.541	0.000655	0.240281	0.4685	Not Secreted	novel	not hub
ADK	ADK	darkorange	0.466	1.88e-21	0.23	0.0001454	0.000298347	-0.11	0.4617	0.625768	-0.24	7.225e-05	0.000179414	-0.093	0.1289	0.185928	0.136	0.000337	-0.0811	0.643	0.17431	0.02745	Not Secreted	known	not hub
LEPROT	LEPROT	magenta	0.229	1.48e-05	-0.088	0.1508	0.19651	-0.2	0.1777	0.331712	0.044	0.4732	0.548837	0.039	0.525	0.607015	-0.0957	0.195	-0.307	0.326	0.0670246	-0.20135	Not Secreted	novel	not hub
TRIM62	TRIM62	lightcyan	0.467	7.86e-19	0.041	0.5039	0.568123	-0.065	0.6642	0.794027	-0.025	0.6837	0.74011	-0.071	0.2467	0.324966	0.0304	0.566	-0.0216	0.803	0.0532667	0.0044	Not Secreted	novel	not hub
PSMD12	PSMD12	cyan	0.726	2.66e-73	0.00041	0.9947	0.995947	-0.1	0.5036	0.671349	-0.16	0.00869	0.0154756	-0.16	0.00869	0.0165909	0.000218	0.996	-0.0548	0.658	0.118358	-0.027291	Not Secreted	known	not hub
F8A1	F8A1	green	0.491	1.73e-22	-0.012	0.845	0.876348	-0.43	0.002556	0.0140784	0.12	0.04972	0.0752417	0.13	0.0334	0.0557708	-0.00564	0.877	-0.288	0.0137	0.177092	-0.14682	Not Secreted	novel	not hub
C4orf34	SMIM14	turquoise	0.564	2.73e-32	0.39	3.625e-11	1.55665e-10	-0.11	0.4617	0.625768	-0.37	4.049e-10	2.12678e-09	-0.29	1.369e-06	5.21099e-06	0.202	2.06e-10	-0.0833	0.618	0.335457	0.05935	Not Secreted	novel	not hub
CNOT10	CNOT10	turquoise	0.288	1.21e-08	-0.042	0.4936	0.558085	-0.099	0.5079	0.674829	0.12	0.04972	0.0752417	0.07	0.2535	0.332452	-0.0117	0.565	-0.0367	0.688	0.0993155	-0.0242	Not Secreted	novel	not hub
FOXE3	FOXE3	midnightblue	0.609	2.89e-38	-0.17	0.005265	0.00875769	0.15	0.3142	0.488884	-0.029	0.6365	0.698934	-0.024	0.6957	0.760147	-0.127	0.00749	0.0539	0.501	0.0475956	-0.03655	Not Secreted	novel	not hub
HTR2A	HTR2A	brown	0.795	8.73e-84	0.69	3.225e-39	3.2637e-37	0.58	1.931e-05	0.00028965	-0.6	1.349e-27	7.4195e-26	-0.53	8.199e-21	3.49609e-19	1.74	2.08e-37	0.777	0.000232	0.626358	1.2585	Not Secreted	known	Hub
SCN9A	SCN9A	magenta	0.423	2.26e-14	-0.0073	0.9053	0.926229	-0.35	0.01588	0.0576006	0.14	0.02188	0.0358062	0.15	0.01397	0.0255253	-0.00979	0.927	-0.31	0.0516	0.18373	-0.159895	Not Secreted	novel	not hub
PTP4A3	PTP4A3	darkgreen	0.767	9.34e-70	0.4	1.019e-11	4.65076e-11	0.47	0.0008581	0.00590211	-0.52	5.743e-20	1.0317e-18	-0.45	9.118e-15	1.27686e-13	0.45	3.91e-11	0.578	0.00454	0.516267	0.514	Not Secreted	novel	not hub
CRIP2	CRIP2	green	0.388	4.81e-14	0.021	0.7322	0.779275	0.092	0.5385	0.699985	0.0047	0.939	0.953701	0.038	0.5357	0.617318	0.0149	0.78	0.0828	0.697	0.0154227	0.04885	Not Secreted	novel	not hub
LCMT1	LCMT1	turquoise	0.355	1.05e-10	0.18	0.003105	0.00534216	-0.069	0.6449	0.779612	-0.15	0.01397	0.0237981	-0.14	0.02188	0.0381286	0.0621	0.00675	-0.0237	0.791	0.162216	0.0192	Not Secreted	novel	not hub
MTHFD2L	MTHFD2L	black	0.479	1.68e-28	-0.015	0.8069	0.844566	-0.099	0.5079	0.674829	0.016	0.7943	0.834312	-0.029	0.6365	0.709299	-0.0159	0.849	-0.0339	0.691	0.0343011	-0.0249	Not Secreted	novel	not hub
ACCN2	ASIC1	brown	0.807	6.59e-89	0.71	2.107e-42	3.51475e-40	0.65	7.64e-07	2.05995e-05	-0.62	7.428e-30	6.87543e-28	-0.57	1.721e-24	1.76519e-22	1.38	1.41e-40	1.12	1.25e-05	0.658216	1.25	Not Secreted	novel	Hub
HNRNPH2	HNRNPH2	cyan	0.777	2.56e-128	0.11	0.07221	0.0994148	0.23	0.1199	0.254415	-0.11	0.07221	0.105065	-0.12	0.04972	0.0790645	0.0644	0.0971	0.0846	0.267	0.162644	0.0745	Not Secreted	novel	not hub
GPC5	GPC5	lightyellow	0.365	4.55e-13	0.13	0.0334	0.0488686	0.13	0.3838	0.555024	0.06	0.3278	0.402329	0.12	0.04972	0.0790645	0.296	0.0429	0.124	0.557	0.112892	0.21	Secreted	novel	not hub
NRBP2	NRBP2	blue	0.758	1.13e-63	-0.44	4.077e-14	2.37395e-13	-0.75	1.297e-09	9.99414e-08	0.49	1.363e-17	1.83751e-16	0.47	3.921e-16	6.90496e-15	-0.306	4.02e-13	-0.958	4.12e-08	0.558004	-0.632	Not Secreted	novel	not hub
STARD5	STARD5	grey60	0.921	4.04e-190	0.66	6.738e-35	3.85973e-33	0.59	1.274e-05	0.000205083	-0.62	7.428e-30	6.87543e-28	-0.58	1.722e-25	2.27304e-23	0.92	2.84e-33	0.667	0.000162	0.664141	0.7935	Not Secreted	novel	Hub
ATF7IP	ATF7IP	purple	0.388	2.88e-12	0.041	0.5039	0.568123	0.041	0.7844	0.874757	0.03	0.6249	0.688838	0.025	0.6837	0.750167	0.0403	0.565	0.0213	0.877	0.03988	0.0308	Not Secreted	novel	not hub
SVOP	SVOP	grey60	0.0603	0.196	-0.0026	0.9662	0.973253	-0.022	0.8833	0.934716	0.025	0.6837	0.74011	-0.033	0.5907	0.668219	-0.00222	0.974	-0.0101	0.937	0.023783	-0.00616	Not Secreted	novel	not hub
EFNA1	EFNA1	blue	0.66	1.17e-46	-0.6	1.349e-27	3.14077e-26	-0.44	0.001969	0.0114695	0.46	1.94e-15	1.9952e-14	0.42	7.061e-13	7.29156e-12	-0.536	3.11e-26	-0.554	0.00968	0.500432	-0.545	Secreted	known	not hub
SALL4	SALL4	brown	0.704	1.02e-64	0.74	1.007e-47	3.47415e-45	0.62	3.357e-06	7.04831e-05	-0.6	1.349e-27	7.4195e-26	-0.52	5.743e-20	2.06585e-18	1.78	1.4e-45	0.705	5.21e-05	0.617209	1.2425	Not Secreted	novel	not hub
PARN	PARN	black	0.205	0.000518	0.093	0.1289	0.170548	-0.22	0.1373	0.278601	-0.15	0.01397	0.0237981	-0.05	0.4149	0.501168	0.033	0.175	-0.122	0.285	0.105445	-0.0445	Not Secreted	known	not hub
C10orf11	LRMDA	red	0.487	9.59e-20	-0.19	0.001782	0.00317646	0.0055	0.9707	0.984251	0.18	0.003105	0.00597918	0.18	0.003105	0.00646644	-0.137	0.00379	0.00362	0.984	0.170979	-0.06669	Not Secreted	novel	not hub
AR	AR	blue	0.317	8.73e-14	-0.37	4.049e-10	1.54704e-09	0.024	0.8728	0.928263	0.39	3.625e-11	2.17328e-10	0.3	5.616e-07	2.29292e-06	-0.332	1.23e-09	0.0369	0.928	0.283123	-0.14755	Not Secreted	novel	not hub
C1orf21	C1orf21	blue	0.677	1.41e-44	-0.43	1.737e-13	9.50871e-13	-0.63	2.086e-06	4.70512e-05	0.52	5.743e-20	1.0317e-18	0.51	3.776e-19	1.16741e-17	-0.414	4.83e-13	-0.854	2.87e-05	0.551895	-0.634	Not Secreted	novel	not hub
FTO	FTO	turquoise	0.78	4.29e-84	0.48	7.514e-17	5.8344e-16	0.094	0.5297	0.692818	-0.33	3.151e-08	1.27962e-07	-0.27	7.361e-06	2.47212e-05	0.396	7.89e-16	0.11	0.687	0.347815	0.253	Not Secreted	known	not hub
CRLF2	CRLF2	violet	0.479	5.9e-19	0.12	0.04972	0.0706033	0.27	0.06644	0.166649	-0.15	0.01397	0.0237981	-0.16	0.00869	0.0165909	0.119	0.0723	0.129	0.166	0.198683	0.124	Secreted	known	not hub
RBPJ	RBPJ	lightyellow	0.642	4.8e-46	0.35	3.854e-09	1.31528e-08	0.32	0.02833	0.0882515	-0.25	3.481e-05	9.06996e-05	-0.18	0.003105	0.00646644	0.227	1.49e-08	0.169	0.0936	0.283723	0.198	Not Secreted	novel	not hub
RASGRP1	RASGRP1	paleturquoise	0.597	8.48e-33	0.075	0.221	0.276045	0.52	0.0001795	0.00173114	-0.016	0.7943	0.834312	-0.023	0.7078	0.770816	0.104	0.272	0.881	0.00143	0.0360313	0.4925	Not Secreted	known	not hub
CABYR	CABYR	brown	0.753	1.82e-67	0.61	1.048e-28	2.72408e-27	0.64	1.274e-06	3.10422e-05	-0.58	1.722e-25	6.82505e-24	-0.5	2.336e-18	6.32094e-17	1.35	9.99e-28	1.11	1.64e-05	0.601309	1.23	Not Secreted	novel	not hub
TCEAL8	TCEAL8	royalblue	0.793	5.62e-84	0.25	3.481e-05	7.72086e-05	0.079	0.5976	0.746877	-0.11	0.07221	0.105065	-0.063	0.3042	0.387038	0.122	0.000102	0.0503	0.746	0.123824	0.08615	Not Secreted	novel	not hub
P4HTM	P4HTM	turquoise	0.858	6.87e-117	0.23	0.0001454	0.000298347	0.25	0.09011	0.20858	-0.24	7.225e-05	0.000179414	-0.21	0.0005393	0.00128983	0.216	0.000307	0.22	0.202	0.28049	0.218	Not Secreted	known	not hub
ZBTB41	ZBTB41	salmon	0.736	1.32e-65	0.21	0.0005393	0.00102885	0.15	0.3142	0.488884	-0.051	0.4057	0.482265	-0.079	0.1973	0.268708	0.144	0.00097	0.0609	0.523	0.102092	0.10245	Not Secreted	novel	not hub
SPARCL1	SPARCL1	magenta	0.514	3.53e-26	0.32	8.526e-08	2.52585e-07	-0.5	0.0003455	0.00288646	-0.17	0.005265	0.00976573	-0.19	0.001782	0.00388493	0.337	1.84e-07	-0.75	0.00253	0.257565	-0.2065	Secreted	novel	not hub
PARD3B	PARD3B	blue	0.351	7.86e-10	-0.19	0.001782	0.00317646	-0.15	0.3142	0.488884	0.17	0.005265	0.00976573	0.17	0.005265	0.01053	-0.248	0.00332	-0.101	0.488	0.195159	-0.1745	Not Secreted	novel	not hub
USP47	USP47	purple	0.761	4.18e-69	-0.15	0.01397	0.0217793	-0.24	0.1042	0.231082	0.33	3.151e-08	1.27962e-07	0.25	3.481e-05	0.000103106	-0.115	0.0195	-0.203	0.228	0.2969	-0.159	Not Secreted	novel	not hub
APLN	APLN	steelblue	0.508	1.39e-23	-0.5	2.336e-18	2.07736e-17	0.33	0.02349	0.0771981	0.49	1.363e-17	1.83751e-16	0.43	1.737e-13	1.99755e-12	-1.83	1.43e-17	1.13	0.0685	0.457428	-0.35	Secreted	known	Hub
FAM104B	FAM104B	turquoise	0.734	7.53e-57	0.099	0.1059	0.142945	0.33	0.02349	0.0771981	-0.02	0.7445	0.792532	-0.00027	0.9965	0.997388	0.0987	0.141	0.264	0.0777	0.00106391	0.18135	Not Secreted	novel	not hub
C17orf70	FAAP100	lightcyan	0.538	3.91e-24	0.024	0.6957	0.746499	0.34	0.01937	0.0669025	-0.011	0.8577	0.886551	-0.023	0.7078	0.770816	0.0102	0.753	0.247	0.0646	0.0282206	0.1286	Not Secreted	novel	not hub
SHQ1	SHQ1	turquoise	0.434	4.61e-19	0.29	1.369e-06	3.57992e-06	0.26	0.07757	0.186996	-0.25	3.481e-05	9.06996e-05	-0.2	0.0009942	0.00226504	0.137	4.06e-06	0.0805	0.209	0.267728	0.10875	Not Secreted	known	not hub
KIF21A	KIF21A	turquoise	0.823	4.48e-89	0.43	1.737e-13	9.50871e-13	0.21	0.1565	0.304339	-0.32	8.526e-08	3.25515e-07	-0.27	7.361e-06	2.47212e-05	0.803	8.12e-13	0.345	0.306	0.358141	0.574	Not Secreted	novel	not hub
FAAH2	FAAH2	turquoise	0.75	3.73e-75	0.32	8.526e-08	2.52585e-07	0.52	0.0001795	0.00173114	-0.32	8.526e-08	3.25515e-07	-0.28	3.227e-06	1.15261e-05	0.339	3.43e-07	0.751	0.00146	0.38422	0.545	Not Secreted	novel	not hub
GTPBP6	GTPBP6	blue	0.538	9.06e-26	-0.51	3.776e-19	3.62095e-18	-0.65	7.64e-07	2.05995e-05	0.33	3.151e-08	1.27962e-07	0.33	3.151e-08	1.58542e-07	-0.411	5.53e-18	-0.389	2.32e-05	0.414788	-0.4	Not Secreted	novel	not hub
ATP6AP2	ATP6AP2	lightyellow	0.725	5.9e-62	0.41	2.742e-12	1.32771e-11	0.21	0.1565	0.304339	-0.35	3.854e-09	1.7723e-08	-0.3	5.616e-07	2.29292e-06	0.219	9.45e-12	0.131	0.304	0.370522	0.175	Not Secreted	known	Hub
MAGEA11	MAGEA11	yellow	0.157	0.00141	-0.037	0.5464	0.609341	0.2	0.1777	0.331712	-0.00032	0.9958	0.997114	0.068	0.2673	0.347369	-0.0236	0.616	0.0738	0.368	0.00126802	0.0251	Not Secreted	known	not hub
SERPINF1	SERPINF1	brown	0.875	2.18e-147	0.75	1.156e-49	6.49929e-47	0.6	8.292e-06	0.000144019	-0.65	1.447e-33	2.85266e-31	-0.59	1.59e-26	2.90798e-24	1.49	4.43e-47	0.966	9.4e-05	0.68286	1.228	Secreted	known	Hub
CD19	CD19	grey60	0.905	7.12e-151	0.54	1.096e-21	1.36148e-20	0.57	2.886e-05	0.000400452	-0.47	3.921e-16	4.46183e-15	-0.47	3.921e-16	6.90496e-15	1.76	1.48e-20	1.92	0.000283	0.558496	1.84	Not Secreted	known	not hub
CDCP1	CDCP1	white	0.566	5.12e-29	-0.088	0.1508	0.19651	0.46	0.001141	0.0074209	-0.042	0.4936	0.567984	0.06	0.3278	0.412467	-0.113	0.194	0.514	0.00675	0.08716	0.2005	Secreted	known	not hub
PHF16	JADE3	skyblue	0.504	8.35e-22	-0.39	3.625e-11	1.55665e-10	-0.045	0.7639	0.861324	0.27	7.361e-06	2.11749e-05	0.17	0.005265	0.01053	-0.189	1.35e-10	-0.0118	0.875	0.247404	-0.1004	Not Secreted	novel	not hub
MRPL45	MRPL45	turquoise	0.243	2.67e-07	0.057	0.3526	0.417542	-0.44	0.001969	0.0114695	-0.09	0.1417	0.194802	-0.03	0.6249	0.698886	0.0251	0.42	-0.294	0.0109	0.076069	-0.13445	Not Secreted	novel	not hub
CBFB	CBFB	black	0.638	3.06e-50	0.27	7.361e-06	1.75996e-05	0.13	0.3838	0.555024	-0.23	0.0001454	0.00034644	-0.28	3.227e-06	1.15261e-05	0.143	2.13e-05	0.0879	0.559	0.276116	0.11545	Not Secreted	novel	not hub
ITGA7	ITGA7	brown	0.836	4.11e-110	0.67	2.784e-36	1.96563e-34	0.56	4.26e-05	0.000534878	-0.59	1.59e-26	7.59e-25	-0.51	3.776e-19	1.16741e-17	1.27	3.05e-34	1.18	0.000419	0.617485	1.225	Not Secreted	novel	Hub
PDGFA	PDGFA	yellow	0.272	8.05e-07	-0.076	0.2149	0.269357	0.34	0.01937	0.0669025	0.043	0.4833	0.558205	0.08	0.1917	0.262068	-0.0703	0.268	0.455	0.0646	0.090416	0.19235	Secreted	known	not hub
HPRT1	HPRT1	darkorange	0.65	5.14e-43	0.26	1.626e-05	3.74604e-05	0.59	1.274e-05	0.000205083	-0.29	1.369e-06	4.3686e-06	-0.28	3.227e-06	1.15261e-05	0.138	3.08e-05	0.378	0.000193	0.366599	0.258	Not Secreted	known	not hub
KANK3	KANK3	blue	0.882	9.3e-150	-0.65	1.447e-33	7.15487e-32	-0.57	2.886e-05	0.000400452	0.63	4.776e-31	5.75394e-29	0.55	1.369e-22	8.623e-21	-1.03	2.16e-32	-0.861	0.000308	0.647394	-0.9455	Not Secreted	novel	Hub
ITGBL1	ITGBL1	orange	0.36	2.21e-09	-0.11	0.07221	0.0994148	0.51	0.0002503	0.00223635	-0.015	0.8069	0.844217	0.03	0.6249	0.698886	-0.172	0.104	1.32	0.00175	0.0377346	0.574	Secreted	known	not hub
USP19	USP19	green	0.719	9.08e-66	-0.39	3.625e-11	1.55665e-10	-0.26	0.07757	0.186996	0.34	1.123e-08	4.84707e-08	0.32	8.526e-08	4.0244e-07	-0.239	1.9e-10	-0.12	0.186	0.379726	-0.1795	Not Secreted	novel	Hub
ZBED2	ZBED2	blue	0.698	1.45e-53	-0.44	4.077e-14	2.37395e-13	-0.5	0.0003455	0.00288646	0.55	1.369e-22	3.61416e-21	0.55	1.369e-22	8.623e-21	-1.24	1.6e-13	-1.74	0.00204	0.555811	-1.49	Not Secreted	novel	not hub
KATNA1	KATNA1	magenta	0.596	5.79e-38	-0.13	0.0334	0.0488686	-0.23	0.1199	0.254415	0.22	0.0002842	0.000645735	0.15	0.01397	0.0255253	-0.0477	0.0503	-0.0804	0.287	0.216855	-0.06405	Not Secreted	novel	not hub
NACC2	NACC2	yellow	0.638	1.76e-41	-0.27	7.361e-06	1.75996e-05	-0.068	0.6497	0.783293	0.045	0.4632	0.539092	0.046	0.4533	0.538637	-0.274	2.21e-05	-0.0779	0.781	0.0777516	-0.17595	Not Secreted	novel	not hub
VCY	VCY	tan	0.565	3.78e-27	0.083	0.1755	0.225046	0.28	0.05662	0.148727	-0.073	0.2336	0.301151	-0.083	0.1755	0.243207	0.0709	0.222	0.205	0.141	0.121115	0.13795	Not Secreted	novel	not hub
EXOC1	EXOC1	pink	0.764	5.14e-92	0.18	0.003105	0.00534216	-0.3	0.04048	0.115657	-0.04	0.5144	0.587112	-0.026	0.6718	0.739891	0.119	0.00668	-0.166	0.113	0.0580239	-0.0235	Not Secreted	novel	not hub
TTTY13	TTTY13	tan	0.301	3.27e-12	-0.17	0.005265	0.00875769	-0.14	0.3479	0.521129	0.18	0.003105	0.00597918	0.16	0.00869	0.0165909	-0.166	0.00938	-0.047	0.557	0.185362	-0.1065	Not Secreted	novel	not hub
TM4SF20	TM4SF20	yellow	0.16	0.000823	-0.14	0.02188	0.0330552	-0.22	0.1373	0.278601	0.095	0.1208	0.168993	0.025	0.6837	0.750167	-0.106	0.0284	-0.0772	0.315	0.0641726	-0.0916	Not Secreted	novel	not hub
SEMA4C	SEMA4C	turquoise	0.157	0.00815	-0.15	0.01397	0.0217793	0.4	0.00534	0.0251041	0.064	0.2965	0.369469	0.028	0.6482	0.719906	-0.0839	0.0275	0.382	0.0221	0.0652049	0.14905	Not Secreted	novel	not hub
TRPM3	TRPM3	blue	0.326	1.14e-07	-0.16	0.00869	0.0140036	-0.55	6.21e-05	0.000720702	0.16	0.00869	0.0154756	0.17	0.005265	0.01053	-0.179	0.0129	-0.307	0.000739	0.222016	-0.243	Not Secreted	novel	not hub
PRY2	PRY2	turquoise	0.137	0.0027	0.26	1.626e-05	3.74604e-05	-0.2	0.1777	0.331712	-0.22	0.0002842	0.000645735	-0.26	1.626e-05	5.10923e-05	0.421	4.37e-05	-0.0798	0.359	0.199614	0.1706	Not Secreted	novel	not hub
PHEX	PHEX	magenta	0.259	0.000168	0.12	0.04972	0.0706033	-0.62	3.357e-06	7.04831e-05	-0.036	0.5574	0.627509	-0.093	0.1289	0.185928	0.208	0.0738	-0.933	4.08e-05	0.0887033	-0.3625	Not Secreted	known	not hub
MBTPS2	MBTPS2	black	0.24	9.37e-06	0.092	0.133	0.175438	0.052	0.7285	0.837521	-0.097	0.1131	0.159175	-0.062	0.3119	0.395212	0.0511	0.179	0.0157	0.848	0.0899	0.0334	Not Secreted	novel	not hub
SSX3	SSX3	tan	0.3	1.27e-08	-0.11	0.07221	0.0994148	0.095	0.5253	0.689201	0.11	0.07221	0.105065	0.14	0.02188	0.0381286	-0.14	0.0916	0.0268	0.714	0.136411	-0.0566	Not Secreted	novel	not hub
CCDC22	CCDC22	red	0.61	7.15e-39	-0.42	7.061e-13	3.6126e-12	-0.22	0.1373	0.278601	0.34	1.123e-08	4.84707e-08	0.34	1.123e-08	6.06013e-08	-0.218	6.44e-12	-0.128	0.283	0.375703	-0.173	Not Secreted	novel	not hub
GPKOW	GPKOW	green	0.623	1.48e-40	-0.42	7.061e-13	3.6126e-12	-0.18	0.226	0.391139	0.31	2.227e-07	7.95619e-07	0.28	3.227e-06	1.15261e-05	-0.125	1.58e-11	-0.0745	0.408	0.34084	-0.09975	Not Secreted	novel	not hub
UBQLN2	UBQLN2	black	0.314	7.49e-09	0.18	0.003105	0.00534216	0.36	0.01294	0.0493665	-0.18	0.003105	0.00597918	-0.24	7.225e-05	0.000201387	0.0444	0.0078	0.157	0.0531	0.24081	0.1007	Not Secreted	novel	not hub
TBC1D8B	TBC1D8B	royalblue	0.497	1.48e-22	0.23	0.0001454	0.000298347	0.15	0.3142	0.488884	-0.12	0.04972	0.0752417	-0.082	0.1808	0.249731	0.373	0.000311	0.116	0.496	0.143866	0.2445	Not Secreted	novel	not hub
TSPAN7	TSPAN7	blue	0.611	2.13e-36	-0.41	2.742e-12	1.32771e-11	-0.64	1.274e-06	3.10422e-05	0.5	2.336e-18	3.44277e-17	0.46	1.94e-15	3.04542e-14	-0.455	7.63e-12	-1.14	1.77e-05	0.518448	-0.7975	Not Secreted	novel	not hub
POU3F4	POU3F4	grey60	0.226	0.000187	0.0027	0.9649	0.972266	-0.091	0.543	0.703906	-0.038	0.5357	0.606905	-0.084	0.1703	0.237148	0.00315	0.973	-0.0281	0.722	0.0625097	-0.012475	Not Secreted	novel	not hub
RBBP7	RBBP7	orange	0.614	9e-48	0.36	1.274e-09	4.60789e-09	0.21	0.1565	0.304339	-0.23	0.0001454	0.00034644	-0.21	0.0005393	0.00128983	0.131	5.21e-09	0.0659	0.345	0.280758	0.09845	Not Secreted	novel	not hub
PRDX4	PRDX4	grey60	0.82	2.28e-135	0.71	2.107e-42	3.51475e-40	0.45	0.001505	0.00930587	-0.63	4.776e-31	5.75394e-29	-0.61	1.048e-28	3.18173e-26	0.803	1.27e-40	0.59	0.00845	0.648267	0.6965	Secreted	known	Hub
ASB11	ASB11	turquoise	0.0118	0.356	-0.037	0.5464	0.609341	-0.074	0.6211	0.764539	-0.048	0.4339	0.510589	-0.05	0.4149	0.501168	-0.0146	0.615	-0.0297	0.771	0.0278557	-0.02215	Not Secreted	novel	not hub
MCTS1	MCTS1	pink	0.8	1.22e-87	0.19	0.001782	0.00317646	-0.3	0.04048	0.115657	0.0091	0.8821	0.907877	-0.043	0.4833	0.567182	0.206	0.00289	-0.193	0.119	0.0288855	0.0065	Not Secreted	novel	not hub
CXCR3	CXCR3	darkgrey	0.85	3.54e-106	0.044	0.4732	0.537743	0.73	5.802e-09	3.62446e-07	0.094	0.1248	0.17414	0.079	0.1973	0.268708	0.0684	0.54	1.52	1.38e-07	0.147836	0.7942	Not Secreted	known	not hub
P2RY4	P2RY4	tan	0.714	2.56e-56	-0.29	1.369e-06	3.57992e-06	0.14	0.3479	0.521129	0.16	0.00869	0.0154756	0.13	0.0334	0.0557708	-0.32	3.15e-06	0.0542	0.551	0.20006	-0.1329	Not Secreted	novel	not hub
CDX4	CDX4	turquoise	0.0722	0.105	-0.068	0.2673	0.326647	-0.073	0.6258	0.767524	0.018	0.7693	0.814023	0.064	0.2965	0.378925	-0.0875	0.324	-0.0212	0.783	0.0403163	-0.05435	Not Secreted	novel	not hub
XAGE3	XAGE3	blue	0.389	5.27e-15	-0.21	0.0005393	0.00102885	0.15	0.3142	0.488884	0.31	2.227e-07	7.95619e-07	0.24	7.225e-05	0.000201387	-0.165	0.00136	0.133	0.499	0.257753	-0.016	Not Secreted	known	not hub
NXF5	NXF5	turquoise	0.826	8.94e-91	0.2	0.0009942	0.00183177	0.1	0.5036	0.671349	-0.11	0.07221	0.105065	-0.098	0.1094	0.161546	0.59	0.00135	0.143	0.662	0.147209	0.3665	Not Secreted	novel	not hub
MECP2	MECP2	skyblue	0.612	2.24e-36	-0.45	9.118e-15	5.71003e-14	-0.076	0.6116	0.757823	0.46	1.94e-15	1.9952e-14	0.42	7.061e-13	7.29156e-12	-0.255	4.74e-14	-0.045	0.761	0.400355	-0.15	Not Secreted	known	not hub
SRPK3	SRPK3	skyblue	0.41	4.41e-14	-0.23	0.0001454	0.000298347	-0.018	0.9044	0.946161	0.18	0.003105	0.00597918	0.16	0.00869	0.0165909	-0.204	0.000304	-0.00671	0.951	0.179299	-0.105355	Not Secreted	novel	not hub
MORF4L2	MORF4L2	turquoise	0.523	7.56e-28	0.35	3.854e-09	1.31528e-08	-0.025	0.8675	0.925415	-0.39	3.625e-11	2.17328e-10	-0.36	1.274e-09	7.97827e-09	0.185	1.36e-08	-0.0147	0.927	0.317782	0.08515	Not Secreted	novel	not hub
LONRF3	LONRF3	yellow	0.735	7.97e-63	-0.59	1.59e-26	3.26165e-25	-0.3	0.04048	0.115657	0.42	7.061e-13	5.23881e-12	0.38	1.237e-10	9.04076e-10	-0.729	2.7e-25	-0.318	0.115	0.464023	-0.5235	Not Secreted	known	Hub
RGN	RGN	blue	0.664	4.8e-41	-0.23	0.0001454	0.000298347	-0.59	1.274e-05	0.000205083	0.29	1.369e-06	4.3686e-06	0.29	1.369e-06	5.21099e-06	-0.217	0.000256	-1.02	0.000154	0.368949	-0.6185	Not Secreted	novel	not hub
MAGEE1	MAGEE1	skyblue	0.411	2.03e-16	-0.25	3.481e-05	7.72086e-05	0.28	0.05662	0.148727	0.25	3.481e-05	9.06996e-05	0.26	1.626e-05	5.10923e-05	-0.134	6.83e-05	0.126	0.158	0.28464	-0.004	Not Secreted	novel	not hub
TBL1Y	TBL1Y	turquoise	0.298	4.68e-07	0.045	0.4632	0.528357	0.26	0.07757	0.186996	-0.1	0.1024	0.145778	-0.14	0.02188	0.0381286	0.029	0.531	0.131	0.197	0.147842	0.08	Not Secreted	novel	not hub
MTPAP	MTPAP	black	0.845	2.83e-122	0.37	4.049e-10	1.54704e-09	0.32	0.02833	0.0882515	-0.3	5.616e-07	1.89362e-06	-0.27	7.361e-06	2.47212e-05	0.243	2.35e-09	0.193	0.0838	0.359744	0.218	Not Secreted	novel	not hub
PCNXL2	PCNX2	grey60	0.717	6.71e-56	0.55	1.369e-22	1.86047e-21	0.6	8.292e-06	0.000144019	-0.44	4.077e-14	3.4867e-13	-0.33	3.151e-08	1.58542e-07	0.469	2.67e-21	0.716	0.000102	0.47411	0.5925	Not Secreted	novel	not hub
SERPINC1	SERPINC1	black	0.0676	0.343	0.042	0.4936	0.558085	0.22	0.1373	0.278601	-0.039	0.525	0.596922	-0.039	0.525	0.607015	0.0621	0.555	0.167	0.28	0.0542678	0.11455	Secreted	known	not hub
HDAC1	HDAC1	turquoise	0.302	6.38e-08	0.21	0.0005393	0.00102885	0.12	0.4217	0.591081	-0.12	0.04972	0.0752417	-0.14	0.02188	0.0381286	0.0725	0.00121	0.0429	0.604	0.160978	0.0577	Not Secreted	known	not hub
ARHGEF16	ARHGEF16	turquoise	0.629	3.26e-37	0.1	0.1024	0.138677	0.072	0.6306	0.769804	-0.13	0.0334	0.0526001	-0.11	0.07221	0.110221	0.0955	0.123	0.0743	0.77	0.133329	0.0849	Not Secreted	novel	not hub
ASAP3	ASAP3	green	0.291	1.26e-08	0.027	0.6599	0.715265	-0.23	0.1199	0.254415	0.067	0.2744	0.346078	0.11	0.07221	0.110221	0.0131	0.715	-0.168	0.254	0.113524	-0.07745	Not Secreted	novel	not hub
H6PD	H6PD	red	0.168	0.00159	-0.25	3.481e-05	7.72086e-05	-0.096	0.5209	0.685739	0.18	0.003105	0.00597918	0.14	0.02188	0.0381286	-0.262	7.74e-05	-0.0964	0.682	0.163725	-0.1792	Secreted	novel	not hub
CYP4B1	CYP4B1	blue	0.526	4.45e-25	-0.39	3.625e-11	1.55665e-10	-0.47	0.0008581	0.00590211	0.41	2.742e-12	1.91902e-11	0.37	4.049e-10	2.73537e-09	-0.619	1.23e-10	-1.07	0.00432	0.426965	-0.8445	Not Secreted	novel	not hub
KCNJ10	KCNJ10	darkgrey	0.483	6.28e-30	0.036	0.5574	0.619832	-0.011	0.9415	0.966915	-0.072	0.2401	0.308195	-0.089	0.1462	0.207626	0.0687	0.62	-0.00451	0.969	0.057349	0.032095	Not Secreted	known	not hub
PMVK	PMVK	green	0.587	1.71e-42	-0.18	0.003105	0.00534216	-0.28	0.05662	0.148727	0.17	0.005265	0.00976573	0.19	0.001782	0.00388493	-0.0767	0.00637	-0.145	0.16	0.2326	-0.11085	Not Secreted	novel	not hub
MECR	MECR	lightgreen	0.543	4.11e-28	0.15	0.01397	0.0217793	0.077	0.6069	0.754401	-0.22	0.0002842	0.000645735	-0.13	0.0334	0.0557708	0.0761	0.0237	0.0359	0.759	0.174749	0.056	Not Secreted	novel	not hub
RHOU	RHOU	cyan	0.491	1.19e-21	0.019	0.7569	0.80079	0.075	0.6163	0.761409	-0.1	0.1024	0.145778	-0.11	0.07221	0.110221	0.0155	0.801	0.0878	0.76	0.0943304	0.05165	Not Secreted	novel	not hub
MRPS15	MRPS15	lightgreen	0.574	3.03e-29	0.025	0.6837	0.736225	-0.53	0.0001274	0.00131025	-0.19	0.001782	0.00358336	-0.12	0.04972	0.0790645	0.00912	0.745	-0.346	0.00131	0.211168	-0.16844	Not Secreted	novel	not hub
FHL3	FHL3	lightcyan	0.577	4.27e-33	0.18	0.003105	0.00534216	0.39	0.00673	0.0299418	-0.31	2.227e-07	7.95619e-07	-0.31	2.227e-07	9.77048e-07	0.161	0.00627	0.272	0.0288	0.342071	0.2165	Not Secreted	novel	Hub
ANGPTL7	ANGPTL7	blue	0.744	1.04e-64	-0.61	1.048e-28	2.72408e-27	-0.68	1.464e-07	5.30394e-06	0.63	4.776e-31	5.75394e-29	0.54	1.096e-21	5.67825e-20	-1.92	9.42e-28	-0.923	3.48e-06	0.63155	-1.4215	Secreted	novel	not hub
HOOK1	HOOK1	turquoise	0.599	3.65e-32	0.17	0.005265	0.00875769	0.088	0.5564	0.714504	-0.19	0.001782	0.00358336	-0.16	0.00869	0.0165909	0.213	0.00734	0.074	0.712	0.191072	0.1435	Not Secreted	novel	not hub
MXRA5	MXRA5	brown	0.793	3.05e-78	0.59	1.59e-26	3.26165e-25	0.76	5.813e-10	5.34796e-08	-0.51	3.776e-19	6.03365e-18	-0.49	1.363e-17	3.18803e-16	0.779	5.75e-25	1.66	1.85e-08	0.59311	1.2195	Secreted	known	not hub
HSPA6	HSPA6	darkgrey	0.413	1.98e-13	0.14	0.02188	0.0330552	0.042	0.7792	0.871455	-0.19	0.001782	0.00358336	-0.15	0.01397	0.0255253	0.169	0.0359	0.064	0.872	0.157852	0.1165	Not Secreted	novel	not hub
BRP44	MPC2	turquoise	0.645	2.57e-47	0.49	1.363e-17	1.12815e-16	0.11	0.4617	0.625768	-0.5	2.336e-18	3.44277e-17	-0.39	3.625e-11	2.86303e-10	0.263	3.21e-16	0.0698	0.618	0.423378	0.1664	Not Secreted	novel	not hub
MAEL	MAEL	turquoise	0.203	8.57e-06	0.26	1.626e-05	3.74604e-05	0.054	0.7185	0.830048	-0.24	7.225e-05	0.000179414	-0.25	3.481e-05	0.000103106	0.261	3.47e-05	0.0235	0.834	0.205527	0.14225	Not Secreted	novel	not hub
RGS2	RGS2	midnightblue	0.785	4.11e-77	-0.33	3.151e-08	9.77563e-08	0.19	0.2008	0.36077	0.12	0.04972	0.0752417	0.15	0.01397	0.0255253	-0.618	9.02e-08	0.484	0.347	0.198807	-0.067	Not Secreted	known	not hub
TMEM9	TMEM9	lightgreen	0.447	1.48e-17	-0.12	0.04972	0.0706033	0.05	0.7386	0.844273	0.12	0.04972	0.0752417	0.16	0.00869	0.0165909	-0.0634	0.0633	0.0291	0.844	0.139933	-0.01715	Not Secreted	novel	not hub
RAB7B	RAB7B	brown	0.69	1e-50	0.6	1.349e-27	3.14077e-26	0.83	5.496e-13	1.98641e-10	-0.54	1.096e-21	2.48318e-20	-0.41	2.742e-12	2.56619e-11	0.71	3.13e-26	1.7	1.09e-10	0.560322	1.205	Not Secreted	novel	not hub
ADAMTSL4	ADAMTSL4	red	0.749	4.18e-72	-0.2	0.0009942	0.00183177	-0.17	0.2533	0.422259	0.2	0.0009942	0.00208194	0.28	3.227e-06	1.15261e-05	-0.257	0.00212	-0.131	0.429	0.261234	-0.194	Secreted	novel	not hub
TMEM125	TMEM125	blue	0.746	5.02e-66	-0.5	2.336e-18	2.07736e-17	-0.59	1.274e-05	0.000205083	0.54	1.096e-21	2.48318e-20	0.53	8.199e-21	3.49609e-19	-0.558	8.75e-18	-1.08	0.00014	0.578537	-0.819	Not Secreted	novel	not hub
IPO13	IPO13	green	0.692	1.78e-57	-0.034	0.5795	0.64042	-0.14	0.3479	0.521129	-0.066	0.2817	0.353932	-0.035	0.5684	0.647674	-0.0201	0.644	-0.0649	0.546	0.0705937	-0.0425	Not Secreted	novel	not hub
EIF2B3	EIF2B3	green	0.374	1.87e-11	0.003	0.961	0.969623	-0.26	0.07757	0.186996	-0.12	0.04972	0.0752417	-0.074	0.2273	0.303413	0.00134	0.97	-0.146	0.188	0.124513	-0.07233	Not Secreted	novel	not hub
SEMA3B	SEMA3B	blue	0.851	1.15e-120	-0.67	2.784e-36	1.96563e-34	-0.56	4.26e-05	0.000534878	0.66	6.738e-35	2.13089e-32	0.62	7.428e-30	3.04749e-27	-0.85	3.86e-34	-0.692	0.000411	0.674632	-0.771	Secreted	novel	Hub
ZZZ3	ZZZ3	orange	0.635	4.64e-52	0.2	0.0009942	0.00183177	0.34	0.01937	0.0669025	-0.077	0.2089	0.273583	-0.15	0.01397	0.0255253	0.146	0.00206	0.123	0.0788	0.160435	0.1345	Not Secreted	novel	not hub
RAB25	RAB25	green	0.418	5.5e-16	-0.086	0.1603	0.207589	-0.29	0.04801	0.131527	0.029	0.6365	0.698934	0.059	0.336	0.420832	-0.072	0.207	-0.321	0.12	0.0676322	-0.1965	Not Secreted	novel	not hub
C1orf144	SZRD1	lightcyan	0.642	5.78e-50	-0.19	0.001782	0.00317646	-0.039	0.7947	0.880808	0.047	0.4435	0.520032	0.062	0.3119	0.395212	-0.0977	0.00343	-0.0147	0.887	0.0838629	-0.0562	Not Secreted	novel	not hub
TRIM11	TRIM11	darkred	0.745	8.71e-65	0.059	0.336	0.400195	0.17	0.2533	0.422259	-0.11	0.07221	0.105065	-0.15	0.01397	0.0255253	0.0254	0.408	0.0802	0.43	0.154838	0.0528	Not Secreted	novel	not hub
HBXIP	LAMTOR5	darkorange	0.547	8.33e-25	0.22	0.0002842	0.000561228	-0.1	0.5036	0.671349	-0.26	1.626e-05	4.43295e-05	-0.26	1.626e-05	5.10923e-05	0.0814	0.000679	-0.0457	0.662	0.253639	0.01785	Not Secreted	novel	not hub
WDR77	WDR77	darkgreen	0.696	8.42e-63	0.59	1.59e-26	3.26165e-25	0.084	0.5746	0.729361	-0.59	1.59e-26	7.59e-25	-0.54	1.096e-21	5.67825e-20	0.318	1.66e-24	0.0476	0.728	0.503087	0.1828	Not Secreted	novel	not hub
FBLN2	FBLN2	brown	0.874	3.91e-128	0.64	2.774e-32	1.09946e-30	0.72	1.169e-08	6.67121e-07	-0.56	1.593e-23	4.78846e-22	-0.48	7.514e-17	1.52694e-15	1.06	1.95e-31	1.33	2.8e-07	0.616922	1.195	Secreted	novel	not hub
LRRC8B	LRRC8B	cyan	0.412	4.37e-13	-0.29	1.369e-06	3.57992e-06	0.32	0.02833	0.0882515	0.21	0.0005393	0.00117539	0.12	0.04972	0.0790645	-0.339	3.15e-06	0.212	0.0872	0.212753	-0.0635	Not Secreted	novel	not hub
NGF	NGF	grey60	0.301	8.74e-09	-0.02	0.7445	0.790315	0.19	0.2008	0.36077	-0.027	0.6599	0.719167	-0.04	0.5144	0.597535	-0.0279	0.79	0.0888	0.375	0.0534166	0.03045	Secreted	known	not hub
FCRL4	FCRL4	grey60	0.627	1.98e-37	0.25	3.481e-05	7.72086e-05	0.27	0.06644	0.166649	-0.16	0.00869	0.0154756	-0.19	0.001782	0.00388493	0.467	7.08e-05	0.131	0.176	0.23593	0.299	Not Secreted	novel	not hub
CRNN	CRNN	tan	0.356	5.4e-14	-0.12	0.04972	0.0706033	-0.12	0.4217	0.591081	0.068	0.2673	0.338247	0.039	0.525	0.607015	-0.131	0.0775	-0.035	0.624	0.0776861	-0.083	Not Secreted	novel	not hub
VPS72	VPS72	blue	0.522	7.33e-22	-0.39	3.625e-11	1.55665e-10	-0.47	0.0008581	0.00590211	0.33	3.151e-08	1.27962e-07	0.3	5.616e-07	2.29292e-06	-0.142	4.48e-10	-0.141	0.0102	0.377183	-0.1415	Not Secreted	novel	not hub
HAX1	HAX1	green	0.421	1.1e-14	0.16	0.00869	0.0140036	-0.23	0.1199	0.254415	-0.18	0.003105	0.00597918	-0.17	0.005265	0.01053	0.0586	0.0132	-0.0803	0.273	0.211178	-0.01085	Not Secreted	novel	not hub
FCN3	FCN3	blue	0.791	7.4e-81	-0.54	1.096e-21	1.36148e-20	-0.55	6.21e-05	0.000720702	0.48	7.514e-17	9.34939e-16	0.36	1.274e-09	7.97827e-09	-2.07	7.93e-21	-2.47	0.000454	0.5025	-2.27	Secreted	known	not hub
CYP1B1	CYP1B1	brown	0.642	9.38e-42	0.56	1.593e-23	2.34774e-22	0.49	0.0004722	0.00367025	-0.63	4.776e-31	5.75394e-29	-0.51	3.776e-19	1.16741e-17	1.15	3.36e-22	1.24	0.00251	0.570574	1.195	Not Secreted	known	not hub
TOR3A	TOR3A	lightcyan	0.583	1.24e-36	2.5e-05	0.9997	0.9998	0.56	4.26e-05	0.000534878	-0.17	0.005265	0.00976573	-0.13	0.0334	0.0557708	1.97e-05	1	0.488	0.000418	0.212076	0.24401	Secreted	novel	not hub
AHDC1	AHDC1	turquoise	0.37	1.5e-12	0.39	3.625e-11	1.55665e-10	0.25	0.09011	0.20858	-0.31	2.227e-07	7.95619e-07	-0.31	2.227e-07	9.77048e-07	0.261	1.91e-10	0.197	0.21	0.325751	0.229	Not Secreted	novel	not hub
EIF2D	EIF2D	turquoise	0.315	3.64e-08	-0.084	0.1703	0.21897	-0.41	0.004208	0.0208205	0.051	0.4057	0.482265	0.085	0.1653	0.231161	-0.0328	0.226	-0.239	0.0201	0.103638	-0.1359	Not Secreted	novel	not hub
AKR7A2	AKR7A2	turquoise	0.549	9.32e-31	0.22	0.0002842	0.000561228	0.14	0.3479	0.521129	-0.19	0.001782	0.00358336	-0.14	0.02188	0.0381286	0.0946	0.000798	0.0855	0.531	0.202193	0.09005	Not Secreted	novel	not hub
CMPK1	CMPK1	royalblue	0.761	3.01e-79	0.068	0.2673	0.326647	-0.0062	0.967	0.98214	0.0061	0.9208	0.938734	-0.042	0.4936	0.577217	0.0427	0.331	-0.00301	0.983	0.0185175	0.019845	Secreted	novel	not hub
GSTM1	GSTM1	lightgreen	0.305	1.63e-07	0.081	0.1862	0.237223	-0.46	0.001141	0.0074209	-0.018	0.7693	0.814023	-0.022	0.72	0.78102	0.0751	0.239	-0.4	0.00599	0.037042	-0.16245	Not Secreted	known	not hub
FUCA1	FUCA1	white	0.595	1.4e-34	0.19	0.001782	0.00317646	0.41	0.004208	0.0208205	-0.2	0.0009942	0.00208194	-0.096	0.1169	0.170941	0.149	0.00264	0.33	0.0199	0.195784	0.2395	Secreted	novel	not hub
TNFSF18	TNFSF18	turquoise	0.0139	0.354	-0.071	0.2467	0.304414	0.37	0.01047	0.0420017	0.065	0.289	0.361518	0.016	0.7943	0.84265	-0.0273	0.308	0.145	0.0522	0.0259131	0.05885	Not Secreted	novel	not hub
RPL22	RPL22	pink	0.494	7.42e-22	0.057	0.3526	0.417542	0.044	0.769	0.864506	0.029	0.6365	0.698934	0.033	0.5907	0.668219	0.033	0.418	0.0192	0.869	0.0461829	0.0261	Not Secreted	known	not hub
S100A5	S100A5	tan	0.588	2.89e-30	-0.21	0.0005393	0.00102885	0.17	0.2533	0.422259	0.16	0.00869	0.0154756	0.12	0.04972	0.0790645	-0.329	0.000821	0.21	0.412	0.185639	-0.0595	Not Secreted	novel	not hub
UBE2T	UBE2T	saddlebrown	0.889	4.39e-147	0.69	3.225e-39	3.2637e-37	0.12	0.4217	0.591081	-0.61	1.048e-28	7.2312e-27	-0.57	1.721e-24	1.76519e-22	0.893	9.92e-37	0.125	0.599	0.572432	0.509	Not Secreted	novel	Hub
VASH2	VASH2	black	0.397	1.4e-11	0.16	0.00869	0.0140036	0.11	0.4617	0.625768	-0.1	0.1024	0.145778	-0.13	0.0334	0.0557708	0.15	0.0158	0.0489	0.636	0.14483	0.09945	Secreted	novel	not hub
LCE3D	LCE3D	yellow	0.259	3.02e-06	-0.22	0.0002842	0.000561228	0.04	0.7895	0.877286	0.13	0.0334	0.0526001	0.15	0.01397	0.0255253	-0.298	0.000712	0.012	0.887	0.154367	-0.143	Not Secreted	novel	not hub
COL5A2	COL5A2	brown	0.778	1.84e-81	0.69	3.225e-39	3.2637e-37	0.44	0.001969	0.0114695	-0.57	1.721e-24	5.91058e-23	-0.58	1.722e-25	2.27304e-23	1.29	3.62e-37	1.09	0.00897	0.612203	1.19	Secreted	known	not hub
ANKRD26	ANKRD26	pink	0.519	2.46e-27	0.25	3.481e-05	7.72086e-05	-0.11	0.4617	0.625768	-0.11	0.07221	0.105065	-0.076	0.2149	0.28938	0.41	0.000105	-0.0732	0.63	0.134539	0.1684	Not Secreted	known	not hub
ARHGAP21	ARHGAP21	magenta	0.718	1.38e-107	-0.23	0.0001454	0.000298347	-0.25	0.09011	0.20858	0.29	1.369e-06	4.3686e-06	0.22	0.0002842	0.000710032	-0.162	0.000378	-0.126	0.207	0.295134	-0.144	Not Secreted	novel	not hub
TRDMT1	TRDMT1	royalblue	0.448	6.12e-19	-0.037	0.5464	0.609341	-0.19	0.2008	0.36077	0.086	0.1603	0.217206	0.12	0.04972	0.0790645	-0.0459	0.608	-0.0761	0.37	0.129016	-0.061	Not Secreted	novel	not hub
KIAA0494	EFCAB14	purple	0.698	7.05e-60	-0.15	0.01397	0.0217793	-0.23	0.1199	0.254415	0.24	7.225e-05	0.000179414	0.2	0.0009942	0.00226504	-0.0726	0.0246	-0.108	0.259	0.252167	-0.0903	Not Secreted	novel	not hub
DCLK1	DCLK1	brown	0.871	1.54e-136	0.74	1.007e-47	3.47415e-45	0.53	0.0001274	0.00131025	-0.61	1.048e-28	7.2312e-27	-0.53	8.199e-21	3.49609e-19	1.7	3.21e-46	0.67	0.000969	0.640098	1.185	Not Secreted	novel	Hub
HPS6	HPS6	blue	0.575	5.67e-33	-0.37	4.049e-10	1.54704e-09	-0.43	0.002556	0.0140784	0.42	7.061e-13	5.23881e-12	0.38	1.237e-10	9.04076e-10	-0.25	1.62e-09	-0.259	0.0132	0.432355	-0.2545	Not Secreted	known	not hub
PCGF6	PCGF6	paleturquoise	0.712	1.55e-77	0.43	1.737e-13	9.50871e-13	0.43	0.002556	0.0140784	-0.34	1.123e-08	4.84707e-08	-0.37	4.049e-10	2.73537e-09	0.279	2.03e-12	0.195	0.0148	0.426714	0.237	Not Secreted	novel	not hub
SLC16A9	SLC16A9	turquoise	0.51	1.4e-20	0.31	2.227e-07	6.30942e-07	0.4	0.00534	0.0251041	-0.24	7.225e-05	0.000179414	-0.24	7.225e-05	0.000201387	0.374	6.73e-07	0.339	0.0249	0.305087	0.3565	Not Secreted	novel	not hub
BMI1	BMI1	salmon	0.678	1.41e-45	0.24	7.225e-05	0.000154147	0.43	0.002556	0.0140784	-0.053	0.3875	0.463754	-0.14	0.02188	0.0381286	0.18	0.000117	0.296	0.0134	0.131273	0.238	Not Secreted	novel	not hub
FAM204A	FAM204A	magenta	0.637	9.63e-51	-0.27	7.361e-06	1.75996e-05	-0.4	0.00534	0.0251041	0.35	3.854e-09	1.7723e-08	0.32	8.526e-08	4.0244e-07	-0.127	2.43e-05	-0.208	0.0282	0.379612	-0.1675	Not Secreted	novel	not hub
ECD	ECD	paleturquoise	0.402	1.19e-12	0.25	3.481e-05	7.72086e-05	0.48	0.0006395	0.0046874	-0.38	1.237e-10	6.95984e-10	-0.32	8.526e-08	4.0244e-07	0.103	0.000126	0.263	0.0053	0.36417	0.183	Not Secreted	novel	not hub
LRIT1	LRIT1	yellow	0.178	0.000115	-0.069	0.2603	0.319379	0.09	0.5474	0.707194	-0.019	0.7569	0.802805	-0.0065	0.9157	0.937754	-0.0977	0.315	0.0289	0.722	0.0178035	-0.0344	Not Secreted	novel	not hub
FANK1	FANK1	turquoise	0.955	1.09e-256	0.47	3.921e-16	2.80891e-15	0.35	0.01588	0.0576006	-0.39	3.625e-11	2.17328e-10	-0.33	3.151e-08	1.58542e-07	1.15	1.92e-15	1.02	0.0493	0.440502	1.085	Not Secreted	novel	not hub
PLEKHA1	PLEKHA1	blue	0.649	2.16e-38	-0.42	7.061e-13	3.6126e-12	-0.52	0.0001795	0.00173114	0.37	4.049e-10	2.12678e-09	0.39	3.625e-11	2.86303e-10	-0.403	5.43e-12	-0.436	0.00153	0.447663	-0.4195	Not Secreted	novel	not hub
MEX3A	MEX3A	brown	0.756	8.17e-66	0.63	4.776e-31	1.65903e-29	0.73	5.802e-09	3.62446e-07	-0.58	1.722e-25	6.82505e-24	-0.58	1.722e-25	2.27304e-23	1.09	5.9e-30	1.17	2.15e-07	0.64086	1.13	Not Secreted	novel	Hub
HNRNPH3	HNRNPH3	magenta	0.369	4.04e-13	0.19	0.001782	0.00317646	-0.14	0.3479	0.521129	-0.1	0.1024	0.145778	-0.14	0.02188	0.0381286	0.121	0.00343	-0.0788	0.535	0.15436	0.0211	Not Secreted	novel	not hub
C10orf12	LCOR	pink	0.281	2.68e-05	0.045	0.4632	0.528357	0.33	0.02349	0.0771981	-0.28	3.227e-06	9.76982e-06	-0.29	1.369e-06	5.21099e-06	0.0284	0.53	0.187	0.0833	0.251386	0.1077	Not Secreted	known	not hub
CCAR1	CCAR1	pink	0.643	2.01e-58	0.44	4.077e-14	2.37395e-13	0.45	0.001505	0.00930587	-0.29	1.369e-06	4.3686e-06	-0.29	1.369e-06	5.21099e-06	0.411	1.26e-13	0.208	0.0106	0.373868	0.3095	Not Secreted	novel	Hub
ZNF485	ZNF485	lightyellow	0.366	4.64e-14	0.47	3.921e-16	2.80891e-15	0.13	0.3838	0.555024	-0.32	8.526e-08	3.25515e-07	-0.36	1.274e-09	7.97827e-09	0.439	1.75e-15	0.0721	0.58	0.334215	0.25555	Not Secreted	novel	Hub
CEP55	CEP55	saddlebrown	0.9	7.98e-162	0.58	1.722e-25	3.1119e-24	0.14	0.3479	0.521129	-0.52	5.743e-20	1.0317e-18	-0.47	3.921e-16	6.90496e-15	1.1	3.49e-24	0.253	0.526	0.503802	0.6765	Not Secreted	novel	not hub
MINPP1	MINPP1	royalblue	0.724	2.86e-66	0.29	1.369e-06	3.57992e-06	0.062	0.6789	0.803438	-0.26	1.626e-05	4.43295e-05	-0.25	3.481e-05	0.000103106	0.212	3.69e-06	0.0287	0.806	0.268291	0.12035	Secreted	novel	not hub
PHYH	PHYH	royalblue	0.319	2.59e-07	-0.016	0.7943	0.833966	-0.55	6.21e-05	0.000720702	0.061	0.3198	0.393688	0.12	0.04972	0.0790645	-0.00741	0.832	-0.352	0.000654	0.127408	-0.179705	Not Secreted	novel	not hub
EIF4EBP2	EIF4EBP2	blue	0.469	4.64e-16	-0.13	0.0334	0.0488686	-0.71	2.287e-08	1.17286e-06	0.27	7.361e-06	2.11749e-05	0.25	3.481e-05	0.000103106	-0.0688	0.0439	-0.403	1.58e-06	0.327417	-0.2359	Not Secreted	novel	not hub
KCNK18	KCNK18	yellow	0.134	0.016	-0.094	0.1248	0.165629	0.28	0.05662	0.148727	0.025	0.6837	0.74011	0.08	0.1917	0.262068	-0.0275	0.174	0.0951	0.176	0.0612461	0.0338	Not Secreted	known	not hub
MRPL21	MRPL21	turquoise	0.316	1.37e-09	0.17	0.005265	0.00875769	-0.097	0.5166	0.681971	-0.13	0.0334	0.0526001	-0.21	0.0005393	0.00128983	0.0771	0.00802	-0.0424	0.69	0.17309	0.01735	Secreted	novel	not hub
ZNF684	ZNF684	purple	0.675	3.88e-98	0.26	1.626e-05	3.74604e-05	0.066	0.6594	0.79028	-0.06	0.3278	0.402329	-0.081	0.1862	0.255955	0.314	4.48e-05	0.0793	0.789	0.109204	0.19665	Not Secreted	novel	not hub
MAPK8IP1	MAPK8IP1	turquoise	0.146	0.00191	-0.0022	0.9714	0.977323	0.079	0.5976	0.746877	-0.037	0.5464	0.617002	0.039	0.525	0.607015	-0.00469	0.978	0.0603	0.746	0.0475353	0.027805	Not Secreted	novel	not hub
SRSF8	SRSF8	purple	0.641	4.51e-66	0.11	0.07221	0.0994148	-0.18	0.226	0.391139	0.076	0.2149	0.280304	0.0037	0.9519	0.963516	0.0614	0.113	-0.126	0.385	0.013704	-0.0323	Not Secreted	novel	not hub
MED17	MED17	purple	0.281	2.76e-06	-0.26	1.626e-05	3.74604e-05	0.18	0.226	0.391139	0.28	3.227e-06	9.76982e-06	0.16	0.00869	0.0165909	-0.0994	5.43e-05	0.1	0.394	0.223145	0.0003	Not Secreted	novel	not hub
TM7SF2	TM7SF2	green	0.446	1.91e-21	-0.095	0.1208	0.160812	-0.58	1.931e-05	0.00028965	0.038	0.5357	0.606905	0.053	0.3875	0.474107	-0.0759	0.161	-0.579	0.000189	0.0793827	-0.32745	Not Secreted	known	not hub
DPP3	DPP3	lightgreen	0.741	5.37e-60	0.33	3.151e-08	9.77563e-08	-0.0022	0.9883	0.994129	-0.4	1.019e-11	6.59634e-11	-0.32	8.526e-08	4.0244e-07	0.225	1.27e-07	-0.00173	0.994	0.307811	0.111635	Not Secreted	novel	not hub
KIAA1826	MSANTD4	lightyellow	0.607	4.47e-47	0.41	2.742e-12	1.32771e-11	0.071	0.6353	0.773116	-0.25	3.481e-05	9.06996e-05	-0.31	2.227e-07	9.77048e-07	0.269	1.77e-11	0.0461	0.775	0.306954	0.15755	Not Secreted	novel	not hub
C11orf93	COLCA2	turquoise	0.88	7.41e-125	0.34	1.123e-08	3.64957e-08	0.22	0.1373	0.278601	-0.24	7.225e-05	0.000179414	-0.22	0.0002842	0.000710032	0.434	4.34e-08	0.259	0.262	0.298065	0.3465	Not Secreted	novel	not hub
IFT46	IFT46	turquoise	0.912	3.72e-201	0.37	4.049e-10	1.54704e-09	-0.034	0.8205	0.897089	-0.32	8.526e-08	3.25515e-07	-0.29	1.369e-06	5.21099e-06	0.39	1.7e-09	-0.0399	0.897	0.316951	0.17505	Not Secreted	novel	not hub
PRRX2	PRRX2	brown	0.763	3.7e-71	0.52	5.743e-20	6.02063e-19	0.7	4.355e-08	2.0404e-06	-0.52	5.743e-20	1.0317e-18	-0.47	3.921e-16	6.90496e-15	0.904	4.06e-19	1.33	1.05e-06	0.571372	1.117	Not Secreted	known	not hub
GRIK4	GRIK4	blue	0.343	7.08e-10	-0.27	7.361e-06	1.75996e-05	-0.39	0.00673	0.0299418	0.15	0.01397	0.0237981	0.13	0.0334	0.0557708	-0.513	1.58e-05	-0.274	0.0302	0.196998	-0.3935	Not Secreted	novel	not hub
NRGN	NRGN	blue	0.681	2.19e-49	-0.6	1.349e-27	3.14077e-26	-0.6	8.292e-06	0.000144019	0.46	1.94e-15	1.9952e-14	0.43	1.737e-13	1.99755e-12	-0.821	7.45e-27	-0.89	0.000103	0.523931	-0.8555	Not Secreted	novel	not hub
VCAN	VCAN	brown	0.795	5.56e-89	0.71	2.107e-42	3.51475e-40	0.55	6.21e-05	0.000720702	-0.65	1.447e-33	2.85266e-31	-0.59	1.59e-26	2.90798e-24	1.26	2.31e-40	0.962	0.000489	0.658053	1.111	Secreted	known	Hub
AMPD3	AMPD3	turquoise	0.739	2.6e-68	0.51	3.776e-19	3.62095e-18	0.54	8.946e-05	0.000972085	-0.43	1.737e-13	1.3769e-12	-0.41	2.742e-12	2.56619e-11	0.637	6.71e-18	0.851	0.00061	0.498595	0.744	Not Secreted	novel	Hub
TMEM61	TMEM61	turquoise	0.844	1.16e-108	0.36	1.274e-09	4.60789e-09	0.15	0.3142	0.488884	-0.34	1.123e-08	4.84707e-08	-0.28	3.227e-06	1.15261e-05	0.532	2.67e-09	0.224	0.491	0.344263	0.378	Not Secreted	novel	not hub
INCENP	INCENP	saddlebrown	0.599	2.31e-35	0.35	3.854e-09	1.31528e-08	0.074	0.6211	0.764539	-0.32	8.526e-08	3.25515e-07	-0.28	3.227e-06	1.15261e-05	0.321	1e-08	0.043	0.766	0.305744	0.182	Not Secreted	novel	not hub
PLA2G16	PLAAT3	blue	0.661	2.03e-41	-0.45	9.118e-15	5.71003e-14	-0.68	1.464e-07	5.30394e-06	0.38	1.237e-10	6.95984e-10	0.39	3.625e-11	2.86303e-10	-0.282	1.09e-13	-0.853	3.23e-06	0.471784	-0.5675	Not Secreted	novel	not hub
LTBP1	LTBP1	brown	0.895	2.02e-143	0.76	1.068e-51	7.72011e-49	0.67	2.593e-07	8.46489e-06	-0.61	1.048e-28	7.2312e-27	-0.55	1.369e-22	8.623e-21	1.04	1.71e-48	1.13	5.41e-06	0.66963	1.085	Secreted	known	Hub
IGF2-AS	IGF2-AS	tan	0.661	4.83e-51	-0.12	0.04972	0.0706033	0.24	0.1042	0.231082	0.054	0.3786	0.454787	0.066	0.2817	0.363129	-0.104	0.0842	0.088	0.262	0.0981873	-0.008	Not Secreted	novel	not hub
SPRR2D	SPRR2D	violet	0.513	1.34e-22	0.2	0.0009942	0.00183177	0.35	0.01588	0.0576006	-0.35	3.854e-09	1.7723e-08	-0.35	3.854e-09	2.23724e-08	0.36	0.00143	0.577	0.0537	0.353983	0.4685	Not Secreted	novel	not hub
PRR5L	PRR5L	darkturquoise	0.492	2.02e-20	-0.056	0.3611	0.426012	0.25	0.09011	0.20858	0.21	0.0005393	0.00117539	0.075	0.221	0.296411	-0.0501	0.423	0.393	0.208	0.150017	0.17145	Not Secreted	known	not hub
USP1	USP1	purple	0.766	4.6e-106	-0.0008	0.9896	0.991691	-0.051	0.7335	0.84104	0.12	0.04972	0.0752417	0.047	0.4435	0.529146	-0.00057	0.992	-0.0263	0.843	0.0575329	-0.013435	Not Secreted	novel	not hub
LGALS9	LGALS9	white	0.726	7.36e-56	-0.17	0.005265	0.00875769	0.31	0.03396	0.101359	0.008	0.8963	0.919127	0.011	0.8577	0.891651	-0.163	0.011	0.284	0.0903	0.0180625	0.0605	Secreted	known	not hub
OMP	OMP	tan	0.523	3.47e-25	-0.13	0.0334	0.0488686	0.23	0.1199	0.254415	0.084	0.1703	0.229038	0.0056	0.9273	0.946186	-0.0897	0.0534	0.0681	0.291	0.0202078	-0.0108	Not Secreted	known	not hub
MLIP	MLIP	brown	0.708	7.45e-66	0.65	1.447e-33	7.15487e-32	0.37	0.01047	0.0420017	-0.53	8.199e-21	1.63764e-19	-0.47	3.921e-16	6.90496e-15	1.85	1.93e-32	0.313	0.0379	0.541443	1.0815	Not Secreted	novel	not hub
SLC6A5	SLC6A5	tan	0.553	3.17e-33	-0.068	0.2673	0.326647	0.17	0.2533	0.422259	0.0033	0.9571	0.96794	-0.066	0.2817	0.363129	-0.0474	0.329	0.0504	0.457	0.0121805	0.0015	Not Secreted	novel	not hub
SRSF11	SRSF11	pink	0.894	2.4e-166	0.28	3.227e-06	8.07282e-06	0.043	0.7741	0.868438	-0.18	0.003105	0.00597918	-0.13	0.0334	0.0557708	0.254	1.02e-05	0.0274	0.868	0.194568	0.1407	Not Secreted	novel	not hub
IGFBP4	IGFBP4	brown	0.823	1.33e-90	0.59	1.59e-26	3.26165e-25	0.65	7.64e-07	2.05995e-05	-0.5	2.336e-18	3.44277e-17	-0.49	1.363e-17	3.18803e-16	0.782	4.85e-25	1.38	9.75e-06	0.582345	1.081	Secreted	known	not hub
CFI	CFI	brown	0.795	1.22e-81	0.73	7.176e-46	2.05531e-43	0.8	1.519e-11	2.71276e-09	-0.61	1.048e-28	7.2312e-27	-0.51	3.776e-19	1.16741e-17	1.05	1.98e-44	1.1	8.78e-10	0.648805	1.075	Secreted	novel	Hub
BCL2L14	BCL2L14	turquoise	0.297	3.58e-08	0.16	0.00869	0.0140036	0.55	6.21e-05	0.000720702	-0.16	0.00869	0.0154756	-0.15	0.01397	0.0255253	0.188	0.0153	0.635	0.000625	0.209418	0.4115	Not Secreted	novel	not hub
PA2G4	PA2G4	tan	0.522	1.78e-25	-0.14	0.02188	0.0330552	0.017	0.9097	0.949611	0.093	0.1289	0.17912	0.051	0.4057	0.49217	-0.0902	0.0391	0.00951	0.95	0.0888591	-0.040345	Not Secreted	novel	not hub
SMARCC2	SMARCC2	skyblue	0.567	2.56e-28	-0.39	3.625e-11	1.55665e-10	0.064	0.6691	0.796748	0.43	1.737e-13	1.3769e-12	0.39	3.625e-11	2.86303e-10	-0.179	2.77e-10	0.0457	0.796	0.361708	-0.06665	Not Secreted	novel	not hub
COL24A1	COL24A1	brown	0.609	1.07e-35	0.66	6.738e-35	3.85973e-33	0.64	1.274e-06	3.10422e-05	-0.54	1.096e-21	2.48318e-20	-0.48	7.514e-17	1.52694e-15	1.14	6.34e-34	1.01	1.93e-05	0.562139	1.075	Secreted	novel	not hub
RASSF8	RASSF8	blue	0.492	2.01e-23	-0.37	4.049e-10	1.54704e-09	-0.18	0.226	0.391139	0.25	3.481e-05	9.06996e-05	0.24	7.225e-05	0.000201387	-0.629	2.38e-09	-0.133	0.4	0.28911	-0.381	Not Secreted	novel	not hub
PIWIL1	PIWIL1	yellow	0.206	4.8e-05	-0.14	0.02188	0.0330552	-0.098	0.5122	0.677991	0.074	0.2273	0.294228	0.11	0.07221	0.110221	-0.0537	0.0317	-0.0342	0.692	0.111538	-0.04395	Not Secreted	novel	not hub
LOC338799	LOC338799	purple	0.443	2.28e-15	0.3	5.616e-07	1.53384e-06	-0.21	0.1565	0.304339	-0.028	0.6482	0.709421	-0.089	0.1462	0.207626	0.282	2.21e-06	-0.267	0.308	0.0752882	0.0075	Not Secreted	novel	not hub
LALBA	LALBA	yellow	0.169	0.00167	-0.21	0.0005393	0.00102885	0.013	0.9309	0.961689	0.16	0.00869	0.0154756	0.074	0.2273	0.303413	-0.146	0.0011	0.00389	0.964	0.115443	-0.071055	Secreted	novel	not hub
C12orf10	MYG1	turquoise	0.415	9.63e-19	0.24	7.225e-05	0.000154147	-0.39	0.00673	0.0299418	-0.21	0.0005393	0.00117539	-0.18	0.003105	0.00646644	0.112	0.000209	-0.16	0.0349	0.251545	-0.024	Secreted	novel	not hub
COPZ1	COPZ1	lightgreen	0.712	8.48e-56	0.14	0.02188	0.0330552	0.022	0.8833	0.934716	-0.21	0.0005393	0.00117539	-0.2	0.0009942	0.00226504	0.0643	0.0357	0.0132	0.935	0.170125	0.03875	Not Secreted	novel	not hub
UBE2N	UBE2N	cyan	0.679	6.93e-54	-0.24	7.225e-05	0.000154147	0.29	0.04801	0.131527	0.21	0.0005393	0.00117539	0.14	0.02188	0.0381286	-0.114	0.000136	0.148	0.141	0.233221	0.017	Not Secreted	known	not hub
C12orf44	ATG101	lightcyan	0.74	4.85e-75	-0.39	3.625e-11	1.55665e-10	0.0043	0.9771	0.987837	0.13	0.0334	0.0526001	0.11	0.07221	0.110221	-0.265	1.8e-10	0.00304	0.988	0.172363	-0.13098	Not Secreted	novel	not hub
PLA2G4A	PLA2G4A	darkorange	0.776	1.09e-80	0.53	8.199e-21	9.3369e-20	0.44	0.001969	0.0114695	-0.45	9.118e-15	8.52286e-14	-0.35	3.854e-09	2.23724e-08	0.505	7.16e-20	0.404	0.00922	0.474503	0.4545	Not Secreted	known	not hub
KRT2	KRT2	black	-0.0109	0.762	-0.11	0.07221	0.0994148	0.05	0.7386	0.844273	0.08	0.1917	0.254193	0.15	0.01397	0.0255253	-0.0667	0.111	0.0197	0.848	0.0324123	-0.0235	Not Secreted	novel	not hub
CFHR3	CFHR3	brown	0.75	1.39e-71	0.67	2.784e-36	1.96563e-34	0.59	1.274e-05	0.000205083	-0.47	3.921e-16	4.46183e-15	-0.45	9.118e-15	1.27686e-13	1.03	4.62e-35	1.1	0.000146	0.550167	1.065	Secreted	novel	not hub
PRB3	PRB3	tan	0.707	1.04e-51	-0.11	0.07221	0.0994148	0.27	0.06644	0.166649	0.14	0.02188	0.0358062	0.0079	0.8976	0.924206	-0.211	0.103	0.173	0.164	0.0284895	-0.019	Secreted	novel	not hub
A2M	A2M	orange	0.54	4.34e-24	0.34	1.123e-08	3.64957e-08	0.12	0.4217	0.591081	-0.17	0.005265	0.00976573	-0.17	0.005265	0.01053	0.184	5.38e-08	0.168	0.61	0.222663	0.176	Secreted	known	not hub
ART4	ART4	blue	0.548	1.97e-29	-0.46	1.94e-15	1.30191e-14	-0.43	0.002556	0.0140784	0.45	9.118e-15	8.52286e-14	0.43	1.737e-13	1.99755e-12	-0.754	1.66e-14	-0.464	0.013	0.464047	-0.609	Secreted	novel	not hub
AEBP2	AEBP2	black	0.689	3.99e-54	0.038	0.5357	0.599302	0.43	0.002556	0.0140784	0.062	0.3119	0.38562	0.044	0.4732	0.557657	0.0233	0.604	0.19	0.0151	0.0897239	0.10665	Not Secreted	novel	not hub
LAG3	LAG3	darkgrey	0.654	5.38e-43	0.096	0.1169	0.156072	0.67	2.593e-07	8.46489e-06	-0.13	0.0334	0.0526001	-0.15	0.01397	0.0255253	0.123	0.155	1.18	4.78e-06	0.216228	0.6515	Secreted	known	not hub
HMGB4	HMGB4	yellow	0.294	5.26e-10	-0.19	0.001782	0.00317646	0.0049	0.9739	0.986113	0.2	0.0009942	0.00208194	0.16	0.00869	0.0165909	-0.171	0.00252	0.00187	0.986	0.160559	-0.084565	Not Secreted	novel	not hub
ZFAND4	ZFAND4	salmon	0.538	5.76e-27	0.047	0.4435	0.509639	-0.074	0.6211	0.764539	-0.1	0.1024	0.145778	-0.058	0.3442	0.429437	0.0326	0.511	-0.0374	0.768	0.0876635	-0.0024	Not Secreted	novel	not hub
LETMD1	LETMD1	turquoise	0.207	1.88e-05	0.19	0.001782	0.00317646	-0.47	0.0008581	0.00590211	-0.0081	0.895	0.918663	-0.031	0.6134	0.688663	0.0753	0.0032	-0.342	0.00526	0.0244535	-0.13335	Not Secreted	novel	not hub
BSDC1	BSDC1	blue	0.549	1.27e-32	-0.39	3.625e-11	1.55665e-10	-0.24	0.1042	0.231082	0.44	4.077e-14	3.4867e-13	0.41	2.742e-12	2.56619e-11	-0.166	3.06e-10	-0.183	0.231	0.412038	-0.1745	Not Secreted	novel	not hub
PLEKHA4	PLEKHA4	brown	0.866	2.2e-115	0.71	2.107e-42	3.51475e-40	0.81	5.363e-12	1.29223e-09	-0.6	1.349e-27	7.4195e-26	-0.52	5.743e-20	2.06585e-18	0.854	5.45e-40	1.27	7.61e-10	0.660037	1.062	Not Secreted	novel	Hub
SNRPF	SNRPF	lightyellow	0.329	2.71e-12	0.31	2.227e-07	6.30942e-07	-0.21	0.1565	0.304339	-0.27	7.361e-06	2.11749e-05	-0.29	1.369e-06	5.21099e-06	0.118	8.63e-07	-0.0922	0.329	0.284948	0.0129	Not Secreted	novel	not hub
HEBP1	HEBP1	blue	0.757	6.97e-66	-0.53	8.199e-21	9.3369e-20	-0.59	1.274e-05	0.000205083	0.54	1.096e-21	2.48318e-20	0.55	1.369e-22	8.623e-21	-0.301	1.8e-19	-0.438	0.000151	0.590253	-0.3695	Not Secreted	novel	not hub
FGF23	FGF23	yellow	0.143	0.00285	-0.077	0.2089	0.262769	-0.034	0.8205	0.897089	0.053	0.3875	0.463754	0.03	0.6249	0.698886	-0.0465	0.263	-0.0124	0.903	0.0518052	-0.02945	Secreted	known	not hub
AQP5	AQP5	turquoise	0.689	3.4e-56	0.64	2.774e-32	1.09946e-30	0.57	2.886e-05	0.000400452	-0.54	1.096e-21	2.48318e-20	-0.44	4.077e-14	5.12325e-13	1.25	4.51e-31	1.1	0.000249	0.553338	1.175	Not Secreted	known	Hub
SMO	SMO	brown	0.87	1.63e-117	0.64	2.774e-32	1.09946e-30	0.81	5.363e-12	1.29223e-09	-0.49	1.363e-17	1.83751e-16	-0.48	7.514e-17	1.52694e-15	0.682	5.04e-31	1.44	3.63e-10	0.601243	1.061	Not Secreted	known	not hub
PTP4A2	PTP4A2	black	0.338	9.47e-09	0.024	0.6957	0.746499	-0.072	0.6306	0.769804	-0.042	0.4936	0.567984	0.0079	0.8976	0.924206	0.0123	0.75	-0.0399	0.772	0.0229643	-0.0138	Not Secreted	novel	not hub
PRDM4	PRDM4	yellow	0.443	3.88e-17	-0.38	1.237e-10	5.02614e-10	-0.045	0.7639	0.861324	0.32	8.526e-08	3.25515e-07	0.3	5.616e-07	2.29292e-06	-0.132	1.21e-09	-0.0207	0.865	0.298028	-0.07635	Not Secreted	known	not hub
SUCLA2	SUCLA2	darkorange	0.527	8.25e-27	0.27	7.361e-06	1.75996e-05	0.18	0.226	0.391139	-0.15	0.01397	0.0237981	-0.16	0.00869	0.0165909	0.223	2.1e-05	0.0608	0.414	0.207699	0.1419	Not Secreted	novel	not hub
RCBTB1	RCBTB1	purple	0.746	4.09e-75	0.2	0.0009942	0.00183177	-0.22	0.1373	0.278601	-0.044	0.4732	0.548837	-0.12	0.04972	0.0790645	0.122	0.00162	-0.152	0.285	0.107634	-0.015	Not Secreted	known	not hub
PARP4	PARP4	red	0.265	8.88e-05	-0.056	0.3611	0.426012	-0.3	0.04048	0.115657	0.12	0.04972	0.0752417	0.079	0.1973	0.268708	-0.112	0.424	-0.169	0.121	0.131652	-0.1405	Not Secreted	novel	not hub
ERCC5	ERCC5	pink	0.876	1.72e-139	0.18	0.003105	0.00534216	-0.12	0.4217	0.591081	-0.049	0.4244	0.501081	-0.039	0.525	0.607015	0.127	0.00693	-0.0823	0.598	0.0742702	0.02235	Not Secreted	novel	not hub
CARS2	CARS2	blue	0.26	3.82e-06	-0.1	0.1024	0.138677	-0.2	0.1777	0.331712	0.24	7.225e-05	0.000179414	0.2	0.0009942	0.00226504	-0.0373	0.125	-0.12	0.329	0.203257	-0.07865	Not Secreted	novel	not hub
SLC7A1	SLC7A1	darkgreen	0.706	3.57e-63	0.39	3.625e-11	1.55665e-10	0.33	0.02349	0.0771981	-0.48	7.514e-17	9.34939e-16	-0.41	2.742e-12	2.56619e-11	0.421	1e-10	0.108	0.091	0.458896	0.2645	Not Secreted	known	not hub
RXFP2	RXFP2	blue	0.231	2.73e-06	-0.24	7.225e-05	0.000154147	-0.22	0.1373	0.278601	0.19	0.001782	0.00358336	0.26	1.626e-05	5.10923e-05	-0.197	0.000193	-0.0757	0.293	0.224894	-0.13635	Not Secreted	novel	not hub
MIPEP	MIPEP	turquoise	0.801	1.16e-94	0.3	5.616e-07	1.53384e-06	-0.037	0.805	0.887236	-0.3	5.616e-07	1.89362e-06	-0.26	1.626e-05	5.10923e-05	0.255	2.18e-06	-0.0289	0.887	0.2785	0.11305	Not Secreted	novel	not hub
ZBTB7B	ZBTB7B	lightcyan	0.53	9.64e-28	0.045	0.4632	0.528357	-0.32	0.02833	0.0882515	-0.14	0.02188	0.0358062	-0.14	0.02188	0.0381286	0.0311	0.531	-0.197	0.0903	0.184741	-0.08295	Not Secreted	novel	not hub
F7	F7	blue	0.207	2.53e-05	-0.17	0.005265	0.00875769	-0.098	0.5122	0.677991	0.23	0.0001454	0.00034644	0.22	0.0002842	0.000710032	-0.181	0.00825	-0.032	0.695	0.188796	-0.1065	Secreted	novel	not hub
HABP2	HABP2	darkgreen	0.448	3.16e-21	0.54	1.096e-21	1.36148e-20	0.37	0.01047	0.0420017	-0.52	5.743e-20	1.0317e-18	-0.41	2.742e-12	2.56619e-11	1.5	4.02e-21	0.256	0.0381	0.454957	0.878	Secreted	known	not hub
DCAF5	DCAF5	blue	0.15	0.00368	-0.1	0.1024	0.138677	0.006	0.9681	0.982797	0.21	0.0005393	0.00117539	0.17	0.005265	0.01053	-0.0337	0.146	0.00257	0.983	0.110562	-0.015565	Not Secreted	known	not hub
SERPINA6	SERPINA6	turquoise	0.668	1.26e-54	0.29	1.369e-06	3.57992e-06	0.4	0.00534	0.0251041	-0.33	3.151e-08	1.27962e-07	-0.31	2.227e-07	9.77048e-07	0.537	3.55e-06	0.432	0.0205	0.375528	0.4845	Secreted	known	not hub
FAM181A	FAM181A	turquoise	0.635	5.65e-36	0.033	0.5907	0.650997	0.17	0.2533	0.422259	-0.11	0.07221	0.105065	-0.092	0.133	0.19088	0.0645	0.649	0.316	0.417	0.127439	0.19025	Not Secreted	novel	not hub
MIA2	MIA2	blue	0.533	2.06e-28	-0.44	4.077e-14	2.37395e-13	-0.29	0.04801	0.131527	0.38	1.237e-10	6.95984e-10	0.41	2.742e-12	2.56619e-11	-0.8	2.41e-13	-0.185	0.132	0.412946	-0.4925	Not Secreted	novel	not hub
FOXG1	FOXG1	black	0.179	0.00841	-0.047	0.4435	0.509639	0.35	0.01588	0.0576006	-0.03	0.6249	0.688838	-0.066	0.2817	0.363129	-0.0267	0.515	0.109	0.0781	0.0676713	0.04115	Not Secreted	known	not hub
DCAF11	DCAF11	green	0.655	4.28e-61	-0.19	0.001782	0.00317646	-0.46	0.001141	0.0074209	0.12	0.04972	0.0752417	0.15	0.01397	0.0255253	-0.0965	0.003	-0.258	0.00721	0.204044	-0.17725	Not Secreted	novel	not hub
IL25	IL25	blue	0.147	0.000405	-0.18	0.003105	0.00534216	0.065	0.6642	0.794027	0.11	0.07221	0.105065	0.18	0.003105	0.00646644	-0.197	0.00601	0.0217	0.802	0.135078	-0.08765	Secreted	known	not hub
C14orf119	C14orf119	green	0.287	3.63e-07	-0.036	0.5574	0.619832	-0.034	0.8205	0.897089	0.024	0.6957	0.750638	0.041	0.5039	0.58691	-0.0333	0.624	-0.0135	0.9	0.0407695	-0.0234	Not Secreted	novel	not hub
TPPP2	TPPP2	blue	0.471	1.15e-17	-0.34	1.123e-08	3.64957e-08	-0.62	3.357e-06	7.04831e-05	0.27	7.361e-06	2.11749e-05	0.21	0.0005393	0.00128983	-0.552	3.2e-08	-0.28	0.000109	0.315654	-0.416	Not Secreted	known	not hub
MTHFD1	MTHFD1	white	0.517	3.41e-28	0.068	0.2673	0.326647	-0.52	0.0001795	0.00173114	-0.15	0.01397	0.0237981	-0.082	0.1808	0.249731	0.029	0.333	-0.298	0.00161	0.165307	-0.1345	Not Secreted	novel	not hub
DHRS7	DHRS7	royalblue	0.5	7.49e-20	0.18	0.003105	0.00534216	-0.3	0.04048	0.115657	-0.055	0.3698	0.445698	-0.058	0.3442	0.429437	0.0982	0.00591	-0.279	0.113	0.0961773	-0.0904	Not Secreted	novel	not hub
ARID4A	ARID4A	magenta	0.804	3.03e-105	-0.012	0.845	0.876348	-0.4	0.00534	0.0251041	0.11	0.07221	0.105065	0.11	0.07221	0.110221	-0.0121	0.876	-0.241	0.0226	0.164745	-0.12655	Not Secreted	known	not hub
FKBP3	FKBP3	royalblue	0.67	1.51e-53	0.52	5.743e-20	6.02063e-19	0.17	0.2533	0.422259	-0.37	4.049e-10	2.12678e-09	-0.4	1.019e-11	8.72443e-11	0.251	5.75e-19	0.0799	0.442	0.416936	0.16545	Not Secreted	novel	Hub
ENTPD5	ENTPD5	green	0.278	2.75e-07	-0.081	0.1862	0.237223	-0.094	0.5297	0.692818	-0.034	0.5795	0.647443	0.025	0.6837	0.750167	-0.0502	0.241	-0.0309	0.709	0.0473723	-0.04055	Secreted	novel	not hub
JDP2	JDP2	yellow	0.803	3.35e-98	-0.57	1.721e-24	2.81214e-23	-0.45	0.001505	0.00930587	0.4	1.019e-11	6.59634e-11	0.39	3.625e-11	2.86303e-10	-0.623	6.76e-23	-0.532	0.00789	0.483663	-0.5775	Not Secreted	known	Hub
AHSA1	AHSA1	turquoise	0.618	1.91e-46	0.22	0.0002842	0.000561228	-0.11	0.4617	0.625768	-0.23	0.0001454	0.00034644	-0.23	0.0001454	0.000384726	0.131	0.000569	-0.101	0.625	0.244284	0.015	Not Secreted	known	not hub
GZMB	GZMB	steelblue	0.822	1.21e-89	-0.42	7.061e-13	3.6126e-12	0.29	0.04801	0.131527	0.35	3.854e-09	1.7723e-08	0.24	7.225e-05	0.000201387	-0.835	2.91e-12	0.766	0.123	0.361753	-0.0345	Secreted	known	not hub
MYO5A	MYO5A	paleturquoise	0.427	8.58e-14	0.16	0.00869	0.0140036	0.44	0.001969	0.0114695	-0.18	0.003105	0.00597918	-0.13	0.0334	0.0557708	0.199	0.0128	0.298	0.0118	0.211382	0.2485	Not Secreted	known	not hub
DLG2	DLG2	brown	0.81	6.66e-88	0.66	6.738e-35	3.85973e-33	0.52	0.0001795	0.00173114	-0.52	5.743e-20	1.0317e-18	-0.51	3.776e-19	1.16741e-17	1.33	1.04e-33	0.777	0.00122	0.587083	1.0535	Not Secreted	known	not hub
SLC30A4	SLC30A4	magenta	0.253	4.01e-05	0.1	0.1024	0.138677	-0.28	0.05662	0.148727	-0.073	0.2336	0.301151	-0.093	0.1289	0.185928	0.0816	0.137	-0.168	0.155	0.118811	-0.0432	Not Secreted	novel	not hub
C15orf63	SERF2-C15ORF63	black	0.394	4.98e-17	0.37	4.049e-10	1.54704e-09	-0.24	0.1042	0.231082	-0.3	5.616e-07	1.89362e-06	-0.32	8.526e-08	4.0244e-07	0.119	1.93e-09	-0.123	0.232	0.325863	-0.002	Not Secreted	novel	not hub
CORO2B	CORO2B	turquoise	0.458	2.69e-17	-0.11	0.07221	0.0994148	0.066	0.6594	0.79028	0.17	0.005265	0.00976573	0.058	0.3442	0.429437	-0.112	0.111	0.0348	0.791	0.109079	-0.0386	Not Secreted	known	not hub
RPS17	RPS17	turquoise	0.482	2.25e-22	0.5	2.336e-18	2.07736e-17	0.13	0.3838	0.555024	-0.45	9.118e-15	8.52286e-14	-0.38	1.237e-10	9.04076e-10	0.141	2.61e-16	0.0554	0.564	0.395918	0.0982	Not Secreted	known	not hub
MTFMT	MTFMT	lightgreen	0.487	7.36e-20	0.13	0.0334	0.0488686	-0.057	0.7035	0.820273	-0.2	0.0009942	0.00208194	-0.097	0.1131	0.166073	0.061	0.0449	-0.0249	0.824	0.142563	0.01805	Not Secreted	novel	not hub
LYSMD4	LYSMD4	blue	0.811	2.39e-86	-0.56	1.593e-23	2.34774e-22	-0.67	2.593e-07	8.46489e-06	0.54	1.096e-21	2.48318e-20	0.41	2.742e-12	2.56619e-11	-0.434	6.45e-22	-0.613	5.5e-06	0.559445	-0.5235	Not Secreted	novel	not hub
UTP11L	UTP11	darkolivegreen	0.563	1.03e-29	0.059	0.336	0.400195	0.18	0.226	0.391139	-0.21	0.0005393	0.00117539	-0.17	0.005265	0.01053	0.0284	0.405	0.098	0.39	0.192413	0.0632	Not Secreted	novel	not hub
ASB7	ASB7	red	0.121	0.00343	-0.064	0.2965	0.358007	0.016	0.915	0.952393	-0.15	0.01397	0.0237981	-0.081	0.1862	0.255955	-0.0348	0.358	0.00597	0.955	0.0765158	-0.014415	Not Secreted	novel	not hub
COMMD4	COMMD4	darkred	0.551	1.49e-27	-0.037	0.5464	0.609341	-0.27	0.06644	0.166649	-0.043	0.4833	0.558205	-0.011	0.8577	0.891651	-0.015	0.614	-0.145	0.169	0.0326545	-0.08	Not Secreted	novel	not hub
UBL7	UBL7	lightgreen	0.576	1.12e-36	-0.38	1.237e-10	5.02614e-10	-0.049	0.7436	0.847563	0.3	5.616e-07	1.89362e-06	0.26	1.626e-05	5.10923e-05	-0.235	6.53e-10	-0.0229	0.851	0.294603	-0.12895	Not Secreted	novel	not hub
LARP6	LARP6	turquoise	0.154	0.0106	-0.062	0.3119	0.374754	0.062	0.6789	0.803438	0.032	0.602	0.668204	0.0035	0.9545	0.965439	-0.0507	0.376	0.069	0.801	0.011779	0.00915	Not Secreted	novel	not hub
CLN6	CLN6	lightgreen	0.728	3.87e-63	-0.036	0.5574	0.619832	-0.081	0.5883	0.740067	-0.043	0.4833	0.558205	-0.0029	0.9623	0.971387	-0.0237	0.621	-0.04	0.745	0.0103479	-0.03185	Not Secreted	novel	not hub
ST8SIA2	ST8SIA2	black	0.155	0.0173	-0.037	0.5464	0.609341	0.18	0.226	0.391139	0.023	0.7078	0.760612	-0.0038	0.9506	0.962585	-0.017	0.609	0.0677	0.407	0.0124106	0.02535	Secreted	novel	not hub
CPLX3	CPLX3	skyblue	0.355	3.59e-11	-0.47	3.921e-16	2.80891e-15	0.042	0.7792	0.871455	0.35	3.854e-09	1.7723e-08	0.29	1.369e-06	5.21099e-06	-0.906	3.61e-15	0.0145	0.879	0.307018	-0.44575	Not Secreted	novel	not hub
KIAA0101	PCLAF	black	0.24	2.89e-07	0.63	4.776e-31	1.65903e-29	-0.081	0.5883	0.740067	-0.56	1.593e-23	4.78846e-22	-0.51	3.776e-19	1.16741e-17	1.06	1.24e-29	-0.0247	0.756	0.372922	0.51765	Not Secreted	known	not hub
NDNL2	NSMCE3	skyblue	0.242	2.82e-07	-0.27	7.361e-06	1.75996e-05	0.32	0.02833	0.0882515	0.15	0.01397	0.0237981	0.23	0.0001454	0.000384726	-0.135	2.32e-05	0.14	0.0983	0.21579	0.0025	Not Secreted	known	not hub
CHRM5	CHRM5	yellow	0.26	1.51e-06	-0.14	0.02188	0.0330552	-0.16	0.2827	0.455561	0.12	0.04972	0.0752417	0.086	0.1603	0.225081	-0.126	0.0338	-0.0574	0.476	0.131259	-0.0917	Not Secreted	novel	not hub
TGM7	TGM7	purple	0.0846	0.0472	-0.38	1.237e-10	5.02614e-10	-0.062	0.6789	0.803438	0.4	1.019e-11	6.59634e-11	0.34	1.123e-08	6.06013e-08	-0.544	3.65e-10	-0.0192	0.816	0.183601	-0.2816	Not Secreted	novel	not hub
RHOV	RHOV	turquoise	0.866	8.29e-121	0.5	2.336e-18	2.07736e-17	0.44	0.001969	0.0114695	-0.46	1.94e-15	1.9952e-14	-0.44	4.077e-14	5.12325e-13	2.15	2.87e-17	1.69	0.00858	0.517529	1.92	Not Secreted	known	Hub
BAHD1	BAHD1	blue	0.471	8.55e-22	-0.42	7.061e-13	3.6126e-12	-0.059	0.6936	0.813478	0.34	1.123e-08	4.84707e-08	0.29	1.369e-06	5.21099e-06	-0.176	3.34e-12	-0.0486	0.812	0.31526	-0.1123	Not Secreted	novel	not hub
GCSH	GCSH	royalblue	0.645	3.31e-46	0.49	1.363e-17	1.12815e-16	-0.17	0.2533	0.422259	-0.27	7.361e-06	2.11749e-05	-0.35	3.854e-09	2.23724e-08	0.279	1.04e-16	-0.121	0.411	0.359017	0.079	Secreted	novel	Hub
KATNB1	KATNB1	turquoise	0.679	2.48e-52	0.081	0.1862	0.237223	-0.098	0.5122	0.677991	-0.15	0.01397	0.0237981	-0.096	0.1169	0.170941	0.0596	0.238	-0.0522	0.682	0.134548	0.0037	Not Secreted	novel	not hub
ATP2C2	ATP2C2	turquoise	0.426	2.78e-16	-0.33	3.151e-08	9.77563e-08	-0.34	0.01937	0.0669025	0.17	0.005265	0.00976573	0.22	0.0002842	0.000710032	-0.44	9.46e-08	-0.498	0.0646	0.253802	-0.469	Not Secreted	novel	not hub
EXTL2	EXTL2	purple	0.733	7.81e-70	0.33	3.151e-08	9.77563e-08	0.027	0.857	0.919902	-0.12	0.04972	0.0752417	-0.16	0.00869	0.0165909	0.231	9.46e-08	0.0147	0.923	0.185616	0.12285	Secreted	known	not hub
CAMK2N1	CAMK2N1	blue	0.517	3.46e-30	-0.34	1.123e-08	3.64957e-08	-0.18	0.226	0.391139	0.42	7.061e-13	5.23881e-12	0.41	2.742e-12	2.56619e-11	-0.335	2.98e-08	-0.217	0.394	0.377345	-0.276	Not Secreted	novel	not hub
UQCRC2	UQCRC2	salmon	0.427	2.04e-18	0.098	0.1094	0.147159	-0.31	0.03396	0.101359	-0.03	0.6249	0.688838	-0.047	0.4435	0.529146	0.0368	0.152	-0.082	0.135	0.0646686	-0.0226	Not Secreted	novel	not hub
DPEP2	DPEP2	red	0.749	2.64e-67	-0.52	5.743e-20	6.02063e-19	-0.3	0.04048	0.115657	0.53	8.199e-21	1.63764e-19	0.43	1.737e-13	1.99755e-12	-0.614	2.87e-19	-0.387	0.109	0.500844	-0.5005	Not Secreted	novel	Hub
NUTF2	NUTF2	lightgreen	0.481	6.52e-24	0.36	1.274e-09	4.60789e-09	-0.0014	0.9925	0.996109	-0.44	4.077e-14	3.4867e-13	-0.33	3.151e-08	1.58542e-07	0.173	4.81e-09	-0.00107	0.996	0.309692	0.085965	Not Secreted	known	not hub
LRRC36	LRRC36	blue	0.677	3.85e-49	-0.56	1.593e-23	2.34774e-22	-0.41	0.004208	0.0208205	0.58	1.722e-25	6.82505e-24	0.5	2.336e-18	6.32094e-17	-1.14	9.08e-23	-0.811	0.0191	0.550729	-0.9755	Not Secreted	novel	not hub
CKLF	CKLF	red	0.325	2.17e-08	-0.091	0.1373	0.180498	0.27	0.06644	0.166649	0.13	0.0334	0.0526001	0.072	0.2401	0.317456	-0.121	0.179	0.152	0.168	0.132458	0.0155	Secreted	known	not hub
HSD17B2	HSD17B2	turquoise	0.44	1.23e-13	-0.29	1.369e-06	3.57992e-06	0.19	0.2008	0.36077	0.21	0.0005393	0.00117539	0.13	0.0334	0.0557708	-0.731	2.79e-06	0.452	0.351	0.211712	-0.1395	Not Secreted	novel	not hub
RPL3L	RPL3L	tan	0.515	9.18e-31	-0.075	0.221	0.276045	-0.13	0.3838	0.555024	-0.023	0.7078	0.760612	-0.023	0.7078	0.770816	-0.0668	0.272	-0.0535	0.578	0.0405456	-0.06015	Not Secreted	novel	not hub
NDUFB10	NDUFB10	turquoise	0.38	2.01e-14	0.29	1.369e-06	3.57992e-06	-0.38	0.008423	0.0355466	-0.22	0.0002842	0.000645735	-0.16	0.00869	0.0165909	0.0977	6.22e-06	-0.2	0.0359	0.243722	-0.05115	Not Secreted	novel	not hub
SOLH	CAPN15	darkred	0.36	2.12e-09	-0.12	0.04972	0.0706033	-0.13	0.3838	0.555024	0.049	0.4244	0.501081	-0.037	0.5464	0.627362	-0.0435	0.0862	-0.0917	0.546	0.0687132	-0.0676	Not Secreted	novel	not hub
RGS11	RGS11	darkturquoise	0.587	3.8e-38	-0.21	0.0005393	0.00102885	-0.072	0.6306	0.769804	0.25	3.481e-05	9.06996e-05	0.28	3.227e-06	1.15261e-05	-0.208	0.00107	-0.1	0.768	0.244391	-0.154	Not Secreted	novel	not hub
ARL6IP1	ARL6IP1	lightyellow	0.6	9.46e-33	-0.15	0.01397	0.0217793	-0.15	0.3142	0.488884	0.19	0.001782	0.00358336	0.18	0.003105	0.00646644	-0.0728	0.027	-0.1	0.497	0.208855	-0.0864	Not Secreted	novel	not hub
TSHZ2	TSHZ2	brown	0.848	7.98e-111	0.69	3.225e-39	3.2637e-37	0.67	2.593e-07	8.46489e-06	-0.6	1.349e-27	7.4195e-26	-0.55	1.369e-22	8.623e-21	1.05	5.07e-38	1.05	4.75e-06	0.652031	1.05	Not Secreted	novel	Hub
PLK1	PLK1	grey60	0.528	8.53e-28	0.46	1.94e-15	1.30191e-14	0.12	0.4217	0.591081	-0.42	7.061e-13	5.23881e-12	-0.4	1.019e-11	8.72443e-11	0.587	1.51e-14	0.0781	0.585	0.391268	0.33255	Not Secreted	known	not hub
LONP2	LONP2	turquoise	0.0632	0.177	-0.09	0.1417	0.18572	0.17	0.2533	0.422259	0.087	0.1555	0.211494	0.045	0.4632	0.548213	-0.0595	0.187	0.0718	0.44	0.0698915	0.00615	Not Secreted	novel	not hub
ZG16B	ZG16B	turquoise	0.652	6.77e-44	0.2	0.0009942	0.00183177	0.36	0.01294	0.0493665	-0.23	0.0001454	0.00034644	-0.31	2.227e-07	9.77048e-07	0.598	0.00162	1.35	0.0404	0.315487	0.974	Secreted	novel	not hub
CES5A	CES5A	blue	0.164	0.00285	-0.1	0.1024	0.138677	-0.22	0.1373	0.278601	0.063	0.3042	0.377268	0.049	0.4244	0.510693	-0.0426	0.137	-0.0775	0.302	0.0822559	-0.06005	Secreted	novel	not hub
GINS2	GINS2	saddlebrown	0.892	3.94e-147	0.57	1.721e-24	2.81214e-23	0.18	0.226	0.391139	-0.46	1.94e-15	1.9952e-14	-0.41	2.742e-12	2.56619e-11	0.797	8.8e-24	0.199	0.39	0.476152	0.498	Not Secreted	novel	not hub
FOXF1	FOXF1	blue	0.866	2.13e-132	-0.58	1.722e-25	3.1119e-24	-0.53	0.0001274	0.00131025	0.5	2.336e-18	3.44277e-17	0.45	9.118e-15	1.27686e-13	-1.08	4.32e-24	-1.26	0.000882	0.557199	-1.17	Not Secreted	known	not hub
BCL7C	BCL7C	lightgreen	0.539	1.54e-27	-0.19	0.001782	0.00317646	0.072	0.6306	0.769804	0.19	0.001782	0.00358336	0.21	0.0005393	0.00128983	-0.0937	0.00346	0.0433	0.773	0.204982	-0.0252	Not Secreted	novel	not hub
FAHD1	FAHD1	darkorange	0.572	1.95e-35	0.52	5.743e-20	6.02063e-19	-0.27	0.06644	0.166649	-0.41	2.742e-12	1.91902e-11	-0.37	4.049e-10	2.73537e-09	0.242	1.67e-18	-0.179	0.17	0.424555	0.0315	Not Secreted	novel	not hub
DNAJA3	DNAJA3	green	0.428	6.89e-14	0.091	0.1373	0.180498	-0.35	0.01588	0.0576006	-0.13	0.0334	0.0526001	-0.18	0.003105	0.00646644	0.0276	0.189	-0.247	0.0524	0.198813	-0.1097	Not Secreted	novel	not hub
GABARAPL2	GABARAPL2	turquoise	0.0917	0.0638	-0.03	0.6249	0.68328	-0.042	0.7792	0.871455	0.11	0.07221	0.105065	0.031	0.6134	0.688663	-0.0161	0.681	-0.0249	0.872	0.0499801	-0.0205	Not Secreted	novel	not hub
THUMPD1	THUMPD1	pink	0.687	7.25e-51	0.012	0.845	0.876348	-0.14	0.3479	0.521129	0.11	0.07221	0.105065	0.069	0.2603	0.33996	0.00884	0.878	-0.0843	0.533	0.10472	-0.03773	Not Secreted	novel	not hub
SRP68	SRP68	green	0.711	2.62e-54	-0.41	2.742e-12	1.32771e-11	-0.33	0.02349	0.0771981	0.31	2.227e-07	7.95619e-07	0.24	7.225e-05	0.000201387	-0.236	2.32e-11	-0.187	0.0784	0.347776	-0.2115	Not Secreted	novel	not hub
RASD1	RASD1	yellow	0.385	1.34e-17	-0.33	3.151e-08	9.77563e-08	-0.051	0.7335	0.84104	0.13	0.0334	0.0526001	0.11	0.07221	0.110221	-0.764	9.51e-08	-0.132	0.838	0.162404	-0.448	Not Secreted	novel	not hub
C17orf62	CYBC1	grey60	0.639	5.44e-44	0.35	3.854e-09	1.31528e-08	0.46	0.001141	0.0074209	-0.34	1.123e-08	4.84707e-08	-0.35	3.854e-09	2.23724e-08	0.25	2.12e-08	0.34	0.00658	0.406818	0.295	Not Secreted	known	not hub
ATP2B4	ATP2B4	blue	0.582	3.76e-36	-0.57	1.721e-24	2.81214e-23	-0.32	0.02833	0.0882515	0.38	1.237e-10	6.95984e-10	0.33	3.151e-08	1.58542e-07	-0.526	1.66e-23	-0.175	0.0943	0.415486	-0.3505	Not Secreted	novel	not hub
MAP2K3	MAP2K3	midnightblue	0.804	1.68e-82	-0.27	7.361e-06	1.75996e-05	0.12	0.4217	0.591081	0.024	0.6957	0.750638	0.08	0.1917	0.262068	-0.252	1.76e-05	0.196	0.574	0.0660735	-0.028	Not Secreted	known	not hub
IGDCC4	IGDCC4	brown	0.792	1.05e-105	0.7	8.895e-41	1.16402e-38	0.3	0.04048	0.115657	-0.6	1.349e-27	7.4195e-26	-0.53	8.199e-21	3.49609e-19	1.8	1.28e-39	0.29	0.113	0.586847	1.045	Not Secreted	novel	not hub
SUMO2	SUMO2	purple	0.525	1.22e-24	0.36	1.274e-09	4.60789e-09	0.1	0.5036	0.671349	-0.24	7.225e-05	0.000179414	-0.13	0.0334	0.0557708	0.145	4.4e-09	0.0305	0.688	0.220853	0.08775	Not Secreted	novel	not hub
TOM1L1	TOM1L1	salmon	0.65	1.1e-51	0.16	0.00869	0.0140036	-0.26	0.07757	0.186996	-0.11	0.07221	0.105065	-0.13	0.0334	0.0557708	0.134	0.0119	-0.197	0.183	0.173283	-0.0315	Not Secreted	known	not hub
FAM18B1	TVP23B	salmon	0.719	3.09e-82	0.3	5.616e-07	1.53384e-06	0.059	0.6936	0.813478	-0.22	0.0002842	0.000645735	-0.25	3.481e-05	0.000103106	0.213	1.27e-06	0.0409	0.815	0.257943	0.12695	Not Secreted	novel	not hub
SLFN12	SLFN12	orange	0.526	6.2e-30	0.32	8.526e-08	2.52585e-07	0.17	0.2533	0.422259	-0.16	0.00869	0.0154756	-0.24	7.225e-05	0.000201387	0.221	3.04e-07	0.137	0.424	0.243911	0.179	Not Secreted	known	not hub
HEXIM1	HEXIM1	blue	0.314	5.46e-09	-0.18	0.003105	0.00534216	-0.14	0.3479	0.521129	0.36	1.274e-09	6.25059e-09	0.26	1.626e-05	5.10923e-05	-0.0948	0.0059	-0.123	0.532	0.249087	-0.1089	Not Secreted	novel	not hub
SOST	SOST	yellow	0.0497	0.105	-0.052	0.3965	0.462599	0.24	0.1042	0.231082	0.089	0.1462	0.200209	0.018	0.7693	0.822508	-0.241	0.462	0.472	0.218	0.0426614	0.1155	Secreted	novel	not hub
ASB16	ASB16	red	0.618	5.05e-37	-0.13	0.0334	0.0488686	-0.29	0.04801	0.131527	0.097	0.1131	0.159175	0.11	0.07221	0.110221	-0.204	0.0486	-0.304	0.13	0.155158	-0.254	Not Secreted	novel	not hub
HSD17B7	HSD17B7	lightyellow	0.295	8.54e-08	0.069	0.2603	0.319379	-0.19	0.2008	0.36077	-0.22	0.0002842	0.000645735	-0.14	0.02188	0.0381286	0.0472	0.317	-0.106	0.355	0.175437	-0.0294	Not Secreted	novel	not hub
C1QL3	C1QL3	turquoise	-0.0116	0.648	0.00083	0.9892	0.991486	0.011	0.9415	0.966915	0.051	0.4057	0.482265	0.044	0.4732	0.557657	0.00025	0.992	0.00396	0.969	0.0134407	0.002105	Secreted	novel	not hub
AARSD1	AARSD1	lightgreen	0.427	3.22e-20	-0.068	0.2673	0.326647	0.35	0.01588	0.0576006	-0.014	0.8195	0.854572	-0.02	0.7445	0.801981	-0.0247	0.333	0.195	0.06	0.031115	0.08515	Not Secreted	novel	not hub
ABCA8	ABCA8	darkturquoise	0.531	2.6e-25	0.0023	0.9701	0.976274	-0.28	0.05662	0.148727	0.14	0.02188	0.0358062	0.17	0.005265	0.01053	0.00249	0.976	-0.412	0.138	0.181875	-0.204755	Not Secreted	novel	not hub
C4B	C4B	brown	0.652	1.71e-43	0.53	8.199e-21	9.3369e-20	0.62	3.357e-06	7.04831e-05	-0.57	1.721e-24	5.91058e-23	-0.49	1.363e-17	3.18803e-16	0.89	8.06e-20	1.2	3.78e-05	0.565925	1.045	Secreted	known	not hub
FNDC4	FNDC4	brown	0.828	2.91e-96	0.58	1.722e-25	3.1119e-24	0.66	4.496e-07	1.35415e-05	-0.57	1.721e-24	5.91058e-23	-0.53	8.199e-21	3.49609e-19	0.995	1.87e-24	1.07	6.75e-06	0.619021	1.0325	Secreted	novel	Hub
EIF4E	EIF4E	cyan	0.607	2.66e-34	0.46	1.94e-15	1.30191e-14	0.27	0.06644	0.166649	-0.4	1.019e-11	6.59634e-11	-0.36	1.274e-09	7.97827e-09	0.338	2.7e-14	0.2	0.162	0.413867	0.269	Not Secreted	known	Hub
GPX8	GPX8	brown	0.828	1.68e-102	0.72	4.242e-44	9.3324e-42	0.51	0.0002503	0.00223635	-0.59	1.59e-26	7.59e-25	-0.56	1.593e-23	1.27946e-21	1.15	1.09e-41	0.882	0.00191	0.633475	1.016	Not Secreted	novel	Hub
ZNF207	ZNF207	darkolivegreen	0.603	1.85e-35	0.17	0.005265	0.00875769	0.27	0.06644	0.166649	-0.29	1.369e-06	4.3686e-06	-0.29	1.369e-06	5.21099e-06	0.0647	0.0117	0.123	0.167	0.305335	0.09385	Not Secreted	novel	not hub
FOXN1	FOXN1	red	0.295	4.22e-09	-0.2	0.0009942	0.00183177	0.05	0.7386	0.844273	0.2	0.0009942	0.00208194	0.18	0.003105	0.00646644	-0.143	0.00178	0.0144	0.857	0.182271	-0.0643	Not Secreted	novel	not hub
ASGR1	ASGR1	white	0.519	9.23e-28	0.27	7.361e-06	1.75996e-05	-0.17	0.2533	0.422259	-0.14	0.02188	0.0358062	-0.11	0.07221	0.110221	0.249	1.22e-05	-0.189	0.414	0.176165	0.03	Secreted	known	not hub
MPZL1	MPZL1	darkorange	0.616	6.39e-46	0.62	7.428e-30	2.24169e-28	0.088	0.5564	0.714504	-0.5	2.336e-18	3.44277e-17	-0.46	1.94e-15	3.04542e-14	0.395	1.78e-28	0.0451	0.719	0.463921	0.22005	Not Secreted	novel	not hub
SLC16A13	SLC16A13	turquoise	0.172	0.00322	0.018	0.7693	0.81176	0.18	0.226	0.391139	-0.014	0.8195	0.854572	-0.044	0.4732	0.557657	0.014	0.809	0.046	0.434	0.0363402	0.03	Not Secreted	novel	not hub
DERL2	DERL2	darkorange	0.708	1.8e-55	0.54	1.096e-21	1.36148e-20	0.44	0.001969	0.0114695	-0.54	1.096e-21	2.48318e-20	-0.56	1.593e-23	1.27946e-21	0.244	5.5e-20	0.227	0.0127	0.56411	0.2355	Not Secreted	known	Hub
KPNB1	KPNB1	black	0.531	2.85e-23	-0.022	0.72	0.768554	0.029	0.8466	0.914234	0.063	0.3042	0.377268	0.0032	0.9584	0.968545	-0.00965	0.769	0.0168	0.916	0.0108263	0.003575	Not Secreted	novel	not hub
TMEM107	TMEM107	turquoise	0.885	5.01e-151	0.44	4.077e-14	2.37395e-13	0.32	0.02833	0.0882515	-0.38	1.237e-10	6.95984e-10	-0.33	3.151e-08	1.58542e-07	0.401	2.27e-13	0.377	0.0777	0.424475	0.389	Not Secreted	novel	not hub
BIRC5	BIRC5	saddlebrown	0.932	1.7e-204	0.48	7.514e-17	5.8344e-16	0.00069	0.9963	0.997878	-0.48	7.514e-17	9.34939e-16	-0.42	7.061e-13	7.29156e-12	0.828	6.46e-16	0.00118	0.998	0.412459	0.41459	Not Secreted	known	not hub
TOP2A	TOP2A	saddlebrown	0.899	7.23e-151	0.56	1.593e-23	2.34774e-22	-0.042	0.7792	0.871455	-0.49	1.363e-17	1.83751e-16	-0.47	3.921e-16	6.90496e-15	1.12	3.12e-22	-0.0428	0.869	0.46495	0.5386	Not Secreted	known	not hub
TNFRSF21	TNFRSF21	brown	0.714	5.02e-56	0.62	7.428e-30	2.24169e-28	0.74	2.79e-09	1.98837e-07	-0.6	1.349e-27	7.4195e-26	-0.62	7.428e-30	3.04749e-27	0.722	7.2e-29	1.29	7.9e-08	0.650331	1.006	Not Secreted	known	Hub
KRT37	KRT37	yellow	0.0535	0.224	-0.013	0.8322	0.866447	-0.062	0.6789	0.803438	-0.041	0.5039	0.57756	-0.055	0.3698	0.455351	-0.00572	0.868	-0.0259	0.811	0.0454906	-0.01581	Not Secreted	novel	not hub
PAFAH1B1	PAFAH1B1	yellow	0.365	5.22e-12	-0.078	0.2031	0.256217	-0.51	0.0002503	0.00223635	-0.16	0.00869	0.0154756	-0.16	0.00869	0.0165909	-0.0424	0.261	-0.3	0.00248	0.21458	-0.1712	Not Secreted	novel	not hub
PRR15L	PRR15L	blue	0.352	4.32e-09	-0.17	0.005265	0.00875769	-0.5	0.0003455	0.00288646	0.18	0.003105	0.00597918	0.12	0.04972	0.0790645	-0.247	0.00842	-1.4	0.00238	0.202893	-0.8235	Not Secreted	novel	not hub
PSMG2	PSMG2	darkorange	0.52	1.4e-24	0.18	0.003105	0.00534216	-0.056	0.7085	0.823509	-0.14	0.02188	0.0358062	-0.088	0.1508	0.21354	0.0614	0.00701	-0.0269	0.825	0.138388	0.01725	Not Secreted	novel	not hub
PQLC1	SLC66A2	lightcyan	0.71	9.43e-69	-0.37	4.049e-10	1.54704e-09	-0.17	0.2533	0.422259	0.2	0.0009942	0.00208194	0.22	0.0002842	0.000710032	-0.226	2.76e-09	-0.0836	0.442	0.272896	-0.1548	Not Secreted	novel	not hub
B4GALT6	B4GALT6	paleturquoise	0.318	3.96e-10	-0.027	0.6599	0.715265	0.2	0.1777	0.331712	0.14	0.02188	0.0358062	0.12	0.04972	0.0790645	-0.0392	0.719	0.067	0.353	0.145818	0.0139	Secreted	novel	not hub
SULF2	SULF2	brown	0.865	8.99e-120	0.61	1.048e-28	2.72408e-27	0.7	4.355e-08	2.0404e-06	-0.53	8.199e-21	1.63764e-19	-0.48	7.514e-17	1.52694e-15	0.754	4.33e-27	1.24	9.75e-07	0.60124	0.997	Secreted	known	not hub
RAB12	RAB12	blue	0.328	2.34e-10	-0.27	7.361e-06	1.75996e-05	-0.22	0.1373	0.278601	0.099	0.1059	0.150099	0.15	0.01397	0.0255253	-0.218	2.14e-05	-0.254	0.266	0.167377	-0.236	Not Secreted	novel	not hub
GREB1L	GREB1L	yellow	0.312	6.44e-09	-0.21	0.0005393	0.00102885	-0.038	0.7998	0.884072	0.17	0.005265	0.00976573	0.18	0.003105	0.00646644	-0.315	0.000825	-0.0127	0.892	0.176153	-0.16385	Not Secreted	novel	not hub
NKG7	NKG7	steelblue	0.787	7.55e-83	-0.5	2.336e-18	2.07736e-17	-0.097	0.5166	0.681971	0.52	5.743e-20	1.0317e-18	0.42	7.061e-13	7.29156e-12	-1	7.99e-18	-0.151	0.677	0.448191	-0.5755	Not Secreted	novel	Hub
MAGED4B	MAGED4B	brown	0.831	8.35e-102	0.69	3.225e-39	3.2637e-37	0.62	3.357e-06	7.04831e-05	-0.61	1.048e-28	7.2312e-27	-0.53	8.199e-21	3.49609e-19	1.14	2.66e-37	0.827	5.17e-05	0.639363	0.9835	Not Secreted	novel	Hub
PPP1R13L	PPP1R13L	turquoise	0.193	0.000589	-0.31	2.227e-07	6.30942e-07	-0.069	0.6449	0.779612	0.26	1.626e-05	4.43295e-05	0.23	0.0001454	0.000384726	-0.222	9.72e-07	-0.056	0.781	0.21445	-0.139	Not Secreted	novel	not hub
VASP	VASP	yellow	0.384	1.38e-10	-0.12	0.04972	0.0706033	0.027	0.857	0.919902	0.045	0.4632	0.539092	0.057	0.3526	0.437901	-0.114	0.0601	0.0343	0.92	0.0714596	-0.03985	Not Secreted	novel	not hub
RPS19	RPS19	darkorange	0.611	1.62e-41	0.59	1.59e-26	3.26165e-25	0.2	0.1777	0.331712	-0.55	1.369e-22	3.61416e-21	-0.47	3.921e-16	6.90496e-15	0.431	1.33e-25	0.0913	0.357	0.492966	0.26115	Not Secreted	known	not hub
KEAP1	KEAP1	green	0.786	2.06e-78	-0.055	0.3698	0.435194	-0.62	3.357e-06	7.04831e-05	-0.064	0.2965	0.369469	-0.027	0.6599	0.729378	-0.0208	0.443	-0.354	8.43e-05	0.0703021	-0.1874	Not Secreted	known	not hub
ICAM5	ICAM5	skyblue	0.462	8.94e-21	-0.43	1.737e-13	9.50871e-13	-0.04	0.7895	0.877286	0.38	1.237e-10	6.95984e-10	0.41	2.742e-12	2.56619e-11	-0.459	1.38e-12	-0.0217	0.88	0.348116	-0.24035	Not Secreted	known	not hub
GDAP2	GDAP2	lightyellow	0.517	2.49e-24	0.23	0.0001454	0.000298347	-0.046	0.7588	0.857995	-0.21	0.0005393	0.00117539	-0.2	0.0009942	0.00226504	0.102	0.000329	-0.0211	0.861	0.211165	0.04045	Not Secreted	novel	not hub
KLF2	KLF2	blue	0.669	7.64e-61	-0.67	2.784e-36	1.96563e-34	-0.27	0.06644	0.166649	0.51	3.776e-19	6.03365e-18	0.47	3.921e-16	6.90496e-15	-1.16	3.4e-35	-0.596	0.151	0.518748	-0.878	Not Secreted	known	not hub
TIMM44	TIMM44	green	0.704	6.14e-53	-0.2	0.0009942	0.00183177	-0.11	0.4617	0.625768	0.062	0.3119	0.38562	0.031	0.6134	0.688663	-0.0881	0.0019	-0.0596	0.653	0.0710995	-0.07385	Not Secreted	known	not hub
RETN	RETN	red	0.626	3.58e-38	-0.26	1.626e-05	3.74604e-05	-0.11	0.4617	0.625768	0.25	3.481e-05	9.06996e-05	0.26	1.626e-05	5.10923e-05	-0.666	3.05e-05	-0.344	0.631	0.269378	-0.505	Secreted	known	not hub
ASF1B	ASF1B	saddlebrown	0.807	3.38e-107	0.35	3.854e-09	1.31528e-08	0.011	0.9415	0.966915	-0.34	1.123e-08	4.84707e-08	-0.29	1.369e-06	5.21099e-06	0.358	1.37e-08	0.00628	0.969	0.303749	0.18214	Not Secreted	novel	not hub
DNASE2	DNASE2	red	0.783	2.64e-83	-0.26	1.626e-05	3.74604e-05	-0.16	0.2827	0.455561	0.18	0.003105	0.00597918	0.21	0.0005393	0.00128983	-0.217	2.93e-05	-0.161	0.466	0.244551	-0.189	Secreted	novel	not hub
ECSIT	ECSIT	green	0.518	1.4e-28	-0.18	0.003105	0.00534216	-0.46	0.001141	0.0074209	0.11	0.07221	0.105065	0.11	0.07221	0.110221	-0.0804	0.00614	-0.204	0.00916	0.172137	-0.1422	Not Secreted	novel	not hub
SIGLEC11	SIGLEC11	blue	0.495	2.02e-21	-0.31	2.227e-07	6.30942e-07	-0.27	0.06644	0.166649	0.28	3.227e-06	9.76982e-06	0.3	5.616e-07	2.29292e-06	-0.581	5.52e-07	-0.444	0.155	0.323278	-0.5125	Not Secreted	novel	not hub
ATF5	ATF5	lightcyan	0.572	8.41e-31	0.096	0.1169	0.156072	0.27	0.06644	0.166649	-0.17	0.005265	0.00976573	-0.14	0.02188	0.0381286	0.0809	0.155	0.239	0.168	0.197649	0.15995	Not Secreted	novel	not hub
TEAD2	TEAD2	blue	0.597	7.45e-40	-0.47	3.921e-16	2.80891e-15	-0.34	0.01937	0.0669025	0.33	3.151e-08	1.27962e-07	0.27	7.361e-06	2.47212e-05	-0.412	3.62e-15	-0.192	0.0707	0.367708	-0.302	Not Secreted	novel	not hub
RASIP1	RASIP1	blue	0.85	1.24e-135	-0.69	3.225e-39	3.2637e-37	-0.58	1.931e-05	0.00028965	0.57	1.721e-24	5.91058e-23	0.49	1.363e-17	3.18803e-16	-1.08	7.22e-37	-0.489	0.000216	0.611016	-0.7845	Not Secreted	novel	not hub
UBXN11	UBXN11	turquoise	0.717	4.02e-65	0.22	0.0002842	0.000561228	0.19	0.2008	0.36077	-0.23	0.0001454	0.00034644	-0.14	0.02188	0.0381286	0.227	0.000702	0.129	0.374	0.225182	0.178	Not Secreted	novel	not hub
EMP3	EMP3	white	0.689	4.84e-49	0.16	0.00869	0.0140036	0.35	0.01588	0.0576006	-0.083	0.1755	0.235157	-0.043	0.4833	0.567182	0.139	0.0168	0.435	0.051	0.0983358	0.287	Not Secreted	novel	not hub
CYTH2	CYTH2	blue	0.426	1.27e-20	-0.52	5.743e-20	6.02063e-19	-0.15	0.3142	0.488884	0.32	8.526e-08	3.25515e-07	0.31	2.227e-07	9.77048e-07	-0.379	8.4e-19	-0.076	0.496	0.342369	-0.2275	Not Secreted	novel	not hub
EHD2	EHD2	blue	0.753	5.54e-65	-0.42	7.061e-13	3.6126e-12	-0.58	1.931e-05	0.00028965	0.45	9.118e-15	8.52286e-14	0.39	3.625e-11	2.86303e-10	-0.298	3.64e-12	-0.631	0.000181	0.492954	-0.4645	Not Secreted	novel	not hub
GIPR	GIPR	tan	0.629	1.24e-35	0.28	3.227e-06	8.07282e-06	0.23	0.1199	0.254415	-0.27	7.361e-06	2.11749e-05	-0.31	2.227e-07	9.77048e-07	0.269	1.12e-05	0.097	0.269	0.32152	0.183	Not Secreted	novel	Hub
C19orf2	URI1	salmon	0.521	1.52e-27	0.012	0.845	0.876348	0.11	0.4617	0.625768	0.024	0.6957	0.750638	0.02	0.7445	0.801981	0.00558	0.882	0.0392	0.641	0.0363704	0.02239	Not Secreted	novel	not hub
PPP6R1	PPP6R1	salmon	0.144	0.0185	-0.00054	0.993	0.994638	-0.023	0.878	0.931379	0.0085	0.8898	0.914252	0.054	0.3786	0.464566	-0.00156	0.995	-0.0679	0.932	0.0175383	-0.03473	Not Secreted	novel	not hub
RHPN2	RHPN2	turquoise	0.777	6.2e-80	0.13	0.0334	0.0488686	0.38	0.008423	0.0355466	-0.18	0.003105	0.00597918	-0.15	0.01397	0.0255253	0.226	0.0426	0.244	0.0359	0.229479	0.235	Not Secreted	novel	not hub
EBI3	EBI3	darkgrey	0.632	2.07e-46	0.021	0.7322	0.779275	-0.046	0.7588	0.857995	-0.074	0.2273	0.294228	-0.12	0.04972	0.0790645	0.0273	0.781	-0.029	0.86	0.0750753	-0.00085	Secreted	known	not hub
EFNA2	EFNA2	tan	0.447	8.51e-20	-0.32	8.526e-08	2.52585e-07	0.17	0.2533	0.422259	0.22	0.0002842	0.000645735	0.16	0.00869	0.0165909	-0.327	2.39e-07	0.0989	0.415	0.233724	-0.11405	Secreted	novel	not hub
DOK5	DOK5	brown	0.849	3.34e-121	0.66	6.738e-35	3.85973e-33	0.68	1.464e-07	5.30394e-06	-0.58	1.722e-25	6.82505e-24	-0.52	5.743e-20	2.06585e-18	1.31	4.45e-33	0.655	3.81e-06	0.633151	0.9825	Not Secreted	novel	Hub
KCNN1	KCNN1	grey60	0.24	2e-06	0.28	3.227e-06	8.07282e-06	0.076	0.6116	0.757823	-0.19	0.001782	0.00358336	-0.18	0.003105	0.00646644	0.389	9.46e-06	0.0279	0.768	0.194143	0.20845	Not Secreted	known	not hub
EPHX3	EPHX3	tan	0.557	1.44e-36	-0.05	0.4149	0.481255	0.35	0.01588	0.0576006	-0.095	0.1208	0.168993	-0.079	0.1973	0.268708	-0.0419	0.48	0.234	0.0543	0.133423	0.09605	Secreted	novel	not hub
FXYD7	FXYD7	skyblue	0.369	4.43e-13	-0.36	1.274e-09	4.60789e-09	-0.23	0.1199	0.254415	0.31	2.227e-07	7.95619e-07	0.28	3.227e-06	1.15261e-05	-0.522	6.93e-09	-0.0888	0.283	0.310147	-0.3054	Not Secreted	novel	not hub
SUGP1	SUGP1	green	0.457	5.53e-17	-0.022	0.72	0.768554	-0.32	0.02833	0.0882515	0.023	0.7078	0.760612	-0.027	0.6599	0.729378	-0.0159	0.765	-0.107	0.101	0.0451715	-0.06145	Not Secreted	novel	not hub
NDUFA13	NDUFA13	turquoise	0.418	5.07e-17	0.36	1.274e-09	4.60789e-09	0.26	0.07757	0.186996	-0.39	3.625e-11	2.17328e-10	-0.32	8.526e-08	4.0244e-07	0.151	5.31e-09	0.136	0.183	0.353755	0.1435	Not Secreted	novel	not hub
UPK1A	UPK1A	yellow	0.259	8.93e-07	-0.16	0.00869	0.0140036	-0.14	0.3479	0.521129	0.071	0.2467	0.3156	0.096	0.1169	0.170941	-0.198	0.0129	-0.0459	0.552	0.114192	-0.12195	Not Secreted	novel	not hub
HNRNPL	HNRNPL	darkgreen	0.294	1.41e-10	0.32	8.526e-08	2.52585e-07	-0.19	0.2008	0.36077	-0.34	1.123e-08	4.84707e-08	-0.21	0.0005393	0.00128983	0.206	2.38e-07	-0.114	0.371	0.266205	0.046	Not Secreted	known	not hub
GUCA2A	GUCA2A	blue	0.509	7.19e-31	-0.52	5.743e-20	6.02063e-19	-0.19	0.2008	0.36077	0.45	9.118e-15	8.52286e-14	0.35	3.854e-09	2.23724e-08	-0.839	5.01e-19	-0.0674	0.378	0.405642	-0.4532	Secreted	known	not hub
CD320	CD320	green	0.36	9.36e-11	0.094	0.1248	0.165629	-0.31	0.03396	0.101359	0.0045	0.9415	0.955729	-0.0062	0.9195	0.940187	0.0573	0.168	-0.173	0.0989	0.0102239	-0.05785	Not Secreted	novel	not hub
BABAM1	BABAM1	green	0.538	1.72e-33	0.0091	0.8821	0.907385	-0.51	0.0002503	0.00223635	-0.0067	0.9131	0.932387	-0.046	0.4533	0.538637	0.00312	0.909	-0.201	0.00316	0.0226367	-0.09894	Not Secreted	novel	not hub
EHBP1	EHBP1	magenta	0.443	4.17e-18	-0.27	7.361e-06	1.75996e-05	-0.48	0.0006395	0.0046874	0.25	3.481e-05	9.06996e-05	0.28	3.227e-06	1.15261e-05	-0.241	1.83e-05	-0.312	0.00422	0.320117	-0.2765	Not Secreted	novel	not hub
ABCG5	ABCG5	turquoise	0.115	0.0285	0.055	0.3698	0.435194	0.21	0.1565	0.304339	0.031	0.6134	0.678378	-0.017	0.7818	0.831947	0.0652	0.439	0.0893	0.314	0.0372702	0.07725	Not Secreted	known	not hub
SLC39A10	SLC39A10	lightyellow	0.657	9.06e-57	0.18	0.003105	0.00534216	0.39	0.00673	0.0299418	-0.081	0.1862	0.248005	-0.05	0.4149	0.501168	0.142	0.00594	0.299	0.0282	0.107019	0.2205	Not Secreted	novel	not hub
TMEM185B	TMEM185B	midnightblue	0.602	4.57e-44	-0.28	3.227e-06	8.07282e-06	-0.029	0.8466	0.914234	0.034	0.5795	0.647443	0.076	0.2149	0.28938	-0.173	1.2e-05	-0.0112	0.917	0.0788904	-0.0921	Not Secreted	novel	not hub
WDR65	CFAP57	turquoise	0.92	1.29e-165	0.33	3.151e-08	9.77563e-08	0.24	0.1042	0.231082	-0.26	1.626e-05	4.43295e-05	-0.22	0.0002842	0.000710032	1.08	1.22e-07	0.677	0.226	0.307992	0.8785	Not Secreted	novel	not hub
NLRC4	NLRC4	red	0.86	6.46e-110	-0.24	7.225e-05	0.000154147	-0.32	0.02833	0.0882515	0.25	3.481e-05	9.06996e-05	0.22	0.0002842	0.000710032	-0.313	0.000135	-0.647	0.0783	0.301212	-0.48	Not Secreted	known	not hub
SLC6A9	SLC6A9	yellow	0.203	1.58e-05	-0.24	7.225e-05	0.000154147	0.018	0.9044	0.946161	0.18	0.003105	0.00597918	0.16	0.00869	0.0165909	-0.333	0.000152	0.00616	0.95	0.163375	-0.16342	Not Secreted	known	not hub
TTC32	TTC32	turquoise	0.266	4.53e-05	-0.22	0.0002842	0.000561228	-0.16	0.2827	0.455561	0.098	0.1094	0.154497	0.19	0.001782	0.00388493	-0.232	0.000641	-0.172	0.453	0.163333	-0.202	Not Secreted	novel	not hub
GCKR	GCKR	darkgreen	0.479	3.54e-22	0.27	7.361e-06	1.75996e-05	0.34	0.01937	0.0669025	-0.31	2.227e-07	7.95619e-07	-0.35	3.854e-09	2.23724e-08	0.429	1.21e-05	0.164	0.067	0.349366	0.2965	Not Secreted	novel	not hub
NUDT5	NUDT5	turquoise	0.513	6.58e-27	0.56	1.593e-23	2.34774e-22	-0.26	0.07757	0.186996	-0.57	1.721e-24	5.91058e-23	-0.54	1.096e-21	5.67825e-20	0.27	3.61e-22	-0.169	0.19	0.500339	0.0505	Not Secreted	novel	Hub
ANKZF1	ANKZF1	darkred	0.568	3.55e-29	0.13	0.0334	0.0488686	-0.34	0.01937	0.0669025	-0.1	0.1024	0.145778	-0.11	0.07221	0.110221	0.0916	0.0589	-0.225	0.0697	0.159319	-0.0667	Not Secreted	novel	not hub
WNT6	WNT6	grey60	0.58	1.14e-33	0.37	4.049e-10	1.54704e-09	0.34	0.01937	0.0669025	-0.36	1.274e-09	6.25059e-09	-0.27	7.361e-06	2.47212e-05	0.516	9.98e-10	0.287	0.0621	0.362893	0.4015	Secreted	novel	not hub
CNNM4	CNNM4	blue	0.483	4.82e-21	-0.52	5.743e-20	6.02063e-19	-0.57	2.886e-05	0.000400452	0.49	1.363e-17	1.83751e-16	0.5	2.336e-18	6.32094e-17	-0.309	1.5e-18	-0.386	0.000359	0.503393	-0.3475	Not Secreted	novel	not hub
REG3A	REG3A	yellow	0.222	8.76e-05	-0.048	0.4339	0.500198	0.033	0.8257	0.900311	-0.015	0.8069	0.844217	-0.03	0.6249	0.698886	-0.0536	0.504	0.0107	0.908	0.0309607	-0.02145	Secreted	known	not hub
IGFBP2	IGFBP2	turquoise	0.73	1.47e-59	0.64	2.774e-32	1.09946e-30	0.45	0.001505	0.00930587	-0.52	5.743e-20	1.0317e-18	-0.48	7.514e-17	1.52694e-15	1.07	7.77e-31	0.749	0.00827	0.554698	0.9095	Secreted	known	Hub
PRDX1	PRDX1	lightyellow	0.401	3.07e-13	0.038	0.5357	0.599302	-0.44	0.001969	0.0114695	-0.065	0.289	0.361518	-0.027	0.6599	0.729378	0.018	0.598	-0.347	0.0102	0.0676824	-0.1645	Not Secreted	known	not hub
CEBPZ	CEBPZ	black	0.766	2.35e-89	0.014	0.8195	0.855454	0.15	0.3142	0.488884	0.034	0.5795	0.647443	-0.021	0.7322	0.791878	0.0122	0.854	0.11	0.5	0.0441836	0.0611	Not Secreted	novel	not hub
SP110	SP110	steelblue	0.804	1.82e-87	-0.51	3.776e-19	3.62095e-18	0.22	0.1373	0.278601	0.37	4.049e-10	2.12678e-09	0.31	2.227e-07	9.77048e-07	-0.323	7.9e-18	0.199	0.268	0.403551	-0.062	Not Secreted	known	not hub
BAZ2B	BAZ2B	salmon	0.75	2.64e-93	0.041	0.5039	0.568123	0.18	0.226	0.391139	0.062	0.3119	0.38562	0.051	0.4057	0.49217	0.0366	0.566	0.113	0.396	0.0867303	0.0748	Not Secreted	novel	not hub
RTKN	RTKN	darkred	0.621	2.37e-38	-0.13	0.0334	0.0488686	0.031	0.8361	0.907738	0.061	0.3198	0.393688	0.043	0.4833	0.567182	-0.0628	0.0553	0.0168	0.907	0.074513	-0.023	Not Secreted	novel	not hub
C2orf3	GCFC2	black	0.662	3.44e-58	0.17	0.005265	0.00875769	0.3	0.04048	0.115657	-0.085	0.1653	0.223184	-0.086	0.1603	0.225081	0.119	0.0102	0.129	0.122	0.137181	0.124	Not Secreted	novel	not hub
KCNS3	KCNS3	blue	0.743	6.69e-82	-0.58	1.722e-25	3.1119e-24	-0.2	0.1777	0.331712	0.57	1.721e-24	5.91058e-23	0.54	1.096e-21	5.67825e-20	-0.65	5.78e-24	-0.304	0.337	0.532181	-0.477	Not Secreted	novel	not hub
C18orf1	LDLRAD4	brown	0.788	1.76e-77	0.72	4.242e-44	9.3324e-42	0.77	2.504e-10	2.71505e-08	-0.53	8.199e-21	1.63764e-19	-0.48	7.514e-17	1.52694e-15	0.876	3.01e-41	1.06	1.22e-08	0.607769	0.968	Not Secreted	novel	not hub
TGFBRAP1	TGFBRAP1	green	0.592	5.73e-34	-0.44	4.077e-14	2.37395e-13	-0.54	8.946e-05	0.000972085	0.29	1.369e-06	4.3686e-06	0.31	2.227e-07	9.77048e-07	-0.182	7.5e-13	-0.255	0.00104	0.384464	-0.2185	Not Secreted	known	Hub
RNF149	RNF149	red	0.689	1.44e-47	-0.32	8.526e-08	2.52585e-07	-0.21	0.1565	0.304339	0.26	1.626e-05	4.43295e-05	0.27	7.361e-06	2.47212e-05	-0.236	1.66e-07	-0.254	0.29	0.313116	-0.245	Not Secreted	novel	not hub
TIGD1	TIGD1	black	0.219	2.43e-06	0.2	0.0009942	0.00183177	-0.081	0.5883	0.740067	-0.059	0.336	0.410733	-0.14	0.02188	0.0381286	0.12	0.00181	-0.0427	0.741	0.111808	0.03865	Not Secreted	novel	not hub
SYT11	SYT11	darkturquoise	0.492	2.06e-19	0.12	0.04972	0.0706033	0.098	0.5122	0.677991	-0.12	0.04972	0.0752417	-0.12	0.04972	0.0790645	0.0792	0.0741	0.0783	0.675	0.143505	0.07875	Not Secreted	novel	not hub
NDUFA10	NDUFA10	green	0.396	8.03e-18	-0.059	0.336	0.400195	-0.55	6.21e-05	0.000720702	-0.015	0.8069	0.844217	0.022	0.72	0.78102	-0.0321	0.401	-0.42	0.000623	0.0339183	-0.22605	Secreted	novel	not hub
ORMDL1	ORMDL1	pink	0.433	7.07e-17	-0.015	0.8069	0.844566	-0.18	0.226	0.391139	0.086	0.1603	0.217206	0.011	0.8577	0.891651	-0.0163	0.846	-0.179	0.381	0.0347515	-0.09765	Not Secreted	novel	not hub
LBH	LBH	darkturquoise	0.674	8.49e-59	-0.24	7.225e-05	0.000154147	0.08	0.593	0.744007	0.39	3.625e-11	2.17328e-10	0.36	1.274e-09	7.97827e-09	-0.26	0.000132	0.108	0.741	0.305914	-0.076	Not Secreted	novel	not hub
STARD7	STARD7	blue	0.73	4.19e-58	-0.64	2.774e-32	1.09946e-30	-0.69	8.082e-08	3.37975e-06	0.57	1.721e-24	5.91058e-23	0.52	5.743e-20	2.06585e-18	-0.369	2.68e-30	-0.546	2e-06	0.610586	-0.4575	Secreted	novel	not hub
HOXD1	HOXD1	lightyellow	0.272	4.57e-06	-0.063	0.3042	0.366314	-0.032	0.8309	0.90345	0.075	0.221	0.287126	0.16	0.00869	0.0165909	-0.0913	0.368	-0.0523	0.902	0.0902681	-0.0718	Not Secreted	novel	not hub
DUSP22	DUSP22	green	0.354	6.34e-15	-0.26	1.626e-05	3.74604e-05	-0.13	0.3838	0.555024	0.2	0.0009942	0.00208194	0.16	0.00869	0.0165909	-0.178	3.11e-05	-0.0584	0.56	0.2083	-0.1182	Not Secreted	novel	not hub
MCFD2	MCFD2	darkorange	0.594	3.62e-31	0.28	3.227e-06	8.07282e-06	0.051	0.7335	0.84104	-0.45	9.118e-15	8.52286e-14	-0.38	1.237e-10	9.04076e-10	0.159	9.35e-06	0.0365	0.842	0.317975	0.09775	Secreted	novel	not hub
EDAR	EDAR	turquoise	0.292	6.86e-08	0.024	0.6957	0.746499	0.24	0.1042	0.231082	-0.054	0.3786	0.454787	0.014	0.8195	0.861258	0.0324	0.748	0.0917	0.243	0.0396246	0.06205	Not Secreted	novel	not hub
MTHFD2	MTHFD2	darkolivegreen	0.806	4.91e-84	0.27	7.361e-06	1.75996e-05	0.23	0.1199	0.254415	-0.48	7.514e-17	9.34939e-16	-0.42	7.061e-13	7.29156e-12	0.348	1.18e-05	0.404	0.248	0.41216	0.376	Secreted	novel	not hub
MTX2	MTX2	salmon	0.674	7.81e-52	0.6	1.349e-27	3.14077e-26	0.47	0.0008581	0.00590211	-0.49	1.363e-17	1.83751e-16	-0.39	3.625e-11	2.86303e-10	0.34	1.18e-25	0.325	0.00541	0.502654	0.3325	Secreted	novel	Hub
PPDPF	PPDPF	green	0.194	7.92e-05	-0.017	0.7818	0.823062	-0.025	0.8675	0.925415	-0.0094	0.8783	0.904886	0.047	0.4435	0.529146	-0.00843	0.829	-0.0173	0.927	0.0221689	-0.012865	Not Secreted	novel	not hub
YWHAB	YWHAB	blue	0.367	9.58e-12	-0.25	3.481e-05	7.72086e-05	-0.064	0.6691	0.796748	0.3	5.616e-07	1.89362e-06	0.21	0.0005393	0.00128983	-0.126	9.52e-05	-0.0326	0.799	0.232701	-0.0793	Not Secreted	known	not hub
TP53TG5	TP53TG5	lightcyan	0.252	8.89e-07	-0.061	0.3198	0.382973	-0.00043	0.9977	0.998358	0.049	0.4244	0.501081	0.046	0.4533	0.538637	-0.0499	0.385	-0.000155	0.998	0.0508434	-0.0250275	Not Secreted	novel	not hub
WFDC3	WFDC3	turquoise	0.367	6.47e-13	0.2	0.0009942	0.00183177	0.16	0.2827	0.455561	-0.24	7.225e-05	0.000179414	-0.26	1.626e-05	5.10923e-05	0.185	0.00139	0.114	0.464	0.245502	0.1495	Secreted	novel	not hub
NCOA3	NCOA3	magenta	0.537	1.43e-24	-0.32	8.526e-08	2.52585e-07	-0.68	1.464e-07	5.30394e-06	0.29	1.369e-06	4.3686e-06	0.15	0.01397	0.0255253	-0.24	3.39e-07	-0.772	3.36e-06	0.286182	-0.506	Not Secreted	novel	not hub
RNF114	RNF114	steelblue	0.555	8.82e-29	-0.46	1.94e-15	1.30191e-14	-0.13	0.3838	0.555024	0.38	1.237e-10	6.95984e-10	0.32	8.526e-08	4.0244e-07	-0.172	4.6e-14	-0.0547	0.582	0.365356	-0.11335	Not Secreted	novel	not hub
FLNC	FLNC	brown	0.758	8.14e-75	0.56	1.593e-23	2.34774e-22	0.52	0.0001795	0.00173114	-0.54	1.096e-21	2.48318e-20	-0.44	4.077e-14	5.12325e-13	0.992	2.95e-22	0.934	0.00129	0.548269	0.963	Not Secreted	known	not hub
TFAP2C	TFAP2C	turquoise	0.608	5.48e-35	0.031	0.6134	0.672256	0.38	0.008423	0.0355466	-0.19	0.001782	0.00358336	-0.11	0.07221	0.110221	0.0333	0.67	0.441	0.0342	0.191709	0.23715	Not Secreted	novel	not hub
NPEPL1	NPEPL1	blue	0.4	8.97e-13	-0.27	7.361e-06	1.75996e-05	-0.32	0.02833	0.0882515	0.27	7.361e-06	2.11749e-05	0.29	1.369e-06	5.21099e-06	-0.137	2.35e-05	-0.222	0.0857	0.306706	-0.1795	Not Secreted	novel	not hub
C20orf46	TMEM74B	blue	0.681	4.21e-46	-0.31	2.227e-07	6.30942e-07	-0.4	0.00534	0.0251041	0.4	1.019e-11	6.59634e-11	0.4	1.019e-11	8.72443e-11	-0.376	4.73e-07	-0.559	0.0219	0.430787	-0.4675	Not Secreted	novel	not hub
SPEN	SPEN	blue	0.43	5.68e-14	-0.39	3.625e-11	1.55665e-10	-0.54	8.946e-05	0.000972085	0.35	3.854e-09	1.7723e-08	0.2	0.0009942	0.00226504	-0.155	4.06e-10	-0.369	0.000993	0.324326	-0.262	Not Secreted	novel	not hub
LRRN4	LRRN4	blue	0.582	5.81e-46	-0.6	1.349e-27	3.14077e-26	-0.18	0.226	0.391139	0.52	5.743e-20	1.0317e-18	0.49	1.363e-17	3.18803e-16	-1.25	3.09e-26	-0.121	0.387	0.485071	-0.6855	Not Secreted	novel	not hub
TASP1	TASP1	turquoise	0.611	1.5e-34	0.39	3.625e-11	1.55665e-10	0.11	0.4617	0.625768	-0.41	2.742e-12	1.91902e-11	-0.36	1.274e-09	7.97827e-09	0.22	1.24e-10	0.0666	0.649	0.368546	0.1433	Not Secreted	novel	not hub
RRBP1	RRBP1	darkgreen	0.619	2.73e-36	0.36	1.274e-09	4.60789e-09	0.51	0.0002503	0.00223635	-0.42	7.061e-13	5.23881e-12	-0.34	1.123e-08	6.06013e-08	0.284	3.58e-09	0.449	0.00175	0.433065	0.3665	Not Secreted	novel	not hub
RIN2	RIN2	blue	0.704	7.03e-54	-0.53	8.199e-21	9.3369e-20	-0.55	6.21e-05	0.000720702	0.52	5.743e-20	1.0317e-18	0.52	5.743e-20	2.06585e-18	-0.383	4.73e-20	-0.664	0.00062	0.561919	-0.5235	Not Secreted	novel	not hub
CST11	CST11	blue	0.0676	0.0711	-0.014	0.8195	0.855454	-0.096	0.5209	0.685739	0.02	0.7445	0.792532	-0.0078	0.8989	0.925293	-0.00609	0.854	-0.0308	0.704	0.0189412	-0.018445	Secreted	novel	not hub
ACSS1	ACSS1	darkred	0.469	1.36e-21	-0.17	0.005265	0.00875769	-0.51	0.0002503	0.00223635	0.26	1.626e-05	4.43295e-05	0.22	0.0002842	0.000710032	-0.0951	0.00738	-0.465	0.00203	0.297067	-0.28005	Not Secreted	novel	not hub
RPS24	RPS24	salmon	0.665	4.74e-49	0.49	1.363e-17	1.12815e-16	0.33	0.02349	0.0771981	-0.35	3.854e-09	1.7723e-08	-0.33	3.151e-08	1.58542e-07	0.243	1.84e-16	0.121	0.0911	0.406908	0.182	Not Secreted	known	not hub
TRIT1	TRIT1	turquoise	0.435	1.13e-18	0.33	3.151e-08	9.77563e-08	0.11	0.4617	0.625768	-0.26	1.626e-05	4.43295e-05	-0.23	0.0001454	0.000384726	0.247	1.15e-07	0.0989	0.627	0.265988	0.17295	Not Secreted	novel	not hub
ASIP	ASIP	tan	0.374	4.78e-14	-0.072	0.2401	0.297091	0.18	0.226	0.391139	0.064	0.2965	0.369469	0.0066	0.9144	0.936675	-0.0853	0.297	0.0532	0.434	0.0225035	-0.01605	Secreted	novel	not hub
RPS21	RPS21	turquoise	0.321	4.92e-09	0.076	0.2149	0.269357	0.11	0.4617	0.625768	-0.062	0.3119	0.38562	-0.043	0.4833	0.567182	0.0214	0.285	0.0398	0.653	0.0751134	0.0306	Not Secreted	novel	not hub
KCNE2	KCNE2	blue	0.487	7.47e-34	-0.43	1.737e-13	9.50871e-13	0.17	0.2533	0.422259	0.44	4.077e-14	3.4867e-13	0.41	2.742e-12	2.56619e-11	-0.62	4.49e-13	0.0695	0.449	0.396099	-0.27525	Not Secreted	known	not hub
BACE2	BACE2	brown	0.759	4.89e-67	0.58	1.722e-25	3.1119e-24	0.68	1.464e-07	5.30394e-06	-0.56	1.593e-23	4.78846e-22	-0.48	7.514e-17	1.52694e-15	0.799	8.67e-25	1.12	3.08e-06	0.590504	0.9595	Secreted	novel	not hub
MCM3AP	MCM3AP	darkred	0.687	4.05e-47	-0.21	0.0005393	0.00102885	-0.27	0.06644	0.166649	0.15	0.01397	0.0237981	0.098	0.1094	0.161546	-0.073	0.00114	-0.164	0.176	0.177833	-0.1185	Not Secreted	novel	not hub
SLC25A1	SLC25A1	lightgreen	0.702	5.28e-62	0.2	0.0009942	0.00183177	-0.23	0.1199	0.254415	-0.21	0.0005393	0.00117539	-0.17	0.005265	0.01053	0.106	0.0017	-0.14	0.261	0.239236	-0.017	Not Secreted	known	not hub
TRMT2A	TRMT2A	darkred	0.719	2.61e-72	-0.1	0.1024	0.138677	-0.23	0.1199	0.254415	0.037	0.5464	0.617002	0.027	0.6599	0.729378	-0.0499	0.126	-0.091	0.267	0.0559319	-0.07045	Not Secreted	novel	not hub
KCNC4	KCNC4	darkturquoise	0.428	1.14e-21	-0.4	1.019e-11	4.65076e-11	-0.022	0.8833	0.934716	0.24	7.225e-05	0.000179414	0.25	3.481e-05	0.000103106	-0.322	5.46e-11	-0.00755	0.939	0.262425	-0.164775	Not Secreted	novel	not hub
SLC7A4	SLC7A4	turquoise	0.129	0.0669	-0.079	0.1973	0.249751	0.28	0.05662	0.148727	0.15	0.01397	0.0237981	0.12	0.04972	0.0790645	-0.087	0.246	0.146	0.144	0.141228	0.0295	Not Secreted	novel	not hub
GGT1	GGT1	blue	0.727	5.2e-55	-0.49	1.363e-17	1.12815e-16	-0.65	7.64e-07	2.05995e-05	0.46	1.94e-15	1.9952e-14	0.46	1.94e-15	3.04542e-14	-0.573	4.78e-17	-0.983	1.26e-05	0.534922	-0.778	Secreted	known	not hub
IGLL1	IGLL1	grey60	0.827	1.8e-101	0.63	4.776e-31	1.65903e-29	0.42	0.003292	0.0171609	-0.57	1.721e-24	5.91058e-23	-0.54	1.096e-21	5.67825e-20	2.02	3.26e-30	1.07	0.013	0.595221	1.545	Secreted	novel	not hub
CHI3L2	CHI3L2	blue	0.438	7.43e-17	-0.46	1.94e-15	1.30191e-14	-0.33	0.02349	0.0771981	0.31	2.227e-07	7.95619e-07	0.33	3.151e-08	1.58542e-07	-1.09	6.17e-15	-0.854	0.0697	0.361309	-0.972	Secreted	novel	not hub
UPB1	UPB1	blue	0.76	1.97e-71	-0.59	1.59e-26	3.26165e-25	-0.69	8.082e-08	3.37975e-06	0.51	3.776e-19	6.03365e-18	0.48	7.514e-17	1.52694e-15	-0.893	8.25e-26	-0.319	5.06e-06	0.577834	-0.606	Not Secreted	novel	not hub
XBP1	XBP1	grey60	0.723	2.84e-60	0.4	1.019e-11	4.65076e-11	0.49	0.0004722	0.00367025	-0.46	1.94e-15	1.9952e-14	-0.48	7.514e-17	1.52694e-15	0.462	5.6e-11	0.655	0.00316	0.507127	0.5585	Not Secreted	known	not hub
COL1A2	COL1A2	brown	0.809	1.55e-95	0.63	4.776e-31	1.65903e-29	0.44	0.001969	0.0114695	-0.5	2.336e-18	3.44277e-17	-0.48	7.514e-17	1.52694e-15	0.986	6.4e-30	0.928	0.00846	0.556438	0.957	Secreted	known	not hub
GAL3ST1	GAL3ST1	blue	0.617	3.64e-36	-0.3	5.616e-07	1.53384e-06	-0.28	0.05662	0.148727	0.45	9.118e-15	8.52286e-14	0.42	7.061e-13	7.29156e-12	-0.438	1.79e-06	-0.356	0.138	0.413557	-0.397	Secreted	novel	not hub
HMOX1	HMOX1	white	0.599	3.52e-34	-0.008	0.8963	0.918816	0.061	0.6838	0.807286	-0.08	0.1917	0.254193	-0.15	0.01397	0.0255253	-0.0109	0.919	0.17	0.803	0.0802864	0.07955	Not Secreted	known	not hub
CSF2RB	CSF2RB	darkgrey	0.628	2.54e-38	-0.019	0.7569	0.80079	0.24	0.1042	0.231082	-0.0055	0.9286	0.945352	0.011	0.8577	0.891651	-0.0168	0.806	0.115	0.248	0.0141823	0.0491	Not Secreted	known	not hub
LGALS2	LGALS2	darkgrey	0.559	1.48e-26	-0.1	0.1024	0.138677	0.7	4.355e-08	2.0404e-06	0.18	0.003105	0.00597918	0.19	0.001782	0.00388493	-0.212	0.124	3.37	1.02e-06	0.264767	1.579	Not Secreted	novel	not hub
ANKRD54	ANKRD54	turquoise	0.81	7.46e-90	0.22	0.0002842	0.000561228	0.16	0.2827	0.455561	-0.24	7.225e-05	0.000179414	-0.2	0.0009942	0.00226504	0.186	0.000655	0.118	0.461	0.255356	0.152	Not Secreted	novel	not hub
APOBEC3C	APOBEC3C	white	0.517	9.99e-26	0.23	0.0001454	0.000298347	0.58	1.931e-05	0.00028965	-0.15	0.01397	0.0237981	-0.14	0.02188	0.0381286	0.189	0.000272	0.527	0.00019	0.219625	0.358	Not Secreted	novel	not hub
ATF4	ATF4	yellow	0.591	3.11e-29	-0.2	0.0009942	0.00183177	-0.13	0.3838	0.555024	0.093	0.1289	0.17912	0.068	0.2673	0.347369	-0.0898	0.00228	-0.122	0.575	0.120441	-0.1059	Not Secreted	known	not hub
XRCC6	XRCC6	green	0.513	1.57e-20	-0.28	3.227e-06	8.07282e-06	-0.19	0.2008	0.36077	0.23	0.0001454	0.00034644	0.23	0.0001454	0.000384726	-0.0659	1.39e-05	-0.0741	0.391	0.268451	-0.07	Not Secreted	known	not hub
SERHL2	SERHL2	turquoise	0.151	0.0161	-0.14	0.02188	0.0330552	0.03	0.8413	0.910973	0.18	0.003105	0.00597918	0.12	0.04972	0.0790645	-0.165	0.029	0.0244	0.912	0.123931	-0.0703	Not Secreted	novel	not hub
FAM118A	FAM118A	grey60	0.235	2.72e-05	0.17	0.005265	0.00875769	0.11	0.4617	0.625768	-0.2	0.0009942	0.00208194	-0.14	0.02188	0.0381286	0.397	0.00872	0.22	0.639	0.169916	0.3085	Not Secreted	novel	not hub
PKDREJ	PKDREJ	purple	0.412	8.19e-14	-0.094	0.1248	0.165629	-0.31	0.03396	0.101359	0.12	0.04972	0.0752417	0.15	0.01397	0.0255253	-0.113	0.166	-0.151	0.111	0.17875	-0.132	Not Secreted	novel	not hub
CSRNP1	CSRNP1	midnightblue	0.808	3.58e-99	-0.66	6.738e-35	3.85973e-33	-0.21	0.1565	0.304339	0.37	4.049e-10	2.12678e-09	0.37	4.049e-10	2.73537e-09	-2.23	6.79e-34	-0.57	0.293	0.447333	-1.4	Not Secreted	novel	Hub
P2RY6	P2RY6	brown	0.678	8.77e-47	0.51	3.776e-19	3.62095e-18	0.71	2.287e-08	1.17286e-06	-0.52	5.743e-20	1.0317e-18	-0.45	9.118e-15	1.27686e-13	0.8	4.12e-18	1.11	7.99e-07	0.550997	0.955	Not Secreted	known	not hub
CPN2	CPN2	turquoise	-0.0131	0.635	-0.091	0.1373	0.180498	-0.0056	0.9702	0.983941	0.032	0.602	0.668204	0.059	0.336	0.420832	-0.0845	0.181	-0.00209	0.984	0.0275408	-0.043295	Secreted	novel	not hub
PCCB	PCCB	lightgreen	0.684	5.75e-51	0.22	0.0002842	0.000561228	-0.22	0.1373	0.278601	-0.33	3.151e-08	1.27962e-07	-0.22	0.0002842	0.000710032	0.141	0.00076	-0.162	0.274	0.294481	-0.0105	Secreted	novel	not hub
STAC	STAC	red	0.645	1.97e-41	-0.24	7.225e-05	0.000154147	-0.18	0.226	0.391139	0.25	3.481e-05	9.06996e-05	0.31	2.227e-07	9.77048e-07	-0.428	0.000153	-0.262	0.39	0.295462	-0.345	Not Secreted	novel	not hub
PTX3	PTX3	midnightblue	0.721	7.96e-56	-0.097	0.1131	0.151599	0.15	0.3142	0.488884	-0.16	0.00869	0.0154756	-0.16	0.00869	0.0165909	-0.285	0.148	0.635	0.488	0.181949	0.175	Secreted	known	not hub
GBE1	GBE1	royalblue	0.618	2.11e-52	0.27	7.361e-06	1.75996e-05	-0.53	0.0001274	0.00131025	-0.17	0.005265	0.00976573	-0.2	0.0009942	0.00226504	0.145	2.09e-05	-0.336	0.00137	0.266658	-0.0955	Not Secreted	novel	not hub
TOP2B	TOP2B	purple	0.792	1.28e-114	0.21	0.0005393	0.00102885	0.26	0.07757	0.186996	-0.058	0.3442	0.419002	-0.062	0.3119	0.395212	0.171	0.00134	0.105	0.192	0.102859	0.138	Not Secreted	novel	not hub
HESX1	HESX1	magenta	0.393	1.27e-14	0.28	3.227e-06	8.07282e-06	-0.14	0.3479	0.521129	-0.16	0.00869	0.0154756	-0.14	0.02188	0.0381286	0.291	1.16e-05	-0.0506	0.538	0.193243	0.1202	Not Secreted	novel	not hub
GPR87	GPR87	turquoise	0.76	2.35e-71	0.74	1.007e-47	3.47415e-45	0.59	1.274e-05	0.000205083	-0.61	1.048e-28	7.2312e-27	-0.58	1.722e-25	2.27304e-23	3.75	1.21e-44	2.21	0.000135	0.646932	2.98	Not Secreted	novel	Hub
FMO1	FMO1	brown	0.792	2.09e-87	0.64	2.774e-32	1.09946e-30	0.57	2.886e-05	0.000400452	-0.48	7.514e-17	9.34939e-16	-0.44	4.077e-14	5.12325e-13	1.34	3.53e-31	0.562	0.000351	0.550087	0.951	Not Secreted	novel	not hub
ASTE1	ASTE1	purple	0.454	1.05e-15	-0.16	0.00869	0.0140036	-0.0032	0.983	0.991359	0.34	1.123e-08	4.84707e-08	0.25	3.481e-05	0.000103106	-0.0912	0.0136	-0.00212	0.991	0.186927	-0.04666	Not Secreted	novel	not hub
LYZL4	LYZL4	turquoise	-1.51e-05	0.437	-0.073	0.2336	0.289947	0.018	0.9044	0.946161	0.07	0.2535	0.323291	0.073	0.2336	0.310322	-0.0388	0.295	0.00652	0.949	6.03545e-05	-0.01614	Secreted	novel	not hub
HACL1	HACL1	turquoise	0.49	1.25e-21	0.11	0.07221	0.0994148	-0.063	0.674	0.800448	-0.12	0.04972	0.0752417	-0.016	0.7943	0.84265	0.0414	0.111	-0.031	0.801	0.0473738	0.0052	Not Secreted	novel	not hub
TMEM43	TMEM43	blue	0.307	2.65e-07	-0.13	0.0334	0.0488686	-0.54	8.946e-05	0.000972085	0.17	0.005265	0.00976573	0.19	0.001782	0.00388493	-0.0568	0.0519	-0.362	0.000957	0.230045	-0.2094	Not Secreted	novel	not hub
CAMK1	CAMK1	green	0.757	2.94e-67	-0.35	3.854e-09	1.31528e-08	-0.32	0.02833	0.0882515	0.3	5.616e-07	1.89362e-06	0.26	1.626e-05	5.10923e-05	-0.261	1.48e-08	-0.23	0.0845	0.348263	-0.2455	Not Secreted	novel	not hub
RAD18	RAD18	salmon	0.601	6.9e-40	0.06	0.3278	0.391472	0.12	0.4217	0.591081	-0.051	0.4057	0.482265	-0.05	0.4149	0.501168	0.0359	0.397	0.067	0.587	0.0763609	0.05145	Not Secreted	novel	not hub
EIF4A2	EIF4A2	salmon	0.618	1.48e-38	0.19	0.001782	0.00317646	0.025	0.8675	0.925415	-0.042	0.4936	0.567984	-0.043	0.4833	0.567182	0.104	0.00292	0.0145	0.928	0.0689824	0.05925	Not Secreted	novel	not hub
TNFSF10	TNFSF10	blue	0.615	5.23e-43	-0.47	3.921e-16	2.80891e-15	-0.2	0.1777	0.331712	0.5	2.336e-18	3.44277e-17	0.4	1.019e-11	8.72443e-11	-0.776	1.43e-15	-0.327	0.331	0.439025	-0.5515	Secreted	known	not hub
TWF2	TWF2	red	0.728	5.7e-69	-0.15	0.01397	0.0217793	-0.00052	0.9972	0.998186	0.075	0.221	0.287126	0.13	0.0334	0.0557708	-0.102	0.0215	-0.000444	0.998	0.112087	-0.051222	Not Secreted	novel	not hub
NEK4	NEK4	salmon	0.667	1.15e-47	0.37	4.049e-10	1.54704e-09	-0.048	0.7487	0.851267	-0.32	8.526e-08	3.25515e-07	-0.32	8.526e-08	4.0244e-07	0.29	2.25e-09	-0.0328	0.85	0.319134	0.1286	Not Secreted	novel	not hub
TSHB	TSHB	tan	0.519	2.2e-23	-0.22	0.0002842	0.000561228	-0.017	0.9097	0.949611	0.21	0.0005393	0.00117539	0.13	0.0334	0.0557708	-0.209	0.000719	-0.00555	0.954	0.175286	-0.107275	Secreted	novel	not hub
TMEM89	TMEM89	yellow	0.363	8.77e-10	-0.2	0.0009942	0.00183177	-0.26	0.07757	0.186996	0.18	0.003105	0.00597918	0.26	1.626e-05	5.10923e-05	-0.225	0.00212	-0.137	0.19	0.24236	-0.181	Not Secreted	novel	not hub
CYB561D2	CYB561D2	white	0.75	1.16e-66	0.35	3.854e-09	1.31528e-08	0.081	0.5883	0.740067	-0.36	1.274e-09	6.25059e-09	-0.28	3.227e-06	1.15261e-05	0.165	1.81e-08	0.0498	0.74	0.324599	0.1074	Not Secreted	novel	not hub
XYLB	XYLB	black	0.113	0.11	0.064	0.2965	0.358007	-0.17	0.2533	0.422259	0.0046	0.9403	0.954894	-0.14	0.02188	0.0381286	0.141	0.353	-0.0502	0.453	0.0165337	0.0454	Not Secreted	novel	not hub
TBCCD1	TBCCD1	green	0.457	2.25e-19	-0.35	3.854e-09	1.31528e-08	0.058	0.6986	0.816944	0.13	0.0334	0.0526001	0.11	0.07221	0.110221	-0.154	2.58e-08	0.0254	0.821	0.167551	-0.0643	Not Secreted	novel	not hub
BBX	BBX	purple	0.544	6.67e-26	0.0099	0.8718	0.899044	-0.17	0.2533	0.422259	0.0039	0.9493	0.961782	0.022	0.72	0.78102	0.00516	0.9	-0.087	0.429	0.0127057	-0.04092	Not Secreted	novel	not hub
SEMA5B	SEMA5B	darkturquoise	0.512	5.51e-24	-0.43	1.737e-13	9.50871e-13	0.19	0.2008	0.36077	0.39	3.625e-11	2.17328e-10	0.32	8.526e-08	4.0244e-07	-0.792	1.23e-12	0.243	0.367	0.368052	-0.2745	Not Secreted	novel	not hub
IFT57	IFT57	magenta	0.275	2.71e-10	-0.007	0.9092	0.929217	0.012	0.9362	0.96467	0.12	0.04972	0.0752417	0.23	0.0001454	0.000384726	-0.00663	0.93	0.0121	0.965	0.0329	0.002735	Not Secreted	novel	not hub
DNAJC19	DNAJC19	magenta	0.494	2.22e-20	-0.14	0.02188	0.0330552	-0.48	0.0006395	0.0046874	0.29	1.369e-06	4.3686e-06	0.2	0.0009942	0.00226504	-0.0658	0.0298	-0.339	0.00387	0.292005	-0.2024	Not Secreted	novel	not hub
RPL5	RPL5	turquoise	0.45	1.29e-16	0.38	1.237e-10	5.02614e-10	0.0031	0.9835	0.991511	-0.3	5.616e-07	1.89362e-06	-0.27	7.361e-06	2.47212e-05	0.234	7.7e-10	0.00165	0.992	0.276246	0.117825	Not Secreted	known	not hub
RBM15B	RBM15B	lightcyan	0.514	7.16e-21	-0.46	1.94e-15	1.30191e-14	-0.035	0.8153	0.893915	0.36	1.274e-09	6.25059e-09	0.33	3.151e-08	1.58542e-07	-0.356	2.58e-14	-0.0124	0.899	0.339155	-0.1842	Not Secreted	novel	not hub
DNAJB8	DNAJB8	turquoise	0.0516	0.132	0.073	0.2336	0.289947	-0.0041	0.9782	0.988489	0.026	0.6718	0.729622	-0.026	0.6718	0.739891	0.107	0.291	-0.00165	0.989	0.0327216	0.052675	Not Secreted	novel	not hub
CDC25A	CDC25A	darkgreen	0.63	5.97e-61	0.52	5.743e-20	6.02063e-19	0.23	0.1199	0.254415	-0.51	3.776e-19	6.03365e-18	-0.52	5.743e-20	2.06585e-18	0.687	3.31e-19	0.116	0.273	0.491532	0.4015	Not Secreted	novel	not hub
PODNL1	PODNL1	brown	0.761	9.22e-70	0.6	1.349e-27	3.14077e-26	0.56	4.26e-05	0.000534878	-0.55	1.369e-22	3.61416e-21	-0.55	1.369e-22	8.623e-21	1.11	9.35e-27	0.779	0.000371	0.59929	0.9445	Secreted	novel	not hub
ARPM1	ACTRT3	red	0.268	3.46e-06	-0.14	0.02188	0.0330552	0.033	0.8257	0.900311	0.043	0.4833	0.558205	0.078	0.2031	0.275593	-0.107	0.0388	0.0119	0.906	0.0778689	-0.04755	Not Secreted	known	not hub
THPO	THPO	blue	0.365	2.41e-10	-0.32	8.526e-08	2.52585e-07	-0.46	0.001141	0.0074209	0.25	3.481e-05	9.06996e-05	0.22	0.0002842	0.000710032	-0.413	1.95e-07	-0.393	0.00628	0.288824	-0.403	Secreted	known	not hub
C1orf74	C1orf74	turquoise	0.414	1.46e-14	0.36	1.274e-09	4.60789e-09	0.27	0.06644	0.166649	-0.27	7.361e-06	2.11749e-05	-0.29	1.369e-06	5.21099e-06	0.278	4.64e-09	0.141	0.163	0.313921	0.2095	Not Secreted	novel	not hub
CD200	CD200	paleturquoise	0.445	2.7e-14	0.15	0.01397	0.0217793	0.71	2.287e-08	1.17286e-06	-0.17	0.005265	0.00976573	-0.11	0.07221	0.110221	0.152	0.0268	1.47	5.19e-07	0.204645	0.811	Not Secreted	novel	not hub
TBC1D23	TBC1D23	cyan	0.464	8.23e-19	0.083	0.1755	0.225046	-0.0098	0.9479	0.971516	0.0084	0.8911	0.91534	-0.038	0.5357	0.617318	0.092	0.223	-0.00387	0.972	0.0236588	0.044065	Not Secreted	novel	not hub
WFS1	WFS1	blue	0.845	2.98e-118	-0.7	8.895e-41	1.16402e-38	-0.54	8.946e-05	0.000972085	0.6	1.349e-27	7.4195e-26	0.53	8.199e-21	3.49609e-19	-0.793	8.76e-39	-0.594	0.000641	0.629942	-0.6935	Not Secreted	novel	not hub
FAM193A	FAM193A	darkred	0.67	5.27e-45	-0.16	0.00869	0.0140036	-0.089	0.5519	0.711373	0.11	0.07221	0.105065	0.0075	0.9027	0.928009	-0.0496	0.018	-0.0672	0.709	0.0263246	-0.0584	Not Secreted	novel	not hub
KLHL5	KLHL5	yellow	0.297	6.42e-10	-0.26	1.626e-05	3.74604e-05	-0.03	0.8413	0.910973	0.07	0.2535	0.323291	-0.012	0.845	0.881709	-0.17	4.32e-05	-0.021	0.912	0.0370773	-0.0955	Not Secreted	novel	not hub
C18orf56	TYMSOS	brown	0.661	1.86e-57	0.69	3.225e-39	3.2637e-37	0.45	0.001505	0.00930587	-0.62	7.428e-30	6.87543e-28	-0.53	8.199e-21	3.49609e-19	1.5	2.72e-37	0.387	0.00876	0.591109	0.9435	Not Secreted	novel	not hub
FAM105A	OTULINL	blue	0.893	2.77e-139	-0.69	3.225e-39	3.2637e-37	-0.77	2.504e-10	2.71505e-08	0.65	1.447e-33	2.85266e-31	0.58	1.722e-25	2.27304e-23	-1.6	5.89e-38	-1.57	8.02e-09	0.695376	-1.585	Not Secreted	novel	Hub
GUCY1B3	GUCY1B1	orange	0.682	1.51e-51	0.2	0.0009942	0.00183177	-0.03	0.8413	0.910973	-0.067	0.2744	0.346078	-0.079	0.1973	0.268708	0.154	0.00208	-0.0393	0.91	0.105973	0.05735	Not Secreted	known	not hub
HERC3	HERC3	blue	0.369	3e-12	-0.3	5.616e-07	1.53384e-06	-0.2	0.1777	0.331712	0.31	2.227e-07	7.95619e-07	0.28	3.227e-06	1.15261e-05	-0.527	9.23e-07	-0.055	0.372	0.296137	-0.291	Not Secreted	novel	not hub
PPBP	PPBP	red	0.285	2.19e-06	0.23	0.0001454	0.000298347	0.11	0.4617	0.625768	-0.01	0.8706	0.898661	-0.034	0.5795	0.658001	0.856	0.000367	0.394	0.633	0.0288178	0.625	Secreted	known	not hub
SAP30	SAP30	turquoise	0.333	2.79e-12	0.23	0.0001454	0.000298347	-0.51	0.0002503	0.00223635	-0.37	4.049e-10	2.12678e-09	-0.36	1.274e-09	7.97827e-09	0.215	0.000342	-0.72	0.00163	0.357584	-0.2525	Secreted	novel	not hub
MUC7	MUC7	yellow	0.272	9.72e-07	-0.054	0.3786	0.444138	-0.044	0.769	0.864506	0.029	0.6365	0.698934	0.012	0.845	0.881709	-0.0463	0.446	-0.0117	0.878	0.0281887	-0.029	Secreted	known	not hub
SULT1B1	SULT1B1	blue	0.383	2.92e-10	-0.21	0.0005393	0.00102885	-0.81	5.363e-12	1.29223e-09	0.15	0.01397	0.0237981	0.061	0.3198	0.403807	-0.415	0.00124	-1.32	4.76e-10	0.14476	-0.8675	Not Secreted	novel	not hub
PRSS12	PRSS12	turquoise	0.834	1.91e-96	0.23	0.0001454	0.000298347	0.28	0.05662	0.148727	-0.1	0.1024	0.145778	-0.088	0.1508	0.21354	0.391	0.00023	0.43	0.144	0.151033	0.4105	Secreted	novel	not hub
SLC34A2	SLC34A2	red	0.415	1.46e-13	0.03	0.6249	0.68328	-0.097	0.5166	0.681971	-0.023	0.7078	0.760612	0.1	0.1024	0.152545	0.0316	0.687	-0.118	0.675	0.0558379	-0.0432	Not Secreted	known	not hub
HS3ST1	HS3ST1	turquoise	0.785	2.31e-79	0.31	2.227e-07	6.30942e-07	0.32	0.02833	0.0882515	-0.31	2.227e-07	7.95619e-07	-0.33	3.151e-08	1.58542e-07	0.443	6.15e-07	0.762	0.085	0.373671	0.6025	Secreted	novel	not hub
VWA1	VWA1	brown	0.789	5.94e-80	0.59	1.59e-26	3.26165e-25	0.75	1.297e-09	9.99414e-08	-0.57	1.721e-24	5.91058e-23	-0.5	2.336e-18	6.32094e-17	1.07	3.75e-25	0.811	6.22e-08	0.614029	0.9405	Secreted	novel	not hub
CXXC4	CXXC4	turquoise	0.789	8.41e-82	0.3	5.616e-07	1.53384e-06	-0.1	0.5036	0.671349	-0.16	0.00869	0.0154756	-0.12	0.04972	0.0790645	0.457	1.9e-06	-0.186	0.649	0.19184	0.1355	Not Secreted	novel	not hub
PSMD4	PSMD4	turquoise	0.169	0.000175	-0.014	0.8195	0.855454	-0.41	0.004208	0.0208205	0.032	0.602	0.668204	0.028	0.6482	0.719906	-0.00409	0.855	-0.148	0.028	0.0515474	-0.076045	Not Secreted	known	not hub
AIMP1	AIMP1	purple	0.566	2.88e-32	0.32	8.526e-08	2.52585e-07	-0.31	0.03396	0.101359	-0.27	7.361e-06	2.11749e-05	-0.29	1.369e-06	5.21099e-06	0.2	2.97e-07	-0.283	0.0982	0.33076	-0.0415	Secreted	known	Hub
CXCL13	CXCL13	grey60	0.834	3.06e-98	0.58	1.722e-25	3.1119e-24	0.48	0.0006395	0.0046874	-0.49	1.363e-17	1.83751e-16	-0.51	3.776e-19	1.16741e-17	3.07	3.88e-24	1.95	0.00334	0.564379	2.51	Secreted	known	not hub
SYTL2	SYTL2	brown	0.718	7.05e-54	0.6	1.349e-27	3.14077e-26	0.76	5.813e-10	5.34796e-08	-0.53	8.199e-21	1.63764e-19	-0.42	7.061e-13	7.29156e-12	0.741	9.48e-27	1.14	2.34e-08	0.560924	0.9405	Not Secreted	novel	not hub
LIFR	LIFR	blue	0.805	8.4e-84	-0.57	1.721e-24	2.81214e-23	-0.73	5.802e-09	3.62446e-07	0.6	1.349e-27	7.4195e-26	0.54	1.096e-21	5.67825e-20	-1.07	2.3e-23	-1.82	1.32e-07	0.635	-1.445	Secreted	known	Hub
ODZ3	TENM3	lightcyan	0.324	2.18e-08	-0.047	0.4435	0.509639	0.21	0.1565	0.304339	-0.038	0.5357	0.606905	0.066	0.2817	0.363129	-0.0633	0.507	0.136	0.315	0.0764295	0.03635	Not Secreted	novel	not hub
CRTC2	CRTC2	blue	0.538	2.32e-27	-0.5	2.336e-18	2.07736e-17	-0.33	0.02349	0.0771981	0.44	4.077e-14	3.4867e-13	0.36	1.274e-09	7.97827e-09	-0.171	3.61e-17	-0.24	0.0724	0.429236	-0.2055	Not Secreted	novel	not hub
FRG1	FRG1	purple	0.531	2.92e-35	0.2	0.0009942	0.00183177	-0.046	0.7588	0.857995	-0.082	0.1808	0.241385	-0.061	0.3198	0.403807	0.135	0.00218	-0.0216	0.86	0.103622	0.0567	Not Secreted	novel	not hub
SORBS2	SORBS2	turquoise	0.565	2.54e-29	0.11	0.07221	0.0994148	-0.25	0.09011	0.20858	-0.1	0.1024	0.145778	-0.017	0.7818	0.831947	0.11	0.0878	-0.294	0.195	0.0525286	-0.092	Not Secreted	novel	not hub
ENOPH1	ENOPH1	royalblue	0.72	2.15e-68	0.27	7.361e-06	1.75996e-05	0.24	0.1042	0.231082	-0.14	0.02188	0.0358062	-0.21	0.0005393	0.00128983	0.102	2.93e-05	0.107	0.238	0.232353	0.1045	Not Secreted	novel	not hub
ENPP6	ENPP6	purple	0.25	5.33e-06	-0.0095	0.877	0.903179	0.14	0.3479	0.521129	0.065	0.289	0.361518	0.063	0.3042	0.387038	-0.0162	0.903	0.0457	0.556	0.0822444	0.01475	Secreted	novel	not hub
C5orf44	TRAPPC13	magenta	0.771	5.42e-112	0.1	0.1024	0.138677	-0.17	0.2533	0.422259	0.031	0.6134	0.678378	0.0037	0.9519	0.963516	0.0936	0.12	-0.0689	0.433	0.0128521	0.01235	Not Secreted	novel	not hub
PCDHB15	PCDHB15	darkturquoise	0.555	6e-27	-0.095	0.1208	0.160812	0.16	0.2827	0.455561	0.11	0.07221	0.105065	0.049	0.4244	0.510693	-0.0826	0.158	0.123	0.457	0.102187	0.0202	Not Secreted	novel	not hub
C5orf28	TMEM267	royalblue	0.781	2.48e-92	0.14	0.02188	0.0330552	0.03	0.8413	0.910973	-0.08	0.1917	0.254193	-0.12	0.04972	0.0790645	0.0939	0.0356	0.0143	0.912	0.118069	0.0541	Not Secreted	novel	not hub
ROPN1L	ROPN1L	turquoise	0.929	1.9e-182	0.35	3.854e-09	1.31528e-08	0.14	0.3479	0.521129	-0.28	3.227e-06	9.76982e-06	-0.24	7.225e-05	0.000201387	1.33	1.59e-08	0.617	0.505	0.31017	0.9735	Not Secreted	novel	not hub
DFFA	DFFA	green	0.631	2.32e-39	-0.097	0.1131	0.151599	-0.27	0.06644	0.166649	0.066	0.2817	0.353932	0.04	0.5144	0.597535	-0.0444	0.153	-0.0956	0.192	0.0847711	-0.07	Not Secreted	novel	not hub
PARP8	PARP8	lightyellow	0.623	1.77e-37	-0.068	0.2673	0.326647	0.068	0.6497	0.783293	0.037	0.5464	0.617002	-0.034	0.5795	0.658001	-0.0526	0.325	0.0581	0.783	0.054983	0.00275	Not Secreted	novel	not hub
SEPP1	SELENOP	magenta	0.723	2.91e-68	-0.26	1.626e-05	3.74604e-05	-0.25	0.09011	0.20858	0.38	1.237e-10	6.95984e-10	0.3	5.616e-07	2.29292e-06	-0.27	2.98e-05	-0.363	0.207	0.354937	-0.3165	Not Secreted	known	not hub
PTCD2	PTCD2	purple	0.432	1.7e-13	0.23	0.0001454	0.000298347	0.12	0.4217	0.591081	-0.18	0.003105	0.00597918	-0.13	0.0334	0.0557708	0.297	0.000275	0.0706	0.612	0.187997	0.1838	Not Secreted	novel	not hub
SNCB	SNCB	tan	0.674	5.95e-55	-0.16	0.00869	0.0140036	0.099	0.5079	0.674829	0.065	0.289	0.361518	0.034	0.5795	0.658001	-0.15	0.0121	0.0374	0.688	0.0740712	-0.0563	Not Secreted	novel	not hub
THG1L	THG1L	turquoise	0.269	1.02e-09	0.6	1.349e-27	3.14077e-26	-0.24	0.1042	0.231082	-0.51	3.776e-19	6.03365e-18	-0.52	5.743e-20	2.06585e-18	0.343	9.94e-26	-0.129	0.234	0.40071	0.107	Not Secreted	novel	not hub
POU4F3	POU4F3	turquoise	0.0614	0.18	-0.0061	0.9208	0.938104	0.25	0.09011	0.20858	0.014	0.8195	0.854572	0.02	0.7445	0.801981	-0.0056	0.938	0.0918	0.226	0.0274867	0.0431	Not Secreted	novel	not hub
FAM46B	TENT5B	blue	0.74	8.32e-67	-0.65	1.447e-33	7.15487e-32	-0.73	5.802e-09	3.62446e-07	0.51	3.776e-19	6.03365e-18	0.48	7.514e-17	1.52694e-15	-1	1.06e-31	-0.845	1.48e-07	0.58439	-0.9225	Secreted	novel	not hub
MSH3	MSH3	turquoise	0.723	7.21e-57	0.34	1.123e-08	3.64957e-08	0.19	0.2008	0.36077	-0.33	3.151e-08	1.27962e-07	-0.28	3.227e-06	1.15261e-05	0.318	4.87e-08	0.197	0.357	0.340181	0.2575	Secreted	novel	not hub
C5orf30	MACIR	royalblue	0.535	2.84e-29	-0.068	0.2673	0.326647	-0.48	0.0006395	0.0046874	0.18	0.003105	0.00597918	0.12	0.04972	0.0790645	-0.0457	0.324	-0.343	0.00421	0.206104	-0.19435	Not Secreted	novel	not hub
PPP2CA	PPP2CA	cyan	0.606	2.25e-31	0.0071	0.9079	0.928513	0.14	0.3479	0.521129	-0.12	0.04972	0.0752417	-0.1	0.1024	0.152545	0.00345	0.929	0.084	0.523	0.11912	0.043725	Not Secreted	known	not hub
CAV1	CAV1	blue	0.856	3.68e-113	-0.61	1.048e-28	2.72408e-27	-0.61	5.317e-06	0.000102818	0.63	4.776e-31	5.75394e-29	0.59	1.59e-26	2.90798e-24	-1.04	5.08e-27	-1.02	6.92e-05	0.656838	-1.03	Not Secreted	known	Hub
KCND3	KCND3	brown	0.858	3.36e-119	0.71	2.107e-42	3.51475e-40	0.73	5.802e-09	3.62446e-07	-0.62	7.428e-30	6.87543e-28	-0.6	1.349e-27	3.15043e-25	0.832	6.3e-40	1.02	1.73e-07	0.685641	0.926	Not Secreted	novel	Hub
GCNT4	GCNT4	turquoise	0.0835	0.018	-0.00071	0.9908	0.992696	0.13	0.3838	0.555024	-0.027	0.6599	0.719167	0.013	0.8322	0.871167	-0.00102	0.993	0.0522	0.566	0.0283211	0.02559	Not Secreted	novel	not hub
SLC35F2	SLC35F2	brown	0.715	5.59e-53	0.53	8.199e-21	9.3369e-20	0.77	2.504e-10	2.71505e-08	-0.49	1.363e-17	1.83751e-16	-0.44	4.077e-14	5.12325e-13	0.691	4.42e-20	1.14	9.99e-09	0.551678	0.9155	Not Secreted	novel	not hub
DDX41	DDX41	green	0.735	1.59e-67	-0.028	0.6482	0.704848	-0.18	0.226	0.391139	-0.03	0.6249	0.688838	-0.023	0.7078	0.770816	-0.0117	0.707	-0.0881	0.39	0.0455646	-0.0499	Not Secreted	novel	not hub
FYB	FYB1	darkgrey	0.735	8.13e-58	0.0067	0.9131	0.932261	0.37	0.01047	0.0420017	0.0091	0.8821	0.907877	-0.038	0.5357	0.617318	0.00829	0.932	0.539	0.0379	0.0279964	0.273645	Not Secreted	novel	not hub
NMUR2	NMUR2	yellow	0.204	0.000252	-0.18	0.003105	0.00534216	-0.07	0.6401	0.776468	0.093	0.1289	0.17912	0.1	0.1024	0.152545	-0.252	0.0057	-0.0224	0.789	0.118854	-0.1372	Not Secreted	novel	not hub
UGT3A1	UGT3A1	tan	0.514	7.27e-31	-0.22	0.0002842	0.000561228	-0.043	0.7741	0.868438	0.24	7.225e-05	0.000179414	0.1	0.1024	0.152545	-0.233	0.000526	-0.0132	0.876	0.168657	-0.1231	Not Secreted	novel	not hub
PKD2L2	PKD2L2	cyan	0.152	0.00549	-0.032	0.602	0.661529	-0.13	0.3838	0.555024	-0.043	0.4833	0.558205	0.025	0.6837	0.750167	-0.0231	0.661	-0.0291	0.62	0.0486734	-0.0261	Not Secreted	novel	not hub
XRCC4	XRCC4	darkorange	0.728	1.4e-61	0.42	7.061e-13	3.6126e-12	0.4	0.00534	0.0251041	-0.32	8.526e-08	3.25515e-07	-0.3	5.616e-07	2.29292e-06	0.267	4.3e-12	0.226	0.023	0.389447	0.2465	Not Secreted	novel	not hub
CCNB1	CCNB1	saddlebrown	0.862	5.62e-124	0.52	5.743e-20	6.02063e-19	0.054	0.7185	0.830048	-0.46	1.94e-15	1.9952e-14	-0.45	9.118e-15	1.27686e-13	0.584	1.17e-18	0.0616	0.828	0.442451	0.3228	Not Secreted	known	not hub
COL18A1	COL18A1	brown	0.854	8.69e-117	0.69	3.225e-39	3.2637e-37	0.6	8.292e-06	0.000144019	-0.61	1.048e-28	7.2312e-27	-0.58	1.722e-25	2.27304e-23	0.846	1.17e-37	0.984	8.59e-05	0.657373	0.915	Secreted	known	Hub
NDUFS6	NDUFS6	turquoise	0.345	2.26e-12	0.27	7.361e-06	1.75996e-05	-0.22	0.1373	0.278601	-0.26	1.626e-05	4.43295e-05	-0.27	7.361e-06	2.47212e-05	0.0949	2.32e-05	-0.0999	0.293	0.275292	-0.0025	Not Secreted	novel	not hub
MRPL22	MRPL22	lightgreen	0.312	1.66e-08	0.062	0.3119	0.374754	-0.33	0.02349	0.0771981	-0.12	0.04972	0.0752417	-0.11	0.07221	0.110221	0.0204	0.381	-0.175	0.0799	0.155452	-0.0773	Not Secreted	novel	not hub
HDAC2	HDAC2	salmon	0.705	5.43e-98	0.52	5.743e-20	6.02063e-19	0.51	0.0002503	0.00223635	-0.39	3.625e-11	2.17328e-10	-0.38	1.237e-10	9.04076e-10	0.333	7.36e-19	0.283	0.0022	0.467515	0.308	Not Secreted	known	Hub
ZFAND3	ZFAND3	green	0.435	2.38e-17	0.15	0.01397	0.0217793	0.19	0.2008	0.36077	-0.21	0.0005393	0.00117539	-0.12	0.04972	0.0790645	0.0661	0.0258	0.0843	0.375	0.188001	0.0752	Not Secreted	novel	not hub
MRPS18A	MRPS18A	lightgreen	0.617	1.44e-40	-0.26	1.626e-05	3.74604e-05	-0.1	0.5036	0.671349	0.14	0.02188	0.0358062	0.12	0.04972	0.0790645	-0.117	3.5e-05	-0.0364	0.686	0.176581	-0.0767	Not Secreted	novel	not hub
MCOLN3	MCOLN3	magenta	0.487	3.79e-32	-0.33	3.151e-08	9.77563e-08	-0.13	0.3838	0.555024	0.34	1.123e-08	4.84707e-08	0.33	3.151e-08	1.58542e-07	-0.507	6.47e-08	-0.0669	0.554	0.323293	-0.28695	Not Secreted	novel	not hub
GUCA1A	GUCA1A	yellow	0.255	1.12e-06	-0.18	0.003105	0.00534216	0.17	0.2533	0.422259	0.14	0.02188	0.0358062	0.17	0.005265	0.01053	-0.204	0.00631	0.0631	0.448	0.176514	-0.07045	Not Secreted	novel	not hub
BTN2A2	BTN2A2	darkgrey	0.582	2.31e-29	-0.15	0.01397	0.0217793	0.38	0.008423	0.0355466	0.093	0.1289	0.17912	0.15	0.01397	0.0255253	-0.106	0.0269	0.462	0.0317	0.174587	0.178	Not Secreted	novel	not hub
HIST1H1C	H1-2	turquoise	0.457	3.5e-17	0.0043	0.9441	0.955939	-0.19	0.2008	0.36077	-0.055	0.3698	0.445698	-0.14	0.02188	0.0381286	0.00467	0.956	-0.274	0.35	0.105803	-0.134665	Not Secreted	novel	not hub
ZNF193	ZSCAN9	pink	0.454	4.14e-19	0.36	1.274e-09	4.60789e-09	0.28	0.05662	0.148727	-0.22	0.0002842	0.000645735	-0.26	1.626e-05	5.10923e-05	0.162	7.8e-09	0.159	0.146	0.291561	0.1605	Not Secreted	novel	not hub
DPCR1	MUCL3	blue	0.528	9.61e-23	-0.38	1.237e-10	5.02614e-10	-0.47	0.0008581	0.00590211	0.35	3.854e-09	1.7723e-08	0.33	3.151e-08	1.58542e-07	-1.04	7.43e-10	-1.19	0.00447	0.394698	-1.115	Not Secreted	novel	not hub
C6orf48	SNHG32	purple	0.406	3.68e-14	0.1	0.1024	0.138677	-0.47	0.0008581	0.00590211	-0.036	0.5574	0.627509	-0.035	0.5684	0.647674	0.0407	0.142	-0.362	0.00523	0.0641838	-0.16065	Not Secreted	novel	not hub
C6orf47	C6orf47	darkred	0.651	1.15e-39	-0.072	0.2401	0.297091	-0.12	0.4217	0.591081	0.046	0.4533	0.529886	0.069	0.2603	0.33996	-0.0323	0.302	-0.0677	0.609	0.083014	-0.05	Not Secreted	novel	not hub
RDBP	NELFE	turquoise	0.499	6.34e-21	-0.18	0.003105	0.00534216	-0.023	0.878	0.931379	0.096	0.1169	0.164082	0.094	0.1248	0.180787	-0.0727	0.00682	-0.0091	0.933	0.121539	-0.0409	Not Secreted	novel	not hub
ADAM23	ADAM23	brown	0.804	1e-103	0.66	6.738e-35	3.85973e-33	0.46	0.001141	0.0074209	-0.55	1.369e-22	3.61416e-21	-0.49	1.363e-17	3.18803e-16	1.45	5.63e-34	0.371	0.00718	0.580678	0.9105	Secreted	novel	not hub
DAXX	DAXX	green	0.545	7.01e-35	-0.11	0.07221	0.0994148	-0.18	0.226	0.391139	0.007	0.9092	0.929154	-0.005	0.9351	0.951906	-0.0457	0.11	-0.11	0.385	0.0113769	-0.07785	Not Secreted	novel	not hub
C6orf106	ILRUN	yellow	0.546	8.7e-25	-0.42	7.061e-13	3.6126e-12	-0.33	0.02349	0.0771981	0.25	3.481e-05	9.06996e-05	0.26	1.626e-05	5.10923e-05	-0.351	3.2e-12	-0.241	0.0755	0.324036	-0.296	Not Secreted	novel	not hub
PNISR	PNISR	pink	0.853	2.73e-109	0.35	3.854e-09	1.31528e-08	0.13	0.3838	0.555024	-0.19	0.001782	0.00358336	-0.17	0.005265	0.01053	0.374	8.4e-09	0.128	0.542	0.242652	0.251	Not Secreted	novel	not hub
LTV1	LTV1	cyan	0.757	1.33e-69	0.33	3.151e-08	9.77563e-08	-0.05	0.7386	0.844273	-0.28	3.227e-06	9.76982e-06	-0.26	1.626e-05	5.10923e-05	0.239	1.28e-07	-0.0315	0.845	0.285679	0.10375	Not Secreted	novel	not hub
GFOD1	GFOD1	blue	0.801	3.46e-82	-0.6	1.349e-27	3.14077e-26	-0.8	1.519e-11	2.71276e-09	0.54	1.096e-21	2.48318e-20	0.45	9.118e-15	1.27686e-13	-0.744	3.01e-26	-1.82	1.22e-09	0.592497	-1.282	Secreted	novel	not hub
PAK1IP1	PAK1IP1	black	0.756	5.59e-64	0.43	1.737e-13	9.50871e-13	0.37	0.01047	0.0420017	-0.41	2.742e-12	1.91902e-11	-0.36	1.274e-09	7.97827e-09	0.328	5.74e-13	0.319	0.0399	0.4425	0.3235	Not Secreted	novel	Hub
NMNAT2	NMNAT2	brown	0.695	1.5e-57	0.64	2.774e-32	1.09946e-30	0.51	0.0002503	0.00223635	-0.5	2.336e-18	3.44277e-17	-0.43	1.737e-13	1.99755e-12	1.4	2.05e-31	0.388	0.00196	0.53308	0.894	Not Secreted	known	not hub
VNN2	VNN2	midnightblue	0.553	4.69e-35	-0.45	9.118e-15	5.71003e-14	-0.24	0.1042	0.231082	0.27	7.361e-06	2.11749e-05	0.2	0.0009942	0.00226504	-0.763	5.2e-14	-0.625	0.223	0.298272	-0.694	Not Secreted	novel	not hub
RTN4IP1	RTN4IP1	turquoise	0.442	3.47e-16	0.26	1.626e-05	3.74604e-05	0.17	0.2533	0.422259	-0.36	1.274e-09	6.25059e-09	-0.21	0.0005393	0.00128983	0.114	3.91e-05	0.118	0.421	0.276754	0.116	Not Secreted	novel	not hub
TCP1	TCP1	black	0.025	0.304	0.078	0.2031	0.256217	-0.13	0.3838	0.555024	-0.047	0.4435	0.520032	-0.087	0.1555	0.219213	0.0587	0.256	-0.0657	0.576	0.0485518	-0.0035	Not Secreted	known	not hub
HDDC2	HDDC2	blue	0.206	3.56e-05	-0.16	0.00869	0.0140036	-0.057	0.7035	0.820273	0.14	0.02188	0.0358062	0.18	0.003105	0.00646644	-0.159	0.0168	-0.0384	0.821	0.149425	-0.0987	Not Secreted	novel	not hub
TMEM209	TMEM209	cyan	0.518	1.44e-32	0.13	0.0334	0.0488686	-0.081	0.5883	0.740067	-0.03	0.6249	0.688838	-0.0024	0.9688	0.97626	0.0766	0.0476	-0.0289	0.752	0.0086691	0.02385	Not Secreted	novel	not hub
NRXN2	NRXN2	brown	0.78	3.13e-73	0.55	1.369e-22	1.86047e-21	0.62	3.357e-06	7.04831e-05	-0.47	3.921e-16	4.46183e-15	-0.45	9.118e-15	1.27686e-13	0.953	6.44e-22	0.826	4.99e-05	0.54486	0.8895	Not Secreted	novel	not hub
DYRK3	DYRK3	midnightblue	0.797	2.83e-82	-0.23	0.0001454	0.000298347	0.3	0.04048	0.115657	-0.0023	0.9701	0.978805	0.061	0.3198	0.403807	-0.328	0.000276	0.614	0.105	0.008768	0.143	Not Secreted	novel	not hub
SMARCD3	SMARCD3	turquoise	0.236	6.02e-06	0.23	0.0001454	0.000298347	-0.27	0.06644	0.166649	-0.25	3.481e-05	9.06996e-05	-0.22	0.0002842	0.000710032	0.118	0.000259	-0.185	0.171	0.23834	-0.0335	Not Secreted	novel	not hub
GRB10	GRB10	yellow	0.539	2.04e-32	-0.28	3.227e-06	8.07282e-06	-0.4	0.00534	0.0251041	0.058	0.3442	0.419002	0.092	0.133	0.19088	-0.262	7.97e-06	-0.428	0.0203	0.121553	-0.345	Not Secreted	novel	not hub
TAF6	TAF6	turquoise	0.433	5.47e-16	0.22	0.0002842	0.000561228	-0.22	0.1373	0.278601	-0.1	0.1024	0.145778	-0.091	0.1373	0.196365	0.081	0.000704	-0.112	0.279	0.143658	-0.0155	Not Secreted	novel	not hub
TFR2	TFR2	tan	0.485	1.72e-22	-0.29	1.369e-06	3.57992e-06	0.069	0.6449	0.779612	0.19	0.001782	0.00358336	0.13	0.0334	0.0557708	-0.229	4.78e-06	0.0302	0.784	0.194285	-0.0994	Not Secreted	novel	not hub
AUTS2	AUTS2	turquoise	0.472	5.81e-20	0.14	0.02188	0.0330552	0.2	0.1777	0.331712	-0.14	0.02188	0.0358062	-0.14	0.02188	0.0381286	0.0992	0.03	0.162	0.322	0.179479	0.1306	Not Secreted	novel	not hub
BRI3	BRI3	blue	0.697	1.64e-51	-0.48	7.514e-17	5.8344e-16	-0.54	8.946e-05	0.000972085	0.43	1.737e-13	1.3769e-12	0.44	4.077e-14	5.12325e-13	-0.318	1.31e-15	-0.688	0.000806	0.500387	-0.503	Not Secreted	novel	not hub
C1orf116	C1orf116	blue	0.478	1.67e-18	-0.24	7.225e-05	0.000154147	-0.42	0.003292	0.0171609	0.39	3.625e-11	2.17328e-10	0.4	1.019e-11	8.72443e-11	-0.303	0.000194	-0.858	0.0135	0.392678	-0.5805	Not Secreted	novel	not hub
INHBA	INHBA	yellow	0.431	8.99e-20	-0.39	3.625e-11	1.55665e-10	0.21	0.1565	0.304339	0.22	0.0002842	0.000645735	0.31	2.227e-07	9.77048e-07	-0.776	2.33e-10	0.522	0.289	0.297956	-0.127	Secreted	novel	not hub
ELMO1	ELMO1	blue	0.527	3.54e-28	-0.43	1.737e-13	9.50871e-13	-0.34	0.01937	0.0669025	0.36	1.274e-09	6.25059e-09	0.33	3.151e-08	1.58542e-07	-0.282	1.7e-12	-0.246	0.0683	0.388236	-0.264	Not Secreted	known	not hub
AVL9	AVL9	blue	0.0765	0.0187	-0.31	2.227e-07	6.30942e-07	-0.067	0.6545	0.787205	0.043	0.4833	0.558205	0.086	0.1603	0.225081	-0.273	7e-07	-0.0242	0.794	0.0751023	-0.1486	Not Secreted	novel	not hub
TRIL	TRIL	darkturquoise	0.6	1.41e-33	-0.21	0.0005393	0.00102885	0.36	0.01294	0.0493665	0.29	1.369e-06	4.3686e-06	0.26	1.626e-05	5.10923e-05	-0.279	0.00114	0.704	0.0468	0.320773	0.2125	Not Secreted	novel	not hub
GNAI1	GNAI1	purple	0.749	6.25e-71	-0.01	0.8706	0.897989	-0.18	0.226	0.391139	0.12	0.04972	0.0752417	0.084	0.1703	0.237148	-0.0108	0.895	-0.172	0.387	0.124612	-0.0914	Not Secreted	novel	not hub
BCL7B	BCL7B	tan	0.446	3.85e-23	-0.45	9.118e-15	5.71003e-14	-0.35	0.01588	0.0576006	0.36	1.274e-09	6.25059e-09	0.32	8.526e-08	4.0244e-07	-0.339	8.13e-14	-0.18	0.0601	0.375766	-0.2595	Not Secreted	novel	Hub
YWHAG	YWHAG	cyan	0.505	5.8e-20	0.014	0.8195	0.855454	0.21	0.1565	0.304339	-0.14	0.02188	0.0358062	-0.19	0.001782	0.00388493	0.00782	0.861	0.16	0.294	0.171565	0.08391	Not Secreted	known	not hub
ITGB8	ITGB8	turquoise	0.597	2.52e-35	0.51	3.776e-19	3.62095e-18	0.36	0.01294	0.0493665	-0.43	1.737e-13	1.3769e-12	-0.42	7.061e-13	7.29156e-12	0.814	3.78e-18	0.329	0.0445	0.460807	0.5715	Not Secreted	known	not hub
CAV2	CAV2	blue	0.824	5.1e-103	-0.63	4.776e-31	1.65903e-29	-0.45	0.001505	0.00930587	0.65	1.447e-33	2.85266e-31	0.57	1.721e-24	1.76519e-22	-1.11	1.85e-29	-0.763	0.00689	0.6291	-0.9365	Not Secreted	novel	not hub
KIAA1908	KIAA1908	turquoise	0.295	1.4e-09	0.18	0.003105	0.00534216	0.026	0.8623	0.922851	-0.21	0.0005393	0.00117539	-0.1	0.1024	0.152545	0.131	0.00555	0.0172	0.923	0.143573	0.0741	Not Secreted	novel	not hub
GNGT1	GNGT1	turquoise	0.0141	0.563	-0.14	0.02188	0.0330552	0.0073	0.9612	0.978409	0.092	0.133	0.184059	0.046	0.4533	0.538637	-0.0648	0.0317	0.00318	0.979	0.0341564	-0.03081	Not Secreted	novel	not hub
AKAP9	AKAP9	salmon	0.797	2.22e-108	0.18	0.003105	0.00534216	-0.2	0.1777	0.331712	-0.05	0.4149	0.491355	-0.012	0.845	0.881709	0.193	0.00446	-0.179	0.329	0.0364129	0.007	Not Secreted	novel	not hub
OGDH	OGDH	skyblue	0.618	3.16e-40	-0.54	1.096e-21	1.36148e-20	0.074	0.6211	0.764539	0.43	1.737e-13	1.3769e-12	0.41	2.742e-12	2.56619e-11	-0.388	6.24e-21	0.0324	0.771	0.414935	-0.1778	Not Secreted	novel	not hub
OR6W1P	OR6W1P	tan	0.376	1.74e-15	-0.25	3.481e-05	7.72086e-05	-0.065	0.6642	0.794027	0.21	0.0005393	0.00117539	0.11	0.07221	0.110221	-0.229	7.31e-05	-0.0189	0.808	0.174966	-0.12395	Not Secreted	novel	not hub
OR2A9P	OR2A9P	blue	0.53	2.86e-23	-0.33	3.151e-08	9.77563e-08	-0.48	0.0006395	0.0046874	0.25	3.481e-05	9.06996e-05	0.2	0.0009942	0.00226504	-0.513	9.07e-08	-0.57	0.00387	0.299492	-0.5415	Not Secreted	novel	not hub
ACTR3B	ACTR3B	turquoise	0.227	7.71e-05	-0.16	0.00869	0.0140036	-0.0018	0.9904	0.994857	0.046	0.4533	0.529886	0.13	0.0334	0.0557708	-0.0942	0.0164	-0.00103	0.995	0.0865845	-0.047615	Not Secreted	novel	not hub
TIMP1	TIMP1	brown	0.75	3.9e-75	0.59	1.59e-26	3.26165e-25	0.39	0.00673	0.0299418	-0.61	1.048e-28	7.2312e-27	-0.58	1.722e-25	2.27304e-23	0.965	1.45e-25	0.81	0.0264	0.59368	0.8875	Secreted	known	not hub
RBAK	RBAK	lightyellow	0.428	5.61e-17	-0.026	0.6718	0.725624	-0.03	0.8413	0.910973	0.045	0.4632	0.539092	0.077	0.2089	0.282554	-0.0384	0.725	-0.0123	0.914	0.0546001	-0.02535	Not Secreted	novel	not hub
NGFR	NGFR	brown	0.677	2.41e-53	0.54	1.096e-21	1.36148e-20	0.53	0.0001274	0.00131025	-0.54	1.096e-21	2.48318e-20	-0.53	8.199e-21	3.49609e-19	1.2	2.27e-20	0.553	0.00109	0.56458	0.8765	Not Secreted	known	not hub
SUMF2	SUMF2	green	0.643	3.56e-46	-0.22	0.0002842	0.000561228	-0.23	0.1199	0.254415	0.15	0.01397	0.0237981	0.18	0.003105	0.00646644	-0.132	0.000554	-0.113	0.272	0.219516	-0.1225	Secreted	novel	not hub
APH1A	APH1A	blue	0.456	1.33e-18	-0.38	1.237e-10	5.02614e-10	-0.36	0.01294	0.0493665	0.27	7.361e-06	2.11749e-05	0.26	1.626e-05	5.10923e-05	-0.294	8.05e-10	-0.284	0.0452	0.3214	-0.289	Not Secreted	novel	not hub
TEX15	TEX15	yellow	0.217	6.66e-05	-0.14	0.02188	0.0330552	0.038	0.7998	0.884072	0.078	0.2031	0.26707	0.076	0.2149	0.28938	-0.0404	0.0416	0.0167	0.886	0.0956419	-0.01185	Not Secreted	novel	not hub
RPL30	RPL30	turquoise	0.194	0.0022	-0.096	0.1169	0.156072	0.21	0.1565	0.304339	0.13	0.0334	0.0526001	0.084	0.1703	0.237148	-0.0285	0.164	0.0791	0.338	0.127846	0.0253	Not Secreted	novel	not hub
NUDCD1	NUDCD1	black	0.461	2.56e-29	0.019	0.7569	0.80079	0.12	0.4217	0.591081	0.018	0.7693	0.814023	-0.074	0.2273	0.303413	0.0154	0.804	0.0759	0.612	0.0467144	0.04565	Not Secreted	novel	not hub
PRMT6	PRMT6	turquoise	0.521	5.08e-24	0.55	1.369e-22	1.86047e-21	0.42	0.003292	0.0171609	-0.47	3.921e-16	4.46183e-15	-0.46	1.94e-15	3.04542e-14	0.304	2.97e-21	0.282	0.0148	0.482928	0.293	Not Secreted	known	Hub
KCNQ3	KCNQ3	tan	0.464	5.7e-23	0.095	0.1208	0.160812	0.13	0.3838	0.555024	-0.27	7.361e-06	2.11749e-05	-0.24	7.225e-05	0.000201387	0.0694	0.162	0.061	0.575	0.211479	0.0652	Not Secreted	novel	not hub
TRIM55	TRIM55	turquoise	0.778	2.97e-95	0.54	1.096e-21	1.36148e-20	0.26	0.07757	0.186996	-0.49	1.363e-17	1.83751e-16	-0.43	1.737e-13	1.99755e-12	1.2	2.44e-20	0.118	0.195	0.490692	0.659	Not Secreted	novel	Hub
TOX	TOX	blue	0.44	2.2e-16	-0.45	9.118e-15	5.71003e-14	-0.37	0.01047	0.0420017	0.42	7.061e-13	5.23881e-12	0.42	7.061e-13	7.29156e-12	-0.433	4.93e-14	-0.315	0.0395	0.422223	-0.374	Not Secreted	novel	not hub
OAF	OAF	brown	0.857	2.79e-120	0.61	1.048e-28	2.72408e-27	0.63	2.086e-06	4.70512e-05	-0.55	1.369e-22	3.61416e-21	-0.48	7.514e-17	1.52694e-15	0.936	5.18e-27	0.8	3.32e-05	0.598688	0.868	Secreted	novel	not hub
GSTM3	GSTM3	purple	0.276	3.54e-05	0.17	0.005265	0.00875769	-0.29	0.04801	0.131527	-0.06	0.3278	0.402329	-0.095	0.1208	0.175865	0.166	0.00804	-0.275	0.133	0.113753	-0.0545	Not Secreted	novel	not hub
ERLIN2	ERLIN2	royalblue	0.607	1.36e-36	0.13	0.0334	0.0488686	0.18	0.226	0.391139	-0.034	0.5795	0.647443	-0.043	0.4833	0.567182	0.117	0.0527	0.0793	0.414	0.0658256	0.09815	Secreted	known	not hub
BNC2	BNC2	brown	0.822	4.77e-97	0.64	2.774e-32	1.09946e-30	0.56	4.26e-05	0.000534878	-0.46	1.94e-15	1.9952e-14	-0.41	2.742e-12	2.56619e-11	0.941	2.55e-31	0.769	0.000425	0.533607	0.855	Not Secreted	known	not hub
NUDT18	NUDT18	lightgreen	0.561	1.62e-37	0.16	0.00869	0.0140036	-0.32	0.02833	0.0882515	-0.15	0.01397	0.0237981	-0.1	0.1024	0.152545	0.11	0.0163	-0.318	0.0879	0.176867	-0.104	Not Secreted	novel	not hub
PDE7A	PDE7A	pink	0.397	6.44e-12	-0.021	0.7322	0.779275	0.15	0.3142	0.488884	0.099	0.1059	0.150099	0.025	0.6837	0.750167	-0.02	0.777	0.13	0.497	0.0621931	0.055	Not Secreted	known	not hub
PRDM14	PRDM14	green	0.162	0.00127	-0.02	0.7445	0.790315	-0.042	0.7792	0.871455	0.026	0.6718	0.729622	-0.03	0.6249	0.698886	-0.0181	0.786	-0.0182	0.876	0.0362892	-0.01815	Not Secreted	novel	not hub
TRIB1	TRIB1	midnightblue	0.881	1.14e-136	-0.5	2.336e-18	2.07736e-17	0.34	0.01937	0.0669025	0.24	7.225e-05	0.000179414	0.26	1.626e-05	5.10923e-05	-0.827	3.16e-17	0.835	0.0592	0.346956	0.004	Not Secreted	novel	not hub
PPP2R2A	PPP2R2A	salmon	0.278	2.67e-06	-0.058	0.3442	0.408519	0.44	0.001969	0.0114695	-0.016	0.7943	0.834312	-0.073	0.2336	0.310322	-0.0221	0.419	0.184	0.0125	0.047726	0.08095	Not Secreted	known	not hub
CYHR1	CYHR1	turquoise	0.445	1.11e-19	0.21	0.0005393	0.00102885	-0.15	0.3142	0.488884	-0.14	0.02188	0.0358062	-0.13	0.0334	0.0557708	0.116	0.00111	-0.0907	0.48	0.176695	0.01265	Not Secreted	novel	not hub
RPS6	RPS6	turquoise	0.508	2.16e-23	0.51	3.776e-19	3.62095e-18	0.15	0.3142	0.488884	-0.42	7.061e-13	5.23881e-12	-0.34	1.123e-08	6.06013e-08	0.201	6.58e-18	0.0784	0.499	0.387562	0.1397	Not Secreted	novel	not hub
CRB1	CRB1	turquoise	0.696	4.1e-52	0.12	0.04972	0.0706033	0.27	0.06644	0.166649	-0.063	0.3042	0.377268	-0.066	0.2817	0.363129	0.256	0.0781	0.113	0.179	0.106413	0.1845	Secreted	novel	not hub
GLDC	GLDC	grey60	0.545	2.69e-29	0.35	3.854e-09	1.31528e-08	0.32	0.02833	0.0882515	-0.28	3.227e-06	9.76982e-06	-0.25	3.481e-05	0.000103106	0.703	8.72e-09	0.385	0.0851	0.322805	0.544	Not Secreted	novel	not hub
NPR2	NPR2	blue	0.493	3.71e-24	-0.2	0.0009942	0.00183177	-0.14	0.3479	0.521129	0.23	0.0001454	0.00034644	0.2	0.0009942	0.00226504	-0.126	0.00159	-0.0703	0.538	0.231769	-0.09815	Not Secreted	known	not hub
ROR1	ROR1	blue	0.746	2.94e-69	-0.57	1.721e-24	2.81214e-23	-0.51	0.0002503	0.00223635	0.53	8.199e-21	1.63764e-19	0.49	1.363e-17	3.18803e-16	-0.681	1.53e-23	-0.584	0.00185	0.561802	-0.6325	Secreted	known	not hub
UGCG	UGCG	darkolivegreen	0.799	1.41e-81	0.15	0.01397	0.0217793	0.65	7.64e-07	2.05995e-05	-0.37	4.049e-10	2.12678e-09	-0.28	3.227e-06	1.15261e-05	0.168	0.0237	1.39	1.02e-05	0.398975	0.779	Not Secreted	known	not hub
TDRD7	TDRD7	blue	0.488	1.65e-20	-0.4	1.019e-11	4.65076e-11	-0.39	0.00673	0.0299418	0.4	1.019e-11	6.59634e-11	0.35	3.854e-09	2.23724e-08	-0.19	6.19e-11	-0.246	0.0291	0.402497	-0.218	Not Secreted	known	not hub
LINC00474	LINC00474	turquoise	0.0368	0.358	-0.0028	0.9636	0.971601	0.25	0.09011	0.20858	-0.022	0.72	0.771048	0.0048	0.9377	0.953721	-0.00118	0.972	0.0724	0.255	0.0138469	0.03561	Not Secreted	novel	not hub
ZCCHC6	TUT7	lightyellow	0.681	2.06e-65	0.12	0.04972	0.0706033	-0.18	0.226	0.391139	-0.056	0.3611	0.436808	-0.11	0.07221	0.110221	0.0846	0.0774	-0.0883	0.409	0.114015	-0.00185	Not Secreted	novel	not hub
C9orf103	IDNK	turquoise	0.316	1.13e-06	-0.25	3.481e-05	7.72086e-05	0.18	0.226	0.391139	0.3	5.616e-07	1.89362e-06	0.28	3.227e-06	1.15261e-05	-0.103	0.000112	0.131	0.392	0.27173	0.014	Not Secreted	novel	not hub
CEL	CEL	turquoise	0.294	7.97e-08	0.074	0.2273	0.28303	0.096	0.5209	0.685739	-0.032	0.602	0.668204	-0.1	0.1024	0.152545	0.107	0.284	0.0419	0.692	0.0709018	0.07445	Secreted	known	not hub
DAB2IP	DAB2IP	blue	0.67	1.68e-43	-0.57	1.721e-24	2.81214e-23	-0.57	2.886e-05	0.000400452	0.37	4.049e-10	2.12678e-09	0.39	3.625e-11	2.86303e-10	-0.579	6.11e-23	-0.475	0.000341	0.469829	-0.527	Not Secreted	known	not hub
CCL19	CCL19	grey60	0.75	1.72e-63	0.49	1.363e-17	1.12815e-16	0.88	3.766e-16	8.16684e-13	-0.4	1.019e-11	6.59634e-11	-0.39	3.625e-11	2.86303e-10	1.37	9.23e-17	3.52	2.95e-13	0.509081	2.445	Secreted	known	not hub
UBAP1	UBAP1	midnightblue	0.788	4.35e-89	-0.44	4.077e-14	2.37395e-13	-0.12	0.4217	0.591081	0.21	0.0005393	0.00117539	0.17	0.005265	0.01053	-0.255	5.48e-13	-0.0835	0.588	0.258319	-0.16925	Not Secreted	novel	not hub
SMU1	SMU1	turquoise	0.206	7.66e-05	0.22	0.0002842	0.000561228	0.23	0.1199	0.254415	-0.18	0.003105	0.00597918	-0.17	0.005265	0.01053	0.0967	0.00064	0.108	0.258	0.192895	0.10235	Not Secreted	novel	not hub
EXOSC3	EXOSC3	darkorange	0.615	6.64e-37	0.34	1.123e-08	3.64957e-08	0.34	0.01937	0.0669025	-0.4	1.019e-11	6.59634e-11	-0.38	1.237e-10	9.04076e-10	0.152	5.23e-08	0.209	0.0621	0.412423	0.1805	Not Secreted	known	not hub
LRSAM1	LRSAM1	darkred	0.596	2.09e-48	-0.39	3.625e-11	1.55665e-10	-0.18	0.226	0.391139	0.33	3.151e-08	1.27962e-07	0.29	1.369e-06	5.21099e-06	-0.194	2.76e-10	-0.0781	0.401	0.3429	-0.13605	Not Secreted	novel	Hub
PTPRC	PTPRC	lightyellow	0.411	7.37e-13	-0.22	0.0002842	0.000561228	0.29	0.04801	0.131527	0.11	0.07221	0.105065	0.13	0.0334	0.0557708	-0.325	0.000442	0.458	0.115	0.172877	0.0665	Secreted	known	not hub
DTYMK	DTYMK	saddlebrown	0.541	8.75e-28	0.39	3.625e-11	1.55665e-10	-0.13	0.3838	0.555024	-0.23	0.0001454	0.00034644	-0.24	7.225e-05	0.000201387	0.179	2.29e-10	-0.0915	0.557	0.28151	0.04375	Not Secreted	novel	not hub
DNAJC18	DNAJC18	darkturquoise	0.501	4.37e-22	-0.25	3.481e-05	7.72086e-05	-0.049	0.7436	0.847563	0.31	2.227e-07	7.95619e-07	0.26	1.626e-05	5.10923e-05	-0.209	0.000107	-0.0339	0.847	0.253857	-0.12145	Not Secreted	novel	not hub
P2RX2	P2RX2	violet	0.54	3.15e-23	0.39	3.625e-11	1.55665e-10	0.52	0.0001795	0.00173114	-0.32	8.526e-08	3.25515e-07	-0.29	1.369e-06	5.21099e-06	0.301	1.69e-10	0.233	0.00197	0.376544	0.267	Not Secreted	known	not hub
MED10	MED10	yellow	0.294	1.35e-06	-0.19	0.001782	0.00317646	-0.1	0.5036	0.671349	0.19	0.001782	0.00358336	0.11	0.07221	0.110221	-0.0854	0.00428	-0.0518	0.664	0.162259	-0.0686	Not Secreted	novel	not hub
TRAF5	TRAF5	brown	0.676	7.88e-45	0.62	7.428e-30	2.24169e-28	0.76	5.813e-10	5.34796e-08	-0.46	1.94e-15	1.9952e-14	-0.43	1.737e-13	1.99755e-12	0.704	5.41e-29	0.985	3.51e-08	0.538499	0.8445	Not Secreted	novel	not hub
ESPN	ESPN	violet	0.688	2.6e-107	0.48	7.514e-17	5.8344e-16	0.17	0.2533	0.422259	-0.43	1.737e-13	1.3769e-12	-0.38	1.237e-10	9.04076e-10	1.08	3.01e-16	0.0683	0.427	0.421604	0.57415	Not Secreted	novel	not hub
ITGAM	ITGAM	white	0.759	6.24e-71	0.21	0.0005393	0.00102885	-0.18	0.226	0.391139	-0.17	0.005265	0.00976573	-0.043	0.4833	0.567182	0.231	0.00105	-0.31	0.383	0.11241	-0.0395	Not Secreted	known	not hub
PXMP2	PXMP2	blue	0.364	2.71e-10	-0.31	2.227e-07	6.30942e-07	-0.43	0.002556	0.0140784	0.29	1.369e-06	4.3686e-06	0.26	1.626e-05	5.10923e-05	-0.174	7.86e-07	-0.162	0.019	0.313864	-0.168	Not Secreted	novel	not hub
C17orf101	OGFOD3	lightgreen	0.479	1.59e-27	-0.014	0.8195	0.855454	0.41	0.004208	0.0208205	-0.11	0.07221	0.105065	-0.00018	0.9977	0.998292	-0.00913	0.856	0.275	0.0215	0.000717946	0.132935	Not Secreted	novel	not hub
ISY1	ISY1	red	0.24	1.23e-06	-0.11	0.07221	0.0994148	-0.56	4.26e-05	0.000534878	0.061	0.3198	0.393688	0.075	0.221	0.296411	-0.0494	0.102	-0.508	0.000421	0.108464	-0.2787	Not Secreted	novel	not hub
TRIM34	TRIM34	blue	0.198	8.27e-06	-0.18	0.003105	0.00534216	0.07	0.6401	0.776468	0.21	0.0005393	0.00117539	0.22	0.0002842	0.000710032	-0.14	0.00439	0.0568	0.777	0.178908	-0.0416	Not Secreted	novel	not hub
ING5	ING5	yellow	0.451	1.34e-17	-0.33	3.151e-08	9.77563e-08	-0.28	0.05662	0.148727	0.21	0.0005393	0.00117539	0.19	0.001782	0.00388493	-0.262	6.18e-08	-0.297	0.146	0.257715	-0.2795	Not Secreted	known	not hub
DHX8	DHX8	green	0.361	9.46e-10	-0.3	5.616e-07	1.53384e-06	-0.23	0.1199	0.254415	0.18	0.003105	0.00597918	0.15	0.01397	0.0255253	-0.211	1.32e-06	-0.0995	0.266	0.213153	-0.15525	Secreted	novel	not hub
ATP13A2	ATP13A2	green	0.714	3.33e-65	-0.33	3.151e-08	9.77563e-08	-0.37	0.01047	0.0420017	0.25	3.481e-05	9.06996e-05	0.15	0.01397	0.0255253	-0.209	1.57e-07	-0.152	0.046	0.268018	-0.1805	Not Secreted	novel	not hub
CACNA1G	CACNA1G	brown	0.8	9.02e-86	0.61	1.048e-28	2.72408e-27	0.52	0.0001795	0.00173114	-0.56	1.593e-23	4.78846e-22	-0.56	1.593e-23	1.27946e-21	1.19	1.1e-27	0.47	0.00132	0.606857	0.83	Not Secreted	novel	not hub
CAMK1D	CAMK1D	grey60	0.415	6.32e-17	0.55	1.369e-22	1.86047e-21	0.33	0.02349	0.0771981	-0.45	9.118e-15	8.52286e-14	-0.31	2.227e-07	9.77048e-07	0.653	1.93e-21	0.365	0.0697	0.394851	0.509	Not Secreted	novel	not hub
BCMO1	BCO1	turquoise	0.139	0.00415	-0.025	0.6837	0.736225	-0.082	0.5837	0.7366	-0.038	0.5357	0.606905	-0.059	0.336	0.420832	-0.0284	0.732	-0.0228	0.758	0.0578446	-0.0256	Not Secreted	novel	not hub
RSRC1	RSRC1	salmon	0.589	1.9e-44	0.37	4.049e-10	1.54704e-09	0.51	0.0002503	0.00223635	-0.33	3.151e-08	1.27962e-07	-0.28	3.227e-06	1.15261e-05	0.278	2.62e-09	0.289	0.00231	0.378349	0.2835	Not Secreted	novel	not hub
NSD1	NSD1	blue	0.117	0.0576	-0.013	0.8322	0.866447	-0.18	0.226	0.391139	0.1	0.1024	0.145778	0.072	0.2401	0.317456	-0.0176	0.865	-0.0806	0.417	0.093461	-0.0491	Not Secreted	novel	not hub
C1orf186	RHEX	orange	0.488	1.3e-18	0.42	7.061e-13	3.6126e-12	0.23	0.1199	0.254415	-0.25	3.481e-05	9.06996e-05	-0.19	0.001782	0.00388493	0.659	5.42e-12	0.545	0.252	0.277985	0.602	Not Secreted	novel	not hub
PPP1R12B	PPP1R12B	salmon	0.348	4.5e-10	0.17	0.005265	0.00875769	0.64	1.274e-06	3.10422e-05	-0.13	0.0334	0.0526001	-0.047	0.4435	0.529146	0.161	0.00858	1.03	2.27e-05	0.116579	0.5955	Not Secreted	novel	not hub
HTR3C	HTR3C	blue	0.83	9.24e-100	-0.57	1.721e-24	2.81214e-23	-0.58	1.931e-05	0.00028965	0.55	1.369e-22	3.61416e-21	0.42	7.061e-13	7.29156e-12	-2.63	1.34e-23	-1.11	0.000196	0.559982	-1.87	Not Secreted	novel	not hub
BUB1	BUB1	saddlebrown	0.862	5.64e-116	0.42	7.061e-13	3.6126e-12	-0.0012	0.9936	0.99662	-0.43	1.737e-13	1.3769e-12	-0.37	4.049e-10	2.73537e-09	0.61	5.26e-12	-0.00106	0.997	0.365741	0.30447	Not Secreted	novel	not hub
NEK1	NEK1	salmon	0.693	6.3e-47	0.31	2.227e-07	6.30942e-07	0.35	0.01588	0.0576006	-0.24	7.225e-05	0.000179414	-0.18	0.003105	0.00646644	0.304	4.69e-07	0.313	0.0554	0.281779	0.3085	Not Secreted	novel	not hub
ZNF718	ZNF718	magenta	0.403	7.74e-15	0.01	0.8706	0.897989	-0.24	0.1042	0.231082	-0.03	0.6249	0.688838	0.0062	0.9195	0.940187	0.0159	0.898	-0.119	0.228	0.0195022	-0.05155	Not Secreted	novel	not hub
CLCN3	CLCN3	purple	0.484	1.97e-22	0.5	2.336e-18	2.07736e-17	-0.45	0.001505	0.00930587	-0.37	4.049e-10	2.12678e-09	-0.36	1.274e-09	7.97827e-09	0.246	1.99e-17	-0.225	0.00934	0.414428	0.0105	Not Secreted	known	Hub
PTPN9	PTPN9	red	0.618	6.98e-44	-0.37	4.049e-10	1.54704e-09	-0.046	0.7588	0.857995	0.26	1.626e-05	4.43295e-05	0.24	7.225e-05	0.000201387	-0.229	2.22e-09	-0.0204	0.861	0.277034	-0.1247	Not Secreted	novel	not hub
GLT8D2	GLT8D2	brown	0.826	4.89e-94	0.64	2.774e-32	1.09946e-30	0.59	1.274e-05	0.000205083	-0.47	3.921e-16	4.46183e-15	-0.41	2.742e-12	2.56619e-11	0.679	1.98e-30	0.95	0.000149	0.540296	0.8145	Not Secreted	novel	not hub
DCAKD	DCAKD	tan	0.488	1.18e-24	-0.33	3.151e-08	9.77563e-08	0.11	0.4617	0.625768	0.25	3.481e-05	9.06996e-05	0.31	2.227e-07	9.77048e-07	-0.327	7.81e-08	0.0523	0.629	0.289426	-0.13735	Not Secreted	novel	Hub
C12orf49	SPRING1	blue	0.764	3.32e-96	-0.76	1.068e-51	7.72011e-49	-0.5	0.0003455	0.00288646	0.64	2.774e-32	4.43256e-30	0.57	1.721e-24	1.76519e-22	-0.877	5.55e-50	-0.513	0.00227	0.643802	-0.695	Secreted	novel	Hub
FER	FER	magenta	0.632	9.26e-49	-0.29	1.369e-06	3.57992e-06	-0.16	0.2827	0.455561	0.19	0.001782	0.00358336	0.19	0.001782	0.00388493	-0.212	4.96e-06	-0.094	0.464	0.241647	-0.153	Not Secreted	known	not hub
S100A14	S100A14	blue	0.26	3.95e-06	-0.24	7.225e-05	0.000154147	-0.49	0.0004722	0.00367025	0.23	0.0001454	0.00034644	0.28	3.227e-06	1.15261e-05	-0.225	0.000197	-0.767	0.00299	0.275764	-0.496	Not Secreted	novel	not hub
QSOX1	QSOX1	red	0.298	4.81e-08	0.32	8.526e-08	2.52585e-07	-0.24	0.1042	0.231082	-0.16	0.00869	0.0154756	-0.074	0.2273	0.303413	0.181	4.29e-07	-0.258	0.22	0.149865	-0.0385	Secreted	novel	not hub
ATXN2L	ATXN2L	yellow	0.641	1.9e-39	-0.46	1.94e-15	1.30191e-14	-0.23	0.1199	0.254415	0.19	0.001782	0.00358336	0.2	0.0009942	0.00226504	-0.365	1.69e-14	-0.0939	0.277	0.271706	-0.22945	Not Secreted	known	not hub
COQ2	COQ2	white	0.644	2.03e-51	0.15	0.01397	0.0217793	-0.09	0.5474	0.707194	-0.17	0.005265	0.00976573	-0.12	0.04972	0.0790645	0.117	0.0187	-0.0431	0.712	0.165963	0.03695	Not Secreted	novel	not hub
CHKA	CHKA	pink	0.599	3.35e-33	0.04	0.5144	0.578586	-0.41	0.004208	0.0208205	-0.012	0.845	0.876228	0.027	0.6599	0.729378	0.0225	0.578	-0.375	0.0173	0.0316245	-0.17625	Not Secreted	novel	not hub
MED24	MED24	darkolivegreen	0.567	6.43e-33	-0.16	0.00869	0.0140036	0.15	0.3142	0.488884	-0.034	0.5795	0.647443	-0.036	0.5574	0.637677	-0.111	0.0162	0.0832	0.503	0.0611576	-0.0139	Not Secreted	novel	not hub
SCMH1	SCMH1	green	0.66	1.08e-50	-0.39	3.625e-11	1.55665e-10	-0.3	0.04048	0.115657	0.26	1.626e-05	4.43295e-05	0.25	3.481e-05	0.000103106	-0.181	1.97e-10	-0.143	0.128	0.326268	-0.162	Not Secreted	novel	not hub
C10orf26	WBP1L	lightcyan	0.504	2.11e-30	-0.048	0.4339	0.500198	0.35	0.01588	0.0576006	-0.043	0.4833	0.558205	-0.052	0.3965	0.483288	-0.0217	0.505	0.25	0.057	0.0808149	0.11415	Not Secreted	novel	not hub
VPS13C	VPS13C	pink	0.717	1.15e-110	0.37	4.049e-10	1.54704e-09	0.24	0.1042	0.231082	-0.22	0.0002842	0.000645735	-0.18	0.003105	0.00646644	0.348	1.76e-09	0.17	0.219	0.270739	0.259	Not Secreted	novel	not hub
LRP1	LRP1	red	0.599	3.23e-32	-0.043	0.4833	0.547949	0.13	0.3838	0.555024	0.013	0.8322	0.864964	0.022	0.72	0.78102	-0.0264	0.553	0.095	0.551	0.0294968	0.0343	Secreted	known	not hub
ZCCHC7	ZCCHC7	purple	0.579	9.02e-42	0.36	1.274e-09	4.60789e-09	0.064	0.6691	0.796748	-0.19	0.001782	0.00358336	-0.12	0.04972	0.0790645	0.248	5.83e-09	0.0336	0.798	0.199595	0.1408	Not Secreted	novel	not hub
KISS1	KISS1	tan	0.578	8.17e-32	-0.29	1.369e-06	3.57992e-06	-0.11	0.4617	0.625768	0.26	1.626e-05	4.43295e-05	0.2	0.0009942	0.00226504	-0.187	4.87e-06	-0.0348	0.657	0.256801	-0.1109	Secreted	known	not hub
NPTX1	NPTX1	yellow	0.308	1.69e-06	-0.13	0.0334	0.0488686	-0.23	0.1199	0.254415	0.055	0.3698	0.445698	0.099	0.1059	0.156927	-0.261	0.0524	-0.2	0.242	0.10786	-0.2305	Secreted	known	not hub
NPEPPS	NPEPPS	yellow	0.179	0.0169	-0.052	0.3965	0.462599	-0.39	0.00673	0.0299418	0.039	0.525	0.596922	0.066	0.2817	0.363129	-0.025	0.466	-0.326	0.0254	0.0785793	-0.1755	Not Secreted	novel	not hub
TTC39C	TTC39C	brown	0.785	3.92e-78	0.74	1.007e-47	3.47415e-45	0.76	5.813e-10	5.34796e-08	-0.66	6.738e-35	2.13089e-32	-0.57	1.721e-24	1.76519e-22	0.722	1.89e-44	0.904	2.84e-08	0.680648	0.813	Not Secreted	novel	Hub
CMYA5	CMYA5	turquoise	0.315	3.03e-09	0.23	0.0001454	0.000298347	0.31	0.03396	0.101359	-0.099	0.1059	0.150099	-0.093	0.1289	0.185928	0.217	0.000366	0.113	0.122	0.144238	0.165	Not Secreted	novel	not hub
KCNH4	KCNH4	blue	0.263	1.08e-06	-0.23	0.0001454	0.000298347	-0.18	0.226	0.391139	0.23	0.0001454	0.00034644	0.16	0.00869	0.0165909	-0.265	0.000231	-0.0523	0.444	0.207489	-0.15865	Not Secreted	novel	not hub
NUP133	NUP133	purple	0.784	2.71e-81	0.056	0.3611	0.426012	-0.31	0.03396	0.101359	0.17	0.005265	0.00976573	0.072	0.2401	0.317456	0.0229	0.434	-0.138	0.108	0.150879	-0.05755	Not Secreted	known	not hub
KCNAB3	KCNAB3	yellow	0.387	1.39e-11	-0.22	0.0002842	0.000561228	-0.36	0.01294	0.0493665	0.16	0.00869	0.0154756	0.18	0.003105	0.00646644	-0.183	0.000648	-0.138	0.056	0.224243	-0.1605	Not Secreted	novel	not hub
ZNF222	ZNF222	orange	0.461	4.86e-17	-0.14	0.02188	0.0330552	0.32	0.02833	0.0882515	0.22	0.0002842	0.000645735	0.11	0.07221	0.110221	-0.127	0.0283	0.18	0.087	0.198478	0.0265	Not Secreted	novel	not hub
SLC26A11	SLC26A11	black	0.205	0.000727	0.029	0.6365	0.694114	0.25	0.09011	0.20858	-0.091	0.1373	0.189354	0.00068	0.9912	0.992901	0.0183	0.697	0.203	0.213	0.00267805	0.11065	Not Secreted	novel	not hub
IRF2	IRF2	steelblue	0.285	1.71e-07	-0.07	0.2535	0.311994	0.065	0.6642	0.794027	0.033	0.5907	0.657585	0.049	0.4244	0.510693	-0.0531	0.313	0.0483	0.792	0.0579418	-0.0024	Not Secreted	known	not hub
KLHDC8B	KLHDC8B	green	0.635	1.8e-48	-0.16	0.00869	0.0140036	-0.24	0.1042	0.231082	0.22	0.0002842	0.000645735	0.2	0.0009942	0.00226504	-0.137	0.0144	-0.236	0.23	0.248135	-0.1865	Not Secreted	novel	not hub
RHOC	RHOC	blue	0.414	4.79e-15	-0.27	7.361e-06	1.75996e-05	-0.27	0.06644	0.166649	0.12	0.04972	0.0752417	0.068	0.2673	0.347369	-0.131	1.65e-05	-0.207	0.159	0.137182	-0.169	Not Secreted	novel	not hub
RAB28	RAB28	turquoise	0.245	0.000529	-0.19	0.001782	0.00317646	0.0036	0.9808	0.98993	0.21	0.0005393	0.00117539	0.19	0.001782	0.00388493	-0.141	0.00324	0.00179	0.99	0.163684	-0.069605	Not Secreted	novel	not hub
OR10G8	OR10G8	red	0.15	0.00315	-0.081	0.1862	0.237223	0.22	0.1373	0.278601	-0.011	0.8577	0.886551	0.0076	0.9014	0.927175	-0.106	0.234	0.0635	0.324	0.0169636	-0.02125	Not Secreted	novel	not hub
CNN1	CNN1	turquoise	0.454	1.19e-18	0.39	3.625e-11	1.55665e-10	0.5	0.0003455	0.00288646	-0.4	1.019e-11	6.59634e-11	-0.3	5.616e-07	2.29292e-06	0.627	1.56e-10	1.19	0.00231	0.388985	0.9085	Not Secreted	known	not hub
LDB2	LDB2	blue	0.508	3.9e-22	-0.35	3.854e-09	1.31528e-08	-0.46	0.001141	0.0074209	0.33	3.151e-08	1.27962e-07	0.31	2.227e-07	9.77048e-07	-0.553	8.89e-09	-0.587	0.00653	0.37405	-0.57	Not Secreted	novel	not hub
TP53BP2	TP53BP2	yellow	0.708	1.11e-52	-0.56	1.593e-23	2.34774e-22	-0.2	0.1777	0.331712	0.41	2.742e-12	1.91902e-11	0.34	1.123e-08	6.06013e-08	-0.436	5.04e-22	-0.196	0.338	0.424439	-0.316	Not Secreted	novel	not hub
KPNA2	KPNA2	black	0.655	2.6e-44	0.27	7.361e-06	1.75996e-05	-0.028	0.8518	0.916849	-0.28	3.227e-06	9.76982e-06	-0.29	1.369e-06	5.21099e-06	0.169	2.13e-05	-0.0265	0.918	0.26216	0.07125	Not Secreted	known	not hub
CXCL11	CXCL11	steelblue	0.812	8.99e-84	-0.33	3.151e-08	9.77563e-08	0.18	0.226	0.391139	0.29	1.369e-06	4.3686e-06	0.2	0.0009942	0.00226504	-1.12	1.19e-07	0.588	0.388	0.294088	-0.266	Secreted	known	not hub
OR52A1	OR52A1	red	0.138	0.0035	-0.061	0.3198	0.382973	-0.088	0.5564	0.714504	-0.00089	0.9884	0.991929	0.01	0.8706	0.903144	-0.0817	0.381	-0.0294	0.729	0.00321475	-0.05555	Not Secreted	novel	not hub
SLC4A3	SLC4A3	brown	0.804	2.02e-99	0.72	4.242e-44	9.3324e-42	0.54	8.946e-05	0.000972085	-0.58	1.722e-25	6.82505e-24	-0.52	5.743e-20	2.06585e-18	1.08	2.96e-42	0.539	0.000864	0.617446	0.8095	Not Secreted	novel	not hub
ANKRD30A	ANKRD30A	blue	0.198	1.53e-05	-0.25	3.481e-05	7.72086e-05	0.031	0.8361	0.907738	0.22	0.0002842	0.000645735	0.14	0.02188	0.0381286	-0.143	7.32e-05	0.016	0.908	0.167671	-0.0635	Not Secreted	novel	not hub
TRAPPC1	TRAPPC1	green	0.714	1.36e-55	-0.081	0.1862	0.237223	-0.29	0.04801	0.131527	0.046	0.4533	0.529886	0.069	0.2603	0.33996	-0.0391	0.238	-0.158	0.142	0.0929729	-0.09855	Not Secreted	novel	not hub
TMEFF2	TMEFF2	skyblue	0.44	7.29e-14	-0.33	3.151e-08	9.77563e-08	0.13	0.3838	0.555024	0.33	3.151e-08	1.27962e-07	0.39	3.625e-11	2.86303e-10	-0.654	6.87e-08	0.118	0.547	0.327467	-0.268	Secreted	novel	not hub
GSTO1	GSTO1	red	0.832	2.87e-93	-0.2	0.0009942	0.00183177	-0.25	0.09011	0.20858	0.081	0.1862	0.248005	0.14	0.02188	0.0381286	-0.126	0.00168	-0.265	0.206	0.159141	-0.1955	Not Secreted	novel	not hub
DOHH	DOHH	lightcyan	0.808	1.28e-91	-0.25	3.481e-05	7.72086e-05	-0.043	0.7741	0.868438	0.078	0.2031	0.26707	0.073	0.2336	0.310322	-0.139	0.000112	-0.0241	0.868	0.115665	-0.08155	Not Secreted	novel	not hub
ATP5I	ATP5ME	turquoise	0.354	4.91e-10	0.14	0.02188	0.0330552	-0.09	0.5474	0.707194	-0.14	0.02188	0.0358062	-0.077	0.2089	0.282554	0.0411	0.0382	-0.0295	0.722	0.126381	0.0058	Not Secreted	novel	not hub
CLMP	CLMP	brown	0.76	4.67e-80	0.71	2.107e-42	3.51475e-40	0.48	0.0006395	0.0046874	-0.63	4.776e-31	5.75394e-29	-0.58	1.722e-25	2.27304e-23	1.08	3.02e-40	0.51	0.004	0.634125	0.795	Not Secreted	novel	Hub
GABRB1	GABRB1	grey60	0.293	1.46e-06	0.15	0.01397	0.0217793	0.19	0.2008	0.36077	-0.12	0.04972	0.0752417	-0.067	0.2744	0.355227	0.139	0.0241	0.109	0.358	0.122873	0.124	Not Secreted	known	not hub
GABRQ	GABRQ	blue	0.0754	0.0791	-0.11	0.07221	0.0994148	0.13	0.3838	0.555024	0.13	0.0334	0.0526001	0.12	0.04972	0.0790645	-0.122	0.114	0.0381	0.583	0.106322	-0.04195	Not Secreted	known	not hub
APBB1IP	APBB1IP	white	0.57	7.04e-32	0.17	0.005265	0.00875769	-0.26	0.07757	0.186996	-0.13	0.0334	0.0526001	-0.069	0.2603	0.33996	0.141	0.0106	-0.326	0.177	0.139906	-0.0925	Not Secreted	known	not hub
CDR1	CDR1	orange	0.444	1.09e-14	0.093	0.1289	0.170548	0.25	0.09011	0.20858	0.015	0.8069	0.844217	-0.04	0.5144	0.597535	0.0823	0.172	0.156	0.2	0.0401003	0.11915	Not Secreted	known	not hub
PPEF1	PPEF1	blue	0.478	1.03e-21	-0.36	1.274e-09	4.60789e-09	-0.23	0.1199	0.254415	0.3	5.616e-07	1.89362e-06	0.23	0.0001454	0.000384726	-0.616	6.27e-09	-0.0974	0.279	0.303881	-0.3567	Not Secreted	novel	not hub
RPS4X	RPS4X	turquoise	0.22	1.23e-05	0.081	0.1862	0.237223	0.16	0.2827	0.455561	-0.064	0.2965	0.369469	-0.0044	0.9428	0.957049	0.0457	0.241	0.116	0.455	0.0156408	0.08085	Not Secreted	novel	not hub
PPP1R3F	PPP1R3F	midnightblue	0.326	4.1e-13	-0.33	3.151e-08	9.77563e-08	0.14	0.3479	0.521129	0.16	0.00869	0.0154756	0.16	0.00869	0.0165909	-0.208	1.32e-07	0.0802	0.529	0.201788	-0.0639	Not Secreted	novel	not hub
PKD2L1	PKD2L1	red	0.567	1.16e-30	-0.21	0.0005393	0.00102885	-0.13	0.3838	0.555024	0.22	0.0002842	0.000645735	0.19	0.001782	0.00388493	-0.404	0.00103	-0.212	0.542	0.229166	-0.308	Not Secreted	novel	not hub
SPIN2B	SPIN2B	purple	0.455	1.78e-15	0.37	4.049e-10	1.54704e-09	0.017	0.9097	0.949611	-0.13	0.0334	0.0526001	-0.15	0.01397	0.0255253	0.18	1.17e-09	0.00961	0.951	0.184122	0.094805	Not Secreted	novel	not hub
TRO	TRO	brown	0.724	4.7e-57	0.62	7.428e-30	2.24169e-28	0.62	3.357e-06	7.04831e-05	-0.49	1.363e-17	1.83751e-16	-0.49	1.363e-17	3.18803e-16	0.573	1.41e-28	0.965	5.38e-05	0.565311	0.769	Not Secreted	novel	not hub
RPS6KA6	RPS6KA6	turquoise	0.523	3.71e-34	0.33	3.151e-08	9.77563e-08	0.053	0.7235	0.833477	-0.28	3.227e-06	9.76982e-06	-0.23	0.0001454	0.000384726	0.46	1.2e-07	0.02	0.84	0.265724	0.24	Not Secreted	known	not hub
GABRA3	GABRA3	yellow	0.246	3.58e-06	-0.18	0.003105	0.00534216	-0.26	0.07757	0.186996	0.11	0.07221	0.105065	0.016	0.7943	0.84265	-0.184	0.00657	-0.0807	0.213	0.0498744	-0.13235	Not Secreted	known	not hub
ACOT9	ACOT9	green	0.321	1.63e-09	-0.1	0.1024	0.138677	-0.21	0.1565	0.304339	-0.081	0.1862	0.248005	-0.034	0.5795	0.658001	-0.0539	0.127	-0.138	0.298	0.0779358	-0.09595	Not Secreted	novel	not hub
ZFX	ZFX	magenta	0.362	1.62e-13	-0.1	0.1024	0.138677	-0.057	0.7035	0.820273	-0.0091	0.8821	0.907877	0.019	0.7569	0.81257	-0.0979	0.124	-0.0305	0.822	0.022469	-0.0642	Not Secreted	novel	not hub
ASB9	ASB9	blue	0.609	3.65e-52	-0.62	7.428e-30	2.24169e-28	-0.14	0.3479	0.521129	0.58	1.722e-25	6.82505e-24	0.5	2.336e-18	6.32094e-17	-0.649	2.49e-28	-0.107	0.529	0.50014	-0.378	Not Secreted	novel	not hub
DDX3X	DDX3X	cyan	0.718	1.03e-55	-0.32	8.526e-08	2.52585e-07	0.27	0.06644	0.166649	0.21	0.0005393	0.00117539	0.23	0.0001454	0.000384726	-0.322	1.62e-07	0.26	0.166	0.287929	-0.031	Not Secreted	known	not hub
SLC25A43	SLC25A43	magenta	0.525	7.81e-25	-0.16	0.00869	0.0140036	-0.47	0.0008581	0.00590211	0.18	0.003105	0.00597918	0.21	0.0005393	0.00128983	-0.0996	0.0134	-0.236	0.00637	0.259794	-0.1678	Not Secreted	novel	not hub
FAM70A	TMEM255A	steelblue	0.47	2.02e-19	-0.48	7.514e-17	5.8344e-16	0.23	0.1199	0.254415	0.44	4.077e-14	3.4867e-13	0.42	7.061e-13	7.29156e-12	-1.08	4.47e-16	0.166	0.254	0.416743	-0.457	Not Secreted	novel	not hub
INGX	INGX	yellow	0.127	0.0204	-0.082	0.1808	0.231139	-0.093	0.5341	0.696114	0.11	0.07221	0.105065	0.044	0.4732	0.557657	-0.121	0.228	-0.0316	0.712	0.0782461	-0.0763	Not Secreted	novel	not hub
NAP1L2	NAP1L2	salmon	0.646	9.23e-41	0.2	0.0009942	0.00183177	0.17	0.2533	0.422259	-0.013	0.8322	0.864964	0.043	0.4833	0.567182	0.203	0.0014	0.182	0.435	0.037337	0.1925	Not Secreted	novel	not hub
ALDH18A1	ALDH18A1	brown	0.857	6.17e-112	0.7	8.895e-41	1.16402e-38	0.76	5.813e-10	5.34796e-08	-0.63	4.776e-31	5.75394e-29	-0.6	1.349e-27	3.15043e-25	0.648	4.79e-38	0.834	3.35e-08	0.690764	0.741	Not Secreted	known	Hub
CASP7	CASP7	lightyellow	0.289	1.07e-07	-0.14	0.02188	0.0330552	0.088	0.5564	0.714504	0.089	0.1462	0.200209	0.066	0.2817	0.363129	-0.0697	0.0312	0.0624	0.713	0.103574	-0.00365	Not Secreted	known	not hub
TMEM164	TMEM164	blue	0.509	8.95e-25	-0.38	1.237e-10	5.02614e-10	-0.56	4.26e-05	0.000534878	0.35	3.854e-09	1.7723e-08	0.35	3.854e-09	2.23724e-08	-0.321	5.96e-10	-0.379	0.000442	0.407889	-0.35	Not Secreted	novel	not hub
ZMAT1	ZMAT1	pink	0.802	4.99e-90	-0.028	0.6482	0.704848	0.055	0.7135	0.826915	0.16	0.00869	0.0154756	0.2	0.0009942	0.00226504	-0.0378	0.704	0.0717	0.826	0.10931	0.01695	Not Secreted	novel	not hub
HCFC1	HCFC1	lightcyan	0.326	1.51e-13	-0.03	0.6249	0.68328	0.091	0.543	0.703906	-0.042	0.4936	0.567984	0.06	0.3278	0.412467	-0.0194	0.688	0.0495	0.706	0.0665861	0.01505	Not Secreted	novel	not hub
ZMAT3	ZMAT3	brown	0.731	4.94e-60	0.64	2.774e-32	1.09946e-30	0.53	0.0001274	0.00131025	-0.56	1.593e-23	4.78846e-22	-0.46	1.94e-15	3.04542e-14	0.77	1.51e-30	0.705	0.00103	0.568423	0.7375	Not Secreted	novel	not hub
ZCCHC12	ZCCHC12	black	0.156	0.000772	0.36	1.274e-09	4.60789e-09	0.003	0.984	0.991511	-0.35	3.854e-09	1.7723e-08	-0.33	3.151e-08	1.58542e-07	0.663	3.55e-09	0.00127	0.992	0.224626	0.332135	Not Secreted	novel	not hub
RBM10	RBM10	darkred	0.772	2.38e-70	-0.28	3.227e-06	8.07282e-06	-0.23	0.1199	0.254415	0.27	7.361e-06	2.11749e-05	0.18	0.003105	0.00646644	-0.111	8.52e-06	-0.106	0.263	0.276316	-0.1085	Not Secreted	novel	not hub
PGK1	PGK1	lightcyan	0.487	5.31e-19	-0.11	0.07221	0.0994148	0.14	0.3479	0.521129	0.031	0.6134	0.678378	0.028	0.6482	0.719906	-0.0532	0.106	0.178	0.512	0.0512651	0.0624	Not Secreted	novel	not hub
CXorf26	PBDC1	cyan	0.471	1.52e-19	0.22	0.0002842	0.000561228	0.16	0.2827	0.455561	-0.24	7.225e-05	0.000179414	-0.18	0.003105	0.00646644	0.112	0.000523	0.0846	0.459	0.233802	0.0983	Not Secreted	novel	not hub
PRDM16	PRDM16	blue	0.513	1.75e-23	-0.43	1.737e-13	9.50871e-13	-0.4	0.00534	0.0251041	0.46	1.94e-15	1.9952e-14	0.47	3.921e-16	6.90496e-15	-0.406	6.96e-13	-0.498	0.0222	0.461866	-0.452	Not Secreted	known	not hub
C1QC	C1QC	red	0.812	9.56e-88	-0.18	0.003105	0.00534216	-0.3	0.04048	0.115657	0.12	0.04972	0.0752417	0.16	0.00869	0.0165909	-0.246	0.00672	-0.594	0.104	0.200185	-0.42	Secreted	novel	not hub
E2F2	E2F2	grey60	0.634	1.74e-39	0.39	3.625e-11	1.55665e-10	0.34	0.01937	0.0669025	-0.34	1.123e-08	4.84707e-08	-0.37	4.049e-10	2.73537e-09	0.546	2.14e-10	0.209	0.0655	0.40157	0.3775	Not Secreted	known	not hub
GLIS1	GLIS1	brown	0.68	3.85e-48	0.58	1.722e-25	3.1119e-24	0.59	1.274e-05	0.000205083	-0.53	8.199e-21	1.63764e-19	-0.45	9.118e-15	1.27686e-13	0.832	3.16e-24	0.643	0.000139	0.548772	0.7375	Not Secreted	novel	not hub
DHTKD1	DHTKD1	turquoise	0.259	9.14e-07	0.31	2.227e-07	6.30942e-07	-0.57	2.886e-05	0.000400452	-0.31	2.227e-07	7.95619e-07	-0.28	3.227e-06	1.15261e-05	0.142	8.8e-07	-0.401	0.000381	0.309335	-0.1295	Not Secreted	novel	not hub
MARCH5	MARCHF5	cyan	0.687	7.2e-64	-0.14	0.02188	0.0330552	0.1	0.5036	0.671349	0.075	0.221	0.287126	0.11	0.07221	0.110221	-0.102	0.0306	0.0539	0.672	0.124173	-0.02405	Not Secreted	known	not hub
OR10J5	OR10J5	tan	0.424	3.31e-17	-0.2	0.0009942	0.00183177	0.33	0.02349	0.0771981	0.16	0.00869	0.0154756	0.066	0.2817	0.363129	-0.301	0.0019	0.223	0.0777	0.145277	-0.039	Not Secreted	novel	not hub
RLF	RLF	cyan	0.851	2.07e-126	-0.095	0.1208	0.160812	0.22	0.1373	0.278601	0.048	0.4339	0.510589	0.024	0.6957	0.760147	-0.0779	0.159	0.196	0.264	0.057123	0.05905	Not Secreted	novel	not hub
SCP2	SCP2	royalblue	0.548	5.86e-24	0.044	0.4732	0.537743	0.17	0.2533	0.422259	0.026	0.6718	0.729622	0.041	0.5039	0.58691	0.0759	0.536	0.127	0.436	0.0540377	0.10145	Not Secreted	known	not hub
KCNK1	KCNK1	violet	0.524	2.46e-24	0.1	0.1024	0.138677	0.24	0.1042	0.231082	-0.22	0.0002842	0.000645735	-0.15	0.01397	0.0255253	0.133	0.124	0.345	0.222	0.210495	0.239	Not Secreted	novel	not hub
SPRR2C	SPRR2C	violet	0.501	5.85e-22	0.15	0.01397	0.0217793	0.28	0.05662	0.148727	-0.25	3.481e-05	9.06996e-05	-0.28	3.227e-06	1.15261e-05	0.23	0.0181	0.262	0.138	0.281322	0.246	Not Secreted	novel	not hub
INADL	PATJ	blue	0.5	1.24e-20	-0.45	9.118e-15	5.71003e-14	-0.6	8.292e-06	0.000144019	0.46	1.94e-15	1.9952e-14	0.43	1.737e-13	1.99755e-12	-0.417	4.42e-14	-0.644	0.000102	0.475949	-0.5305	Not Secreted	novel	not hub
CTH	CTH	yellow	0.366	1.32e-13	-0.22	0.0002842	0.000561228	-0.65	7.64e-07	2.05995e-05	0.073	0.2336	0.301151	0.07	0.2535	0.332452	-0.217	0.000451	-0.941	1.32e-05	0.121155	-0.579	Not Secreted	known	not hub
CENPL	CENPL	black	0.269	6.1e-08	0.23	0.0001454	0.000298347	0.096	0.5209	0.685739	-0.18	0.003105	0.00597918	-0.22	0.0002842	0.000710032	0.235	0.000274	0.0368	0.698	0.200467	0.1359	Not Secreted	novel	not hub
TRMT1L	TRMT1L	salmon	0.771	1.13e-68	0.17	0.005265	0.00875769	0.069	0.6449	0.779612	-0.044	0.4732	0.548837	-0.086	0.1603	0.225081	0.12	0.0112	0.0723	0.78	0.090867	0.09615	Not Secreted	novel	not hub
MFN2	MFN2	blue	0.687	2.99e-59	-0.54	1.096e-21	1.36148e-20	-0.47	0.0008581	0.00590211	0.49	1.363e-17	1.83751e-16	0.48	7.514e-17	1.52694e-15	-0.215	1.9e-20	-0.337	0.00481	0.529104	-0.276	Not Secreted	known	not hub
KCNN3	KCNN3	turquoise	0.598	3.29e-35	0.5	2.336e-18	2.07736e-17	0.57	2.886e-05	0.000400452	-0.41	2.742e-12	1.91902e-11	-0.4	1.019e-11	8.72443e-11	0.679	2.79e-17	0.866	0.000283	0.471675	0.7725	Not Secreted	known	Hub
SRSF4	SRSF4	yellow	0.553	1.16e-24	-0.36	1.274e-09	4.60789e-09	-0.3	0.04048	0.115657	0.2	0.0009942	0.00208194	0.22	0.0002842	0.000710032	-0.16	1.03e-08	-0.157	0.122	0.278085	-0.1585	Not Secreted	novel	not hub
TNKS2	TNKS2	cyan	0.656	2.98e-52	0.2	0.0009942	0.00183177	0.25	0.09011	0.20858	-0.15	0.01397	0.0237981	-0.19	0.001782	0.00388493	0.168	0.00241	0.108	0.215	0.22348	0.138	Not Secreted	novel	not hub
CLSPN	CLSPN	saddlebrown	0.567	3.62e-31	0.3	5.616e-07	1.53384e-06	0.17	0.2533	0.422259	-0.27	7.361e-06	2.11749e-05	-0.24	7.225e-05	0.000201387	0.475	1.78e-06	0.102	0.425	0.28799	0.2885	Not Secreted	novel	not hub
PAX7	PAX7	tan	0.548	3e-35	-0.35	3.854e-09	1.31528e-08	0.044	0.769	0.864506	0.25	3.481e-05	9.06996e-05	0.2	0.0009942	0.00226504	-0.238	1.65e-08	0.0128	0.876	0.251557	-0.1126	Not Secreted	known	not hub
EIF4G3	EIF4G3	black	0.318	3.28e-09	-0.035	0.5684	0.630264	0.4	0.00534	0.0251041	-0.11	0.07221	0.105065	-0.065	0.289	0.37087	-0.0381	0.628	0.191	0.0267	0.124155	0.07645	Not Secreted	novel	not hub
RNF186	RNF186	turquoise	0.072	0.116	-0.11	0.07221	0.0994148	0.054	0.7185	0.830048	0.099	0.1059	0.150099	0.07	0.2535	0.332452	-0.193	0.116	0.0196	0.839	0.0792538	-0.0867	Not Secreted	known	not hub
HLX	HLX	blue	0.68	3.48e-65	-0.55	1.369e-22	1.86047e-21	-0.35	0.01588	0.0576006	0.54	1.096e-21	2.48318e-20	0.47	3.921e-16	6.90496e-15	-0.786	5.92e-22	-0.454	0.0548	0.521355	-0.62	Not Secreted	novel	not hub
CHIT1	CHIT1	turquoise	0.237	6.28e-05	0.01	0.8706	0.897989	0.55	6.21e-05	0.000720702	-0.14	0.02188	0.0358062	-0.11	0.07221	0.110221	0.0443	0.896	2.39	0.000514	0.166496	1.21715	Secreted	known	not hub
SNRPE	SNRPE	darkorange	0.612	1.42e-34	0.27	7.361e-06	1.75996e-05	0.41	0.004208	0.0208205	-0.25	3.481e-05	9.06996e-05	-0.31	2.227e-07	9.77048e-07	0.13	2.31e-05	0.201	0.0214	0.338955	0.1655	Not Secreted	novel	not hub
ADCY10	ADCY10	yellow	0.136	0.0165	-0.03	0.6249	0.68328	-0.065	0.6642	0.794027	-0.034	0.5795	0.647443	0.02	0.7445	0.801981	-0.0212	0.68	-0.0251	0.8	0.0370998	-0.02315	Not Secreted	known	not hub
BARHL2	BARHL2	yellow	0.191	1.31e-05	-0.096	0.1169	0.156072	-0.02	0.8938	0.940842	0.041	0.5039	0.57756	0.11	0.07221	0.110221	-0.194	0.153	-0.00487	0.948	0.071482	-0.099435	Not Secreted	novel	not hub
FBXL15	FBXL15	darkred	0.553	1.14e-32	-0.032	0.602	0.661529	-0.35	0.01588	0.0576006	0.055	0.3698	0.445698	0.11	0.07221	0.110221	-0.0104	0.67	-0.148	0.068	0.116562	-0.0792	Not Secreted	novel	not hub
ADAM30	ADAM30	yellow	0.134	0.00494	0.052	0.3965	0.462599	0.18	0.226	0.391139	-0.015	0.8069	0.844217	-0.016	0.7943	0.84265	0.0635	0.463	0.0632	0.418	0.0275387	0.06335	Not Secreted	novel	not hub
SH3BGRL3	SH3BGRL3	white	0.813	1.34e-88	0.13	0.0334	0.0488686	0.15	0.3142	0.488884	-0.15	0.01397	0.0237981	-0.082	0.1808	0.249731	0.0997	0.0425	0.0984	0.487	0.146872	0.09905	Not Secreted	novel	not hub
SETDB1	SETDB1	purple	0.349	1.39e-10	0.012	0.845	0.876348	-0.28	0.05662	0.148727	0.13	0.0334	0.0526001	0.12	0.04972	0.0790645	0.00409	0.879	-0.173	0.152	0.155398	-0.084455	Not Secreted	novel	not hub
TIE1	TIE1	blue	0.74	9.03e-84	-0.58	1.722e-25	3.1119e-24	-0.41	0.004208	0.0208205	0.52	5.743e-20	1.0317e-18	0.44	4.077e-14	5.12325e-13	-0.755	3.28e-24	-0.511	0.0164	0.528586	-0.633	Secreted	known	not hub
DPH2	DPH2	darkgreen	0.757	1.11e-65	0.28	3.227e-06	8.07282e-06	0.21	0.1565	0.304339	-0.33	3.151e-08	1.27962e-07	-0.35	3.854e-09	2.23724e-08	0.155	6.46e-06	0.177	0.29	0.354293	0.166	Not Secreted	novel	not hub
AS3MT	AS3MT	turquoise	0.0105	0.565	-0.055	0.3698	0.435194	0.08	0.593	0.744007	0.09	0.1417	0.194802	0.12	0.04972	0.0790645	-0.0919	0.432	0.039	0.747	0.0308887	-0.02645	Not Secreted	novel	not hub
SSR2	SSR2	lightgreen	0.541	5.33e-30	0.29	1.369e-06	3.57992e-06	-0.078	0.6023	0.751081	-0.23	0.0001454	0.00034644	-0.21	0.0005393	0.00128983	0.148	4.46e-06	-0.0392	0.755	0.244007	0.0544	Not Secreted	novel	not hub
CROCCP2	CROCCP2	turquoise	0.318	1.39e-09	0.22	0.0002842	0.000561228	-0.015	0.9203	0.955747	-0.097	0.1131	0.159175	-0.078	0.2031	0.275593	0.179	0.000474	-0.0218	0.956	0.114992	0.0786	Not Secreted	novel	not hub
RSG1	CPLANE2	turquoise	0.726	4.95e-59	0.19	0.001782	0.00317646	-0.066	0.6594	0.79028	-0.18	0.003105	0.00597918	-0.15	0.01397	0.0255253	0.214	0.00265	-0.0451	0.79	0.18681	0.08445	Not Secreted	known	not hub
KCNA10	KCNA10	turquoise	0.108	0.11	-0.034	0.5795	0.64042	0.16	0.2827	0.455561	0.056	0.3611	0.436808	0.013	0.8322	0.871167	-0.045	0.638	0.0645	0.475	0.0349807	0.00975	Not Secreted	novel	not hub
ADORA3	ADORA3	white	0.435	3.62e-21	-0.047	0.4435	0.509639	-0.67	2.593e-07	8.46489e-06	0.021	0.7322	0.781411	-0.069	0.2603	0.33996	-0.0826	0.504	-1.26	4.41e-06	0.0595238	-0.6713	Not Secreted	known	not hub
CASQ2	CASQ2	turquoise	0.461	3.85e-19	0.17	0.005265	0.00875769	0.073	0.6258	0.767524	-0.19	0.001782	0.00358336	-0.098	0.1094	0.161546	0.29	0.00712	0.0913	0.765	0.154638	0.19065	Secreted	novel	not hub
CD5L	CD5L	blue	0.65	4.04e-42	-0.36	1.274e-09	4.60789e-09	-0.48	0.0006395	0.0046874	0.41	2.742e-12	1.91902e-11	0.37	4.049e-10	2.73537e-09	-1.08	4.97e-09	-0.284	0.00448	0.441446	-0.682	Secreted	known	not hub
S100A11	S100A11	lightgreen	0.625	2.04e-39	0.25	3.481e-05	7.72086e-05	0.32	0.02833	0.0882515	-0.32	8.526e-08	3.25515e-07	-0.26	1.626e-05	5.10923e-05	0.185	6.27e-05	0.289	0.0863	0.331128	0.237	Not Secreted	known	not hub
TMOD4	TMOD4	purple	0.373	2.45e-09	0.12	0.04972	0.0706033	-0.21	0.1565	0.304339	0.2	0.0009942	0.00208194	0.085	0.1653	0.231161	0.106	0.0799	-0.124	0.32	0.156824	-0.009	Not Secreted	novel	not hub
AQP10	AQP10	violet	0.569	4.58e-27	0.21	0.0005393	0.00102885	0.23	0.1199	0.254415	-0.18	0.003105	0.00597918	-0.19	0.001782	0.00388493	0.333	0.00088	0.103	0.264	0.233623	0.218	Not Secreted	novel	not hub
PGD	PGD	red	0.784	4.82e-83	-0.24	7.225e-05	0.000154147	-0.55	6.21e-05	0.000720702	0.022	0.72	0.771048	0.092	0.133	0.19088	-0.207	0.000133	-0.668	0.000521	0.0665211	-0.4375	Not Secreted	known	not hub
PGBD5	PGBD5	red	0.283	2.23e-07	0.046	0.4533	0.519093	0.29	0.04801	0.131527	-0.078	0.2031	0.26707	0.0048	0.9377	0.953721	0.0564	0.518	0.181	0.139	0.0173431	0.1187	Not Secreted	novel	not hub
PRAMEF8	PRAMEF8	yellow	0.145	0.045	0.027	0.6599	0.715265	0.072	0.6306	0.769804	0.049	0.4244	0.501081	0.0023	0.9701	0.977376	0.0162	0.717	0.0326	0.775	0.00829378	0.0244	Not Secreted	novel	not hub
DNASE2B	DNASE2B	red	0.458	4.76e-23	-0.28	3.227e-06	8.07282e-06	0.16	0.2827	0.455561	0.096	0.1169	0.164082	0.12	0.04972	0.0790645	-0.766	6.06e-06	0.166	0.438	0.156993	-0.3	Secreted	novel	not hub
USP21	USP21	turquoise	0.489	3.9e-23	0.013	0.8322	0.866447	-0.22	0.1373	0.278601	0.034	0.5795	0.647443	0.021	0.7322	0.791878	0.00825	0.871	-0.0912	0.299	0.0456311	-0.041475	Not Secreted	novel	not hub
ANGPTL1	ANGPTL1	purple	0.493	1.83e-19	0.14	0.02188	0.0330552	-0.5	0.0003455	0.00288646	-0.025	0.6837	0.74011	0.00046	0.994	0.995114	0.244	0.0328	-1.06	0.00225	0.00180256	-0.408	Secreted	novel	not hub
ATPIF1	ATP5IF1	turquoise	0.815	7.47e-95	0.47	3.921e-16	2.80891e-15	0.13	0.3838	0.555024	-0.37	4.049e-10	2.12678e-09	-0.31	2.227e-07	9.77048e-07	0.274	3.22e-15	0.0941	0.578	0.381358	0.18405	Not Secreted	novel	not hub
NOL9	NOL9	yellow	0.475	1.24e-21	-0.32	8.526e-08	2.52585e-07	-0.11	0.4617	0.625768	0.1	0.1024	0.145778	0.089	0.1462	0.207626	-0.121	3.47e-07	-0.0515	0.631	0.142896	-0.08625	Not Secreted	novel	not hub
IL10	IL10	darkolivegreen	0.461	3.26e-22	0.16	0.00869	0.0140036	0.065	0.6642	0.794027	-0.17	0.005265	0.00976573	-0.2	0.0009942	0.00226504	0.282	0.0136	0.0478	0.791	0.182312	0.1649	Secreted	known	not hub
CAPZB	CAPZB	lightgreen	0.677	1.07e-47	0.31	2.227e-07	6.30942e-07	0.038	0.7998	0.884072	-0.3	5.616e-07	1.89362e-06	-0.2	0.0009942	0.00226504	0.151	8.69e-07	0.0233	0.884	0.25711	0.08715	Not Secreted	novel	not hub
INTS3	INTS3	blue	0.494	1.68e-18	-0.34	1.123e-08	3.64957e-08	-0.57	2.886e-05	0.000400452	0.32	8.526e-08	3.25515e-07	0.27	7.361e-06	2.47212e-05	-0.153	4.23e-08	-0.336	0.000446	0.361965	-0.2445	Secreted	novel	not hub
PSAP	PSAP	red	0.702	1.99e-50	-0.18	0.003105	0.00534216	0.097	0.5166	0.681971	0.09	0.1417	0.194802	0.11	0.07221	0.110221	-0.188	0.00414	0.121	0.677	0.138664	-0.0335	Secreted	known	not hub
ARPC5	ARPC5	blue	0.352	1.03e-09	-0.15	0.01397	0.0217793	-0.34	0.01937	0.0669025	0.12	0.04972	0.0752417	0.17	0.005265	0.01053	-0.0832	0.0188	-0.259	0.0661	0.189231	-0.1711	Not Secreted	novel	not hub
TNFSF4	TNFSF4	orange	0.484	1.53e-20	0.37	4.049e-10	1.54704e-09	0.34	0.01937	0.0669025	-0.38	1.237e-10	6.95984e-10	-0.41	2.742e-12	2.56619e-11	0.36	1.96e-09	0.273	0.0633	0.401864	0.3165	Not Secreted	known	not hub
TNFRSF25	TNFRSF25	black	0.303	4.58e-07	0.26	1.626e-05	3.74604e-05	0.56	4.26e-05	0.000534878	-0.11	0.07221	0.105065	-0.099	0.1059	0.156927	0.226	3.98e-05	0.932	0.000336	0.160441	0.579	Secreted	known	not hub
PADI3	PADI3	turquoise	0.226	4.73e-07	0.1	0.1024	0.138677	-0.14	0.3479	0.521129	-0.17	0.005265	0.00976573	-0.12	0.04972	0.0790645	0.0986	0.127	-0.0474	0.546	0.148292	0.0256	Not Secreted	known	not hub
KIF21B	KIF21B	darkgrey	0.741	4.86e-73	-0.38	1.237e-10	5.02614e-10	0.28	0.05662	0.148727	0.33	3.151e-08	1.27962e-07	0.23	0.0001454	0.000384726	-0.37	5.45e-10	0.169	0.151	0.340195	-0.1005	Not Secreted	novel	Hub
PEX11B	PEX11B	turquoise	0.192	0.000186	0.15	0.01397	0.0217793	-0.37	0.01047	0.0420017	-0.056	0.3611	0.436808	-0.095	0.1208	0.175865	0.0659	0.0236	-0.222	0.0432	0.106843	-0.07805	Not Secreted	known	not hub
TNFRSF14	TNFRSF14	blue	0.439	2.86e-19	-0.43	1.737e-13	9.50871e-13	-0.25	0.09011	0.20858	0.43	1.737e-13	1.3769e-12	0.37	4.049e-10	2.73537e-09	-0.229	2.08e-12	-0.179	0.206	0.390344	-0.204	Not Secreted	known	not hub
IGSF3	IGSF3	darkred	0.414	6.38e-14	-0.51	3.776e-19	3.62095e-18	0.086	0.5654	0.721545	0.3	5.616e-07	1.89362e-06	0.33	3.151e-08	1.58542e-07	-0.596	1.84e-18	0.0648	0.72	0.32963	-0.2656	Not Secreted	novel	not hub
RAB7L1	RAB29	white	0.548	1.41e-28	0.11	0.07221	0.0994148	0.24	0.1042	0.231082	-0.11	0.07221	0.105065	-0.11	0.07221	0.110221	0.0681	0.105	0.181	0.229	0.155515	0.12455	Not Secreted	novel	not hub
TIMM17A	TIMM17A	black	0.691	2.08e-69	0.41	2.742e-12	1.32771e-11	0.21	0.1565	0.304339	-0.43	1.737e-13	1.3769e-12	-0.35	3.854e-09	2.23724e-08	0.273	2.64e-11	0.133	0.296	0.405856	0.203	Not Secreted	novel	Hub
TCF7L2	TCF7L2	blue	0.345	4.68e-12	-0.38	1.237e-10	5.02614e-10	-0.056	0.7085	0.823509	0.31	2.227e-07	7.95619e-07	0.31	2.227e-07	9.77048e-07	-0.541	3.56e-10	-0.0409	0.822	0.286999	-0.29095	Not Secreted	novel	not hub
GALNTL4	GALNT18	blue	0.896	5.44e-150	-0.62	7.428e-30	2.24169e-28	-0.78	1.033e-10	1.31773e-08	0.59	1.59e-26	7.59e-25	0.51	3.776e-19	1.16741e-17	-0.735	8.9e-29	-1.11	6.32e-09	0.645126	-0.9225	Not Secreted	novel	Hub
SEMA4G	SEMA4G	red	0.32	5.64e-12	-0.077	0.2089	0.262769	0.18	0.226	0.391139	0.19	0.001782	0.00358336	0.15	0.01397	0.0255253	-0.0785	0.259	0.126	0.4	0.175155	0.02375	Secreted	novel	not hub
PPRC1	PPRC1	midnightblue	0.87	3.3e-121	-0.3	5.616e-07	1.53384e-06	0.16	0.2827	0.455561	0.04	0.5144	0.587112	0.056	0.3611	0.446558	-0.299	1.03e-06	0.241	0.444	0.0827226	-0.029	Not Secreted	novel	not hub
CUEDC2	CUEDC2	green	0.66	3.68e-51	-0.0063	0.9182	0.936272	-0.36	0.01294	0.0493665	-0.024	0.6957	0.750638	-0.016	0.7943	0.84265	-0.00237	0.937	-0.2	0.0482	0.0359901	-0.101185	Not Secreted	novel	not hub
USMG5	ATP5MD	magenta	0.365	4.22e-11	-0.13	0.0334	0.0488686	-0.38	0.008423	0.0355466	0.12	0.04972	0.0752417	0.065	0.289	0.37087	-0.04	0.0514	-0.216	0.0344	0.131669	-0.128	Not Secreted	novel	not hub
CLRN3	CLRN3	blue	0.157	0.00244	-0.13	0.0334	0.0488686	-0.052	0.7285	0.837521	0.2	0.0009942	0.00208194	0.14	0.02188	0.0381286	-0.208	0.0511	-0.0223	0.842	0.135587	-0.11515	Not Secreted	novel	not hub
CCDC6	CCDC6	magenta	0.545	4.72e-33	0.059	0.336	0.400195	-0.26	0.07757	0.186996	-0.013	0.8322	0.864964	-0.029	0.6365	0.709299	0.0278	0.404	-0.198	0.183	0.0334699	-0.0851	Not Secreted	novel	not hub
DNAJC1	DNAJC1	magenta	0.345	7.52e-10	0.099	0.1059	0.142945	-0.37	0.01047	0.0420017	-0.038	0.5357	0.606905	-0.096	0.1169	0.170941	0.0573	0.142	-0.264	0.0394	0.0911257	-0.10335	Not Secreted	novel	not hub
RAB11FIP2	RAB11FIP2	magenta	0.834	3.36e-124	-0.2	0.0009942	0.00183177	-0.55	6.21e-05	0.000720702	0.22	0.0002842	0.000645735	0.2	0.0009942	0.00226504	-0.152	0.00205	-0.474	0.000525	0.298259	-0.313	Not Secreted	novel	not hub
TUBGCP2	TUBGCP2	turquoise	0.421	6.03e-16	-0.0077	0.9002	0.922192	-0.11	0.4617	0.625768	-0.069	0.2603	0.330796	-0.06	0.3278	0.412467	-0.00463	0.922	-0.0597	0.626	0.0791655	-0.032165	Not Secreted	novel	not hub
SAR1A	SAR1A	darkolivegreen	0.607	1.1e-54	0.22	0.0002842	0.000561228	-0.19	0.2008	0.36077	-0.45	9.118e-15	8.52286e-14	-0.36	1.274e-09	7.97827e-09	0.138	0.000435	-0.0947	0.371	0.347057	0.02165	Not Secreted	novel	not hub
TACC2	TACC2	yellow	0.443	8.67e-16	-0.17	0.005265	0.00875769	-0.81	5.363e-12	1.29223e-09	0.068	0.2673	0.338247	0.068	0.2673	0.347369	-0.16	0.00793	-1.75	3.66e-10	0.118659	-0.955	Not Secreted	novel	not hub
PRPF18	PRPF18	royalblue	0.757	1.85e-109	0.084	0.1703	0.21897	0.032	0.8309	0.90345	-0.073	0.2336	0.301151	-0.066	0.2817	0.363129	0.055	0.218	0.0115	0.908	0.0843659	0.03325	Not Secreted	novel	not hub
SMNDC1	SMNDC1	cyan	0.594	3.88e-41	-0.16	0.00869	0.0140036	-0.018	0.9044	0.946161	0.14	0.02188	0.0358062	0.037	0.5464	0.627362	-0.0713	0.0135	-0.0094	0.948	0.0849449	-0.04035	Not Secreted	novel	not hub
LGI1	LGI1	black	0.0455	0.299	0.065	0.289	0.350513	0.11	0.4617	0.625768	0.0063	0.9182	0.936397	0.048	0.4339	0.51953	0.0944	0.349	0.0466	0.641	0.018782	0.0705	Secreted	novel	not hub
FAM35A	SHLD2	cyan	0.434	7.3e-21	0.07	0.2535	0.311994	-0.18	0.226	0.391139	-0.072	0.2401	0.308195	-0.0052	0.9325	0.949832	0.0492	0.31	-0.0577	0.434	0.0184757	-0.00425	Not Secreted	novel	not hub
IL2RA	IL2RA	grey60	0.582	8.99e-36	0.4	1.019e-11	4.65076e-11	0.34	0.01937	0.0669025	-0.46	1.94e-15	1.9952e-14	-0.43	1.737e-13	1.99755e-12	0.878	2.86e-11	0.552	0.0592	0.44841	0.715	Not Secreted	known	not hub
CSTF2T	CSTF2T	orange	0.47	2.74e-18	0.27	7.361e-06	1.75996e-05	0.28	0.05662	0.148727	-0.12	0.04972	0.0752417	-0.3	5.616e-07	2.29292e-06	0.149	2.49e-05	0.143	0.147	0.22948	0.146	Not Secreted	novel	not hub
TRPS1	TRPS1	brown	0.728	3.53e-55	0.64	2.774e-32	1.09946e-30	0.77	2.504e-10	2.71505e-08	-0.47	3.921e-16	4.46183e-15	-0.43	1.737e-13	1.99755e-12	0.652	2.18e-30	0.795	1.48e-08	0.552082	0.7235	Not Secreted	known	not hub
PI4K2A	PI4K2A	white	0.76	1.07e-72	-0.04	0.5144	0.578586	0.33	0.02349	0.0771981	-0.18	0.003105	0.00597918	-0.11	0.07221	0.110221	-0.0235	0.583	0.263	0.072	0.187199	0.11975	Not Secreted	known	not hub
MRGPRD	MRGPRD	turquoise	0.0333	0.213	-0.14	0.02188	0.0330552	-0.042	0.7792	0.871455	0.076	0.2149	0.280304	0.13	0.0334	0.0557708	-0.154	0.0282	-0.0156	0.877	0.0646525	-0.0848	Not Secreted	novel	not hub
POLD4	POLD4	white	0.569	1.09e-33	0.25	3.481e-05	7.72086e-05	-0.19	0.2008	0.36077	-0.18	0.003105	0.00597918	-0.14	0.02188	0.0381286	0.0999	0.000105	-0.108	0.366	0.210512	-0.00405	Not Secreted	known	not hub
MYBPC3	MYBPC3	blue	0.369	9.58e-11	-0.39	3.625e-11	1.55665e-10	-0.4	0.00534	0.0251041	0.25	3.481e-05	9.06996e-05	0.23	0.0001454	0.000384726	-0.442	1.25e-10	-0.3	0.0226	0.294345	-0.371	Not Secreted	novel	not hub
CRY2	CRY2	blue	0.478	1.36e-25	-0.5	2.336e-18	2.07736e-17	-0.2	0.1777	0.331712	0.44	4.077e-14	3.4867e-13	0.41	2.742e-12	2.56619e-11	-0.435	2.11e-17	-0.236	0.317	0.414038	-0.3355	Secreted	novel	not hub
KDM4D	KDM4D	turquoise	0.214	9.76e-05	0.011	0.8577	0.886491	0.1	0.5036	0.671349	0.044	0.4732	0.548837	0.087	0.1555	0.219213	0.0112	0.89	0.0574	0.656	0.0702834	0.0343	Not Secreted	known	not hub
MTNR1B	MTNR1B	yellow	0.208	7.24e-05	-0.1	0.1024	0.138677	-0.12	0.4217	0.591081	0.02	0.7445	0.792532	0.043	0.4833	0.567182	-0.0664	0.137	-0.0385	0.632	0.0458956	-0.05245	Not Secreted	known	not hub
CHEK2	CHEK2	brown	0.826	1.61e-98	0.72	4.242e-44	9.3324e-42	0.78	1.033e-10	1.31773e-08	-0.58	1.722e-25	6.82505e-24	-0.54	1.096e-21	5.67825e-20	0.676	1.33e-41	0.758	8.66e-09	0.653597	0.717	Not Secreted	novel	Hub
DPF2	DPF2	turquoise	0.135	0.0174	-0.064	0.2965	0.358007	0.054	0.7185	0.830048	0.15	0.01397	0.0237981	0.099	0.1059	0.156927	-0.034	0.364	0.0362	0.831	0.0972662	0.0011	Not Secreted	novel	not hub
MRC1	MRC1	lightyellow	0.708	7.96e-54	-0.058	0.3442	0.408519	-0.29	0.04801	0.131527	0.088	0.1508	0.20584	0.15	0.01397	0.0255253	-0.0901	0.407	-0.791	0.115	0.158794	-0.44055	Not Secreted	known	not hub
SIPA1	SIPA1	blue	0.668	8.33e-50	-0.53	8.199e-21	9.3369e-20	-0.57	2.886e-05	0.000400452	0.47	3.921e-16	4.46183e-15	0.33	3.151e-08	1.58542e-07	-0.394	7.15e-20	-0.42	0.00039	0.472079	-0.407	Not Secreted	known	not hub
EIF1AD	EIF1AD	darkgreen	0.335	1.54e-08	0.083	0.1755	0.225046	0.047	0.7537	0.854647	-0.098	0.1094	0.154497	-0.095	0.1208	0.175865	0.0378	0.231	0.0256	0.857	0.102302	0.0317	Not Secreted	novel	not hub
CCS	CCS	grey60	0.413	5.37e-18	0.32	8.526e-08	2.52585e-07	-0.034	0.8205	0.897089	-0.26	1.626e-05	4.43295e-05	-0.27	7.361e-06	2.47212e-05	0.147	4.34e-07	-0.0164	0.899	0.256067	0.0653	Not Secreted	known	not hub
BBOX1	BBOX1	turquoise	0.79	1.96e-81	0.52	5.743e-20	6.02063e-19	0.28	0.05662	0.148727	-0.47	3.921e-16	4.46183e-15	-0.47	3.921e-16	6.90496e-15	1.59	2.48e-19	0.493	0.136	0.498682	1.0415	Not Secreted	novel	Hub
HYLS1	HYLS1	turquoise	0.365	5.43e-13	0.62	7.428e-30	2.24169e-28	0.14	0.3479	0.521129	-0.43	1.737e-13	1.3769e-12	-0.47	3.921e-16	6.90496e-15	0.453	6.77e-28	0.0891	0.536	0.407143	0.27105	Not Secreted	novel	not hub
ETS1	ETS1	darkturquoise	0.388	2.03e-14	-0.36	1.274e-09	4.60789e-09	-0.044	0.769	0.864506	0.31	2.227e-07	7.95619e-07	0.27	7.361e-06	2.47212e-05	-0.335	5.58e-09	-0.0449	0.862	0.276676	-0.18995	Not Secreted	known	not hub
DCUN1D5	DCUN1D5	black	0.483	7e-19	0.22	0.0002842	0.000561228	0.34	0.01937	0.0669025	-0.37	4.049e-10	2.12678e-09	-0.34	1.123e-08	6.06013e-08	0.0933	0.000605	0.219	0.0633	0.354431	0.15615	Not Secreted	novel	not hub
LOXL4	LOXL4	turquoise	0.713	1.81e-58	0.35	3.854e-09	1.31528e-08	0.49	0.0004722	0.00367025	-0.29	1.369e-06	4.3686e-06	-0.26	1.626e-05	5.10923e-05	0.4	1.85e-08	0.817	0.00282	0.361079	0.6085	Secreted	known	not hub
KBTBD3	KBTBD3	purple	0.797	1.02e-80	0.011	0.8577	0.886491	-0.42	0.003292	0.0171609	0.2	0.0009942	0.00208194	0.15	0.01397	0.0255253	0.0113	0.893	-0.303	0.0164	0.227768	-0.14585	Not Secreted	novel	not hub
KDELR3	KDELR3	brown	0.777	3.34e-80	0.63	4.776e-31	1.65903e-29	0.36	0.01294	0.0493665	-0.51	3.776e-19	6.03365e-18	-0.49	1.363e-17	3.18803e-16	0.82	7.77e-30	0.585	0.0431	0.547285	0.7025	Not Secreted	novel	not hub
PTS	PTS	turquoise	0.423	4.11e-17	0.37	4.049e-10	1.54704e-09	0.25	0.09011	0.20858	-0.44	4.077e-14	3.4867e-13	-0.44	4.077e-14	5.12325e-13	0.187	1.19e-09	0.167	0.218	0.394659	0.177	Not Secreted	known	not hub
NNMT	NNMT	darkolivegreen	0.832	1.11e-96	0.093	0.1289	0.170548	0.39	0.00673	0.0299418	-0.36	1.274e-09	6.25059e-09	-0.28	3.227e-06	1.15261e-05	0.164	0.169	0.878	0.0264	0.342117	0.521	Not Secreted	novel	not hub
TRAPPC4	TRAPPC4	blue	0.231	0.000131	-0.069	0.2603	0.319379	-0.16	0.2827	0.455561	0.18	0.003105	0.00597918	0.021	0.7322	0.791878	-0.0358	0.322	-0.125	0.451	0.060389	-0.0804	Not Secreted	novel	not hub
ARHGEF12	ARHGEF12	magenta	0.663	8.96e-45	-0.5	2.336e-18	2.07736e-17	-0.44	0.001969	0.0114695	0.51	3.776e-19	6.03365e-18	0.42	7.061e-13	7.29156e-12	-0.423	3.05e-17	-0.257	0.0104	0.501398	-0.34	Not Secreted	novel	Hub
ZNF202	ZNF202	darkgreen	0.308	1.17e-08	0.21	0.0005393	0.00102885	0.19	0.2008	0.36077	-0.13	0.0334	0.0526001	-0.27	7.361e-06	2.47212e-05	0.114	0.00135	0.0839	0.39	0.203637	0.09895	Not Secreted	novel	not hub
OR8D1	OR8D1	darkgreen	0.104	0.0198	0.04	0.5144	0.578586	-0.32	0.02833	0.0882515	-0.058	0.3442	0.419002	-0.053	0.3875	0.474107	0.0408	0.581	-0.102	0.115	0.0780027	-0.0306	Not Secreted	novel	not hub
PRRG4	PRRG4	blue	0.356	1.91e-10	-0.37	4.049e-10	1.54704e-09	-0.55	6.21e-05	0.000720702	0.28	3.227e-06	9.76982e-06	0.23	0.0001454	0.000384726	-0.342	1.51e-09	-0.567	0.000496	0.310026	-0.4545	Not Secreted	novel	not hub
CYP2C9	CYP2C9	black	0.307	8.4e-09	0.27	7.361e-06	1.75996e-05	0.31	0.03396	0.101359	-0.1	0.1024	0.145778	-0.16	0.00869	0.0165909	0.691	2.08e-05	0.329	0.0903	0.174249	0.51	Secreted	known	not hub
CTR9	CTR9	lightyellow	0.645	2.73e-64	0.17	0.005265	0.00875769	0.23	0.1199	0.254415	-0.061	0.3198	0.393688	-0.081	0.1862	0.255955	0.104	0.00786	0.0878	0.28	0.113348	0.0959	Not Secreted	novel	not hub
OR5F1	OR5F1	tan	0.443	9.97e-24	-0.22	0.0002842	0.000561228	0.27	0.06644	0.166649	0.13	0.0334	0.0526001	0.14	0.02188	0.0381286	-0.289	0.000667	0.0781	0.21	0.18891	-0.10545	Not Secreted	novel	not hub
P2RX3	P2RX3	tan	0.726	1.04e-86	-0.096	0.1169	0.156072	0.23	0.1199	0.254415	0.03	0.6249	0.688838	-0.028	0.6482	0.719906	-0.104	0.155	0.0776	0.285	0.0522466	-0.0132	Not Secreted	known	not hub
MPEG1	MPEG1	lightyellow	0.482	5.09e-18	-0.0046	0.9403	0.953045	0.015	0.9203	0.955747	0.08	0.1917	0.254193	0.056	0.3611	0.446558	-0.00509	0.953	0.0302	0.956	0.0297458	0.012555	Not Secreted	known	not hub
MS4A12	MS4A12	yellow	0.106	0.149	-0.035	0.5684	0.630264	-0.18	0.226	0.391139	0.11	0.07221	0.105065	0.0075	0.9027	0.928009	-0.0285	0.629	-0.0849	0.41	0.02482	-0.0567	Not Secreted	novel	not hub
RET	RET	brown	0.726	1.27e-89	0.7	8.895e-41	1.16402e-38	0.37	0.01047	0.0420017	-0.58	1.722e-25	6.82505e-24	-0.51	3.776e-19	1.16741e-17	1.28	1.18e-38	0.0964	0.067	0.577076	0.6882	Not Secreted	known	not hub
AHNAK	AHNAK	blue	0.667	1.19e-49	-0.55	1.369e-22	1.86047e-21	-0.51	0.0002503	0.00223635	0.53	8.199e-21	1.63764e-19	0.51	3.776e-19	1.16741e-17	-0.581	9.72e-22	-0.598	0.0019	0.552974	-0.5895	Not Secreted	novel	not hub
EML3	EML3	green	0.654	1.21e-51	-0.17	0.005265	0.00875769	-0.14	0.3479	0.521129	0.093	0.1289	0.17912	0.07	0.2535	0.332452	-0.0944	0.00988	-0.0677	0.549	0.121142	-0.08105	Not Secreted	novel	not hub
TNNT3	TNNT3	turquoise	0.723	3.28e-59	0.28	3.227e-06	8.07282e-06	0.18	0.226	0.391139	-0.22	0.0002842	0.000645735	-0.18	0.003105	0.00646644	0.551	7.5e-06	0.264	0.385	0.252653	0.4075	Not Secreted	novel	not hub
FRAT2	FRAT2	green	0.463	4.55e-18	-0.27	7.361e-06	1.75996e-05	-0.51	0.0002503	0.00223635	0.35	3.854e-09	1.7723e-08	0.22	0.0002842	0.000710032	-0.185	2.1e-05	-0.409	0.00189	0.329855	-0.297	Not Secreted	novel	not hub
ZNF214	ZNF214	turquoise	0.743	1.24e-62	0.44	4.077e-14	2.37395e-13	0.009	0.9521	0.973651	-0.27	7.361e-06	2.11749e-05	-0.24	7.225e-05	0.000201387	0.671	3.3e-13	0.0067	0.974	0.292599	0.33885	Not Secreted	novel	not hub
SLC22A18	SLC22A18	turquoise	0.381	1.73e-13	0.35	3.854e-09	1.31528e-08	0.28	0.05662	0.148727	-0.32	8.526e-08	3.25515e-07	-0.23	0.0001454	0.000384726	0.242	9.2e-09	0.116	0.163	0.301384	0.179	Not Secreted	novel	not hub
BET1L	BET1L	tan	0.433	8.42e-21	0.02	0.7445	0.790315	0.42	0.003292	0.0171609	-0.094	0.1248	0.17414	-0.12	0.04972	0.0790645	0.00938	0.789	0.293	0.0171	0.154879	0.15119	Not Secreted	novel	not hub
BDNF	BDNF	blue	0.748	3.8e-81	-0.66	6.738e-35	3.85973e-33	-0.3	0.04048	0.115657	0.6	1.349e-27	7.4195e-26	0.57	1.721e-24	1.76519e-22	-1.83	3.52e-33	-0.226	0.114	0.584686	-1.028	Secreted	known	not hub
DZIP1	DZIP1	brown	0.736	6.31e-59	0.63	4.776e-31	1.65903e-29	0.66	4.496e-07	1.35415e-05	-0.5	2.336e-18	3.44277e-17	-0.43	1.737e-13	1.99755e-12	0.597	4.28e-29	0.767	7.68e-06	0.552894	0.682	Not Secreted	novel	not hub
STK33	STK33	turquoise	0.922	9.94e-173	0.48	7.514e-17	5.8344e-16	0.13	0.3838	0.555024	-0.35	3.854e-09	1.7723e-08	-0.31	2.227e-07	9.77048e-07	1.11	9.7e-16	0.324	0.572	0.382913	0.717	Not Secreted	novel	not hub
ADM	ADM	midnightblue	0.72	1.37e-57	-0.32	8.526e-08	2.52585e-07	-0.11	0.4617	0.625768	0.073	0.2336	0.301151	0.12	0.04972	0.0790645	-0.526	1.75e-07	-0.259	0.617	0.142491	-0.3925	Secreted	known	not hub
NDRG4	NDRG4	blue	0.949	1.71e-231	-0.68	1.013e-37	8.68776e-36	-0.73	5.802e-09	3.62446e-07	0.63	4.776e-31	5.75394e-29	0.54	1.096e-21	5.67825e-20	-1.75	1.13e-35	-2.06	1.53e-07	0.676666	-1.905	Not Secreted	novel	Hub
PRCP	PRCP	orange	0.489	6.59e-18	0.11	0.07221	0.0994148	0.53	0.0001274	0.00131025	0.0061	0.9208	0.938734	-0.064	0.2965	0.378925	0.064	0.106	0.435	0.0012	0.0216533	0.2495	Secreted	novel	not hub
B3GNT6	B3GNT6	violet	0.487	2.93e-19	0.12	0.04972	0.0706033	0.21	0.1565	0.304339	-0.18	0.003105	0.00597918	-0.16	0.00869	0.0165909	0.231	0.0733	0.0901	0.31	0.200808	0.16055	Secreted	known	not hub
CLNS1A	CLNS1A	pink	0.588	7.83e-29	0.4	1.019e-11	4.65076e-11	-0.31	0.03396	0.101359	-0.29	1.369e-06	4.3686e-06	-0.26	1.626e-05	5.10923e-05	0.153	1.46e-10	-0.369	0.101	0.338638	-0.108	Not Secreted	novel	not hub
ASCC1	ASCC1	turquoise	0.0534	0.116	0.085	0.1653	0.213245	-0.46	0.001141	0.0074209	-0.1	0.1024	0.145778	-0.18	0.003105	0.00646644	0.0645	0.211	-0.209	0.00846	0.105397	-0.07225	Not Secreted	known	not hub
CCDC81	CCDC81	turquoise	0.895	4.59e-142	0.41	2.742e-12	1.32771e-11	0.15	0.3142	0.488884	-0.31	2.227e-07	7.95619e-07	-0.27	7.361e-06	2.47212e-05	1.11	1.23e-11	0.245	0.477	0.344286	0.6775	Not Secreted	novel	not hub
OR51B4	OR51B4	black	0.0477	0.262	-0.024	0.6957	0.746499	0.022	0.8833	0.934716	-0.016	0.7943	0.834312	-0.071	0.2467	0.324966	-0.0151	0.75	0.00841	0.938	0.0283633	-0.003345	Not Secreted	novel	not hub
MARS	SLA2	darkgreen	0.513	2.08e-22	0.35	3.854e-09	1.31528e-08	-0.012	0.9362	0.96467	-0.31	2.227e-07	7.95619e-07	-0.34	1.123e-08	6.06013e-08	0.224	2.04e-08	-0.00781	0.965	0.29323	0.108095	Not Secreted	known	not hub
ZNF26	ZNF26	black	0.821	3.17e-94	0.08	0.1917	0.243495	0.43	0.002556	0.0140784	-0.11	0.07221	0.105065	-0.086	0.1603	0.225081	0.0631	0.241	0.345	0.0115	0.154689	0.20405	Not Secreted	novel	not hub
RPL41	RPL41	turquoise	0.565	6.47e-29	0.52	5.743e-20	6.02063e-19	0.27	0.06644	0.166649	-0.46	1.94e-15	1.9952e-14	-0.37	4.049e-10	2.73537e-09	0.184	2.78e-18	0.102	0.191	0.435817	0.143	Not Secreted	novel	not hub
HIF3A	HIF3A	blue	0.834	1.43e-97	-0.67	2.784e-36	1.96563e-34	-0.91	8.048e-19	6.10843e-15	0.57	1.721e-24	5.91058e-23	0.5	2.336e-18	6.32094e-17	-1.62	3.33e-34	-3.03	3.39e-16	0.643164	-2.325	Not Secreted	known	Hub
ABCB9	ABCB9	grey60	0.513	1.02e-25	0.29	1.369e-06	3.57992e-06	0.19	0.2008	0.36077	-0.41	2.742e-12	1.91902e-11	-0.28	3.227e-06	1.15261e-05	0.284	2.95e-06	0.0487	0.402	0.329858	0.16635	Not Secreted	novel	not hub
RAN	RAN	lightcyan	0.385	3.02e-10	0.28	3.227e-06	8.07282e-06	-0.044	0.769	0.864506	-0.38	1.237e-10	6.95984e-10	-0.35	3.854e-09	2.23724e-08	0.151	1.02e-05	-0.0317	0.863	0.280525	0.05965	Not Secreted	known	not hub
TUBA1B	TUBA1B	blue	0.449	1.08e-21	-0.34	1.123e-08	3.64957e-08	-0.053	0.7235	0.833477	0.27	7.361e-06	2.11749e-05	0.27	7.361e-06	2.47212e-05	-0.183	5.28e-08	-0.0453	0.834	0.271672	-0.11415	Not Secreted	known	not hub
TUBA1C	TUBA1C	midnightblue	0.572	2.95e-28	-0.097	0.1131	0.151599	0.059	0.6936	0.813478	-0.088	0.1508	0.20584	-0.029	0.6365	0.709299	-0.0688	0.153	0.0633	0.813	0.0662085	-0.00275	Not Secreted	known	not hub
HELLS	HELLS	grey60	0.627	7.84e-45	0.67	2.784e-36	1.96563e-34	0.42	0.003292	0.0171609	-0.56	1.593e-23	4.78846e-22	-0.52	5.743e-20	2.06585e-18	1.01	4.61e-34	0.295	0.0147	0.560338	0.6525	Not Secreted	known	not hub
RAB21	RAB21	cyan	0.702	1.56e-53	-0.13	0.0334	0.0488686	0.095	0.5253	0.689201	-0.031	0.6134	0.678378	0.00095	0.9876	0.990078	-0.0636	0.0598	0.0846	0.687	0.00365229	0.0105	Not Secreted	novel	not hub
RAB3IP	RAB3IP	purple	0.306	1.78e-09	-0.25	3.481e-05	7.72086e-05	-0.6	8.292e-06	0.000144019	0.21	0.0005393	0.00117539	0.25	3.481e-05	0.000103106	-0.227	0.000108	-0.517	0.000117	0.27811	-0.372	Not Secreted	novel	not hub
PFDN5	PFDN5	turquoise	0.402	8.69e-15	0.21	0.0005393	0.00102885	0.48	0.0006395	0.0046874	-0.17	0.005265	0.00976573	-0.15	0.01397	0.0255253	0.0681	0.0016	0.231	0.00512	0.223026	0.14955	Not Secreted	novel	not hub
NCKAP1L	NCKAP1L	red	0.887	5.46e-135	-0.16	0.00869	0.0140036	-0.046	0.7588	0.857995	0.1	0.1024	0.145778	0.12	0.04972	0.0790645	-0.177	0.0124	-0.0551	0.857	0.13713	-0.11605	Not Secreted	known	not hub
SOCS2	SOCS2	midnightblue	0.858	5.44e-122	-0.47	3.921e-16	2.80891e-15	0.25	0.09011	0.20858	0.21	0.0005393	0.00117539	0.23	0.0001454	0.000384726	-0.766	3.66e-15	0.43	0.208	0.306443	-0.168	Not Secreted	known	not hub
FICD	FICD	darkgrey	0.267	2.5e-06	0.38	1.237e-10	5.02614e-10	-0.068	0.6497	0.783293	-0.41	2.742e-12	1.91902e-11	-0.42	7.061e-13	7.29156e-12	0.303	7.7e-10	-0.0657	0.781	0.306994	0.11865	Secreted	novel	not hub
SLCO1B1	SLCO1B1	yellow	0.227	3.46e-05	-0.083	0.1755	0.225046	-0.026	0.8623	0.922851	0.065	0.289	0.361518	0.12	0.04972	0.0790645	-0.0699	0.223	-0.0111	0.927	0.0860736	-0.0405	Not Secreted	novel	not hub
KLRC3	KLRC3	steelblue	0.56	4.24e-28	-0.27	7.361e-06	1.75996e-05	0.2	0.1777	0.331712	0.28	3.227e-06	9.76982e-06	0.15	0.01397	0.0255253	-0.578	1.62e-05	0.212	0.326	0.245713	-0.183	Not Secreted	novel	not hub
SCNN1A	SCNN1A	green	0.498	1.83e-20	-0.27	7.361e-06	1.75996e-05	-0.76	5.813e-10	5.34796e-08	0.14	0.02188	0.0358062	0.16	0.00869	0.0165909	-0.254	1.99e-05	-1.16	2.44e-08	0.230645	-0.707	Not Secreted	known	not hub
EFCAB4B	CRACR2A	turquoise	0.349	4.77e-08	-0.017	0.7818	0.823062	0.48	0.0006395	0.0046874	-0.065	0.289	0.361518	-0.061	0.3198	0.403807	-0.0239	0.823	0.55	0.00416	0.103446	0.26305	Not Secreted	known	not hub
MYBPC1	MYBPC1	yellow	0.209	0.000153	-0.11	0.07221	0.0994148	-0.36	0.01294	0.0493665	0.13	0.0334	0.0526001	0.15	0.01397	0.0255253	-0.156	0.112	-0.121	0.0598	0.170948	-0.1385	Not Secreted	novel	not hub
FKBP4	FKBP4	lightcyan	0.612	6.21e-41	-0.19	0.001782	0.00317646	0.15	0.3142	0.488884	0.05	0.4149	0.491355	0.0071	0.9079	0.931589	-0.157	0.00324	0.0634	0.517	0.0237584	-0.0468	Not Secreted	known	not hub
C12orf34	FAM222A	yellow	0.716	1.33e-54	-0.37	4.049e-10	1.54704e-09	-0.54	8.946e-05	0.000972085	0.18	0.003105	0.00597918	0.099	0.1059	0.156927	-0.614	8.1e-10	-0.542	0.000792	0.207781	-0.578	Not Secreted	novel	not hub
VPS29	VPS29	royalblue	0.664	2.4e-44	0.064	0.2965	0.358007	-0.24	0.1042	0.231082	-0.032	0.602	0.668204	-0.026	0.6718	0.739891	0.0268	0.364	-0.0985	0.249	0.0514162	-0.03585	Not Secreted	novel	not hub
RNF34	RNF34	pink	0.296	1.7e-05	0.45	9.118e-15	5.71003e-14	-0.39	0.00673	0.0299418	-0.33	3.151e-08	1.27962e-07	-0.37	4.049e-10	2.73537e-09	0.16	1.94e-13	-0.518	0.0276	0.348058	-0.179	Not Secreted	novel	Hub
TRIAP1	TRIAP1	saddlebrown	0.604	5.89e-41	0.61	1.048e-28	2.72408e-27	0.13	0.3838	0.555024	-0.53	8.199e-21	1.63764e-19	-0.53	8.199e-21	3.49609e-19	0.344	4.41e-27	0.0942	0.548	0.491889	0.2191	Not Secreted	novel	not hub
PPHLN1	PPHLN1	paleturquoise	0.475	4.91e-20	0.32	8.526e-08	2.52585e-07	0.42	0.003292	0.0171609	-0.099	0.1059	0.150099	-0.17	0.005265	0.01053	0.263	3.23e-07	0.139	0.0239	0.192388	0.201	Not Secreted	novel	not hub
CLEC12A	CLEC12A	red	0.733	2.58e-62	-0.34	1.123e-08	3.64957e-08	-0.22	0.1373	0.278601	0.33	3.151e-08	1.27962e-07	0.35	3.854e-09	2.23724e-08	-0.674	2.66e-08	-0.263	0.266	0.369579	-0.4685	Not Secreted	known	not hub
FBXO18	FBH1	green	0.597	1.63e-32	-0.21	0.0005393	0.00102885	-0.4	0.00534	0.0251041	0.094	0.1248	0.17414	0.042	0.4936	0.577217	-0.0923	0.000958	-0.249	0.0246	0.101519	-0.17065	Not Secreted	novel	not hub
IL26	IL26	steelblue	0.301	2.31e-08	-0.11	0.07221	0.0994148	0.2	0.1777	0.331712	0.15	0.01397	0.0237981	0.081	0.1862	0.255955	-0.131	0.0892	0.1	0.33	0.138955	-0.0155	Secreted	known	not hub
C12orf45	C12orf45	grey60	0.726	1.75e-63	0.51	3.776e-19	3.62095e-18	0.63	2.086e-06	4.70512e-05	-0.5	2.336e-18	3.44277e-17	-0.46	1.94e-15	3.04542e-14	0.389	2.16e-18	0.569	3.92e-05	0.547517	0.479	Not Secreted	novel	not hub
MED4	MED4	purple	0.681	2.06e-56	0.28	3.227e-06	8.07282e-06	0.034	0.8205	0.897089	-0.2	0.0009942	0.00208194	-0.19	0.001782	0.00388493	0.174	7.81e-06	0.0191	0.897	0.220982	0.09655	Not Secreted	novel	not hub
EBPL	EBPL	blue	0.276	1.23e-06	-0.26	1.626e-05	3.74604e-05	-0.44	0.001969	0.0114695	0.28	3.227e-06	9.76982e-06	0.26	1.626e-05	5.10923e-05	-0.125	4.03e-05	-0.311	0.0112	0.287813	-0.218	Not Secreted	novel	not hub
ENOX1	ENOX1	turquoise	0.402	5.1e-17	0.29	1.369e-06	3.57992e-06	0.21	0.1565	0.304339	-0.15	0.01397	0.0237981	-0.15	0.01397	0.0255253	0.315	2.58e-06	0.16	0.295	0.201807	0.2375	Secreted	novel	not hub
C10orf27	TBATA	tan	0.625	8.28e-47	-0.39	3.625e-11	1.55665e-10	0.39	0.00673	0.0299418	0.32	8.526e-08	3.25515e-07	0.23	0.0001454	0.000384726	-0.318	1.59e-10	0.14	0.0401	0.343733	-0.089	Not Secreted	novel	Hub
SAP18	SAP18	purple	0.608	6.85e-33	-0.23	0.0001454	0.000298347	-0.22	0.1373	0.278601	0.39	3.625e-11	2.17328e-10	0.31	2.227e-07	9.77048e-07	-0.138	0.000273	-0.21	0.284	0.336726	-0.174	Not Secreted	novel	Hub
TUBA3C	TUBA3C	turquoise	0.431	2.92e-21	0.14	0.02188	0.0330552	0.012	0.9362	0.96467	-0.095	0.1208	0.168993	-0.18	0.003105	0.00646644	0.122	0.0402	0.00636	0.965	0.126743	0.06418	Not Secreted	novel	not hub
ALDH1B1	ALDH1B1	brown	0.753	9.29e-67	0.51	3.776e-19	3.62095e-18	0.64	1.274e-06	3.10422e-05	-0.54	1.096e-21	2.48318e-20	-0.43	1.737e-13	1.99755e-12	0.594	3.33e-18	0.761	2.42e-05	0.552137	0.6775	Not Secreted	novel	not hub
USPL1	USPL1	pink	0.66	2.88e-57	-0.024	0.6957	0.746499	-0.014	0.9256	0.958955	0.041	0.5039	0.57756	0.033	0.5907	0.668219	-0.0197	0.75	-0.00796	0.961	0.0367512	-0.01383	Not Secreted	novel	not hub
PSTK	PSTK	turquoise	0.107	0.0273	-0.11	0.07221	0.0994148	-0.043	0.7741	0.868438	0.14	0.02188	0.0358062	0.17	0.005265	0.01053	-0.0619	0.115	-0.0256	0.87	0.112858	-0.04375	Not Secreted	novel	not hub
SACS	SACS	paleturquoise	0.745	1.41e-73	0.53	8.199e-21	9.3369e-20	0.56	4.26e-05	0.000534878	-0.37	4.049e-10	2.12678e-09	-0.38	1.237e-10	9.04076e-10	0.575	6.36e-20	0.615	0.00044	0.469957	0.595	Not Secreted	novel	not hub
SPRY2	SPRY2	yellow	0.561	6.52e-31	-0.6	1.349e-27	3.14077e-26	-0.12	0.4217	0.591081	0.49	1.363e-17	1.83751e-16	0.44	4.077e-14	5.12325e-13	-0.551	7e-26	-0.134	0.591	0.450763	-0.3425	Not Secreted	known	Hub
DYNC1H1	DYNC1H1	blue	0.55	3.04e-26	-0.27	7.361e-06	1.75996e-05	-0.61	5.317e-06	0.000102818	0.27	7.361e-06	2.11749e-05	0.19	0.001782	0.00388493	-0.0981	2.18e-05	-0.494	9.61e-05	0.306331	-0.29605	Not Secreted	known	not hub
ARG2	ARG2	turquoise	0.388	1.86e-13	0.19	0.001782	0.00317646	0.063	0.674	0.800448	-0.34	1.123e-08	4.84707e-08	-0.3	5.616e-07	2.29292e-06	0.375	0.00246	0.14	0.796	0.238707	0.2575	Not Secreted	known	not hub
ERH	ERH	turquoise	0.35	1.71e-09	0.2	0.0009942	0.00183177	0.45	0.001505	0.00930587	-0.19	0.001782	0.00358336	-0.23	0.0001454	0.000384726	0.0743	0.00214	0.19	0.011	0.257317	0.13215	Not Secreted	novel	not hub
GTPBP4	GTPBP4	cyan	0.779	1.61e-80	0.16	0.00869	0.0140036	-0.04	0.7895	0.877286	-0.28	3.227e-06	9.76982e-06	-0.28	3.227e-06	1.15261e-05	0.0948	0.0122	-0.0389	0.878	0.217078	0.02795	Not Secreted	novel	not hub
BDKRB1	BDKRB1	darkgreen	0.54	7.68e-29	0.37	4.049e-10	1.54704e-09	0.58	1.931e-05	0.00028965	-0.47	3.921e-16	4.46183e-15	-0.42	7.061e-13	7.29156e-12	1.3	1.3e-09	1.91	0.000189	0.472493	1.605	Not Secreted	known	not hub
SERPINA10	SERPINA10	black	0.0685	0.254	-0.01	0.8706	0.897989	0.33	0.02349	0.0771981	0.046	0.4533	0.529886	0.016	0.7943	0.84265	-0.0147	0.895	0.183	0.0812	0.0381971	0.08415	Secreted	novel	not hub
CTAGE5	MIA2	magenta	0.399	1.1e-15	-0.13	0.0334	0.0488686	-0.24	0.1042	0.231082	0.2	0.0009942	0.00208194	0.16	0.00869	0.0165909	-0.173	0.0443	-0.313	0.223	0.20875	-0.243	Secreted	novel	not hub
EAPP	EAPP	salmon	0.682	1.56e-53	0.17	0.005265	0.00875769	0.082	0.5837	0.7366	-0.026	0.6718	0.729622	-0.026	0.6718	0.739891	0.0731	0.00852	0.0449	0.74	0.0463361	0.059	Not Secreted	novel	not hub
GPR132	GPR132	darkgrey	0.71	1.07e-55	-0.064	0.2965	0.358007	0.44	0.001969	0.0114695	-0.066	0.2817	0.353932	-0.043	0.4833	0.567182	-0.0754	0.361	0.408	0.0109	0.0913575	0.1663	Not Secreted	novel	not hub
PCK2	PCK2	red	0.801	2.24e-86	-0.34	1.123e-08	3.64957e-08	-0.36	0.01294	0.0493665	0.22	0.0002842	0.000645735	0.24	7.225e-05	0.000201387	-0.304	2.8e-08	-0.382	0.0477	0.312068	-0.343	Not Secreted	novel	not hub
PABPN1	PABPN1	darkred	0.271	9.73e-09	-0.075	0.221	0.276045	-0.25	0.09011	0.20858	0.04	0.5144	0.587112	0.13	0.0334	0.0557708	-0.0238	0.286	-0.0807	0.235	0.0940376	-0.05225	Not Secreted	novel	not hub
GRK5	GRK5	blue	0.869	2.11e-137	-0.63	4.776e-31	1.65903e-29	-0.48	0.0006395	0.0046874	0.57	1.721e-24	5.91058e-23	0.54	1.096e-21	5.67825e-20	-0.739	1.16e-29	-0.668	0.00358	0.609869	-0.7035	Not Secreted	novel	not hub
SLC39A2	SLC39A2	yellow	0.222	9.6e-05	-0.21	0.0005393	0.00102885	0.061	0.6838	0.807286	0.16	0.00869	0.0154756	0.12	0.04972	0.0790645	-0.284	0.0011	0.0214	0.816	0.151126	-0.1313	Not Secreted	novel	not hub
OR11H12	OR11H12	cyan	0.0834	0.116	-0.088	0.1508	0.19651	-0.055	0.7135	0.826915	0.11	0.07221	0.105065	0.12	0.04972	0.0790645	-0.111	0.196	-0.0179	0.835	0.0921645	-0.06445	Not Secreted	novel	not hub
SYNE2	SYNE2	pink	0.439	1.38e-14	-0.18	0.003105	0.00534216	-0.34	0.01937	0.0669025	0.15	0.01397	0.0237981	0.13	0.0334	0.0557708	-0.15	0.00657	-0.408	0.0651	0.195284	-0.279	Not Secreted	novel	not hub
LGALS3	LGALS3	lightyellow	0.467	4.39e-17	-0.071	0.2467	0.304414	0.16	0.2827	0.455561	0.024	0.6957	0.750638	0.057	0.3526	0.437901	-0.0476	0.305	0.128	0.454	0.0571348	0.0402	Secreted	known	not hub
PSMC6	PSMC6	darkorange	0.622	1.09e-38	0.33	3.151e-08	9.77563e-08	0.32	0.02833	0.0882515	-0.24	7.225e-05	0.000179414	-0.27	7.361e-06	2.47212e-05	0.193	1.38e-07	0.0991	0.112	0.318598	0.14605	Not Secreted	known	not hub
METTL21D	VCPKMT	cyan	0.763	2.15e-77	0.1	0.1024	0.138677	0.087	0.5609	0.718156	-0.059	0.336	0.410733	-0.094	0.1248	0.180787	0.0741	0.128	0.0537	0.718	0.101027	0.0639	Not Secreted	novel	not hub
ZFYVE1	ZFYVE1	blue	0.335	7.27e-09	-0.016	0.7943	0.833966	-0.19	0.2008	0.36077	0.12	0.04972	0.0752417	0.06	0.3278	0.412467	-0.00721	0.831	-0.126	0.365	0.106118	-0.066605	Not Secreted	novel	not hub
FANCF	FANCF	turquoise	0.697	1.91e-51	0.48	7.514e-17	5.8344e-16	0.16	0.2827	0.455561	-0.27	7.361e-06	2.11749e-05	-0.31	2.227e-07	9.77048e-07	0.464	2.36e-16	0.195	0.453	0.348152	0.3295	Not Secreted	novel	not hub
ALDH6A1	ALDH6A1	blue	0.452	1.69e-15	-0.4	1.019e-11	4.65076e-11	-0.79	4.065e-11	6.49544e-09	0.27	7.361e-06	2.11749e-05	0.31	2.227e-07	9.77048e-07	-0.213	5.44e-11	-0.792	4.74e-09	0.369598	-0.5025	Not Secreted	novel	not hub
BATF	BATF	darkolivegreen	0.753	4.66e-65	0.13	0.0334	0.0488686	0.59	1.274e-05	0.000205083	-0.26	1.626e-05	4.43295e-05	-0.2	0.0009942	0.00226504	0.175	0.0506	1.2	0.000141	0.308834	0.6875	Not Secreted	known	not hub
SLIRP	SLIRP	darkorange	0.575	1.45e-31	0.34	1.123e-08	3.64957e-08	0.026	0.8623	0.922851	-0.3	5.616e-07	1.89362e-06	-0.34	1.123e-08	6.06013e-08	0.189	2.72e-08	0.0133	0.926	0.296777	0.10115	Not Secreted	novel	not hub
GZMH	GZMH	steelblue	0.797	4.41e-80	-0.44	4.077e-14	2.37395e-13	0.22	0.1373	0.278601	0.42	7.061e-13	5.23881e-12	0.36	1.274e-09	7.97827e-09	-0.891	3.12e-13	0.596	0.275	0.423561	-0.1475	Secreted	novel	not hub
NYNRIN	NYNRIN	darkturquoise	0.61	1.21e-35	-0.043	0.4833	0.547949	0.014	0.9256	0.958955	0.17	0.005265	0.00976573	0.14	0.02188	0.0381286	-0.0301	0.55	0.0135	0.96	0.0803983	-0.0083	Not Secreted	known	not hub
EFCAB11	EFCAB11	turquoise	0.46	7.63e-22	0.19	0.001782	0.00317646	0.23	0.1199	0.254415	-0.2	0.0009942	0.00208194	-0.17	0.005265	0.01053	0.259	0.00262	0.0741	0.276	0.22449	0.16655	Not Secreted	novel	not hub
EVL	EVL	steelblue	0.573	4.83e-32	-0.25	3.481e-05	7.72086e-05	0.44	0.001969	0.0114695	0.23	0.0001454	0.00034644	0.26	1.626e-05	5.10923e-05	-0.173	7.68e-05	0.523	0.00979	0.311582	0.175	Not Secreted	novel	not hub
USP8	USP8	lightyellow	0.606	3.52e-49	0.18	0.003105	0.00534216	-0.32	0.02833	0.0882515	-0.12	0.04972	0.0752417	-0.12	0.04972	0.0790645	0.0993	0.00658	-0.125	0.0946	0.179237	-0.01285	Not Secreted	novel	not hub
GATM	GATM	salmon	0.401	1.38e-11	-0.09	0.1417	0.18572	0.47	0.0008581	0.00590211	0.23	0.0001454	0.00034644	0.22	0.0002842	0.000710032	-0.0855	0.187	0.781	0.00448	0.267407	0.34775	Not Secreted	known	not hub
WDR76	WDR76	red	0.202	6.52e-05	0.069	0.2603	0.319379	-0.1	0.5036	0.671349	-0.092	0.133	0.184059	-0.0085	0.8898	0.91823	0.0595	0.318	-0.0503	0.666	0.027529	0.0046	Not Secreted	known	not hub
PPIC	PPIC	brown	0.781	5.2e-88	0.7	8.895e-41	1.16402e-38	0.44	0.001969	0.0114695	-0.61	1.048e-28	7.2312e-27	-0.54	1.096e-21	5.67825e-20	0.732	1.8e-38	0.54	0.00979	0.612934	0.636	Secreted	novel	not hub
HEXA	HEXA	red	0.542	8.18e-34	-0.054	0.3786	0.444138	0.098	0.5122	0.677991	0.023	0.7078	0.760612	0.052	0.3965	0.483288	-0.0389	0.445	0.0422	0.687	0.0514721	0.00165	Secreted	known	not hub
AGSK1	AGSK1	turquoise	0.509	1.22e-26	0.19	0.001782	0.00317646	-0.14	0.3479	0.521129	-0.2	0.0009942	0.00208194	-0.13	0.0334	0.0557708	0.26	0.00399	-0.205	0.522	0.193073	0.0275	Not Secreted	novel	not hub
EFNA4	EFNA4	brown	0.737	9.39e-63	0.67	2.784e-36	1.96563e-34	0.63	2.086e-06	4.70512e-05	-0.58	1.722e-25	6.82505e-24	-0.54	1.096e-21	5.67825e-20	0.62	1.79e-34	0.643	3.24e-05	0.618113	0.6315	Secreted	novel	Hub
PDCD7	PDCD7	pink	0.413	9.04e-12	0.21	0.0005393	0.00102885	-0.079	0.5976	0.746877	-0.22	0.0002842	0.000645735	-0.11	0.07221	0.110221	0.121	0.00141	-0.0658	0.745	0.174079	0.0276	Not Secreted	novel	not hub
TARSL2	TARS3	pink	0.722	4.01e-71	0.19	0.001782	0.00317646	0.11	0.4617	0.625768	-0.064	0.2965	0.369469	-0.1	0.1024	0.152545	0.138	0.00365	0.0543	0.643	0.118776	0.09615	Not Secreted	novel	not hub
OCA2	OCA2	turquoise	0.266	5.15e-09	0.042	0.4936	0.558085	-0.32	0.02833	0.0882515	0.017	0.7818	0.824376	-0.076	0.2149	0.28938	0.0641	0.558	-0.397	0.0798	0.0492213	-0.16645	Not Secreted	known	not hub
ADRB2	ADRB2	blue	0.87	2.91e-132	-0.77	7.794e-54	7.39456e-51	-0.57	2.886e-05	0.000400452	0.67	2.784e-36	1.24297e-33	0.6	1.349e-27	3.15043e-25	-1.21	6.6e-52	-0.728	0.000256	0.689516	-0.969	Not Secreted	known	Hub
NEIL1	NEIL1	turquoise	0.554	1.57e-33	0.32	8.526e-08	2.52585e-07	-0.21	0.1565	0.304339	-0.2	0.0009942	0.00208194	-0.12	0.04972	0.0790645	0.231	2.87e-07	-0.217	0.295	0.211506	0.007	Not Secreted	known	not hub
CYP11A1	CYP11A1	midnightblue	0.145	0.00131	-0.22	0.0002842	0.000561228	0.17	0.2533	0.422259	0.18	0.003105	0.00597918	0.23	0.0001454	0.000384726	-0.245	0.00047	0.083	0.429	0.182414	-0.081	Not Secreted	novel	not hub
LRRC49	LRRC49	turquoise	0.841	5.11e-98	0.41	2.742e-12	1.32771e-11	0.3	0.04048	0.115657	-0.31	2.227e-07	7.95619e-07	-0.3	5.616e-07	2.29292e-06	0.512	1.68e-11	0.462	0.105	0.378605	0.487	Not Secreted	novel	not hub
CALML4	CALML4	turquoise	0.941	6.11e-210	0.46	1.94e-15	1.30191e-14	0.39	0.00673	0.0299418	-0.38	1.237e-10	6.95984e-10	-0.35	3.854e-09	2.23724e-08	0.754	5.42e-15	0.757	0.0263	0.449218	0.7555	Not Secreted	novel	not hub
ERCC6	ERCC6	orange	0.412	3.07e-15	0.29	1.369e-06	3.57992e-06	0.36	0.01294	0.0493665	-0.26	1.626e-05	4.43295e-05	-0.27	7.361e-06	2.47212e-05	0.154	4.45e-06	0.167	0.0543	0.30642	0.1605	Not Secreted	known	not hub
RAD9A	RAD9A	turquoise	0.487	2.78e-29	0.21	0.0005393	0.00102885	-0.075	0.6163	0.761409	-0.14	0.02188	0.0358062	-0.15	0.01397	0.0255253	0.17	0.00091	-0.0266	0.773	0.174822	0.0717	Not Secreted	novel	not hub
IDH2	IDH2	lightgreen	0.717	1.95e-56	0.31	2.227e-07	6.30942e-07	0.19	0.2008	0.36077	-0.43	1.737e-13	1.3769e-12	-0.35	3.854e-09	2.23724e-08	0.223	4.57e-07	0.178	0.365	0.378164	0.2005	Not Secreted	novel	Hub
FAH	FAH	green	0.63	1.27e-39	-0.23	0.0001454	0.000298347	-0.8	1.519e-11	2.71276e-09	0.11	0.07221	0.105065	0.033	0.5907	0.668219	-0.148	0.000303	-0.799	1.17e-09	0.0931902	-0.4735	Not Secreted	known	not hub
TRPM1	TRPM1	black	0.146	0.0743	0.061	0.3198	0.382973	-0.19	0.2008	0.36077	-0.015	0.8069	0.844217	-0.059	0.336	0.420832	0.101	0.382	-0.0882	0.372	0.0406367	0.0064	Not Secreted	novel	not hub
PLEKHO2	PLEKHO2	green	0.423	5.61e-15	-0.16	0.00869	0.0140036	0.045	0.7639	0.861324	0.047	0.4435	0.520032	0.031	0.6134	0.688663	-0.119	0.0145	0.0437	0.86	0.0609247	-0.03765	Not Secreted	novel	not hub
DNAJA4	DNAJA4	turquoise	0.957	6.14e-265	0.43	1.737e-13	9.50871e-13	0.32	0.02833	0.0882515	-0.37	4.049e-10	2.12678e-09	-0.34	1.123e-08	6.06013e-08	0.884	1.08e-12	0.764	0.0856	0.427557	0.824	Not Secreted	novel	not hub
SLC5A12	SLC5A12	turquoise	0.423	1.04e-16	0.086	0.1603	0.207589	0.16	0.2827	0.455561	0.017	0.7818	0.824376	-0.021	0.7322	0.791878	0.0728	0.208	0.0439	0.489	0.0342065	0.05835	Not Secreted	novel	not hub
TGM5	TGM5	turquoise	0.206	0.000256	0.0036	0.9532	0.963418	0.13	0.3838	0.555024	-0.079	0.1973	0.260436	-0.03	0.6249	0.698886	0.00367	0.963	0.0369	0.582	0.0607755	0.020285	Not Secreted	novel	not hub
PPP1R14D	PPP1R14D	turquoise	0.0507	0.28	-0.044	0.4732	0.537743	-0.15	0.3142	0.488884	-0.024	0.6957	0.750638	-0.055	0.3698	0.455351	-0.0674	0.542	-0.0449	0.518	0.044503	-0.05615	Not Secreted	novel	not hub
PKD1L2	PKD1L2	cyan	0.0563	0.204	0.079	0.1973	0.249751	-0.25	0.09011	0.20858	0.027	0.6599	0.719167	-0.036	0.5574	0.637677	0.174	0.248	-0.0856	0.234	0.0451183	0.0442	Not Secreted	novel	not hub
CLCN7	CLCN7	white	0.655	4.24e-46	0.1	0.1024	0.138677	-0.071	0.6353	0.773116	-0.18	0.003105	0.00597918	-0.16	0.00869	0.0165909	0.0612	0.123	-0.0508	0.774	0.15982	0.0052	Not Secreted	novel	not hub
SETD6	SETD6	pink	0.369	7e-12	0.071	0.2467	0.304414	-0.28	0.05662	0.148727	0.02	0.7445	0.792532	-0.055	0.3698	0.455351	0.0544	0.306	-0.257	0.136	0.0522262	-0.1013	Not Secreted	novel	not hub
CCDC135	DRC7	turquoise	0.922	4.9e-169	0.38	1.237e-10	5.02614e-10	0.21	0.1565	0.304339	-0.31	2.227e-07	7.95619e-07	-0.26	1.626e-05	5.10923e-05	1.68	3.77e-10	0.558	0.305	0.346429	1.119	Not Secreted	novel	not hub
ZDHHC7	ZDHHC7	green	0.499	3.16e-23	-0.33	3.151e-08	9.77563e-08	-0.62	3.357e-06	7.04831e-05	0.33	3.151e-08	1.27962e-07	0.31	2.227e-07	9.77048e-07	-0.167	1.46e-07	-0.437	5.82e-05	0.3859	-0.302	Not Secreted	novel	Hub
DPEP3	DPEP3	tan	0.824	2.94e-114	-0.15	0.01397	0.0217793	0.27	0.06644	0.166649	0.081	0.1862	0.248005	-0.043	0.4833	0.567182	-0.131	0.0178	0.164	0.16	0.0962071	0.0165	Secreted	novel	not hub
TSNAXIP1	TSNAXIP1	turquoise	0.961	3.38e-257	0.4	1.019e-11	4.65076e-11	0.2	0.1777	0.331712	-0.32	8.526e-08	3.25515e-07	-0.28	3.227e-06	1.15261e-05	1.08	5.55e-11	0.528	0.33	0.361326	0.804	Not Secreted	novel	not hub
SLC9A5	SLC9A5	pink	0.276	2.56e-05	0.29	1.369e-06	3.57992e-06	-0.1	0.5036	0.671349	-0.15	0.01397	0.0237981	-0.14	0.02188	0.0381286	0.181	2.56e-06	-0.0797	0.662	0.177298	0.05065	Not Secreted	novel	not hub
SDR42E1	SDR42E1	turquoise	0.634	2.55e-38	0.1	0.1024	0.138677	0.099	0.5079	0.674829	-0.11	0.07221	0.105065	-0.13	0.0334	0.0557708	0.0909	0.121	0.0598	0.676	0.140792	0.07535	Not Secreted	novel	not hub
ATF7IP2	ATF7IP2	pink	0.436	5.33e-15	0.4	1.019e-11	4.65076e-11	0.21	0.1565	0.304339	-0.31	2.227e-07	7.95619e-07	-0.36	1.274e-09	7.97827e-09	0.427	3.58e-11	0.116	0.317	0.345547	0.2715	Not Secreted	novel	not hub
C16orf7	VPS9D1	lightcyan	0.575	9.53e-29	0.054	0.3786	0.444138	0.26	0.07757	0.186996	-0.14	0.02188	0.0358062	-0.12	0.04972	0.0790645	0.0259	0.446	0.203	0.18	0.169601	0.11445	Not Secreted	novel	not hub
SEPX1	MSRB1	green	0.542	5.56e-27	-0.0097	0.8744	0.901235	-0.44	0.001969	0.0114695	-0.14	0.02188	0.0358062	-0.19	0.001782	0.00388493	-0.00552	0.902	-0.326	0.011	0.213922	-0.16576	Not Secreted	novel	not hub
KBTBD4	KBTBD4	turquoise	0.439	6.32e-15	-0.21	0.0005393	0.00102885	-0.2	0.1777	0.331712	0.13	0.0334	0.0526001	0.14	0.02188	0.0381286	-0.119	0.000842	-0.119	0.348	0.181892	-0.119	Not Secreted	novel	not hub
MRPL28	MRPL28	green	0.61	6.8e-43	-0.11	0.07221	0.0994148	-0.48	0.0006395	0.0046874	-0.018	0.7693	0.814023	0.02	0.7445	0.801981	-0.0458	0.0998	-0.155	0.00707	0.0361714	-0.1004	Not Secreted	novel	not hub
IL4R	IL4R	yellow	0.821	5.06e-88	-0.42	7.061e-13	3.6126e-12	-0.32	0.02833	0.0882515	0.2	0.0009942	0.00208194	0.16	0.00869	0.0165909	-0.362	3.45e-12	-0.424	0.086	0.263666	-0.393	Secreted	known	not hub
PALB2	PALB2	lightyellow	0.476	5.34e-26	0.24	7.225e-05	0.000154147	-0.044	0.769	0.864506	-0.15	0.01397	0.0237981	-0.2	0.0009942	0.00226504	0.152	0.00015	-0.0232	0.868	0.192217	0.0644	Not Secreted	novel	not hub
TIGD7	TIGD7	magenta	0.441	1.06e-19	-0.056	0.3611	0.426012	-0.092	0.5385	0.699985	0.19	0.001782	0.00358336	0.14	0.02188	0.0381286	-0.0351	0.431	-0.0444	0.703	0.141909	-0.03975	Not Secreted	novel	not hub
PRSS21	PRSS21	yellow	0.185	0.000215	-0.25	3.481e-05	7.72086e-05	0.2	0.1777	0.331712	0.16	0.00869	0.0154756	0.14	0.02188	0.0381286	-0.723	8.62e-05	0.116	0.347	0.172097	-0.3035	Secreted	novel	not hub
NUDT21	NUDT21	salmon	0.753	9.58e-75	0.094	0.1248	0.165629	0.17	0.2533	0.422259	0.078	0.2031	0.26707	0.048	0.4339	0.51953	0.06	0.166	0.0768	0.423	0.0939902	0.0684	Not Secreted	known	not hub
MT3	MT3	turquoise	0.357	3.99e-10	0.22	0.0002842	0.000561228	0.17	0.2533	0.422259	-0.15	0.01397	0.0237981	-0.17	0.005265	0.01053	0.17	0.000674	0.152	0.427	0.195328	0.161	Not Secreted	known	not hub
ZNF689	ZNF689	blue	0.449	1.46e-18	-0.37	4.049e-10	1.54704e-09	-0.14	0.3479	0.521129	0.34	1.123e-08	4.84707e-08	0.28	3.227e-06	1.15261e-05	-0.209	1.77e-09	-0.0881	0.517	0.315922	-0.14855	Not Secreted	novel	not hub
ITGAD	ITGAD	darkgrey	0.446	2.39e-18	-0.21	0.0005393	0.00102885	0.19	0.2008	0.36077	0.24	7.225e-05	0.000179414	0.14	0.02188	0.0381286	-0.529	0.000924	0.104	0.367	0.215614	-0.2125	Not Secreted	known	not hub
VASN	VASN	midnightblue	0.558	1.23e-27	-0.29	1.369e-06	3.57992e-06	0.45	0.001505	0.00930587	0.15	0.01397	0.0237981	0.081	0.1862	0.255955	-0.263	2.98e-06	0.602	0.00715	0.170161	0.1695	Secreted	novel	not hub
TERF2IP	TERF2IP	turquoise	0.0651	0.132	0.034	0.5795	0.64042	0.22	0.1373	0.278601	-0.08	0.1917	0.254193	-0.085	0.1653	0.231161	0.0123	0.642	0.0609	0.325	0.084211	0.0366	Not Secreted	known	not hub
ERI2	ERI2	turquoise	0.295	5.36e-10	0.28	3.227e-06	8.07282e-06	-0.058	0.6986	0.816944	-0.21	0.0005393	0.00117539	-0.11	0.07221	0.110221	0.312	8.36e-06	-0.0172	0.828	0.172713	0.1474	Not Secreted	novel	not hub
LLGL2	LLGL2	blue	0.43	6.31e-14	-0.36	1.274e-09	4.60789e-09	-0.49	0.0004722	0.00367025	0.25	3.481e-05	9.06996e-05	0.22	0.0002842	0.000710032	-0.287	4.21e-09	-0.378	0.00308	0.302481	-0.3325	Not Secreted	novel	not hub
MKS1	MKS1	turquoise	0.622	6.88e-37	0.095	0.1208	0.160812	0.17	0.2533	0.422259	-0.17	0.005265	0.00976573	-0.11	0.07221	0.110221	0.0819	0.159	0.0765	0.441	0.165781	0.0792	Not Secreted	novel	not hub
SREBF1	SREBF1	turquoise	0.0893	0.0903	0.12	0.04972	0.0706033	-0.099	0.5079	0.674829	-0.071	0.2467	0.3156	-0.0027	0.9649	0.973235	0.071	0.0672	-0.0898	0.672	0.00988178	-0.0094	Not Secreted	known	not hub
RAB40B	RAB40B	turquoise	0.291	7.45e-07	-0.029	0.6365	0.694114	0.27	0.06644	0.166649	0.12	0.04972	0.0752417	0.13	0.0334	0.0557708	-0.0144	0.701	0.158	0.161	0.152958	0.0718	Not Secreted	novel	not hub
KCNJ12	KCNJ12	blue	0.471	9.18e-20	-0.31	2.227e-07	6.30942e-07	-0.36	0.01294	0.0493665	0.29	1.369e-06	4.3686e-06	0.23	0.0001454	0.000384726	-0.416	7.56e-07	-0.522	0.0431	0.309974	-0.469	Not Secreted	novel	not hub
ORMDL3	ORMDL3	darkred	0.582	1.32e-40	-0.28	3.227e-06	8.07282e-06	-0.16	0.2827	0.455561	0.25	3.481e-05	9.06996e-05	0.25	3.481e-05	0.000103106	-0.199	7.03e-06	-0.0998	0.458	0.280433	-0.1494	Not Secreted	novel	not hub
PPP1R1B	PPP1R1B	blue	0.44	1.27e-19	-0.3	5.616e-07	1.53384e-06	-0.13	0.3838	0.555024	0.27	7.361e-06	2.11749e-05	0.25	3.481e-05	0.000103106	-0.452	1.22e-06	-0.133	0.573	0.273456	-0.2925	Not Secreted	novel	not hub
HIC1	HIC1	darkturquoise	0.501	1.5e-21	-0.16	0.00869	0.0140036	0.51	0.0002503	0.00223635	0.1	0.1024	0.145778	0.12	0.04972	0.0790645	-0.154	0.0122	0.562	0.00181	0.171568	0.204	Not Secreted	novel	not hub
PRDX5	PRDX5	turquoise	0.808	4.59e-84	0.09	0.1417	0.18572	-0.053	0.7235	0.833477	-0.1	0.1024	0.145778	-0.071	0.2467	0.324966	0.0725	0.184	-0.0488	0.833	0.10176	0.01185	Not Secreted	known	not hub
DHRS7C	DHRS7C	turquoise	0.0161	0.371	-0.0029	0.9623	0.970741	-0.28	0.05662	0.148727	0.029	0.6365	0.698934	0.037	0.5464	0.627362	-0.00228	0.971	-0.0958	0.164	0.0306065	-0.04904	Secreted	novel	not hub
TRMT112	TRMT112	lightgreen	0.332	1.55e-09	0.15	0.01397	0.0217793	-0.23	0.1199	0.254415	-0.13	0.0334	0.0526001	-0.095	0.1208	0.175865	0.0425	0.0241	-0.0963	0.275	0.150979	-0.0269	Not Secreted	novel	not hub
DUSP3	DUSP3	blue	0.659	2.66e-44	-0.54	1.096e-21	1.36148e-20	-0.42	0.003292	0.0171609	0.39	3.625e-11	2.17328e-10	0.32	8.526e-08	4.0244e-07	-0.281	4.64e-20	-0.299	0.0177	0.430576	-0.29	Not Secreted	novel	not hub
C17orf53	HROB	green	0.249	9.41e-07	0.032	0.602	0.661529	0.1	0.5036	0.671349	-0.063	0.3042	0.377268	-0.044	0.4732	0.557657	0.0425	0.664	0.0398	0.666	0.0692426	0.04115	Not Secreted	novel	not hub
RUNDC1	RUNDC1	turquoise	0.661	1.42e-42	0.075	0.221	0.276045	0.15	0.3142	0.488884	-0.05	0.4149	0.491355	-0.054	0.3786	0.464566	0.0461	0.278	0.11	0.487	0.0817657	0.07805	Not Secreted	novel	not hub
UTP18	UTP18	cyan	0.375	3.3e-11	0.044	0.4732	0.537743	-0.039	0.7947	0.880808	-0.12	0.04972	0.0752417	-0.11	0.07221	0.110221	0.0189	0.545	-0.0235	0.882	0.0905238	-0.0023	Not Secreted	novel	not hub
EPN3	EPN3	turquoise	0.77	1.63e-91	0.52	5.743e-20	6.02063e-19	0.32	0.02833	0.0882515	-0.38	1.237e-10	6.95984e-10	-0.35	3.854e-09	2.23724e-08	1.73	3.29e-19	0.362	0.0875	0.436282	1.046	Not Secreted	novel	not hub
PHB	PHB	lightgreen	0.654	2.61e-49	0.087	0.1555	0.201941	-0.54	8.946e-05	0.000972085	-0.13	0.0334	0.0526001	-0.089	0.1462	0.207626	0.0389	0.204	-0.307	0.00101	0.169154	-0.13405	Secreted	known	not hub
LYZL6	LYZL6	turquoise	0.101	0.0819	0.0082	0.8937	0.916646	0.05	0.7386	0.844273	-0.074	0.2273	0.294228	-0.052	0.3965	0.483288	0.00847	0.917	0.0164	0.852	0.0519416	0.012435	Secreted	novel	not hub
SNF8	SNF8	darkgreen	0.442	1.95e-18	0.23	0.0001454	0.000298347	-0.24	0.1042	0.231082	-0.26	1.626e-05	4.43295e-05	-0.22	0.0002842	0.000710032	0.102	0.000387	-0.069	0.268	0.268288	0.0165	Not Secreted	novel	not hub
FRMD8	FRMD8	yellow	0.598	2.04e-32	-0.24	7.225e-05	0.000154147	0.094	0.5297	0.692818	0.15	0.01397	0.0237981	0.055	0.3698	0.455351	-0.124	0.000125	0.0696	0.69	0.123044	-0.0272	Not Secreted	novel	not hub
IFT20	IFT20	turquoise	0.628	4.23e-43	0.48	7.514e-17	5.8344e-16	0.33	0.02349	0.0771981	-0.46	1.94e-15	1.9952e-14	-0.39	3.625e-11	2.86303e-10	0.264	5.17e-16	0.143	0.0887	0.454571	0.2035	Not Secreted	known	not hub
ZZEF1	ZZEF1	pink	0.47	4.26e-16	-0.041	0.5039	0.568123	-0.26	0.07757	0.186996	0.14	0.02188	0.0358062	0.18	0.003105	0.00646644	-0.0145	0.573	-0.182	0.176	0.186301	-0.09825	Not Secreted	novel	not hub
ASGR2	ASGR2	darkgrey	0.461	1.56e-18	0.015	0.8069	0.844566	-0.19	0.2008	0.36077	-0.025	0.6837	0.74011	-0.095	0.1208	0.175865	0.0193	0.847	-0.196	0.372	0.0640496	-0.08835	Not Secreted	known	not hub
BCL6B	BCL6B	blue	0.633	9.56e-58	-0.64	2.774e-32	1.09946e-30	-0.12	0.4217	0.591081	0.5	2.336e-18	3.44277e-17	0.42	7.061e-13	7.29156e-12	-0.909	1.04e-30	-0.181	0.6	0.465533	-0.545	Not Secreted	novel	not hub
DHX33	DHX33	black	0.402	2.4e-11	0.079	0.1973	0.249751	0.046	0.7588	0.857995	-0.16	0.00869	0.0154756	-0.23	0.0001454	0.000384726	0.0418	0.252	0.0228	0.859	0.137526	0.0323	Not Secreted	novel	not hub
ENO3	ENO3	saddlebrown	0.403	1.95e-13	0.39	3.625e-11	1.55665e-10	-0.17	0.2533	0.422259	-0.24	7.225e-05	0.000179414	-0.24	7.225e-05	0.000201387	0.244	1.55e-10	-0.179	0.434	0.278045	0.0325	Not Secreted	novel	not hub
WNT3	WNT3	turquoise	0.058	0.232	0.0058	0.9247	0.94094	-0.38	0.008423	0.0355466	-0.11	0.07221	0.105065	-0.0043	0.9441	0.957792	0.00589	0.941	-0.403	0.0331	0.0151472	-0.198555	Secreted	known	not hub
TBKBP1	TBKBP1	tan	0.725	9.9e-81	-0.11	0.07221	0.0994148	-0.21	0.1565	0.304339	0.13	0.0334	0.0526001	0.02	0.7445	0.801981	-0.0563	0.118	-0.0544	0.363	0.0612355	-0.05535	Not Secreted	novel	not hub
FIBP	FIBP	lightgreen	0.652	1.65e-42	0.058	0.3442	0.408519	0.06	0.6887	0.81011	-0.099	0.1059	0.150099	-0.097	0.1131	0.166073	0.0396	0.41	0.0303	0.812	0.102846	0.03495	Not Secreted	novel	not hub
AURKB	AURKB	saddlebrown	0.702	1.92e-69	0.37	4.049e-10	1.54704e-09	0.24	0.1042	0.231082	-0.35	3.854e-09	1.7723e-08	-0.35	3.854e-09	2.23724e-08	0.605	1.71e-09	0.146	0.237	0.38397	0.3755	Not Secreted	known	not hub
FAM20C	FAM20C	brown	0.735	1.24e-59	0.51	3.776e-19	3.62095e-18	0.58	1.931e-05	0.00028965	-0.55	1.369e-22	3.61416e-21	-0.53	8.199e-21	3.49609e-19	0.523	3.95e-18	0.734	0.000213	0.579678	0.6285	Secreted	novel	not hub
KRTAP1-3	KRTAP1-3	tan	0.75	7.73e-79	0.02	0.7445	0.790315	0.42	0.003292	0.0171609	-0.00077	0.99	0.993009	-0.057	0.3526	0.437901	0.0226	0.786	0.31	0.0155	0.00302543	0.1663	Not Secreted	novel	not hub
MSI2	MSI2	brown	0.619	5.33e-40	0.53	8.199e-21	9.3369e-20	0.55	6.21e-05	0.000720702	-0.59	1.59e-26	7.59e-25	-0.55	1.369e-22	8.623e-21	0.739	7.77e-20	0.518	0.000538	0.573028	0.6285	Not Secreted	novel	not hub
FBLIM1	FBLIM1	brown	0.738	3.28e-61	0.51	3.776e-19	3.62095e-18	0.46	0.001141	0.0074209	-0.53	8.199e-21	1.63764e-19	-0.5	2.336e-18	6.32094e-17	0.598	1.42e-18	0.644	0.00661	0.54767	0.621	Not Secreted	novel	not hub
VPS53	VPS53	blue	0.402	1.17e-13	-0.33	3.151e-08	9.77563e-08	-0.084	0.5746	0.729361	0.26	1.626e-05	4.43295e-05	0.14	0.02188	0.0381286	-0.294	7.71e-08	-0.0304	0.741	0.21849	-0.1622	Not Secreted	known	not hub
ANKRD12	ANKRD12	black	0.719	6.3e-62	0.12	0.04972	0.0706033	0.15	0.3142	0.488884	0.0068	0.9118	0.931372	0.0092	0.8808	0.911483	0.126	0.0734	0.105	0.506	0.0151199	0.1155	Not Secreted	novel	not hub
FKBP10	FKBP10	brown	0.75	2.64e-73	0.63	4.776e-31	1.65903e-29	0.34	0.01937	0.0669025	-0.56	1.593e-23	4.78846e-22	-0.54	1.096e-21	5.67825e-20	0.817	3.71e-29	0.394	0.0636	0.568767	0.6055	Secreted	known	not hub
CTSW	CTSW	steelblue	0.702	2.11e-50	-0.42	7.061e-13	3.6126e-12	0.11	0.4617	0.625768	0.39	3.625e-11	2.17328e-10	0.38	1.237e-10	9.04076e-10	-0.833	5.37e-12	0.105	0.642	0.384846	-0.364	Secreted	novel	not hub
RBM4	RBM4	turquoise	0.212	0.000116	0.024	0.6957	0.746499	0.11	0.4617	0.625768	-0.12	0.04972	0.0752417	-0.15	0.01397	0.0255253	0.011	0.748	0.0799	0.631	0.115466	0.04545	Not Secreted	novel	not hub
ST6GAL1	ST6GAL1	brown	0.646	5.31e-48	0.6	1.349e-27	3.14077e-26	0.51	0.0002503	0.00223635	-0.58	1.722e-25	6.82505e-24	-0.55	1.369e-22	8.623e-21	0.599	8.14e-27	0.604	0.00171	0.580374	0.6015	Secreted	known	not hub
KCTD1	KCTD1	turquoise	0.862	8.84e-119	0.57	1.721e-24	2.81214e-23	0.43	0.002556	0.0140784	-0.51	3.776e-19	6.03365e-18	-0.46	1.94e-15	3.04542e-14	0.855	1.07e-23	0.574	0.0115	0.548337	0.7145	Not Secreted	novel	Hub
ARHGAP28	ARHGAP28	blue	0.452	1.62e-18	-0.32	8.526e-08	2.52585e-07	-0.36	0.01294	0.0493665	0.29	1.369e-06	4.3686e-06	0.29	1.369e-06	5.21099e-06	-0.499	2.75e-07	-0.439	0.0424	0.331947	-0.469	Not Secreted	novel	not hub
SELM	SELENOM	brown	0.809	4.07e-87	0.6	1.349e-27	3.14077e-26	0.65	7.64e-07	2.05995e-05	-0.56	1.593e-23	4.78846e-22	-0.44	4.077e-14	5.12325e-13	0.521	6.78e-26	0.668	1.52e-05	0.58017	0.5945	Not Secreted	novel	not hub
CTAGE1	CTAGE1	black	0.464	1.25e-24	0.25	3.481e-05	7.72086e-05	-0.011	0.9415	0.966915	-0.27	7.361e-06	2.11749e-05	-0.24	7.225e-05	0.000201387	0.176	7.03e-05	-0.00278	0.972	0.226137	0.08661	Not Secreted	novel	not hub
SERPINB11	SERPINB11	turquoise	0.52	4.49e-31	0.2	0.0009942	0.00183177	0.14	0.3479	0.521129	-0.24	7.225e-05	0.000179414	-0.23	0.0001454	0.000384726	0.571	0.00184	0.153	0.52	0.245099	0.362	Not Secreted	novel	not hub
NDUFV2	NDUFV2	lightyellow	0.348	2.74e-11	0.21	0.0005393	0.00102885	-0.32	0.02833	0.0882515	-0.29	1.369e-06	4.3686e-06	-0.28	3.227e-06	1.15261e-05	0.073	0.0016	-0.222	0.0827	0.292679	-0.0745	Not Secreted	novel	not hub
ROCK1	ROCK1	royalblue	0.548	3.98e-30	0.088	0.1508	0.19651	-0.34	0.01937	0.0669025	-0.069	0.2603	0.330796	-0.0067	0.9131	0.935849	0.0774	0.197	-0.185	0.0719	0.0234957	-0.0538	Not Secreted	known	not hub
LIM2	LIM2	skyblue	0.533	2.31e-37	-0.49	1.363e-17	1.12815e-16	-0.18	0.226	0.391139	0.55	1.369e-22	3.61416e-21	0.34	1.123e-08	6.06013e-08	-1.08	5.49e-17	-0.0715	0.4	0.415774	-0.57575	Not Secreted	novel	not hub
ZNF701	ZNF701	royalblue	0.552	1.68e-36	0.026	0.6718	0.725624	0.29	0.04801	0.131527	0.075	0.221	0.287126	0.068	0.2673	0.347369	0.019	0.725	0.133	0.136	0.110559	0.076	Not Secreted	novel	not hub
ZNF8	ZNF8	darkgreen	0.507	1.12e-21	0.14	0.02188	0.0330552	-0.002	0.9894	0.99451	-0.23	0.0001454	0.00034644	-0.29	1.369e-06	5.21099e-06	0.0603	0.0341	-0.000885	0.995	0.167694	0.0297075	Not Secreted	novel	not hub
ZNF211	ZNF211	pink	0.477	2.58e-21	0.096	0.1169	0.156072	0.2	0.1777	0.331712	-0.024	0.6957	0.750638	-0.03	0.6249	0.698886	0.049	0.157	0.12	0.333	0.0477024	0.0845	Not Secreted	novel	not hub
ERCC2	ERCC2	tan	0.793	3.35e-100	-0.16	0.00869	0.0140036	0.31	0.03396	0.101359	0.088	0.1508	0.20584	-0.0021	0.9727	0.979605	-0.108	0.0148	0.163	0.102	0.00811243	0.0275	Not Secreted	novel	not hub
ZNF229	ZNF229	black	0.201	0.00401	0.0047	0.939	0.952172	0.089	0.5519	0.711373	0.084	0.1703	0.229038	0.072	0.2401	0.317456	0.00445	0.952	0.0304	0.726	0.0767556	0.017425	Not Secreted	novel	not hub
CEACAM3	CEACAM3	turquoise	0.266	1.31e-07	0.26	1.626e-05	3.74604e-05	-0.11	0.4617	0.625768	-0.31	2.227e-07	7.95619e-07	-0.24	7.225e-05	0.000201387	0.386	2.84e-05	-0.157	0.618	0.241586	0.1145	Not Secreted	known	not hub
CDC37	CDC37	green	0.629	7.47e-41	-0.46	1.94e-15	1.30191e-14	-0.37	0.01047	0.0420017	0.3	5.616e-07	1.89362e-06	0.37	4.049e-10	2.73537e-09	-0.231	1.5e-14	-0.186	0.0413	0.398585	-0.2085	Not Secreted	novel	Hub
OR7D4	OR7D4	blue	0.238	5.36e-05	-0.22	0.0002842	0.000561228	-0.18	0.226	0.391139	0.18	0.003105	0.00597918	0.2	0.0009942	0.00226504	-0.289	0.000423	-0.058	0.434	0.202457	-0.1735	Not Secreted	novel	not hub
SHKBP1	SHKBP1	green	0.695	1.78e-50	-0.3	5.616e-07	1.53384e-06	-0.2	0.1777	0.331712	0.18	0.003105	0.00597918	0.22	0.0002842	0.000710032	-0.247	2.15e-06	-0.113	0.338	0.257403	-0.18	Not Secreted	novel	not hub
PRDM11	PRDM11	blue	0.429	3e-17	-0.45	9.118e-15	5.71003e-14	-0.43	0.002556	0.0140784	0.36	1.274e-09	6.25059e-09	0.37	4.049e-10	2.73537e-09	-0.481	2.83e-14	-0.205	0.014	0.39666	-0.343	Not Secreted	known	not hub
CEACAM7	CEACAM7	turquoise	0.332	1.88e-10	0.38	1.237e-10	5.02614e-10	-0.018	0.9044	0.946161	-0.41	2.742e-12	1.91902e-11	-0.33	3.151e-08	1.58542e-07	0.587	4.86e-10	-0.0306	0.947	0.296154	0.2782	Secreted	known	not hub
CIB3	CIB3	skyblue	0.434	4.61e-19	-0.43	1.737e-13	9.50871e-13	0.047	0.7537	0.854647	0.25	3.481e-05	9.06996e-05	0.23	0.0001454	0.000384726	-0.4	1.18e-12	0.0132	0.867	0.269454	-0.1934	Not Secreted	novel	not hub
SLC25A23	SLC25A23	darkred	0.375	1.86e-11	0.14	0.02188	0.0330552	-0.22	0.1373	0.278601	-0.044	0.4732	0.548837	0.026	0.6718	0.739891	0.0701	0.0405	-0.159	0.267	0.0576277	-0.04445	Not Secreted	novel	not hub
GBP6	GBP6	tan	0.354	1.2e-11	0.18	0.003105	0.00534216	-0.19	0.2008	0.36077	-0.19	0.001782	0.00358336	-0.13	0.0334	0.0557708	0.128	0.00626	-0.154	0.365	0.188806	-0.013	Not Secreted	novel	not hub
ZDHHC13	ZDHHC13	turquoise	0.824	2.09e-93	0.62	7.428e-30	2.24169e-28	0.53	0.0001274	0.00131025	-0.54	1.096e-21	2.48318e-20	-0.43	1.737e-13	1.99755e-12	0.646	1.85e-28	0.616	0.000995	0.560998	0.631	Not Secreted	novel	Hub
RTBDN	RTBDN	tan	0.828	3.93e-112	-0.14	0.02188	0.0330552	0.35	0.01588	0.0576006	0.068	0.2673	0.338247	-0.0066	0.9144	0.936675	-0.138	0.0332	0.107	0.0797	0.0233222	-0.0155	Secreted	novel	not hub
C19orf80	ANGPTL8	turquoise	0.136	0.00376	-0.0048	0.9377	0.951235	0.39	0.00673	0.0299418	0.059	0.336	0.410733	0.073	0.2336	0.310322	-0.00544	0.951	0.19	0.0323	0.0928794	0.09228	Not Secreted	novel	not hub
ELOF1	ELOF1	turquoise	0.526	6.93e-27	0.25	3.481e-05	7.72086e-05	0.3	0.04048	0.115657	-0.27	7.361e-06	2.11749e-05	-0.25	3.481e-05	0.000103106	0.132	8.34e-05	0.133	0.127	0.302087	0.1325	Not Secreted	novel	not hub
PUS3	PUS3	black	0.519	5.59e-26	0.27	7.361e-06	1.75996e-05	0.24	0.1042	0.231082	-0.25	3.481e-05	9.06996e-05	-0.33	3.151e-08	1.58542e-07	0.143	2.8e-05	0.155	0.221	0.310591	0.149	Not Secreted	novel	not hub
TBC1D17	TBC1D17	blue	0.509	7.29e-23	-0.42	7.061e-13	3.6126e-12	-0.54	8.946e-05	0.000972085	0.35	3.854e-09	1.7723e-08	0.32	8.526e-08	4.0244e-07	-0.23	8.17e-12	-0.24	0.00141	0.398799	-0.235	Not Secreted	novel	not hub
SLC6A16	SLC6A16	turquoise	0.544	9.9e-30	-0.15	0.01397	0.0217793	-0.2	0.1777	0.331712	0.21	0.0005393	0.00117539	0.19	0.001782	0.00388493	-0.169	0.0198	-0.172	0.341	0.227563	-0.1705	Not Secreted	novel	not hub
DKKL1	DKKL1	turquoise	0.168	7.69e-05	-0.027	0.6599	0.715265	-0.0093	0.9505	0.972867	-0.031	0.6134	0.678378	0.077	0.2089	0.282554	-0.0454	0.717	-0.0142	0.972	0.0376315	-0.0298	Secreted	novel	not hub
DBP	DBP	darkred	0.238	3.55e-07	0.0046	0.9403	0.953045	0.37	0.01047	0.0420017	0.14	0.02188	0.0358062	0.11	0.07221	0.110221	0.00678	0.953	0.215	0.0442	0.155192	0.11089	Not Secreted	novel	not hub
KCNJ14	KCNJ14	darkolivegreen	0.625	8.1e-40	-0.05	0.4149	0.481255	0.39	0.00673	0.0299418	-0.11	0.07221	0.105065	-0.087	0.1555	0.219213	-0.0451	0.485	0.532	0.0244	0.149641	0.24345	Not Secreted	novel	not hub
GLTSCR1	BICRA	tan	0.605	4.32e-42	-0.11	0.07221	0.0994148	-0.15	0.3142	0.488884	0.05	0.4149	0.491355	-0.011	0.8577	0.891651	-0.115	0.0882	-0.0934	0.486	0.0332628	-0.1042	Not Secreted	known	not hub
QPCTL	QPCTL	grey60	0.376	2.7e-12	0.2	0.0009942	0.00183177	0.13	0.3838	0.555024	-0.22	0.0002842	0.000645735	-0.22	0.0002842	0.000710032	0.25	0.00201	0.053	0.588	0.224579	0.1515	Not Secreted	novel	not hub
ZNF536	ZNF536	turquoise	0.0501	0.117	0.13	0.0334	0.0488686	-0.035	0.8153	0.893915	-0.011	0.8577	0.886551	-0.041	0.5039	0.58691	0.247	0.0509	-0.0125	0.898	0.0271406	0.11725	Not Secreted	novel	not hub
BARX2	BARX2	yellow	0.112	0.0276	-0.047	0.4435	0.509639	-0.046	0.7588	0.857995	-0.041	0.5039	0.57756	-0.017	0.7818	0.831947	-0.0589	0.511	-0.0151	0.867	0.0351965	-0.037	Not Secreted	novel	not hub
GZMM	GZMM	steelblue	0.645	1.13e-46	-0.31	2.227e-07	6.30942e-07	0.54	8.946e-05	0.000972085	0.33	3.151e-08	1.27962e-07	0.27	7.361e-06	2.47212e-05	-0.334	8.44e-07	0.469	0.00081	0.376034	0.0675	Secreted	novel	not hub
CEP89	CEP89	turquoise	0.486	7.78e-18	0.1	0.1024	0.138677	0.18	0.226	0.391139	-0.093	0.1289	0.17912	-0.063	0.3042	0.387038	0.0789	0.13	0.122	0.393	0.11165	0.10045	Secreted	novel	not hub
ZNF546	ZNF546	purple	0.379	2.02e-12	0.11	0.07221	0.0994148	-0.15	0.3142	0.488884	0.039	0.525	0.596922	-0.024	0.6957	0.760147	0.143	0.0984	-0.0434	0.522	0.0515208	0.0498	Not Secreted	novel	not hub
MPND	MPND	red	0.672	3.84e-52	-0.25	3.481e-05	7.72086e-05	-0.18	0.226	0.391139	0.099	0.1059	0.150099	0.15	0.01397	0.0255253	-0.149	9.01e-05	-0.117	0.383	0.17462	-0.133	Not Secreted	novel	not hub
NCLN	NCLN	darkred	0.42	9.62e-15	-0.027	0.6599	0.715265	-0.25	0.09011	0.20858	-0.018	0.7693	0.814023	0.026	0.6718	0.739891	-0.0102	0.724	-0.191	0.209	0.0386032	-0.1006	Not Secreted	known	not hub
TEX101	TEX101	yellow	0.335	7.27e-09	-0.3	5.616e-07	1.53384e-06	-0.013	0.9309	0.961689	0.18	0.003105	0.00597918	0.22	0.0002842	0.000710032	-0.266	1.41e-06	-0.00542	0.965	0.205382	-0.13571	Secreted	novel	not hub
MOB3A	MOB3A	green	0.447	5.41e-16	-0.16	0.00869	0.0140036	-0.34	0.01937	0.0669025	0.1	0.1024	0.145778	0.074	0.2273	0.303413	-0.116	0.0137	-0.181	0.073	0.134451	-0.1485	Not Secreted	novel	not hub
PPM1J	PPM1J	brown	0.766	1.85e-68	0.62	7.428e-30	2.24169e-28	0.85	4.106e-14	2.49316e-11	-0.53	8.199e-21	1.63764e-19	-0.47	3.921e-16	6.90496e-15	0.601	3.57e-28	0.578	4.07e-11	0.598759	0.5895	Not Secreted	novel	not hub
PSG11	PSG11	yellow	0.225	1.52e-05	-0.19	0.001782	0.00317646	-0.11	0.4617	0.625768	0.15	0.01397	0.0237981	0.089	0.1462	0.207626	-0.248	0.00378	-0.032	0.673	0.137866	-0.14	Secreted	novel	not hub
ELANE	ELANE	grey60	0.498	6.48e-21	0.44	4.077e-14	2.37395e-13	0.24	0.1042	0.231082	-0.36	1.274e-09	6.25059e-09	-0.38	1.237e-10	9.04076e-10	0.749	2.02e-13	0.332	0.23	0.386154	0.5405	Secreted	known	not hub
ARRDC2	ARRDC2	yellow	0.597	1.59e-33	-0.48	7.514e-17	5.8344e-16	-0.66	4.496e-07	1.35415e-05	0.35	3.854e-09	1.7723e-08	0.27	7.361e-06	2.47212e-05	-0.591	4.86e-16	-1.1	8.59e-06	0.400389	-0.8455	Not Secreted	novel	not hub
KIAA1683	IQCN	blue	0.486	1.41e-28	-0.6	1.349e-27	3.14077e-26	-0.17	0.2533	0.422259	0.51	3.776e-19	6.03365e-18	0.49	1.363e-17	3.18803e-16	-1.03	1.92e-26	-0.279	0.425	0.462074	-0.6545	Not Secreted	novel	not hub
FXYD5	FXYD5	white	0.686	3.71e-57	0.22	0.0002842	0.000561228	0.46	0.001141	0.0074209	-0.21	0.0005393	0.00117539	-0.17	0.005265	0.01053	0.145	0.000547	0.339	0.00731	0.265902	0.242	Not Secreted	known	not hub
CASP12	CASP12	blue	0.722	9.69e-83	-0.65	1.447e-33	7.15487e-32	-0.54	8.946e-05	0.000972085	0.62	7.428e-30	6.87543e-28	0.59	1.59e-26	2.90798e-24	-1.38	1.06e-31	-0.343	0.000954	0.627595	-0.8615	Not Secreted	novel	not hub
GATAD2A	GATAD2A	blue	0.238	4.38e-05	-0.13	0.0334	0.0488686	-0.27	0.06644	0.166649	0.22	0.0002842	0.000645735	0.12	0.04972	0.0790645	-0.0747	0.0428	-0.219	0.171	0.181156	-0.14685	Not Secreted	novel	not hub
ZBTB32	ZBTB32	grey60	0.671	5.42e-44	0.31	2.227e-07	6.30942e-07	0.61	5.317e-06	0.000102818	-0.36	1.274e-09	6.25059e-09	-0.34	1.123e-08	6.06013e-08	0.659	5.44e-07	1.43	5.44e-05	0.426295	1.0445	Not Secreted	novel	not hub
ACSBG2	ACSBG2	turquoise	0.0319	0.235	0.015	0.8069	0.844566	0.18	0.226	0.391139	0.087	0.1555	0.211494	0.12	0.04972	0.0790645	0.0208	0.841	0.0623	0.428	0.0651127	0.04155	Not Secreted	novel	not hub
CYP4F8	CYP4F8	turquoise	0.266	3.87e-06	-0.19	0.001782	0.00317646	-0.16	0.2827	0.455561	0.28	3.227e-06	9.76982e-06	0.25	3.481e-05	0.000103106	-0.17	0.00323	-0.154	0.444	0.234671	-0.162	Not Secreted	novel	not hub
THEG	THEG	black	0.194	0.00137	-0.29	1.369e-06	3.57992e-06	0.04	0.7895	0.877286	0.26	1.626e-05	4.43295e-05	0.29	1.369e-06	5.21099e-06	-0.809	2.44e-06	0.0158	0.882	0.216103	-0.3966	Not Secreted	novel	not hub
NPR1	NPR1	blue	0.9	7.82e-148	-0.67	2.784e-36	1.96563e-34	-0.81	5.363e-12	1.29223e-09	0.57	1.721e-24	5.91058e-23	0.51	3.776e-19	1.16741e-17	-0.957	4.99e-34	-1.52	3.3e-10	0.647497	-1.2385	Not Secreted	novel	Hub
POLRMT	POLRMT	darkred	0.686	4.5e-46	0.05	0.4149	0.481255	-0.19	0.2008	0.36077	-0.011	0.8577	0.886551	-0.034	0.5795	0.658001	0.0209	0.485	-0.115	0.373	0.0307428	-0.04705	Not Secreted	novel	not hub
SLC27A1	SLC27A1	turquoise	0.606	1.58e-34	0.16	0.00869	0.0140036	0.4	0.00534	0.0251041	-0.09	0.1417	0.194802	-0.059	0.336	0.420832	0.0811	0.0128	0.299	0.023	0.120186	0.19005	Not Secreted	novel	not hub
DIRC1	DIRC1	yellow	0.128	0.00528	-0.14	0.02188	0.0330552	0.052	0.7285	0.837521	0.14	0.02188	0.0358062	0.18	0.003105	0.00646644	-0.22	0.0284	0.0867	0.835	0.129334	-0.06665	Not Secreted	novel	not hub
ORC4	ORC4	salmon	0.681	4.98e-54	0.0004	0.9948	0.995981	-0.25	0.09011	0.20858	0.14	0.02188	0.0358062	0.06	0.3278	0.412467	0.000331	0.996	-0.125	0.212	0.120246	-0.0623345	Not Secreted	novel	not hub
GTDC1	GTDC1	royalblue	0.624	6.2e-39	0.11	0.07221	0.0994148	0.038	0.7998	0.884072	-0.0052	0.9325	0.948432	-0.039	0.525	0.607015	0.056	0.118	0.0267	0.883	0.0171626	0.04135	Not Secreted	novel	not hub
HES6	HES6	turquoise	0.458	1.31e-18	-0.065	0.289	0.350513	0.0077	0.959	0.977546	-0.081	0.1862	0.248005	-0.1	0.1024	0.152545	-0.068	0.346	0.00528	0.977	0.0768648	-0.03136	Not Secreted	novel	not hub
NR4A2	NR4A2	midnightblue	0.651	8.38e-46	-0.45	9.118e-15	5.71003e-14	0.18	0.226	0.391139	0.21	0.0005393	0.00117539	0.26	1.626e-05	5.10923e-05	-1.39	6.9e-14	0.568	0.371	0.300328	-0.411	Not Secreted	known	not hub
CRYGD	CRYGD	yellow	0.195	0.000254	-0.21	0.0005393	0.00102885	-0.16	0.2827	0.455561	0.22	0.0002842	0.000645735	0.15	0.01397	0.0255253	-0.234	0.00118	-0.0455	0.5	0.183944	-0.13975	Not Secreted	known	not hub
TTC27	TTC27	salmon	0.469	8.7e-21	-0.016	0.7943	0.833966	-0.0097	0.9484	0.971635	0.033	0.5907	0.657585	0.03	0.6249	0.698886	-0.00678	0.836	-0.0061	0.972	0.0278572	-0.00644	Not Secreted	novel	not hub
UBXN2A	UBXN2A	royalblue	0.557	2.45e-29	-0.084	0.1703	0.21897	0.27	0.06644	0.166649	0.11	0.07221	0.105065	0.12	0.04972	0.0790645	-0.053	0.22	0.132	0.172	0.160841	0.0395	Not Secreted	novel	not hub
MPP4	MPP4	cyan	0.133	0.0261	-0.0088	0.886	0.91004	-0.091	0.543	0.703906	-0.058	0.3442	0.419002	0.017	0.7818	0.831947	-0.0121	0.91	-0.0303	0.718	0.0386012	-0.0212	Not Secreted	novel	not hub
ZFAND2B	ZFAND2B	blue	0.626	2.6e-37	-0.47	3.921e-16	2.80891e-15	-0.44	0.001969	0.0114695	0.38	1.237e-10	6.95984e-10	0.35	3.854e-09	2.23724e-08	-0.262	3.26e-15	-0.19	0.013	0.43085	-0.226	Not Secreted	novel	not hub
TPBG	TPBG	brown	0.69	5.47e-77	0.7	8.895e-41	1.16402e-38	0.35	0.01588	0.0576006	-0.66	6.738e-35	2.13089e-32	-0.58	1.722e-25	2.27304e-23	1.02	5.68e-39	0.157	0.0657	0.606674	0.5885	Not Secreted	novel	not hub
THUMPD2	THUMPD2	black	0.761	1.11e-89	0.36	1.274e-09	4.60789e-09	0.4	0.00534	0.0251041	-0.27	7.361e-06	2.11749e-05	-0.25	3.481e-05	0.000103106	0.266	3.8e-09	0.24	0.0259	0.343367	0.253	Not Secreted	novel	not hub
NDUFS1	NDUFS1	lightyellow	0.328	6.34e-11	0.2	0.0009942	0.00183177	-0.24	0.1042	0.231082	-0.39	3.625e-11	2.17328e-10	-0.31	2.227e-07	9.77048e-07	0.0629	0.00282	-0.107	0.245	0.298861	-0.02205	Not Secreted	novel	not hub
PQLC3	SLC66A3	royalblue	0.512	2.21e-23	0.0059	0.9234	0.939995	0.1	0.5036	0.671349	0.17	0.005265	0.00976573	0.12	0.04972	0.0790645	0.00285	0.941	0.0843	0.666	0.114108	0.043575	Not Secreted	novel	not hub
FANCL	FANCL	salmon	0.752	1.14e-89	0.35	3.854e-09	1.31528e-08	0.35	0.01588	0.0576006	-0.16	0.00869	0.0154756	-0.15	0.01397	0.0255253	0.298	1.94e-08	0.281	0.0563	0.233869	0.2895	Not Secreted	novel	not hub
SLC16A14	SLC16A14	orange	0.747	7.3e-61	0.42	7.061e-13	3.6126e-12	0.52	0.0001795	0.00173114	-0.33	3.151e-08	1.27962e-07	-0.27	7.361e-06	2.47212e-05	0.528	3.84e-12	0.525	0.00144	0.392143	0.5265	Not Secreted	novel	not hub
HDLBP	HDLBP	grey60	0.527	1.17e-27	0.42	7.061e-13	3.6126e-12	0.28	0.05662	0.148727	-0.42	7.061e-13	5.23881e-12	-0.4	1.019e-11	8.72443e-11	0.24	4.6e-12	0.203	0.139	0.415126	0.2215	Not Secreted	novel	not hub
CD302	CD302	magenta	0.888	1.46e-143	-0.16	0.00869	0.0140036	-0.66	4.496e-07	1.35415e-05	0.22	0.0002842	0.000645735	0.19	0.001782	0.00388493	-0.165	0.0125	-0.874	7.1e-06	0.299093	-0.5195	Not Secreted	novel	not hub
C11orf71	C11orf71	turquoise	0.204	0.00207	-0.17	0.005265	0.00875769	-0.25	0.09011	0.20858	0.094	0.1248	0.17414	0.11	0.07221	0.110221	-0.0995	0.011	-0.169	0.213	0.136086	-0.13425	Not Secreted	novel	not hub
TTL	TTL	yellow	0.105	0.122	-0.013	0.8322	0.866447	-0.049	0.7436	0.847563	-0.015	0.8069	0.844217	-0.0082	0.8937	0.921315	-0.00837	0.872	-0.0151	0.857	0.0173611	-0.011735	Not Secreted	novel	not hub
[truncated: 13,252 more rows]
