# Supplementary material for: Consensus Gene Co-Expression Network Analysis Identifies Novel Genes Associated with Severity of Fibrotic Lung Disease
Source: Int J Mol Sci. 2022 May 13;23(10):5447. doi: 10.3390/ijms23105447 (PMC9141193; doi:10.3390/ijms23105447)
Supplement: Supplementary file 1 [file ijms-23-05447-s001.zip › Supplementary Table S5 170 hubs Brown Blue Enrichment.xlsx]

## Sheet: 68 Hubs Brown module
Category	ID	Name	Source	p-value	q-value Bonferroni	q-value FDR B&H	q-value FDR B&Y	Hit Count in Query List	Hit Count in Genome	Hit in Query List
GO: Biological Process	GO:0030198	extracellular matrix organization		5.756e-13	1.284e-09	4.756e-10	3.941e-09	16	431	COL3A1,COL18A1,COL7A1,COL10A1,SFRP2,COL15A1,COL17A1,COMP,SULF1,VCAN,COL14A1,MMP1,GREM1,MMP7,ITGA7,MMP11
GO: Biological Process	GO:0043062	extracellular structure organization		5.963e-13	1.33e-09	4.756e-10	3.941e-09	16	432	COL3A1,COL18A1,COL7A1,COL10A1,SFRP2,COL15A1,COL17A1,COMP,SULF1,VCAN,COL14A1,MMP1,GREM1,MMP7,ITGA7,MMP11
GO: Biological Process	GO:0045229	external encapsulating structure organization		6.398e-13	1.427e-09	4.756e-10	3.941e-09	16	434	COL3A1,COL18A1,COL7A1,COL10A1,SFRP2,COL15A1,COL17A1,COMP,SULF1,VCAN,COL14A1,MMP1,GREM1,MMP7,ITGA7,MMP11
GO: Biological Process	GO:0030199	collagen fibril organization		6.181e-08	0.0001378	3.446e-05	0.0002855	6	63	COL3A1,SFRP2,COMP,COL14A1,GREM1,MMP11
GO: Biological Process	GO:0030574	collagen catabolic process		2.088e-05	0.04656	0.009311	0.07716	4	49	COL15A1,MMP1,MMP7,MMP11
GO: Biological Process	GO:0098706	iron ion import across cell outer membrane		3.24e-05	0.07226	0.009487	0.07862	2	3	STEAP2,STEAP1
GO: Biological Process	GO:0071772	response to BMP		3.404e-05	0.0759	0.009487	0.07862	6	185	SFRP2,CHRDL2,COMP,KCND3,SULF1,GREM1
GO: Biological Process	GO:0071773	cellular response to BMP stimulus		3.404e-05	0.0759	0.009487	0.07862	6	185	SFRP2,CHRDL2,COMP,KCND3,SULF1,GREM1
GO: Biological Process	GO:0032963	collagen metabolic process		7.964e-05	0.1776	0.01831	0.1518	5	133	COL15A1,LTBP1,MMP1,MMP7,MMP11
GO: Biological Process	GO:0035295	tube development		8.212e-05	0.1831	0.01831	0.1518	14	1310	COL3A1,COL18A1,GJB2,IGF1,SFRP2,COL15A1,COMP,SULF1,VCAN,SERPINF1,CTHRC1,CLMP,GREM1,ITGA7
GO: Biological Process	GO:0072359	circulatory system development		0.0001046	0.2332	0.01999	0.1656	14	1340	COL3A1,COL18A1,IGF1,SFRP2,COL15A1,COMP,SULF1,VCAN,SERPINF1,COL14A1,LTBP1,GREM1,ITGA7,FHL2
GO: Biological Process	GO:0097252	oligodendrocyte apoptotic process		0.0001075	0.2398	0.01999	0.1656	2	5	IGF1,TNFRSF21
GO: Biological Process	GO:0001501	skeletal system development		0.0001251	0.279	0.02067	0.1713	9	583	COL3A1,COL10A1,IGF1,SFRP2,CHRDL2,COMP,SULF1,VCAN,GREM1
GO: Biological Process	GO:0048729	tissue morphogenesis		0.0001298	0.2894	0.02067	0.1713	11	874	COL3A1,COL7A1,IGF1,SFRP2,KRT17,SULF1,PLEKHA4,CTHRC1,GREM1,ALDH1A3,ITGA7
GO: Biological Process	GO:0001503	ossification		0.0001489	0.332	0.02213	0.1834	8	466	IGF1,SFRP2,CHRDL2,COMP,VCAN,CTHRC1,GREM1,FHL2
GO: Biological Process	GO:0001944	vasculature development		0.0001727	0.3851	0.02367	0.1962	11	903	COL3A1,COL18A1,IGF1,SFRP2,COL15A1,COMP,SULF1,SERPINF1,LTBP1,GREM1,ITGA7
GO: Biological Process	GO:0009719	response to endogenous stimulus		0.0001805	0.4024	0.02367	0.1962	16	1780	COL3A1,GJB2,IGF1,SFRP2,CHRDL2,HTR2A,COMP,KCND3,SULF1,SERPINF1,FNDC4,LTBP1,GREM1,FHL2,STEAP2,CFB
GO: Biological Process	GO:0002063	chondrocyte development		0.0001935	0.4316	0.02398	0.1987	3	34	SFRP2,COMP,SULF1
GO: Biological Process	GO:0009887	animal organ morphogenesis		0.0002229	0.4971	0.02616	0.2168	13	1263	COL3A1,COL18A1,IGF1,SFRP2,COMP,SULF1,TTC39C,BHLHE22,PLEKHA4,CTHRC1,GREM1,ALDH1A3,FHL2
GO: Biological Process	GO:0001649	osteoblast differentiation		0.0002402	0.5357	0.02679	0.222	6	264	IGF1,SFRP2,VCAN,CTHRC1,GREM1,FHL2
GO: Biological Process	GO:0030509	BMP signaling pathway		0.0002584	0.5762	0.02744	0.2274	5	171	SFRP2,CHRDL2,COMP,SULF1,GREM1
GO: Biological Process	GO:0015677	copper ion import		0.0002992	0.6672	0.02918	0.2418	2	8	STEAP2,STEAP1
GO: Biological Process	GO:0070848	response to growth factor		0.000301	0.6712	0.02918	0.2418	10	805	COL3A1,DOK5,SFRP2,CHRDL2,COMP,KCND3,SULF1,FNDC4,LTBP1,GREM1
GO: Biological Process	GO:0016331	morphogenesis of embryonic epithelium		0.0003531	0.7875	0.03281	0.2719	5	183	SFRP2,SULF1,CTHRC1,GREM1,ALDH1A3
GO: Biological Process	GO:0007178	transmembrane receptor protein serine/threonine kinase signaling pathway		0.0003919	0.8739	0.03495	0.2897	7	407	COL3A1,SFRP2,CHRDL2,COMP,SULF1,LTBP1,GREM1
GO: Biological Process	GO:0030510	regulation of BMP signaling pathway		0.0004248	0.9474	0.03644	0.302	4	106	SFRP2,CHRDL2,SULF1,GREM1
GO: Biological Process	GO:0042493	response to drug		0.0004662	1	0.03754	0.3111	7	419	COL18A1,SFRP2,HTR2A,CHEK2,TDO2,MMP7,CDH3
GO: Biological Process	GO:0035581	sequestering of extracellular ligand from receptor		0.0004788	1	0.03754	0.3111	2	10	LTBP1,GREM1
GO: Biological Process	GO:0048598	embryonic morphogenesis		0.0004881	1	0.03754	0.3111	9	701	COL7A1,SFRP2,SULF1,TTC39C,CTHRC1,GREM1,ALDH1A3,ITGA7,CRABP2
GO: Biological Process	GO:0061448	connective tissue development		0.0005269	1	0.03769	0.3123	6	306	IGF1,SFRP2,CHRDL2,COMP,SULF1,GREM1
GO: Biological Process	GO:0001568	blood vessel development		0.000535	1	0.03769	0.3123	10	866	COL3A1,COL18A1,SFRP2,COL15A1,COMP,SULF1,SERPINF1,LTBP1,GREM1,ITGA7
GO: Biological Process	GO:0007155	cell adhesion		0.0005408	1	0.03769	0.3123	14	1571	COL3A1,COL18A1,COL7A1,IGF1,SFRP2,COL15A1,COL17A1,COMP,VCAN,COL14A1,GREM1,ITGA7,CDH3,TNFRSF21
GO: Biological Process	GO:0022610	biological adhesion		0.0005654	1	0.03821	0.3166	14	1578	COL3A1,COL18A1,COL7A1,IGF1,SFRP2,COL15A1,COL17A1,COMP,VCAN,COL14A1,GREM1,ITGA7,CDH3,TNFRSF21
GO: Biological Process	GO:2000027	regulation of animal organ morphogenesis		0.0006058	1	0.03973	0.3293	5	206	SFRP2,SULF1,PLEKHA4,CTHRC1,GREM1
GO: Biological Process	GO:0002062	chondrocyte differentiation		0.0006786	1	0.04103	0.34	4	120	SFRP2,COMP,SULF1,GREM1
GO: Biological Process	GO:0090288	negative regulation of cellular response to growth factor stimulus		0.0006786	1	0.04103	0.34	4	120	SFRP2,CHRDL2,SULF1,GREM1
GO: Biological Process	GO:1900115	extracellular regulation of signal transduction		0.0006992	1	0.04103	0.34	2	12	LTBP1,GREM1
GO: Biological Process	GO:1900116	extracellular negative regulation of signal transduction		0.0006992	1	0.04103	0.34	2	12	LTBP1,GREM1
GO: Biological Process	GO:0035239	tube morphogenesis		0.0007188	1	0.0411	0.3406	11	1068	COL3A1,COL18A1,IGF1,SFRP2,COL15A1,COMP,SULF1,SERPINF1,CTHRC1,GREM1,ITGA7
GO: Biological Process	GO:0051216	cartilage development		0.0008833	1	0.04654	0.3857	5	224	SFRP2,CHRDL2,COMP,SULF1,GREM1
GO: Biological Process	GO:0048514	blood vessel morphogenesis		0.000936	1	0.04654	0.3857	9	768	COL3A1,COL18A1,SFRP2,COL15A1,COMP,SULF1,SERPINF1,GREM1,ITGA7
GO: Biological Process	GO:0030850	prostate gland development		0.0009428	1	0.04654	0.3857	3	58	IGF1,SULF1,SERPINF1
GO: Biological Process	GO:0030514	negative regulation of BMP signaling pathway		0.0009428	1	0.04654	0.3857	3	58	SFRP2,CHRDL2,GREM1
GO: Biological Process	GO:0090287	regulation of cellular response to growth factor stimulus		0.0009552	1	0.04654	0.3857	6	343	DOK5,SFRP2,CHRDL2,SULF1,LTBP1,GREM1
GO: Biological Process	GO:0048839	inner ear development		0.000956	1	0.04654	0.3857	5	228	GJB2,IGF1,TTC39C,CTHRC1,ALDH1A3
GO: Biological Process	GO:0043568	positive regulation of insulin-like growth factor receptor signaling pathway		0.0009599	1	0.04654	0.3857	2	14	IGF1,CDH3
GO: Biological Process	GO:0071363	cellular response to growth factor stimulus		0.0009977	1	0.04734	0.3923	9	775	COL3A1,DOK5,SFRP2,CHRDL2,COMP,KCND3,SULF1,LTBP1,GREM1
Pathway	1270244	Extracellular matrix organization	BioSystems: REACTOME	2.61e-13	1.357e-10	1.357e-10	9.272e-10	15	298	COL3A1,COL18A1,COL7A1,COL10A1,COL15A1,COL17A1,COMP,VCAN,P4HA3,COL14A1,LTBP1,MMP1,MMP7,ITGA7,MMP11
Pathway	M198	Syndecan-1-mediated signaling events	MSigDB C2 BIOCARTA (v7.3)	7.031e-12	3.656e-09	1.311e-09	8.959e-09	8	46	COL3A1,COL7A1,COL10A1,COL15A1,COL17A1,COL14A1,MMP1,MMP7
Pathway	M5889	Ensemble of genes encoding extracellular matrix and extracellular matrix-associated proteins	MSigDB C2 BIOCARTA (v7.3)	7.565e-12	3.934e-09	1.311e-09	8.959e-09	22	1026	COL3A1,COL18A1,COL7A1,COL10A1,IGF1,SFRP2,COL15A1,CHRDL2,COL17A1,COMP,SULF1,VCAN,SERPINF1,CTHRC1,P4HA3,COL14A1,LTBP1,MMP1,GREM1,MMP7,MMP11,VWCE
Pathway	1270245	Collagen formation	BioSystems: REACTOME	7.496e-11	3.898e-08	9.745e-09	6.658e-08	9	93	COL3A1,COL18A1,COL7A1,COL10A1,COL15A1,COL17A1,P4HA3,COL14A1,MMP7
Pathway	1270259	Collagen degradation	BioSystems: REACTOME	1.814e-10	9.431e-08	1.886e-08	1.289e-07	7	41	COL18A1,COL15A1,COL17A1,COL14A1,MMP1,MMP7,MMP11
Pathway	1270246	Collagen biosynthesis and modifying enzymes	BioSystems: REACTOME	2.37e-10	1.232e-07	2.054e-08	1.403e-07	8	70	COL3A1,COL18A1,COL7A1,COL10A1,COL15A1,COL17A1,P4HA3,COL14A1
Pathway	M3005	Genes encoding collagen proteins	MSigDB C2 BIOCARTA (v7.3)	3.064e-10	1.593e-07	2.276e-08	1.555e-07	7	44	COL3A1,COL18A1,COL7A1,COL10A1,COL15A1,COL17A1,COL14A1
Pathway	M5884	Ensemble of genes encoding core extracellular matrix including ECM glycoproteins, collagens and proteoglycans	MSigDB C2 BIOCARTA (v7.3)	4.592e-10	2.388e-07	2.88e-08	1.967e-07	12	275	COL3A1,COL18A1,COL7A1,COL10A1,COL15A1,COL17A1,COMP,VCAN,CTHRC1,COL14A1,LTBP1,VWCE
Pathway	1470926	Collagen chain trimerization	BioSystems: REACTOME	4.984e-10	2.592e-07	2.88e-08	1.967e-07	7	47	COL3A1,COL18A1,COL7A1,COL10A1,COL15A1,COL17A1,COL14A1
Pathway	172847	Protein digestion and absorption	BioSystems: KEGG	5.213e-08	2.711e-05	2.711e-06	1.852e-05	7	90	COL3A1,COL18A1,COL7A1,COL10A1,COL15A1,COL17A1,COL14A1
Pathway	1270247	Assembly of collagen fibrils and other multimeric structures	BioSystems: REACTOME	1.103e-07	5.736e-05	5.214e-06	3.562e-05	6	60	COL3A1,COL18A1,COL7A1,COL10A1,COL15A1,MMP7
Pathway	1270257	Degradation of the extracellular matrix	BioSystems: REACTOME	2.368e-07	0.0001231	1.026e-05	7.011e-05	7	112	COL18A1,COL15A1,COL17A1,COL14A1,MMP1,MMP7,MMP11
Pathway	M160	Integrins in angiogenesis	MSigDB C2 BIOCARTA (v7.3)	3.916e-07	0.0002036	1.566e-05	0.000107	6	74	COL3A1,COL7A1,COL10A1,COL15A1,COL17A1,COL14A1
Pathway	P00034	Integrin signalling pathway	PantherDB	3.514e-06	0.001827	0.0001305	0.0008916	7	167	COL3A1,COL7A1,COL10A1,COL15A1,COL17A1,COL14A1,ITGA7
Pathway	1270258	Activation of Matrix Metalloproteinases	BioSystems: REACTOME	7.677e-06	0.003992	0.0002661	0.001818	4	33	COL18A1,MMP1,MMP7,MMP11
Pathway	M18	Beta1 integrin cell surface interactions	MSigDB C2 BIOCARTA (v7.3)	0.000123	0.06395	0.003997	0.02731	4	66	COL3A1,COL18A1,COL7A1,ITGA7
Pathway	M39652	Matrix Metalloproteinases	MSigDB C2 BIOCARTA (v7.3)	0.0002095	0.1089	0.006407	0.04377	3	30	MMP1,MMP7,MMP11
Pathway	M3468	Genes encoding enzymes and their regulators involved in the remodeling of the extracellular matrix	MSigDB C2 BIOCARTA (v7.3)	0.0003081	0.1602	0.0089	0.0608	6	238	SULF1,SERPINF1,P4HA3,MMP1,MMP7,MMP11
Pathway	M5885	Ensemble of genes encoding ECM-associated proteins including ECM-affilaited proteins, ECM regulators and secreted factors	MSigDB C2 BIOCARTA (v7.3)	0.0005482	0.2851	0.015	0.1025	10	751	IGF1,SFRP2,CHRDL2,SULF1,SERPINF1,P4HA3,MMP1,GREM1,MMP7,MMP11
Pathway	1270256	ECM proteoglycans	BioSystems: REACTOME	0.001402	0.7289	0.03645	0.249	3	57	COMP,VCAN,ITGA7
Pathway	138046	Syndecan-1-mediated signaling events	BioSystems: Pathway Interaction Database	0.001945	1	0.04816	0.329	2	17	MMP1,MMP7
Coexpression	M5930	Genes defining epithelial-mesenchymal transition, as in wound healing, fibrosis and metastasis.	MSigDB H: Hallmark Gene Sets (v7.3)	1.606e-06	4.175e-05	3.481e-05	0.0001342	7	200	COL3A1,COL7A1,COMP,VCAN,CTHRC1,MMP1,GREM1
Coexpression	M5946	Genes encoding components of blood coagulation system; also up-regulated in platelets.	MSigDB H: Hallmark Gene Sets (v7.3)	2.677e-06	6.961e-05	3.481e-05	0.0001342	6	138	COMP,MMP1,MMP7,MMP11,CFI,CFB
Coexpression	M5944	Genes up-regulated during formation of blood vessels (angiogenesis).	MSigDB H: Hallmark Gene Sets (v7.3)	0.0001461	0.0038	0.001267	0.004882	3	36	COL3A1,VCAN,TNFRSF21
Coexpression	M5909	Genes involved in development of skeletal muscle (myogenesis).	MSigDB H: Hallmark Gene Sets (v7.3)	0.002532	0.06584	0.01317	0.05075	4	200	COL3A1,IGF1,COL15A1,ITGA7
Coexpression	M5953	Genes up-regulated by KRAS activation.	MSigDB H: Hallmark Gene Sets (v7.3)	0.002532	0.06584	0.01317	0.05075	4	200	SCG5,ALDH1A3,MMP11,CFB
Coexpression	M5942	Genes down-regulated in response to ultraviolet (UV) radiation.	MSigDB H: Hallmark Gene Sets (v7.3)	0.00802	0.2085	0.03476	0.134	3	144	COL3A1,LTBP1,FHL2

## Sheet: 102 Hubs Blue module
Category	ID	Name	Source	p-value	q-value Bonferroni	q-value FDR B&H	q-value FDR B&Y	Hit Count in Query List	Hit Count in Genome	Hit in Query List
GO: Biological Process	GO:0035295	tube development		1.337e-08	3.633e-05	3.633e-05	0.0003083	24	1310	NPR1,HYAL1,ANXA3,WNT7A,EPB41L5,HIF3A,CAV1,CAV3,RRAS,SLC1A1,ADRB2,PTPRB,CTNNBIP1,CCBE1,FZD5,WNT3A,RXFP1,MME,EMP2,VEGFD,NDRG4,EPAS1,CDH13,TNS3
GO: Biological Process	GO:0035239	tube morphogenesis		3.921e-08	0.0001065	5.327e-05	0.000452	21	1068	NPR1,HYAL1,ANXA3,WNT7A,EPB41L5,HIF3A,CAV1,CAV3,RRAS,SLC1A1,ADRB2,PTPRB,CTNNBIP1,CCBE1,FZD5,WNT3A,EMP2,VEGFD,NDRG4,EPAS1,CDH13
GO: Biological Process	GO:0001525	angiogenesis		7.131e-07	0.001938	0.0006149	0.005217	15	658	NPR1,HYAL1,ANXA3,WNT7A,HIF3A,CAV1,RRAS,ADRB2,PTPRB,CCBE1,FZD5,EMP2,VEGFD,EPAS1,CDH13
GO: Biological Process	GO:0048514	blood vessel morphogenesis		9.603e-07	0.002609	0.0006149	0.005217	16	768	NPR1,HYAL1,ANXA3,WNT7A,HIF3A,CAV1,RRAS,SLC1A1,ADRB2,PTPRB,CCBE1,FZD5,EMP2,VEGFD,EPAS1,CDH13
GO: Biological Process	GO:0070836	caveola assembly		1.132e-06	0.003075	0.0006149	0.005217	3	5	CAV1,CAV3,EMP2
GO: Biological Process	GO:0048646	anatomical structure formation involved in morphogenesis		3.164e-06	0.008596	0.001433	0.01216	21	1395	NPR1,HYAL1,ANXA3,WNT7A,EPB41L5,LAMA3,HIF3A,CAV1,CAV3,RRAS,RS1,SLC1A1,ADRB2,PTPRB,CCBE1,FZD5,WNT3A,EMP2,VEGFD,EPAS1,CDH13
GO: Biological Process	GO:0044854	plasma membrane raft assembly		3.933e-06	0.01068	0.001526	0.01295	3	7	CAV1,CAV3,EMP2
GO: Biological Process	GO:0001568	blood vessel development		4.526e-06	0.0123	0.001537	0.01304	16	866	NPR1,HYAL1,ANXA3,WNT7A,HIF3A,CAV1,RRAS,SLC1A1,ADRB2,PTPRB,CCBE1,FZD5,EMP2,VEGFD,EPAS1,CDH13
GO: Biological Process	GO:0072359	circulatory system development		6.458e-06	0.01755	0.00195	0.01654	20	1340	NPR1,HYAL1,ANXA3,WNT7A,HIF3A,CAV1,CAV3,RRAS,SLC1A1,ADRB2,PTPRB,CCBE1,FZD5,WNT3A,EMP2,TNNC1,VEGFD,NDRG4,EPAS1,CDH13
GO: Biological Process	GO:0001944	vasculature development		7.673e-06	0.02085	0.002085	0.01769	16	903	NPR1,HYAL1,ANXA3,WNT7A,HIF3A,CAV1,RRAS,SLC1A1,ADRB2,PTPRB,CCBE1,FZD5,EMP2,VEGFD,EPAS1,CDH13
GO: Biological Process	GO:0008015	blood circulation		1.07e-05	0.02906	0.002642	0.02242	13	622	NPR1,CAV1,CAV3,SLC1A1,KL,ADRB2,CTNNBIP1,AGER,KCNMB4,MME,EMP2,TNNC1,EPAS1
GO: Biological Process	GO:0044857	plasma membrane raft organization		1.334e-05	0.03624	0.00302	0.02563	3	10	CAV1,CAV3,EMP2
GO: Biological Process	GO:0001765	membrane raft assembly		1.828e-05	0.04966	0.00382	0.03241	3	11	CAV1,CAV3,EMP2
GO: Biological Process	GO:2000026	regulation of multicellular organismal development		3.456e-05	0.09391	0.006708	0.05691	21	1632	NPR1,HYAL1,ANXA3,WNT7A,LAMA3,FAXDC2,CAV1,CAV3,RRAS,KL,AATK,ADRB2,CTNNBIP1,CCBE1,AGER,WNT3A,SEMA3B,MME,EMP2,VEGFD,MYRF
GO: Biological Process	GO:0003013	circulatory system process		3.906e-05	0.1061	0.007076	0.06003	13	704	NPR1,CAV1,CAV3,SLC1A1,KL,ADRB2,CTNNBIP1,AGER,KCNMB4,MME,EMP2,TNNC1,EPAS1
GO: Biological Process	GO:0001667	ameboidal-type cell migration		4.808e-05	0.1306	0.008164	0.06927	11	520	HYAL1,ANXA3,WNT7A,EPB41L5,RRAS,RADIL,CCBE1,AGER,SEMA3B,EMP2,CDH13
GO: Biological Process	GO:0030335	positive regulation of cell migration		6.171e-05	0.1677	0.009863	0.08368	12	633	HYAL1,ANXA3,WNT7A,DAPK2,EPB41L5,CAV1,RRAS,CCBE1,AGER,SEMA3B,VEGFD,CDH13
GO: Biological Process	GO:0002086	diaphragm contraction		7.102e-05	0.1929	0.01072	0.09095	2	3	ADRB2,TNNC1
GO: Biological Process	GO:2000147	positive regulation of cell motility		9.443e-05	0.2566	0.0135	0.1146	12	662	HYAL1,ANXA3,WNT7A,DAPK2,EPB41L5,CAV1,RRAS,CCBE1,AGER,SEMA3B,VEGFD,CDH13
GO: Biological Process	GO:0051270	regulation of cellular component movement		0.0001122	0.3048	0.01395	0.1183	17	1250	HYAL1,ANXA3,WNT7A,DAPK2,EPB41L5,LAMA3,CAV1,CAV3,RRAS,CCBE1,AGER,SEMA3B,EMP2,TNNC1,VEGFD,NDRG4,CDH13
GO: Biological Process	GO:0010631	epithelial cell migration		0.0001127	0.3063	0.01395	0.1183	9	384	HYAL1,ANXA3,WNT7A,EPB41L5,RRAS,CCBE1,AGER,EMP2,CDH13
GO: Biological Process	GO:0040017	positive regulation of locomotion		0.0001182	0.3212	0.01395	0.1183	12	678	HYAL1,ANXA3,WNT7A,DAPK2,EPB41L5,CAV1,RRAS,CCBE1,AGER,SEMA3B,VEGFD,CDH13
GO: Biological Process	GO:0090132	epithelium migration		0.0001196	0.3249	0.01395	0.1183	9	387	HYAL1,ANXA3,WNT7A,EPB41L5,RRAS,CCBE1,AGER,EMP2,CDH13
GO: Biological Process	GO:0051272	positive regulation of cellular component movement		0.0001232	0.3347	0.01395	0.1183	12	681	HYAL1,ANXA3,WNT7A,DAPK2,EPB41L5,CAV1,RRAS,CCBE1,AGER,SEMA3B,VEGFD,CDH13
GO: Biological Process	GO:0090130	tissue migration		0.0001317	0.3578	0.01431	0.1214	9	392	HYAL1,ANXA3,WNT7A,EPB41L5,RRAS,CCBE1,AGER,EMP2,CDH13
GO: Biological Process	GO:0003011	involuntary skeletal muscle contraction		0.0001416	0.3847	0.01431	0.1214	2	4	ADRB2,TNNC1
GO: Biological Process	GO:1904886	beta-catenin destruction complex disassembly		0.0001422	0.3863	0.01431	0.1214	3	21	CAV1,FZD5,WNT3A
GO: Biological Process	GO:0010632	regulation of epithelial cell migration		0.0001494	0.4058	0.01449	0.123	8	312	HYAL1,ANXA3,WNT7A,EPB41L5,RRAS,CCBE1,AGER,EMP2
GO: Biological Process	GO:0043393	regulation of protein binding		0.0001705	0.4634	0.01598	0.1356	7	238	EPB41L5,CRTAC1,CAV1,ARRB1,ADRB2,CTNNBIP1,WNT3A
GO: Biological Process	GO:0009712	catechol-containing compound metabolic process		0.0002281	0.6197	0.01997	0.1695	4	61	NPR1,SLC1A1,KL,EPAS1
GO: Biological Process	GO:0006584	catecholamine metabolic process		0.0002281	0.6197	0.01997	0.1695	4	61	NPR1,SLC1A1,KL,EPAS1
GO: Biological Process	GO:0032091	negative regulation of protein binding		0.0002352	0.6391	0.01997	0.1695	5	113	EPB41L5,CRTAC1,CAV1,ADRB2,CTNNBIP1
GO: Biological Process	GO:0040012	regulation of locomotion		0.0002516	0.6835	0.02016	0.171	16	1210	HYAL1,ANXA3,WNT7A,DAPK2,EPB41L5,LAMA3,CAV1,RRAS,CCBE1,AGER,WNT3A,SEMA3B,EMP2,VEGFD,NDRG4,CDH13
GO: Biological Process	GO:0044057	regulation of system process		0.0002589	0.7033	0.02016	0.171	12	738	NPR1,WNT7A,CAV1,CAV3,SLC1A1,ADRB2,AGER,KCNMB4,EMP2,TNNC1,MYRF,EPAS1
GO: Biological Process	GO:0030334	regulation of cell migration		0.0002597	0.7055	0.02016	0.171	15	1089	HYAL1,ANXA3,WNT7A,DAPK2,EPB41L5,LAMA3,CAV1,RRAS,CCBE1,AGER,SEMA3B,EMP2,VEGFD,NDRG4,CDH13
GO: Biological Process	GO:0031579	membrane raft organization		0.000273	0.7418	0.02061	0.1748	3	26	CAV1,CAV3,EMP2
GO: Biological Process	GO:0001954	positive regulation of cell-matrix adhesion		0.0002915	0.7921	0.02141	0.1816	4	65	EPB41L5,RRAS,EMP2,CDH13
GO: Biological Process	GO:1903522	regulation of blood circulation		0.0003313	0.9	0.02275	0.193	8	351	NPR1,CAV1,CAV3,SLC1A1,ADRB2,AGER,KCNMB4,EPAS1
GO: Biological Process	GO:0008284	positive regulation of cell population proliferation		0.0003404	0.9249	0.02275	0.193	15	1117	VIPR1,HYAL1,WNT7A,CAV1,CAV3,LIFR,RTKN2,ARRB1,ADRB2,AGER,WNT3A,EMP2,VEGFD,CDH13,TNS3
GO: Biological Process	GO:0010634	positive regulation of epithelial cell migration		0.0003462	0.9405	0.02275	0.193	6	190	HYAL1,ANXA3,WNT7A,EPB41L5,RRAS,CCBE1
GO: Biological Process	GO:0043266	regulation of potassium ion transport		0.0003484	0.9467	0.02275	0.193	5	123	DPP6,CAV1,CAV3,ADRB2,AGER
GO: Biological Process	GO:0071242	cellular response to ammonium ion		0.0003517	0.9555	0.02275	0.193	2	6	GRIA1,SLC1A1
GO: Biological Process	GO:0050927	positive regulation of positive chemotaxis		0.0003796	1	0.02399	0.2035	3	29	AGER,VEGFD,CDH13
GO: Biological Process	GO:0045807	positive regulation of endocytosis		0.0004037	1	0.02493	0.2115	5	127	CAV1,CAV3,ARRB1,AGER,WNT3A
GO: Biological Process	GO:0050926	regulation of positive chemotaxis		0.0004203	1	0.02538	0.2153	3	30	AGER,VEGFD,CDH13
GO: Biological Process	GO:0042127	regulation of cell population proliferation		0.0004949	1	0.02858	0.2425	21	1973	VIPR1,NPR1,HYAL1,WNT7A,CAV1,CAV3,SSTR1,LIFR,RTKN2,ARRB1,ADRB2,CTNNBIP1,P3H2,FZD5,AGER,WNT3A,EMP2,VEGFD,NDRG4,CDH13,TNS3
GO: Biological Process	GO:2000145	regulation of cell motility		0.0005019	1	0.02858	0.2425	15	1159	HYAL1,ANXA3,WNT7A,DAPK2,EPB41L5,LAMA3,CAV1,RRAS,CCBE1,AGER,SEMA3B,EMP2,VEGFD,NDRG4,CDH13
GO: Biological Process	GO:0023058	adaptation of signaling pathway		0.0005099	1	0.02858	0.2425	3	32	RS1,ARRB1,ADRB2
GO: Biological Process	GO:0048640	negative regulation of developmental growth		0.0005521	1	0.02858	0.2425	5	136	CAV3,AATK,ADRB2,WNT3A,SEMA3B
GO: Biological Process	GO:0070252	actin-mediated cell contraction		0.0005521	1	0.02858	0.2425	5	136	EPB41L5,CAV1,CAV3,EMP2,TNNC1
GO: Biological Process	GO:0007155	cell adhesion		0.0005685	1	0.02858	0.2425	18	1571	HYAL1,EPB41L5,LAMA3,CAV1,RRAS,VSIG10,PCDH12,RS1,RADIL,ADRB2,STXBP6,AGER,WNT3A,NINJ2,EMP2,CTNND2,CDH13,PDZD2
GO: Biological Process	GO:0045765	regulation of angiogenesis		0.0005799	1	0.02858	0.2425	8	382	NPR1,HYAL1,ANXA3,RRAS,ADRB2,CCBE1,EMP2,VEGFD
GO: Biological Process	GO:0022610	biological adhesion		0.0005991	1	0.02858	0.2425	18	1578	HYAL1,EPB41L5,LAMA3,CAV1,RRAS,VSIG10,PCDH12,RS1,RADIL,ADRB2,STXBP6,AGER,WNT3A,NINJ2,EMP2,CTNND2,CDH13,PDZD2
GO: Biological Process	GO:0003018	vascular process in circulatory system		0.0006099	1	0.02858	0.2425	7	294	NPR1,CAV1,SLC1A1,ADRB2,CTNNBIP1,AGER,KCNMB4
GO: Biological Process	GO:0048660	regulation of smooth muscle cell proliferation		0.000618	1	0.02858	0.2425	6	212	NPR1,CAV1,CTNNBIP1,AGER,NDRG4,CDH13
GO: Biological Process	GO:0031623	receptor internalization		0.0006298	1	0.02858	0.2425	5	140	GRIA1,CAV1,CAV3,ARRB1,WNT3A
GO: Biological Process	GO:0043542	endothelial cell migration		0.0006348	1	0.02858	0.2425	7	296	ANXA3,WNT7A,RRAS,CCBE1,AGER,EMP2,CDH13
GO: Biological Process	GO:1901342	regulation of vasculature development		0.0006421	1	0.02858	0.2425	8	388	NPR1,HYAL1,ANXA3,RRAS,ADRB2,CCBE1,EMP2,VEGFD
GO: Biological Process	GO:0060359	response to ammonium ion		0.0006523	1	0.02858	0.2425	2	8	GRIA1,SLC1A1
GO: Biological Process	GO:0071493	cellular response to UV-B		0.0006523	1	0.02858	0.2425	2	8	HYAL1,MME
GO: Biological Process	GO:0098909	regulation of cardiac muscle cell action potential involved in regulation of contraction		0.0006523	1	0.02858	0.2425	2	8	CAV1,CAV3
GO: Biological Process	GO:0003057	regulation of the force of heart contraction by chemical signal		0.0006523	1	0.02858	0.2425	2	8	CAV1,ADRB2
GO: Biological Process	GO:0045926	negative regulation of growth		0.0006737	1	0.02905	0.2465	7	299	NPR1,HYAL1,CAV3,AATK,ADRB2,WNT3A,SEMA3B
GO: Biological Process	GO:0048659	smooth muscle cell proliferation		0.0006981	1	0.0296	0.2512	6	217	NPR1,CAV1,CTNNBIP1,AGER,NDRG4,CDH13
GO: Biological Process	GO:0090066	regulation of anatomical structure size		0.0007082	1	0.0296	0.2512	10	599	NPR1,WNT7A,CAV1,CAV3,AATK,ADRB2,WNT3A,KANK3,SEMA3B,KCNMB4
GO: Biological Process	GO:0048662	negative regulation of smooth muscle cell proliferation		0.0007398	1	0.03045	0.2584	4	83	NPR1,CAV1,CTNNBIP1,NDRG4
GO: Biological Process	GO:0030308	negative regulation of cell growth		0.0007679	1	0.03114	0.2642	6	221	NPR1,HYAL1,CAV3,AATK,WNT3A,SEMA3B
GO: Biological Process	GO:0045862	positive regulation of proteolysis		0.0008083	1	0.0323	0.274	8	402	RNF144B,CAV1,CAV3,SLC1A1,ARRB1,CCBE1,AGER,WNT3A
GO: Biological Process	GO:0060047	heart contraction		0.0009659	1	0.03799	0.3223	7	318	NPR1,CAV1,CAV3,SLC1A1,ADRB2,TNNC1,EPAS1
GO: Biological Process	GO:0060627	regulation of vesicle-mediated transport		0.0009788	1	0.03799	0.3223	10	625	WNT7A,CAV1,CAV3,ARRB1,ADRB2,STXBP6,AGER,WNT3A,NDRG4,CDH13
GO: Biological Process	GO:0022008	neurogenesis		0.001029	1	0.03931	0.3335	20	1940	GPM6A,WNT7A,LAMA3,CRTAC1,CAV1,PCDH12,SLC1A1,LIFR,FRY,AATK,FZD5,AGER,WNT3A,SEMA3B,MME,CTNND2,VEGFD,MYRF,NDRG4,ANKS1A
GO: Biological Process	GO:0042421	norepinephrine biosynthetic process		0.001042	1	0.03931	0.3335	2	10	KL,EPAS1
GO: Biological Process	GO:0003015	heart process		0.001135	1	0.04161	0.353	7	327	NPR1,CAV1,CAV3,SLC1A1,ADRB2,TNNC1,EPAS1
GO: Biological Process	GO:0003016	respiratory system process		0.001139	1	0.04161	0.353	3	42	ADRB2,CCBE1,TNNC1
GO: Biological Process	GO:0016477	cell migration		0.001148	1	0.04161	0.353	19	1812	GPM6A,HYAL1,ANXA3,WNT7A,DAPK2,EPB41L5,LAMA3,CAV1,RRAS,RADIL,CCBE1,AGER,SEMA3B,EMP2,VEGFD,NDRG4,CDH13,TNS3,ANKS1A
GO: Biological Process	GO:0051098	regulation of binding		0.001208	1	0.0432	0.3665	8	428	EPB41L5,CRTAC1,CAV1,ARRB1,ADRB2,CTNNBIP1,AGER,WNT3A
GO: Biological Process	GO:0007611	learning or memory		0.001239	1	0.04364	0.3703	7	332	GRIA1,SLC1A1,ADRB2,AGER,MME,CTNND2,NDRG4
GO: Biological Process	GO:0010594	regulation of endothelial cell migration		0.001253	1	0.04364	0.3703	6	243	ANXA3,WNT7A,RRAS,CCBE1,AGER,EMP2
GO: Biological Process	GO:0050804	modulation of chemical synaptic transmission		0.001283	1	0.04383	0.3718	9	537	WNT7A,GRIA1,SLC1A1,ADRB2,AGER,WNT3A,KCNMB4,MME,CTNND2
GO: Biological Process	GO:0099177	regulation of trans-synaptic signaling		0.001299	1	0.04383	0.3718	9	538	WNT7A,GRIA1,SLC1A1,ADRB2,AGER,WNT3A,KCNMB4,MME,CTNND2
GO: Biological Process	GO:0050679	positive regulation of epithelial cell proliferation		0.001307	1	0.04383	0.3718	6	245	HYAL1,WNT7A,CAV1,WNT3A,VEGFD,CDH13
GO: Biological Process	GO:0051240	positive regulation of multicellular organismal process		0.001341	1	0.04442	0.3769	18	1692	NPR1,HYAL1,ANXA3,WNT7A,CAV1,RRAS,SLC1A1,KL,ADRB2,CTNNBIP1,CCBE1,FZD5,AGER,WNT3A,MME,VEGFD,MYRF,EPAS1
GO: Biological Process	GO:0050920	regulation of chemotaxis		0.001362	1	0.04453	0.3778	6	247	DAPK2,AGER,WNT3A,SEMA3B,VEGFD,CDH13
GO: Biological Process	GO:0042417	dopamine metabolic process		0.001393	1	0.04453	0.3778	3	45	NPR1,SLC1A1,EPAS1
GO: Biological Process	GO:0000578	embryonic axis specification		0.001393	1	0.04453	0.3778	3	45	WNT7A,EPB41L5,FZD5
GO: Biological Process	GO:0030048	actin filament-based movement		0.001462	1	0.04533	0.3846	5	169	EPB41L5,CAV1,CAV3,EMP2,TNNC1
GO: Biological Process	GO:0030100	regulation of endocytosis		0.001478	1	0.04533	0.3846	6	251	CAV1,CAV3,ARRB1,AGER,WNT3A,CDH13
GO: Biological Process	GO:1901379	regulation of potassium ion transmembrane transport		0.001482	1	0.04533	0.3846	4	100	DPP6,CAV1,CAV3,AGER
GO: Biological Process	GO:0019228	neuronal action potential		0.001485	1	0.04533	0.3846	3	46	DPP6,GRIA1,KCNMB4
GO: Biological Process	GO:0072584	caveolin-mediated endocytosis		0.001518	1	0.04539	0.3851	2	12	CAV1,CAV3
GO: Biological Process	GO:0022603	regulation of anatomical structure morphogenesis		0.001531	1	0.04539	0.3851	14	1160	NPR1,HYAL1,ANXA3,WNT7A,CAV3,RRAS,AATK,ADRB2,CCBE1,FZD5,WNT3A,SEMA3B,EMP2,VEGFD
GO: Biological Process	GO:0032092	positive regulation of protein binding		0.001537	1	0.04539	0.3851	4	101	EPB41L5,CAV1,ARRB1,WNT3A
GO: Biological Process	GO:0001570	vasculogenesis		0.001594	1	0.04656	0.3951	4	102	WNT7A,CAV1,RRAS,EMP2
GO: Biological Process	GO:2000058	regulation of ubiquitin-dependent protein catabolic process		0.001621	1	0.04686	0.3976	5	173	RNF144B,CAV1,CAV3,N4BP1,ANKS1A
GO: Biological Process	GO:0006813	potassium ion transport		0.001699	1	0.04859	0.4122	6	258	DPP6,CAV1,CAV3,ADRB2,AGER,KCNMB4
GO: Biological Process	GO:0030517	negative regulation of axon extension		0.001783	1	0.04995	0.4238	3	49	AATK,WNT3A,SEMA3B
GO: Biological Process	GO:1903115	regulation of actin filament-based movement		0.001783	1	0.04995	0.4238	3	49	CAV1,CAV3,TNNC1
Pathway	P00012	Cadherin signaling pathway	PantherDB	0.0001075	0.07233	0.03751	0.2659	6	159	WNT7A,PCDH12,FZD5,WNT3A,CTNND2,CDH13
Pathway	M90	Canonical Wnt signaling pathway	MSigDB C2 BIOCARTA (v7.3)	0.0001115	0.07501	0.03751	0.2659	3	20	CAV1,FZD5,WNT3A
Pathway	137962	Wnt signaling network	BioSystems: Pathway Interaction Database	0.0003117	0.2098	0.04476	0.3173	3	28	WNT7A,FZD5,WNT3A
Pathway	M77	Wnt signaling network	MSigDB C2 BIOCARTA (v7.3)	0.0003117	0.2098	0.04476	0.3173	3	28	WNT7A,FZD5,WNT3A
Pathway	782000	Proteoglycans in cancer	BioSystems: KEGG	0.0004038	0.2717	0.04476	0.3173	6	203	WNT7A,CAV1,CAV3,RRAS,FZD5,WNT3A
Pathway	138032	Canonical Wnt signaling pathway	BioSystems: Pathway Interaction Database	0.0004233	0.2849	0.04476	0.3173	3	31	CAV1,FZD5,WNT3A
Pathway	1269601	Disassembly of the destruction complex and recruitment of AXIN to the membrane	BioSystems: REACTOME	0.0004655	0.3133	0.04476	0.3173	3	32	CAV1,FZD5,WNT3A
Pathway	M39699	Wnt Signaling in Kidney Disease	MSigDB C2 BIOCARTA (v7.3)	0.0007758	0.5221	0.04969	0.3523	3	38	WNT7A,FZD5,WNT3A
Pathway	1268924	RNF mutants show enhanced WNT signaling and proliferation	BioSystems: REACTOME	0.0007894	0.5313	0.04969	0.3523	2	9	FZD5,WNT3A
Pathway	M5493	Genes related to Wnt-mediated signal transduction	MSigDB C2 BIOCARTA (v7.3)	0.0008497	0.5718	0.04969	0.3523	4	89	WNT7A,CTNNBIP1,FZD5,WNT3A
Pathway	M12868	Pathways in cancer	MSigDB C2 BIOCARTA (v7.3)	0.0008753	0.5891	0.04969	0.3523	7	325	WNT7A,DAPK2,LAMA3,FZD5,WNT3A,VEGFD,EPAS1
Pathway	M39563	ncRNAs involved in Wnt signaling in hepatocellular carcinoma	MSigDB C2 BIOCARTA (v7.3)	0.000886	0.5963	0.04969	0.3523	4	90	WNT7A,CTNNBIP1,FZD5,WNT3A
