# Supplementary material for: Consensus Gene Co-Expression Network Analysis Identifies Novel Genes Associated with Severity of Fibrotic Lung Disease
Source: Int J Mol Sci. 2022 May 13;23(10):5447. doi: 10.3390/ijms23105447 (PMC9141193; doi:10.3390/ijms23105447)
Supplement: Supplementary file 1 [file ijms-23-05447-s001.zip › Supplementary Table S6 Lung_marker_enrichments.xlsx]

## Sheet: Sheet1
Enrichments of lung marker genes of normal healthy lung cells from Krasnow et al. and Kropski et al. Also included are enrichments among fibrotic lung markers (Cell type vs all other cell types) from Kaminski et al.									Enrichments of lung marker genes of IPF lung cells vs healthy lung cells from Kropski et al. Kaminski et al. and Misharin et al.
Genes	Cell Type	Cell_Identity	Module	Study	Novel_Status	Secreted_Status			Genes	Cell Type	Cell_Identity	Module	Study	Novel_Status	Secreted_Status
SERPINF1	Ciliated	Epithelial	brown	Krasnow	No	Yes			KRT17	Basal Cells-UP	Epithelial	brown	Misharin	No	No
TTC39C	Ciliated	Epithelial	brown	Krasnow	Yes	No			MMP1	Basal Cells-UP	Epithelial	brown	Misharin	No	Yes
KRT17	Basal	Epithelial	brown	Krasnow	No	No			MMP7	Basal Cells-UP	Epithelial	brown	Misharin	No	Yes
SERPINF1	Basal	Epithelial	brown	Krasnow	No	Yes			COL17A1	Basal Cells-UP	Epithelial	brown	Misharin	No	Yes
FHL2	Basal	Epithelial	brown	Krasnow	No	No			COL7A1	Basal Cells-UP	Epithelial	brown	Misharin	Yes	Yes
CDH3	Basal	Epithelial	brown	Krasnow	Yes	No			SERPINF1	Basal Cells-UP	Epithelial	brown	Misharin	No	Yes
SERPINF1	Proximal Basal	Epithelial	brown	Krasnow	No	Yes			FHL2	Basal Cells-UP	Epithelial	brown	Misharin	No	No
KRT17	Proximal Basal	Epithelial	brown	Krasnow	No	No			CDH3	Basal Cells-UP	Epithelial	brown	Misharin	Yes	No
TSHZ2	Proximal Basal	Epithelial	brown	Krasnow	Yes	No			TNFRSF21	Basal Cells-UP	Epithelial	brown	Misharin	No	No
FHL2	Proximal Basal	Epithelial	brown	Krasnow	No	No			COL3A1	Fibroblasts-UP	Stroma	brown	Misharin	No	Yes
CFB	Mesothelial	Epithelial	brown	Krasnow	No	Yes			LTBP1	Fibroblasts-UP	Stroma	brown	Misharin	No	Yes
ALDH1A3	Mesothelial	Epithelial	brown	Krasnow	No	No			COL18A1	Fibroblasts-UP	Stroma	brown	Misharin	No	Yes
CFI	Mesothelial	Epithelial	brown	Krasnow	Yes	Yes			COL14A1	Fibroblasts-UP	Stroma	brown	Misharin	No	Yes
SULF1	Mesothelial	Epithelial	brown	Krasnow	No	Yes			STEAP2	Fibroblasts-UP	Stroma	brown	Misharin	Yes	No
STEAP1	Mesothelial	Epithelial	brown	Krasnow	Yes	No			FHL2	Fibroblasts-UP	Stroma	brown	Misharin	No	No
IGFL2	Mesothelial	Epithelial	brown	Krasnow	No	Yes			ALDH1A3	Fibroblasts-UP	Stroma	brown	Misharin	No	No
COL3A1	Mesothelial	Epithelial	brown	Krasnow	No	Yes			IGF1	Fibroblasts-UP	Stroma	brown	Misharin	No	Yes
CTHRC1	Plasma	Immune_Lymphoid	brown	Krasnow	No	Yes			SERPINF1	Fibroblasts-UP	Stroma	brown	Misharin	No	Yes
PDIA4	Plasma	Immune_Lymphoid	brown	Krasnow	Yes	Yes			VCAN	Fibroblasts-UP	Stroma	brown	Misharin	No	Yes
IGF1	Plasma	Immune_Lymphoid	brown	Krasnow	No	Yes			EPAS1	Endothelial/Lymphatic Cells-UP	Endothelial	blue	Misharin	No	No
SRPRB	Plasma	Immune_Lymphoid	brown	Krasnow	No	No			CAV1	Endothelial/Lymphatic Cells-UP	Endothelial	blue	Misharin	No	No
LTBP1	Myofibroblast	Mesenchyme	brown	Krasnow	No	Yes			PTPRB	Endothelial/Lymphatic Cells-UP	Endothelial	blue	Misharin	No	No
COL3A1	Myofibroblast	Mesenchyme	brown	Krasnow	No	Yes			LIFR	Endothelial/Lymphatic Cells-UP	Endothelial	blue	Misharin	No	Yes
VCAN	Myofibroblast	Mesenchyme	brown	Krasnow	No	Yes			NDRG4	Endothelial/Lymphatic Cells-UP	Endothelial	blue	Misharin	Yes	No
COMP	Myofibroblast	Mesenchyme	brown	Krasnow	No	Yes			STXBP6	Endothelial/Lymphatic Cells-UP	Endothelial	blue	Misharin	Yes	No
TSHZ2	Myofibroblast	Mesenchyme	brown	Krasnow	Yes	No			RNF144B	Endothelial/Lymphatic Cells-UP	Endothelial	blue	Misharin	Yes	No
CTHRC1	Myofibroblast	Mesenchyme	brown	Krasnow	No	Yes			AGER	AT1 Cells-UP	Epithelial	blue	Misharin	No	Yes
SERPINF1	Adventitial Fibroblast	Mesenchyme	brown	Krasnow	No	Yes			CAV1	AT1 Cells-UP	Epithelial	blue	Misharin	No	No
SFRP2	Adventitial Fibroblast	Mesenchyme	brown	Krasnow	No	Yes			EMP2	AT1 Cells-UP	Epithelial	blue	Misharin	Yes	No
CRABP2	Adventitial Fibroblast	Mesenchyme	brown	Krasnow	Yes	No			TSPAN13	AT1 Cells-UP	Epithelial	blue	Misharin	No	No
STEAP2	Adventitial Fibroblast	Mesenchyme	brown	Krasnow	Yes	No			RTKN2	AT1 Cells-UP	Epithelial	blue	Misharin	No	No
CFI	Adventitial Fibroblast	Mesenchyme	brown	Krasnow	Yes	Yes			TNNC1	AT1 Cells-UP	Epithelial	blue	Misharin	No	No
IGF1	Adventitial Fibroblast	Mesenchyme	brown	Krasnow	No	Yes			ANXA3	AT1 Cells-UP	Epithelial	blue	Misharin	No	No
COL3A1	Adventitial Fibroblast	Mesenchyme	brown	Krasnow	No	Yes			SEMA3B	AT1 Cells-UP	Epithelial	blue	Misharin	Yes	Yes
ALDH1A3	Lipofibroblast	Mesenchyme	brown	Krasnow	No	No			ANKRD29	AT1 Cells-UP	Epithelial	blue	Misharin	Yes	No
COL3A1	Lipofibroblast	Mesenchyme	brown	Krasnow	No	Yes			PCYOX1	AT1 Cells-UP	Epithelial	blue	Misharin	Yes	Yes
SERPINF1	Lipofibroblast	Mesenchyme	brown	Krasnow	No	Yes			LAMA3	AT1 Cells-UP	Epithelial	blue	Misharin	No	Yes
CFI	Lipofibroblast	Mesenchyme	brown	Krasnow	Yes	Yes			ARHGEF26	AT1 Cells-UP	Epithelial	blue	Misharin	Yes	No
STEAP1	Lipofibroblast	Mesenchyme	brown	Krasnow	Yes	No			DAPK2	AT1 Cells-UP	Epithelial	blue	Misharin	No	No
TSHZ2	Lipofibroblast	Mesenchyme	brown	Krasnow	Yes	No			DENND3	AT1 Cells-UP	Epithelial	blue	Misharin	Yes	No
FNDC4	Lipofibroblast	Mesenchyme	brown	Krasnow	Yes	Yes			MYRF	AT1 Cells-UP	Epithelial	blue	Misharin	Yes	No
IGF1	Lipofibroblast	Mesenchyme	brown	Krasnow	No	Yes			C1orf198	AT1 Cells-UP	Epithelial	blue	Misharin	Yes	Yes
COL14A1	Lipofibroblast	Mesenchyme	brown	Krasnow	No	Yes			PLLP	AT1 Cells-UP	Epithelial	blue	Misharin	Yes	No
FAXDC2	Ciliated	Epithelial	blue	Krasnow	Yes	No			NCKAP5	AT1 Cells-UP	Epithelial	blue	Misharin	No	No
AGER	Alveolar Epithelial Type 1	Epithelial	blue	Krasnow	No	Yes			SLC1A1	AT1 Cells-UP	Epithelial	blue	Misharin	Yes	No
EMP2	Alveolar Epithelial Type 1	Epithelial	blue	Krasnow	Yes	No			GPM6A	AT1 Cells-UP	Epithelial	blue	Misharin	Yes	No
CAV1	Alveolar Epithelial Type 1	Epithelial	blue	Krasnow	No	No			PAPSS2	AT1 Cells-UP	Epithelial	blue	Misharin	Yes	No
RTKN2	Alveolar Epithelial Type 1	Epithelial	blue	Krasnow	No	No			EPB41L5	AT1 Cells-UP	Epithelial	blue	Misharin	Yes	No
ANXA3	Alveolar Epithelial Type 1	Epithelial	blue	Krasnow	No	No			ITLN2	AT1 Cells-UP	Epithelial	blue	Misharin	Yes	Yes
TSPAN13	Alveolar Epithelial Type 1	Epithelial	blue	Krasnow	No	No			ADRB2	AT1 Cells-UP	Epithelial	blue	Misharin	No	No
TNNC1	Alveolar Epithelial Type 1	Epithelial	blue	Krasnow	No	No			HPCAL1	AT1 Cells-UP	Epithelial	blue	Misharin	Yes	No
PCYOX1	Alveolar Epithelial Type 1	Epithelial	blue	Krasnow	Yes	Yes			SPRYD7	AT1 Cells-UP	Epithelial	blue	Misharin	Yes	No
PLLP	Alveolar Epithelial Type 1	Epithelial	blue	Krasnow	Yes	No			RRAS	AT1 Cells-UP	Epithelial	blue	Misharin	Yes	No
SEMA3B	Alveolar Epithelial Type 1	Epithelial	blue	Krasnow	Yes	Yes			FZD5	AT1 Cells-UP	Epithelial	blue	Misharin	No	No
HPCAL1	Alveolar Epithelial Type 1	Epithelial	blue	Krasnow	Yes	No			SLC44A2	AT1 Cells-UP	Epithelial	blue	Misharin	Yes	No
NCKAP5	Alveolar Epithelial Type 1	Epithelial	blue	Krasnow	No	No			HSD17B6	Macrophages-DN	Immune	blue	Misharin	No	No
ARHGEF26	Alveolar Epithelial Type 1	Epithelial	blue	Krasnow	Yes	No			AGER	Macrophages-DN	Immune	blue	Misharin	No	Yes
EPB41L5	Alveolar Epithelial Type 1	Epithelial	blue	Krasnow	Yes	No			TSPAN13	Macrophages-DN	Immune	blue	Misharin	No	No
C1orf198	Alveolar Epithelial Type 1	Epithelial	blue	Krasnow	Yes	Yes			SELENBP1	Macrophages-DN	Immune	blue	Misharin	Yes	No
ANKRD29	Alveolar Epithelial Type 1	Epithelial	blue	Krasnow	Yes	No			CAV1	Macrophages-DN	Immune	blue	Misharin	No	No
ITLN2	Alveolar Epithelial Type 1	Epithelial	blue	Krasnow	Yes	Yes			EMP2	Macrophages-DN	Immune	blue	Misharin	Yes	No
GPM6A	Alveolar Epithelial Type 1	Epithelial	blue	Krasnow	Yes	No			FHL2	Fibroblast-UP	Stroma	brown	Kaminski	No	No
PAPSS2	Alveolar Epithelial Type 1	Epithelial	blue	Krasnow	Yes	No			SFRP2	Fibroblast-UP	Stroma	brown	Kaminski	No	Yes
LAMA3	Alveolar Epithelial Type 1	Epithelial	blue	Krasnow	No	Yes			SULF1	Fibroblast-UP	Stroma	brown	Kaminski	No	Yes
RRAS	Alveolar Epithelial Type 1	Epithelial	blue	Krasnow	Yes	No			COL14A1	Fibroblast-UP	Stroma	brown	Kaminski	No	Yes
SPRYD7	Alveolar Epithelial Type 1	Epithelial	blue	Krasnow	Yes	No			DCLK1	Myofibroblast-UP	Stroma	brown	Kaminski	Yes	No
MATN3	Alveolar Epithelial Type 1	Epithelial	blue	Krasnow	Yes	Yes			COMP	Myofibroblast-UP	Stroma	brown	Kaminski	No	Yes
ADRB2	Alveolar Epithelial Type 1	Epithelial	blue	Krasnow	No	No			SFRP2	Myofibroblast-UP	Stroma	brown	Kaminski	No	Yes
DAPK2	Alveolar Epithelial Type 1	Epithelial	blue	Krasnow	No	No			LTBP1	Myofibroblast-UP	Stroma	brown	Kaminski	No	Yes
HSD17B6	Alveolar Epithelial Type 1	Epithelial	blue	Krasnow	No	No			SULF1	Myofibroblast-UP	Stroma	brown	Kaminski	No	Yes
ARRB1	Alveolar Epithelial Type 1	Epithelial	blue	Krasnow	No	No			CRABP2	Myofibroblast-UP	Stroma	brown	Kaminski	Yes	No
MYRF	Alveolar Epithelial Type 1	Epithelial	blue	Krasnow	Yes	No			CTHRC1	Myofibroblast-UP	Stroma	brown	Kaminski	No	Yes
DENND3	Alveolar Epithelial Type 1	Epithelial	blue	Krasnow	Yes	No			COL3A1	Myofibroblast-UP	Stroma	brown	Kaminski	No	Yes
SLC1A1	Alveolar Epithelial Type 1	Epithelial	blue	Krasnow	Yes	No			FHL2	Myofibroblast-UP	Stroma	brown	Kaminski	No	No
N4BP1	Alveolar Epithelial Type 1	Epithelial	blue	Krasnow	Yes	No			COL15A1	Myofibroblast-UP	Stroma	brown	Kaminski	No	Yes
GALNT18	Alveolar Epithelial Type 1	Epithelial	blue	Krasnow	Yes	No			COL18A1	Myofibroblast-UP	Stroma	brown	Kaminski	No	Yes
ST6GALNAC5	Alveolar Epithelial Type 1	Epithelial	blue	Krasnow	Yes	Yes			CLMP	Myofibroblast-UP	Stroma	brown	Kaminski	Yes	No
C5orf38	Alveolar Epithelial Type 1	Epithelial	blue	Krasnow	Yes	Yes			COL14A1	Myofibroblast-UP	Stroma	brown	Kaminski	No	Yes
HYAL1	Alveolar Epithelial Type 1	Epithelial	blue	Krasnow	No	Yes			TSHZ2	Myofibroblast-UP	Stroma	brown	Kaminski	Yes	No
HSD17B6	Signaling Alveolar Epithelial Type 2	Epithelial	blue	Krasnow	No	No			VCAN	Myofibroblast-UP	Stroma	brown	Kaminski	No	Yes
SELENBP1	Signaling Alveolar Epithelial Type 2	Epithelial	blue	Krasnow	Yes	No			SERPINF1	Myofibroblast-UP	Stroma	brown	Kaminski	No	Yes
AFF3	Signaling Alveolar Epithelial Type 2	Epithelial	blue	Krasnow	Yes	No			EPAS1	VE Peribronchial-UP	Endothelial	blue	Kaminski	No	No
NINJ2	Signaling Alveolar Epithelial Type 2	Epithelial	blue	Krasnow	Yes	No			CAVIN2	VE Peribronchial-UP	Endothelial	blue	Kaminski	Yes	No
LIFR	Signaling Alveolar Epithelial Type 2	Epithelial	blue	Krasnow	No	Yes			KANK3	VE Peribronchial-UP	Endothelial	blue	Kaminski	Yes	No
CHPT1	Signaling Alveolar Epithelial Type 2	Epithelial	blue	Krasnow	No	No			GALNT18	VE Peribronchial-UP	Endothelial	blue	Kaminski	Yes	No
CRTAC1	Signaling Alveolar Epithelial Type 2	Epithelial	blue	Krasnow	Yes	Yes			VSIG10	AT1-DN	Epithelial	blue	Kaminski	Yes	No
PTPRB	Artery	Vascular-Endothelial	blue	Krasnow	No	No			HSD17B6	AT1-DN	Epithelial	blue	Kaminski	No	No
PLLP	Artery	Vascular-Endothelial	blue	Krasnow	Yes	No			N4BP1	AT1-DN	Epithelial	blue	Kaminski	Yes	No
SSTR1	Artery	Vascular-Endothelial	blue	Krasnow	No	No			PLLP	AT1-DN	Epithelial	blue	Kaminski	Yes	No
RNF144B	Artery	Vascular-Endothelial	blue	Krasnow	Yes	No			HPCAL1	AT1-DN	Epithelial	blue	Kaminski	Yes	No
FRY	Capillary Aerocyte	Vascular-Endothelial	blue	Krasnow	Yes	No			MYRF	AT1-DN	Epithelial	blue	Kaminski	Yes	No
CA4	Capillary Aerocyte	Vascular-Endothelial	blue	Krasnow	No	No			GPM6A	AT1-DN	Epithelial	blue	Kaminski	Yes	No
EMP2	Capillary Aerocyte	Vascular-Endothelial	blue	Krasnow	Yes	No			AGER	AT1-DN	Epithelial	blue	Kaminski	No	Yes
CYP3A5	Capillary Aerocyte	Vascular-Endothelial	blue	Krasnow	No	No			COL14A1	Fibroblasts-UP	Stroma	brown	Banovich	No	Yes
ANXA3	Capillary Aerocyte	Vascular-Endothelial	blue	Krasnow	No	No			IGF1	Fibroblasts-UP	Stroma	brown	Banovich	No	Yes
FAXDC2	Capillary Aerocyte	Vascular-Endothelial	blue	Krasnow	Yes	No			MMP7	Proliferating_Epithelial_Cells-UP	Epithelial	brown	Banovich	No	Yes
PCDH12	Capillary Aerocyte	Vascular-Endothelial	blue	Krasnow	Yes	Yes			SERPINF1	Proliferating_Epithelial_Cells-UP	Epithelial	brown	Banovich	No	Yes
CA4	Capillary	Vascular-Endothelial	blue	Krasnow	No	No
BTNL9	Capillary	Vascular-Endothelial	blue	Krasnow	Yes	No
PLLP	Capillary	Vascular-Endothelial	blue	Krasnow	Yes	No
VIPR1	Capillary	Vascular-Endothelial	blue	Krasnow	Yes	No
RNF144B	Capillary	Vascular-Endothelial	blue	Krasnow	Yes	No
CYP3A5	Capillary Intermediate 1	Vascular-Endothelial	blue	Krasnow	No	No
CA4	Capillary Intermediate 1	Vascular-Endothelial	blue	Krasnow	No	No
VIPR1	Capillary Intermediate 1	Vascular-Endothelial	blue	Krasnow	Yes	No
RRAS	Capillary Intermediate 1	Vascular-Endothelial	blue	Krasnow	Yes	No
EMP2	Capillary Intermediate 1	Vascular-Endothelial	blue	Krasnow	Yes	No
MYZAP	Capillary Intermediate 2	Vascular-Endothelial	blue	Krasnow	Yes	No
HPCAL1	Capillary Intermediate 2	Vascular-Endothelial	blue	Krasnow	Yes	No
EPAS1	Capillary Intermediate 2	Vascular-Endothelial	blue	Krasnow	No	No
C1orf115	Capillary Intermediate 2	Vascular-Endothelial	blue	Krasnow	Yes	No
KRT17	Basal	Epithelial	brown	Krasnow-SS2	No	No
FHL2	Basal	Epithelial	brown	Krasnow-SS2	No	No
SERPINF1	Basal	Epithelial	brown	Krasnow-SS2	No	Yes
CDH3	Basal	Epithelial	brown	Krasnow-SS2	Yes	No
COL7A1	Basal	Epithelial	brown	Krasnow-SS2	Yes	Yes
SFRP2	Adventitial Fibroblast	Mesenchyme	brown	Krasnow-SS2	No	Yes
SERPINF1	Adventitial Fibroblast	Mesenchyme	brown	Krasnow-SS2	No	Yes
SULF1	Adventitial Fibroblast	Mesenchyme	brown	Krasnow-SS2	No	Yes
STEAP2	Adventitial Fibroblast	Mesenchyme	brown	Krasnow-SS2	Yes	No
TSHZ2	Adventitial Fibroblast	Mesenchyme	brown	Krasnow-SS2	Yes	No
STEAP1	Adventitial Fibroblast	Mesenchyme	brown	Krasnow-SS2	Yes	No
VCAN	Adventitial Fibroblast	Mesenchyme	brown	Krasnow-SS2	No	Yes
COL14A1	Adventitial Fibroblast	Mesenchyme	brown	Krasnow-SS2	No	Yes
SRPRB	Adventitial Fibroblast	Mesenchyme	brown	Krasnow-SS2	No	No
DCLK1	Adventitial Fibroblast	Mesenchyme	brown	Krasnow-SS2	Yes	No
CLMP	Adventitial Fibroblast	Mesenchyme	brown	Krasnow-SS2	Yes	No
ALDH1A3	Adventitial Fibroblast	Mesenchyme	brown	Krasnow-SS2	No	No
LTBP1	Adventitial Fibroblast	Mesenchyme	brown	Krasnow-SS2	No	Yes
IGF1	Adventitial Fibroblast	Mesenchyme	brown	Krasnow-SS2	No	Yes
DIO2	Adventitial Fibroblast	Mesenchyme	brown	Krasnow-SS2	No	No
SEC24D	Adventitial Fibroblast	Mesenchyme	brown	Krasnow-SS2	Yes	No
CRABP2	Adventitial Fibroblast	Mesenchyme	brown	Krasnow-SS2	Yes	No
COL3A1	Adventitial Fibroblast	Mesenchyme	brown	Krasnow-SS2	No	Yes
ALDH1A3	Lipofibroblast	Mesenchyme	brown	Krasnow-SS2	No	No
SERPINF1	Lipofibroblast	Mesenchyme	brown	Krasnow-SS2	No	Yes
CFI	Lipofibroblast	Mesenchyme	brown	Krasnow-SS2	Yes	Yes
TSHZ2	Lipofibroblast	Mesenchyme	brown	Krasnow-SS2	Yes	No
COL3A1	Lipofibroblast	Mesenchyme	brown	Krasnow-SS2	No	Yes
FNDC4	Lipofibroblast	Mesenchyme	brown	Krasnow-SS2	Yes	Yes
SULF1	Lipofibroblast	Mesenchyme	brown	Krasnow-SS2	No	Yes
IGF1	Lipofibroblast	Mesenchyme	brown	Krasnow-SS2	No	Yes
EMP2	Alveolar Epithelial Type 1	Epithelial	blue	Krasnow-SS2	Yes	No
RTKN2	Alveolar Epithelial Type 1	Epithelial	blue	Krasnow-SS2	No	No
AGER	Alveolar Epithelial Type 1	Epithelial	blue	Krasnow-SS2	No	Yes
ANKRD29	Alveolar Epithelial Type 1	Epithelial	blue	Krasnow-SS2	Yes	No
CAV1	Alveolar Epithelial Type 1	Epithelial	blue	Krasnow-SS2	No	No
NCKAP5	Alveolar Epithelial Type 1	Epithelial	blue	Krasnow-SS2	No	No
LAMA3	Alveolar Epithelial Type 1	Epithelial	blue	Krasnow-SS2	No	Yes
SEMA3B	Alveolar Epithelial Type 1	Epithelial	blue	Krasnow-SS2	Yes	Yes
DENND3	Alveolar Epithelial Type 1	Epithelial	blue	Krasnow-SS2	Yes	No
MYRF	Alveolar Epithelial Type 1	Epithelial	blue	Krasnow-SS2	Yes	No
PCYOX1	Alveolar Epithelial Type 1	Epithelial	blue	Krasnow-SS2	Yes	Yes
TNNC1	Alveolar Epithelial Type 1	Epithelial	blue	Krasnow-SS2	No	No
ITLN2	Alveolar Epithelial Type 1	Epithelial	blue	Krasnow-SS2	Yes	Yes
GPM6A	Alveolar Epithelial Type 1	Epithelial	blue	Krasnow-SS2	Yes	No
ANXA3	Alveolar Epithelial Type 1	Epithelial	blue	Krasnow-SS2	No	No
PAPSS2	Alveolar Epithelial Type 1	Epithelial	blue	Krasnow-SS2	Yes	No
WNT7A	Alveolar Epithelial Type 1	Epithelial	blue	Krasnow-SS2	No	Yes
PLLP	Alveolar Epithelial Type 1	Epithelial	blue	Krasnow-SS2	Yes	No
ADRB2	Alveolar Epithelial Type 1	Epithelial	blue	Krasnow-SS2	No	No
HPCAL1	Alveolar Epithelial Type 1	Epithelial	blue	Krasnow-SS2	Yes	No
TSPAN13	Alveolar Epithelial Type 1	Epithelial	blue	Krasnow-SS2	No	No
DAPK2	Alveolar Epithelial Type 1	Epithelial	blue	Krasnow-SS2	No	No
SLC1A1	Alveolar Epithelial Type 1	Epithelial	blue	Krasnow-SS2	Yes	No
ST6GALNAC5	Alveolar Epithelial Type 1	Epithelial	blue	Krasnow-SS2	Yes	Yes
ALS2CL	Alveolar Epithelial Type 1	Epithelial	blue	Krasnow-SS2	Yes	No
RRAS	Alveolar Epithelial Type 1	Epithelial	blue	Krasnow-SS2	Yes	No
SPRYD7	Alveolar Epithelial Type 1	Epithelial	blue	Krasnow-SS2	Yes	No
CCBE1	Alveolar Epithelial Type 1	Epithelial	blue	Krasnow-SS2	No	Yes
C1orf198	Alveolar Epithelial Type 1	Epithelial	blue	Krasnow-SS2	Yes	Yes
ANKS1A	Alveolar Epithelial Type 1	Epithelial	blue	Krasnow-SS2	Yes	No
MATN3	Alveolar Epithelial Type 1	Epithelial	blue	Krasnow-SS2	Yes	Yes
HYAL1	Alveolar Epithelial Type 1	Epithelial	blue	Krasnow-SS2	No	Yes
WNT3A	Alveolar Epithelial Type 1	Epithelial	blue	Krasnow-SS2	No	Yes
OTULINL	Alveolar Epithelial Type 1	Epithelial	blue	Krasnow-SS2	Yes	No
FZD5	Alveolar Epithelial Type 1	Epithelial	blue	Krasnow-SS2	No	No
N4BP1	Alveolar Epithelial Type 1	Epithelial	blue	Krasnow-SS2	Yes	No
EPB41L5	Alveolar Epithelial Type 1	Epithelial	blue	Krasnow-SS2	Yes	No
FAM167A	Alveolar Epithelial Type 1	Epithelial	blue	Krasnow-SS2	No	No
SERTM1	Alveolar Epithelial Type 1	Epithelial	blue	Krasnow-SS2	Yes	No
GALNT18	Alveolar Epithelial Type 1	Epithelial	blue	Krasnow-SS2	Yes	No
ARHGEF26	Alveolar Epithelial Type 1	Epithelial	blue	Krasnow-SS2	Yes	No
TUFT1	Alveolar Epithelial Type 1	Epithelial	blue	Krasnow-SS2	No	Yes
VEGFD	Alveolar Fibroblast	Mesenchyme	blue	Krasnow-SS2	No	Yes
CCBE1	Alveolar Fibroblast	Mesenchyme	blue	Krasnow-SS2	No	Yes
GRIA1	Alveolar Fibroblast	Mesenchyme	blue	Krasnow-SS2	Yes	No
EFCC1	Alveolar Fibroblast	Mesenchyme	blue	Krasnow-SS2	Yes	No
MME	Alveolar Fibroblast	Mesenchyme	blue	Krasnow-SS2	No	No
DPP6	Alveolar Fibroblast	Mesenchyme	blue	Krasnow-SS2	No	No
HIF3A	Alveolar Fibroblast	Mesenchyme	blue	Krasnow-SS2	No	No
CAVIN2	Alveolar Fibroblast	Mesenchyme	blue	Krasnow-SS2	Yes	No
OLFML2A	Alveolar Fibroblast	Mesenchyme	blue	Krasnow-SS2	Yes	Yes
CDH13	Alveolar Fibroblast	Mesenchyme	blue	Krasnow-SS2	Yes	Yes
EMP2	Alveolar Fibroblast	Mesenchyme	blue	Krasnow-SS2	Yes	No
PAPSS2	Alveolar Fibroblast	Mesenchyme	blue	Krasnow-SS2	Yes	No
ECHDC3	Alveolar Fibroblast	Mesenchyme	blue	Krasnow-SS2	Yes	No
LIFR	Alveolar Fibroblast	Mesenchyme	blue	Krasnow-SS2	No	Yes
CHPT1	Alveolar Fibroblast	Mesenchyme	blue	Krasnow-SS2	No	No
KCNMB4	Alveolar Fibroblast	Mesenchyme	blue	Krasnow-SS2	Yes	No
CYP3A5	Alveolar Fibroblast	Mesenchyme	blue	Krasnow-SS2	No	No
OTULINL	Pericyte	Mesenchyme	blue	Krasnow-SS2	Yes	No
PDZD2	Pericyte	Mesenchyme	blue	Krasnow-SS2	Yes	Yes
MATN3	Pericyte	Mesenchyme	blue	Krasnow-SS2	Yes	Yes
NCKAP5	Pericyte	Mesenchyme	blue	Krasnow-SS2	No	No
SLC44A2	Pericyte	Mesenchyme	blue	Krasnow-SS2	Yes	No
RNF144B	Artery	Vascular-Endothelial	blue	Krasnow-SS2	Yes	No
PTPRB	Artery	Vascular-Endothelial	blue	Krasnow-SS2	No	No
KCNMB4	Artery	Vascular-Endothelial	blue	Krasnow-SS2	Yes	No
PLLP	Artery	Vascular-Endothelial	blue	Krasnow-SS2	Yes	No
CYP3A5	Capillary Aerocyte	Vascular-Endothelial	blue	Krasnow-SS2	No	No
CA4	Capillary Aerocyte	Vascular-Endothelial	blue	Krasnow-SS2	No	No
VIPR1	Capillary Aerocyte	Vascular-Endothelial	blue	Krasnow-SS2	Yes	No
AFF3	Capillary Aerocyte	Vascular-Endothelial	blue	Krasnow-SS2	Yes	No
FAXDC2	Capillary Aerocyte	Vascular-Endothelial	blue	Krasnow-SS2	Yes	No
EMP2	Capillary Aerocyte	Vascular-Endothelial	blue	Krasnow-SS2	Yes	No
PCDH12	Capillary Aerocyte	Vascular-Endothelial	blue	Krasnow-SS2	Yes	Yes
FRY	Capillary Aerocyte	Vascular-Endothelial	blue	Krasnow-SS2	Yes	No
STXBP6	Capillary Aerocyte	Vascular-Endothelial	blue	Krasnow-SS2	Yes	No
CDH13	Capillary Aerocyte	Vascular-Endothelial	blue	Krasnow-SS2	Yes	Yes
ANXA3	Capillary Aerocyte	Vascular-Endothelial	blue	Krasnow-SS2	No	No
RRAS	Capillary Aerocyte	Vascular-Endothelial	blue	Krasnow-SS2	Yes	No
PAPSS2	Capillary Aerocyte	Vascular-Endothelial	blue	Krasnow-SS2	Yes	No
BTNL9	Capillary	Vascular-Endothelial	blue	Krasnow-SS2	Yes	No
CA4	Capillary	Vascular-Endothelial	blue	Krasnow-SS2	No	No
VIPR1	Capillary	Vascular-Endothelial	blue	Krasnow-SS2	Yes	No
HIF3A	Capillary	Vascular-Endothelial	blue	Krasnow-SS2	No	No
RNF144B	Capillary	Vascular-Endothelial	blue	Krasnow-SS2	Yes	No
ALDH1A3	Aberrant Basaloid	Epithelial	brown	Kaminski	No	No
CDH3	Aberrant Basaloid	Epithelial	brown	Kaminski	Yes	No
DCLK1	Aberrant Basaloid	Epithelial	brown	Kaminski	Yes	No
FHL2	Aberrant Basaloid	Epithelial	brown	Kaminski	No	No
KRT17	Aberrant Basaloid	Epithelial	brown	Kaminski	No	No
LTBP1	Aberrant Basaloid	Epithelial	brown	Kaminski	No	Yes
MMP7	Aberrant Basaloid	Epithelial	brown	Kaminski	No	Yes
CLMP	Fibroblast	Mesenchyme	brown	Kaminski	Yes	No
COL14A1	Fibroblast	Mesenchyme	brown	Kaminski	No	Yes
COL3A1	Fibroblast	Mesenchyme	brown	Kaminski	No	Yes
DCLK1	Fibroblast	Mesenchyme	brown	Kaminski	Yes	No
LTBP1	Fibroblast	Mesenchyme	brown	Kaminski	No	Yes
SERPINF1	Fibroblast	Mesenchyme	brown	Kaminski	No	Yes
SFRP2	Fibroblast	Mesenchyme	brown	Kaminski	No	Yes
STEAP2	Fibroblast	Mesenchyme	brown	Kaminski	Yes	No
SULF1	Fibroblast	Mesenchyme	brown	Kaminski	No	Yes
TSHZ2	Fibroblast	Mesenchyme	brown	Kaminski	Yes	No
CLMP	Myofibroblast	Mesenchyme	brown	Kaminski	Yes	No
COL14A1	Myofibroblast	Mesenchyme	brown	Kaminski	No	Yes
COL3A1	Myofibroblast	Mesenchyme	brown	Kaminski	No	Yes
CTHRC1	Myofibroblast	Mesenchyme	brown	Kaminski	No	Yes
DCLK1	Myofibroblast	Mesenchyme	brown	Kaminski	Yes	No
LTBP1	Myofibroblast	Mesenchyme	brown	Kaminski	No	Yes
SERPINF1	Myofibroblast	Mesenchyme	brown	Kaminski	No	Yes
SFRP2	Myofibroblast	Mesenchyme	brown	Kaminski	No	Yes
STEAP2	Myofibroblast	Mesenchyme	brown	Kaminski	Yes	No
SULF1	Myofibroblast	Mesenchyme	brown	Kaminski	No	Yes
TSHZ2	Myofibroblast	Mesenchyme	brown	Kaminski	Yes	No
AGER	AT1	Epithelial	blue	Kaminski	No	Yes
ANKRD29	AT1	Epithelial	blue	Kaminski	Yes	No
ANXA3	AT1	Epithelial	blue	Kaminski	No	No
ARHGEF26	AT1	Epithelial	blue	Kaminski	Yes	No
ARRB1	AT1	Epithelial	blue	Kaminski	No	No
SPRING1	AT1	Epithelial	blue	Kaminski	Yes	No
C1orf198	AT1	Epithelial	blue	Kaminski	Yes	Yes
CAV1	AT1	Epithelial	blue	Kaminski	No	No
CAVIN2	AT1	Epithelial	blue	Kaminski	Yes	No
DAPK2	AT1	Epithelial	blue	Kaminski	No	No
DENND3	AT1	Epithelial	blue	Kaminski	Yes	No
EMP2	AT1	Epithelial	blue	Kaminski	Yes	No
EPB41L5	AT1	Epithelial	blue	Kaminski	Yes	No
GALNT18	AT1	Epithelial	blue	Kaminski	Yes	No
GPM6A	AT1	Epithelial	blue	Kaminski	Yes	No
HPCAL1	AT1	Epithelial	blue	Kaminski	Yes	No
LAMA3	AT1	Epithelial	blue	Kaminski	No	Yes
MYRF	AT1	Epithelial	blue	Kaminski	Yes	No
NCKAP5	AT1	Epithelial	blue	Kaminski	No	No
OTULINL	AT1	Epithelial	blue	Kaminski	Yes	No
P3H2	AT1	Epithelial	blue	Kaminski	Yes	Yes
PAPSS2	AT1	Epithelial	blue	Kaminski	Yes	No
PCYOX1	AT1	Epithelial	blue	Kaminski	Yes	Yes
PDZD2	AT1	Epithelial	blue	Kaminski	Yes	Yes
PLLP	AT1	Epithelial	blue	Kaminski	Yes	No
RTKN2	AT1	Epithelial	blue	Kaminski	No	No
SEMA3B	AT1	Epithelial	blue	Kaminski	Yes	Yes
SLC1A1	AT1	Epithelial	blue	Kaminski	Yes	No
ST6GALNAC5	AT1	Epithelial	blue	Kaminski	Yes	Yes
TNNC1	AT1	Epithelial	blue	Kaminski	No	No
TSPAN13	AT1	Epithelial	blue	Kaminski	No	No
AFF3	AT2	Epithelial	blue	Kaminski	Yes	No
EMP2	AT2	Epithelial	blue	Kaminski	Yes	No
EPAS1	AT2	Epithelial	blue	Kaminski	No	No
EPB41L5	AT2	Epithelial	blue	Kaminski	Yes	No
P3H2	AT2	Epithelial	blue	Kaminski	Yes	Yes
PDZD2	AT2	Epithelial	blue	Kaminski	Yes	Yes
SELENBP1	AT2	Epithelial	blue	Kaminski	Yes	No
ARHGAP31	VE Venous	Vascular-Endothelial	blue	Kaminski	Yes	No
CAV1	VE Venous	Vascular-Endothelial	blue	Kaminski	No	No
CAVIN2	VE Venous	Vascular-Endothelial	blue	Kaminski	Yes	No
EPAS1	VE Venous	Vascular-Endothelial	blue	Kaminski	No	No
GALNT18	VE Venous	Vascular-Endothelial	blue	Kaminski	Yes	No
HIF3A	VE Venous	Vascular-Endothelial	blue	Kaminski	No	No
LIFR	VE Venous	Vascular-Endothelial	blue	Kaminski	No	Yes
PTPRB	VE Venous	Vascular-Endothelial	blue	Kaminski	No	No
STXBP6	VE Venous	Vascular-Endothelial	blue	Kaminski	Yes	No
AFF3	VE Capillary B	Vascular-Endothelial	blue	Kaminski	Yes	No
ANKS1A	VE Capillary B	Vascular-Endothelial	blue	Kaminski	Yes	No
ARHGAP31	VE Capillary B	Vascular-Endothelial	blue	Kaminski	Yes	No
BTNL9	VE Capillary B	Vascular-Endothelial	blue	Kaminski	Yes	No
CA4	VE Capillary B	Vascular-Endothelial	blue	Kaminski	No	No
CAV1	VE Capillary B	Vascular-Endothelial	blue	Kaminski	No	No
CAVIN2	VE Capillary B	Vascular-Endothelial	blue	Kaminski	Yes	No
EMP2	VE Capillary B	Vascular-Endothelial	blue	Kaminski	Yes	No
EPAS1	VE Capillary B	Vascular-Endothelial	blue	Kaminski	No	No
GALNT18	VE Capillary B	Vascular-Endothelial	blue	Kaminski	Yes	No
HIF3A	VE Capillary B	Vascular-Endothelial	blue	Kaminski	No	No
KCNMB4	VE Capillary B	Vascular-Endothelial	blue	Kaminski	Yes	No
LIFR	VE Capillary B	Vascular-Endothelial	blue	Kaminski	No	Yes
NCKAP5	VE Capillary B	Vascular-Endothelial	blue	Kaminski	No	No
PAPSS2	VE Capillary B	Vascular-Endothelial	blue	Kaminski	Yes	No
PTPRB	VE Capillary B	Vascular-Endothelial	blue	Kaminski	No	No
STXBP6	VE Capillary B	Vascular-Endothelial	blue	Kaminski	Yes	No
VIPR1	VE Capillary B	Vascular-Endothelial	blue	Kaminski	Yes	No
ARHGAP31	VE Arterial	Vascular-Endothelial	blue	Kaminski	Yes	No
CAV1	VE Arterial	Vascular-Endothelial	blue	Kaminski	No	No
CAVIN2	VE Arterial	Vascular-Endothelial	blue	Kaminski	Yes	No
EMP2	VE Arterial	Vascular-Endothelial	blue	Kaminski	Yes	No
EPAS1	VE Arterial	Vascular-Endothelial	blue	Kaminski	No	No
GALNT18	VE Arterial	Vascular-Endothelial	blue	Kaminski	Yes	No
HIF3A	VE Arterial	Vascular-Endothelial	blue	Kaminski	No	No
KCNMB4	VE Arterial	Vascular-Endothelial	blue	Kaminski	Yes	No
LIFR	VE Arterial	Vascular-Endothelial	blue	Kaminski	No	Yes
NDRG4	VE Arterial	Vascular-Endothelial	blue	Kaminski	Yes	No
PAPSS2	VE Arterial	Vascular-Endothelial	blue	Kaminski	Yes	No
PDZD2	VE Arterial	Vascular-Endothelial	blue	Kaminski	Yes	Yes
PTPRB	VE Arterial	Vascular-Endothelial	blue	Kaminski	No	No
STXBP6	VE Arterial	Vascular-Endothelial	blue	Kaminski	Yes	No
ARHGAP31	VE Peribronchial	Vascular-Endothelial	blue	Kaminski	Yes	No
CAV1	VE Peribronchial	Vascular-Endothelial	blue	Kaminski	No	No
CAVIN2	VE Peribronchial	Vascular-Endothelial	blue	Kaminski	Yes	No
EPAS1	VE Peribronchial	Vascular-Endothelial	blue	Kaminski	No	No
GALNT18	VE Peribronchial	Vascular-Endothelial	blue	Kaminski	Yes	No
LIFR	VE Peribronchial	Vascular-Endothelial	blue	Kaminski	No	Yes
PTPRB	VE Peribronchial	Vascular-Endothelial	blue	Kaminski	No	No
CAV1	Lymphatic	Vascular-Endothelial	blue	Kaminski	No	No
CAVIN2	Lymphatic	Vascular-Endothelial	blue	Kaminski	Yes	No
GALNT18	Lymphatic	Vascular-Endothelial	blue	Kaminski	Yes	No
GPM6A	Lymphatic	Vascular-Endothelial	blue	Kaminski	Yes	No
HIF3A	Lymphatic	Vascular-Endothelial	blue	Kaminski	No	No
KANK3	Lymphatic	Vascular-Endothelial	blue	Kaminski	Yes	No
P3H2	Lymphatic	Vascular-Endothelial	blue	Kaminski	Yes	Yes
PTPRB	Lymphatic	Vascular-Endothelial	blue	Kaminski	No	No
AFF3	VE Capillary A	Vascular-Endothelial	blue	Kaminski	Yes	No
ANXA3	VE Capillary A	Vascular-Endothelial	blue	Kaminski	No	No
ARHGAP31	VE Capillary A	Vascular-Endothelial	blue	Kaminski	Yes	No
BTNL9	VE Capillary A	Vascular-Endothelial	blue	Kaminski	Yes	No
CA4	VE Capillary A	Vascular-Endothelial	blue	Kaminski	No	No
CAV1	VE Capillary A	Vascular-Endothelial	blue	Kaminski	No	No
CAVIN2	VE Capillary A	Vascular-Endothelial	blue	Kaminski	Yes	No
CDH13	VE Capillary A	Vascular-Endothelial	blue	Kaminski	Yes	Yes
CYP3A5	VE Capillary A	Vascular-Endothelial	blue	Kaminski	No	No
EMP2	VE Capillary A	Vascular-Endothelial	blue	Kaminski	Yes	No
EPAS1	VE Capillary A	Vascular-Endothelial	blue	Kaminski	No	No
FAXDC2	VE Capillary A	Vascular-Endothelial	blue	Kaminski	Yes	No
FRY	VE Capillary A	Vascular-Endothelial	blue	Kaminski	Yes	No
GALNT18	VE Capillary A	Vascular-Endothelial	blue	Kaminski	Yes	No
HIF3A	VE Capillary A	Vascular-Endothelial	blue	Kaminski	No	No
PAPSS2	VE Capillary A	Vascular-Endothelial	blue	Kaminski	Yes	No
STXBP6	VE Capillary A	Vascular-Endothelial	blue	Kaminski	Yes	No
VIPR1	VE Capillary A	Vascular-Endothelial	blue	Kaminski	Yes	No
CFB	Mesothelial_Cells	Epithelial	brown	Banovich	No	Yes
CFI	Mesothelial_Cells	Epithelial	brown	Banovich	Yes	Yes
STEAP2	Mesothelial_Cells	Epithelial	brown	Banovich	Yes	No
STEAP1	Mesothelial_Cells	Epithelial	brown	Banovich	Yes	No
TNFRSF21	Mesothelial_Cells	Epithelial	brown	Banovich	No	No
SFRP2	Fibroblasts	Mesenchyme	brown	Banovich	No	Yes
SERPINF1	Fibroblasts	Mesenchyme	brown	Banovich	No	Yes
COL14A1	Fibroblasts	Mesenchyme	brown	Banovich	No	Yes
IGF1	Fibroblasts	Mesenchyme	brown	Banovich	No	Yes
LTBP1	Fibroblasts	Mesenchyme	brown	Banovich	No	Yes
TSHZ2	Fibroblasts	Mesenchyme	brown	Banovich	Yes	No
DCLK1	Fibroblasts	Mesenchyme	brown	Banovich	Yes	No
CFB	Fibroblasts	Mesenchyme	brown	Banovich	No	Yes
GPX8	Fibroblasts	Mesenchyme	brown	Banovich	Yes	No
STEAP2	Fibroblasts	Mesenchyme	brown	Banovich	Yes	No
STEAP1	Fibroblasts	Mesenchyme	brown	Banovich	Yes	No
SULF1	Fibroblasts	Mesenchyme	brown	Banovich	No	Yes
CRABP2	Fibroblasts	Mesenchyme	brown	Banovich	Yes	No
EMP2	Transitional_AT2	Epithelial	blue	Banovich	Yes	No
CAV1	Transitional_AT2	Epithelial	blue	Banovich	No	No
HSD17B6	Transitional_AT2	Epithelial	blue	Banovich	No	No
AGER	Transitional_AT2	Epithelial	blue	Banovich	No	Yes
SELENBP1	Transitional_AT2	Epithelial	blue	Banovich	Yes	No
TNNC1	Transitional_AT2	Epithelial	blue	Banovich	No	No
ANXA3	Transitional_AT2	Epithelial	blue	Banovich	No	No
TSPAN13	Transitional_AT2	Epithelial	blue	Banovich	No	No
C5orf38	Transitional_AT2	Epithelial	blue	Banovich	Yes	Yes
AGER	AT1	Epithelial	blue	Banovich	No	Yes
EMP2	AT1	Epithelial	blue	Banovich	Yes	No
CAV1	AT1	Epithelial	blue	Banovich	No	No
RTKN2	AT1	Epithelial	blue	Banovich	No	No
TSPAN13	AT1	Epithelial	blue	Banovich	No	No
ANXA3	AT1	Epithelial	blue	Banovich	No	No
TNNC1	AT1	Epithelial	blue	Banovich	No	No
ANKRD29	AT1	Epithelial	blue	Banovich	Yes	No
LAMA3	AT1	Epithelial	blue	Banovich	No	Yes
SEMA3B	AT1	Epithelial	blue	Banovich	Yes	Yes
PLLP	AT1	Epithelial	blue	Banovich	Yes	No
ARHGEF26	AT1	Epithelial	blue	Banovich	Yes	No
PCYOX1	AT1	Epithelial	blue	Banovich	Yes	Yes
NCKAP5	AT1	Epithelial	blue	Banovich	No	No
HPCAL1	AT1	Epithelial	blue	Banovich	Yes	No
DAPK2	AT1	Epithelial	blue	Banovich	No	No
ITLN2	AT1	Epithelial	blue	Banovich	Yes	Yes
ADRB2	AT1	Epithelial	blue	Banovich	No	No
DENND3	AT1	Epithelial	blue	Banovich	Yes	No
EPB41L5	AT1	Epithelial	blue	Banovich	Yes	No
HSD17B6	AT1	Epithelial	blue	Banovich	No	No
SELENBP1	AT1	Epithelial	blue	Banovich	Yes	No
SPRYD7	AT1	Epithelial	blue	Banovich	Yes	No
C1orf198	AT1	Epithelial	blue	Banovich	Yes	Yes
PAPSS2	AT1	Epithelial	blue	Banovich	Yes	No
SLC1A1	AT1	Epithelial	blue	Banovich	Yes	No
CTNNBIP1	AT1	Epithelial	blue	Banovich	No	No
MYRF	AT1	Epithelial	blue	Banovich	Yes	No
GPM6A	AT1	Epithelial	blue	Banovich	Yes	No
EPAS1	Endothelial_Cells	Vascular-Endothelial	blue	Banovich	No	No
CAV1	Endothelial_Cells	Vascular-Endothelial	blue	Banovich	No	No
VIPR1	Endothelial_Cells	Vascular-Endothelial	blue	Banovich	Yes	No
PTPRB	Endothelial_Cells	Vascular-Endothelial	blue	Banovich	No	No
CA4	Endothelial_Cells	Vascular-Endothelial	blue	Banovich	No	No
LIFR	Endothelial_Cells	Vascular-Endothelial	blue	Banovich	No	Yes
BTNL9	Endothelial_Cells	Vascular-Endothelial	blue	Banovich	Yes	No
STXBP6	Endothelial_Cells	Vascular-Endothelial	blue	Banovich	Yes	No
ANXA3	Endothelial_Cells	Vascular-Endothelial	blue	Banovich	No	No
PLLP	Endothelial_Cells	Vascular-Endothelial	blue	Banovich	Yes	No
GALNT18	Endothelial_Cells	Vascular-Endothelial	blue	Banovich	Yes	No
PAPSS2	Endothelial_Cells	Vascular-Endothelial	blue	Banovich	Yes	No
NDRG4	Endothelial_Cells	Vascular-Endothelial	blue	Banovich	Yes	No
SLC44A2	Endothelial_Cells	Vascular-Endothelial	blue	Banovich	Yes	No
HIF3A	Endothelial_Cells	Vascular-Endothelial	blue	Banovich	No	No
