# Supplementary material for: Consensus Gene Co-Expression Network Analysis Identifies Novel Genes Associated with Severity of Fibrotic Lung Disease
Source: Int J Mol Sci. 2022 May 13;23(10):5447. doi: 10.3390/ijms23105447 (PMC9141193; doi:10.3390/ijms23105447)
Supplement: Supplementary file 1 [file ijms-23-05447-s001.zip › Supplementary Table S7 GSE124685_and GSE10667_DEGs.xlsx]

## Sheet: IPF1-2-3 UP
IPF1 UP	IPF2 UP	IPF3 UP	Brown Hubs	Brown module (Novel Hubs)						632 common elements in "IPF1 UP", "IPF2 UP" and "IPF3 UP":	439 common elements in "IPF2 UP" and "IPF3 UP":	93 common elements in "IPF1 UP" and "IPF2 UP":	78 common elements in "IPF1 UP" and "IPF3 UP":	313 elements included exclusively in "IPF3 UP":	79 elements included exclusively in "IPF2 UP":	347 elements included exclusively in "IPF1 UP":							14 common geness in "IPF1 UP", "IPF2 UP", "IPF3 UP" and "Brown Novel Hubs":							41 common genrs in "IPF1 UP", "IPF2 UP", "IPF3 UP" and "Brown Hubs":
THY1	KRT17	COL1A1	SERPINF1	SPRR1A						THY1	S100A2	APLN	CLEC4G	PSCA	HLA-DMB	COLEC10							COL10A1							COL3A1
COL1A1	THY1	KRT17	FHL2	CHRDL2						COL1A1	KRT5	WBP1	TCF23	BPIFA1	CCL19	OLR1							SPRR1A							CTHRC1
HBA1	COL1A1	MMP7	CHEK2	TMEM229A						HBA1	CXCL6	CHIT1	CCL8	MUSTN1	TMEM190	CXCL10							CRABP2							SFRP2
HBA2	IGLL5	SPRR1A	CTHRC1	CDH3						HBA2	SERPINB3	LIPA	GSTM1	BPIFB2	CCDC74A	PVALB							TDO2							COMP
HBB	CXCL13	THY1	COL15A1	SCRG1						HBB	GSTA2	ALAS2	HLA-A	AKAP14	TNIP3	CXCL9							CDH3							KRT17
COL3A1	CXCL14	CXCL14	ZNF385D	TDO2						COL3A1	MIR205HG	CMA1	CTSC	C1orf194	MMP9	HBD							STEAP1							MMP7
CTHRC1	KRT14	ISLR	CRABP2	STEAP1						CTHRC1	BPIFB1	APOE	UBE2C	FAM183A	HSPA7	ITLN1							SCRG1							COL10A1
SFRP2	COMP	IGLL5	GPX8	CRABP2						SFRP2	CYP2F1	LGALS2	TPX2	DNAAF1	CHP2	APOC2							DOK5							IGFL2
IGLL5	ISLR	CTHRC1	P4HA3	ZNF385D						IGLL5	GPHA2	MSR1	HLA-G	TFF3	SST	HLA-DRB5							GPX8							SPRR1A
ISLR	SERPIND1	KRT14	ITGA7	COL10A1						ISLR	MSMB	HAMP	NUSAP1	RSPH1	LOC100286922	APOC1							FNDC4							CRABP2
COMP	SFRP2	COMP	CHRDL2	COL7A1						COMP	TRIM29	SUCNR1	RRM2	FAM166B	CADM3	FABP4							CHRDL2							TDO2
CXCL14	MMP7	COL3A1	ALDH18A1	DCLK1						CXCL14	RHOV	CTSG	QPRT	SNTN	RGS1	C1QB							STEAP2							MMP11
SFRP4	SPRR1A	CPXM1	IGF1	VWCE						SFRP4	SCGB1A1	IGSF6	IQSEC3	CAPSL	GRP	GPD1							CFI							CDH3
CCL24	CST2	S100A2	COL3A1	REEP2						CCL24	KRT15	ATP6V0D2	GGH	PIP	PAPPA	C1QA							DCLK1							DIO2
CPXM1	CRABP2	SPRR1B	TSHZ2	STEAP2						CPXM1	LYPD2	COL8A1	PLK1	C1orf189	HS3ST3A1	FFAR4														SCG5
KRT17	COL3A1	SFRP2	COL7A1	ASIC1						KRT17	MUC4	DUSP6	CDKN2C	C9orf116	AMTN	PRSS21														COL14A1
CST2	IGFL2	CRABP2	VCAN	DOK5						CST2	GSTA1	LY86	CD72	DYNLRB2	STAT4	PCOLCE2														COL15A1
MMP7	CTHRC1	IGFL2	IGFL2	ARNTL2						MMP7	ANKRD66	GZMM	TOP2A	MUCL1	GAL	C1QC														SULF1
COL10A1	S100A2	SERPIND1	CFB	ITGA7						COL10A1	MMP10	HCST	ASF1B	TSPAN19	ITGB2-AS1	HBM														IGF1
COL1A2	TDO2	KRT5	SEC24D	GPX8						COL1A2	KRT6A	CYBB	RGS5	WFDC6	BCL11B	ACP5														COL17A1
ASPN	TUBB3	MZB1	MAGED4B	MAGED4B						ASPN	PROM1	DCSTAMP	ANO4	BTG4	TEKT4P2	FABP3														SERPINF1
IGFL2	COL10A1	CXCL13	SCRG1	MEX3A						IGFL2	C20orf85	CTSB	FAM180A	C6orf118	CLECL1	MARCO														P4HA3
TTR	KRT5	SERPINB3	FNDC4	CLMP						TTR	TNS4	CPVL	ANLN	ZMYND10	BCAS4	RBP4														IL13RA2
CCL18	MMP11	COL1A2	MMP1	TSHZ2						CCL18	C12orf74	TM4SF19-TCTEX1D2	CDCA3	ADH7	DUSP2	HLA-DPA1														FHL2
PAMR1	MZB1	LY6D	REEP2	CFI						PAMR1	MMP1	CLEC10A	KIF20A	CCDC65	TESPA1	GPA33														STEAP1
SPRR1A	CXCL6	MMP11	ASIC1	FNDC4						SPRR1A	FAM83A	GLIPR2	FOXM1	ENKUR	SIDT1	CD68														SCRG1
TUBB3	SPP1	CXCL6	GJB2	ZNF469						TUBB3	CDHR4	FCER1A	GPC6	CCDC74B	DENND1C	GYPB														GREM1
POSTN	CD79A	COL10A1	ALDH1A3	PLEKHA4						POSTN	ALOX15	LILRB4	TPTE2	TUBA4B	SLAMF1	HLA-DRA														DOK5
CRABP2	LY6D	CST2	COL18A1	KCND3						CRABP2	CHST9	HLA-DMA	SEMA3D	NME5	BATF	TMEM254														GPX8
SERPIND1	CPXM1	CD79A	COL10A1	PDIA4						SERPIND1	STOML3	GM2A	CEP55	UPK1B	ANKRD22	CYP27A1														FNDC4
CCL13	HBB	TUBB3	COL14A1	TTC39C						CCL13	SERPINB4	CD84	PDGFD	KLK12	SMOC1	GZMA														CHRDL2
APLN	SERPINB3	GSTA2	TNFRSF21	CHEK2						FOLR2	UGT1A6	ARL6IP5	CDK1	SPAG6	SPACA3	P2RY12														STEAP2
FOLR2	PCP4	TDO2	TTC39C	EFNA4						COL2A1	WDR38	CCL3	SEMA4G	KLRK1	TANK	LYZ														CFI
COL2A1	CDH3	SPP1	STEAP1	SEC24D						TDO2	CXCL1	FAM20C	CLCF1	ALDH3A1	GUK1	XCL2														ALDH1A3
TDO2	HBA1	BPIFB1	EFNA4	NPM3						MZB1	MB	CD2	HJURP	RIIAD1	BBIP1	P2RY11														BHLHE22
MZB1	HBA2	COL2A1	SPRR1A							PCP4	EFCAB10	PHLDA3	GATA5	WDR49	THBS4	HVCN1														CFB
WBP1	GSTA2	FCRL5	CLMP							FAP	CCDC17	FGL2	COL4A1	ARMC4	GFI1	ICAM4														TNFRSF21
PCP4	SFRP4	MIR205HG	DCLK1							LUM	CCL28	HOPX	RFTN2	CHAD	ULBP3	AREG														DCLK1
FAP	COL1A2	CDH3	DOK5							MMP11	CLDN10	SKAP1	CD34	TEKT4	FCRLB	MRC1														COL18A1
LUM	TMEM59L	MSMB	BHLHE22							CDH3	PLCH2	SDS	SIGLEC8	LCN2	PIK3R6	F13A1														ALDH18A1
MMP11	VPREB3	POU2AF1	PDIA4							UCN3	LDLRAD1	SLC37A2	CENPM	ZNF474	DNAH7	NDNF														TUBB2B
CDH3	COL2A1	HBA2	STEAP2							TXNDC5	ZG16B	LGALS9	NID2	STMND1	RNF157-AS1	SLC40A1
UCN3	HLA-DMB	HBA1	SULF1							MOXD1	TSPAN1	BCAP31	FSTL1	SCGB2A1	RASAL3	C7
TXNDC5	HLA-DOB	HLA-DOB	GREM1							CPZ	TEKT1	TYRP1	IGFBP3	DNAAF3	AHNAK2	SLC47A1
MOXD1	GPR87	KRT16P2	LTBP1							THBS2	SOX2	GNG2	MAD2L1	DNAH12	SLFN12L	MRPS21
CHIT1	POU2AF1	TMEM59L	DIO2							HLA-DOB	TFAP2A	STAT1	KIF4A	MAP3K19	JAK3	IFI30
CPZ	MIR205HG	TXNDC5	CDH3							TMEM59L	DCDC2B	C1S	XPNPEP2	MDH1B	CYP1B1	MS4A4A
THBS2	CST1	PAMR1	COL17A1							LRRC17	MIA	TRAT1	TRIM36	CDHR3	KLRG1	LAPTM5
HLA-DOB	CD27	JSRP1	NPM3							DIO2	ERN2	CDKN2A	ADORA1	NFATC2	MYL5	TNFAIP8L2
TMEM59L	JSRP1	COL17A1	MMP7							VCAM1	GSDMB	FAIM2	DDB2	PIFO	ARHGAP40	GRN
LRRC17	SPRR1B	FAP	VWCE							ITGBL1	STAP1	SH2D1A	EPSTI1	RIBC2	DUSP4	GZMH
DIO2	BPIFB1	SFRP4	ARNTL2							SCG5	GJB5	FCGR2C	SEMA3C	CRISP2	LAMC2	FBP1
VCAM1	DIO2	THBS2	MMP11							MFAP2	PAX9	RAC2	HOXB7	NME9	CLDN3	RAB42
ITGBL1	CD24	KRT6A	SCG5							NREP	CD164L2	CLEC4C	ADAP2	FBXO15	SEMA7A	TYROBP
SCG5	CYP2F1	CD27	PLEKHA4							CFH	FAM92B	TSPAN11	DEPDC7	DNAJB13	IKZF3	DCN
MFAP2	COL17A1	ASPN	KCND3							DMKN	AQP5	CYBA	PTK7	SLC22A16	PRRT3	SCIMP
NREP	GPHA2	CCL13	CFI							SSC5D	DEFB1	LSP1	ANGPTL4	SPEF1	ZNF831	HLA-B
CFH	FCRL5	HBB	SRPRB							FBLN2	ESPN	RSPO3	MEOX2	CCDC103	SFN	TMED6
DMKN	MMP13	MEG8	TDO2							HLA-DQB2	C5orf49	IL2RB	ATP6V0A4	LRRIQ1	PPM1H	RETN
SSC5D	THBS2	DEFB124	SFRP2							TREM2	CCDC114	GABBR2	PKMYT1	TTC25	SYNGR1	GNLY
FBLN2	POSTN	P4HA3	IL13RA2							LAMP5	KIF19	CORIN	CCNA2	NEK10	SH3BP1	DKK1
HLA-DQB2	UBD	POSTN	COMP							UBD	FAM216B	CDKN1A	C2CD4A	PIH1D2	PODXL2	LGALS3BP
TREM2	CLDN1	CYP24A1	KRT17							KRT14	HYDIN	FASLG	MRC2	WDR66	LTA	IFI6
LAMP5	ASPN	TRIM29	TUBB2B							BAAT	CCDC78	TMEM176A	ERP27	CCDC33	SUSD3	RGS10
UBD	CCL13	PSCA	HTR2A							CD27	GAS2L2	CD1E	GALNT12	WDR78	IL12RB1	OASL
KRT14	PROM2	BPIFA1	TMEM229A							CD79A	ARMC3	LITAF	PBXIP1	IQUB	COL22A1	VIM
BAAT	MSMB	TTR	MEX3A							JSRP1	EPN3	CCR5	SPOCD1	EFCAB1	CADM4	CCND1
CD27	CHRDL2	DIO2	ZNF469							DPYS	ALG1L	LTC4S	FLRT2	C1orf141	ICAM3	F2R
CD79A	CCL18	UCN3								CD24	KCNRG	TNFRSF10C	CRYBB1	BLOC1S1-RDH5	CD1C	TCEAL8
JSRP1	VCAM1	PROM2								LTBP2	MAPK15	STEAP4	HOTAIRM1	MYCBPAP	MAP4K4	CNTN1
DPYS	CCL22	PIM2								CXCL12	C22orf15	VWA1	RWDD2A	CACNG6	ITIH5	CD86
CD24	TRIM29	MMP13								KRT16P2	ST6GALNAC1	TAGAP	CENPW	DOC2A	DDIT4L	CKS2
LTBP2	FDCSP	GSTA1								CXCL13	IGSF9	STMN2	ARHGAP11A	LRRC73	GATM	NTS
CXCL12	RHOV	VPREB3								CCDC80	FANK1	PTGER4	LGI2	MAATS1	TRAF3	PYCARD
KRT16P2	BAAT	SCG5								MXRA5	SLC44A4	BTLA	PCYOX1L	SPINK1	GLB1L2	TLR7
CXCL13	DEFB124	KRT15								SLAMF7	C7orf57	IGFBPL1	EPHB3	SVOPL	LYPD6B	FCGR3A
CCDC80	CXCL12	CYP2F1								COL14A1	ACTG2	GLIPR1	PRSS36	RAET1E	LAT	PLBD1
MXRA5	GDF15	GPR87								THBS3	MORN3	ARHGDIG	AIG1	CCDC153	OCIAD2	PSAP
SLAMF7	CCL19	RHOV								COL15A1	SPATA18	CLEC9A		BARX2	NME1	OAS2
COL14A1	TMPRSS4	DPYS								COL5A1	EYA2	SERINC2		CCDC173		OLFML1
THBS3	PLD4	PCP4								GPR34	ALDH3B2	PNPLA3		LRRC6		MS4A6A
COL15A1	SCGB1A1	ZBP1								CLDN1	VWA3B	USP30-AS1		ZMYND12		GAA
COL5A1	TNFRSF13C	SULF1								ADAMTS16	LRRC43	IL33		TCTE1		SLAMF8
GPR34	UCN3	MUC5B								COL5A2	DEGS2	CD48		C4orf47		CTSD
CLDN1	PAMR1	MMP1								PTCHD4	C21orf58	PLD5		C11orf16		TMEM86A
ADAMTS16	NTM	CLDN1								GDF15	RNF207	BEND6		USP32P2		NPC2
COL5A2	KRT15	SCGB1A1								EGR2	GRM7	TMEM155		CAPS2		HAPLN1
PTCHD4	MEG8	GPHA2								LOC729966	FAM81B	LEF1		DNAJA4		DPP4
GDF15	LYPD2	COL5A1								APLNR	LIF	LIMK1		RAB26		ISG15
EGR2	PDLIM4	KRT16P3								EPHA3	KRT23	ZNF385A		CERKL		STAB2
LOC729966	SCGB3A1	TMPRSS4								CLEC11A	SIX2	NEURL3		CALCA		CAPG
APLNR	CHIT1	SSC5D								PLD4	TRPV4	MYO1G		NR4A3		MS4A7
EPHA3	CYP24A1	ANKRD36BP2								CST5	PAX5	RPL35A		AGBL2		MMP24
CLEC11A	COL15A1	CPZ								ZNF683	BCAS1			CCDC96		CXCR6
PLD4	CRLF1	MFAP2								FMO1	LRRC71			CPNE5		FCGR1A
CST5	MUC4	CCL18								SULF1	BCL11A			C2orf81		DBP
ZNF683	KRT16P2	COL15A1								PDE6G	FGF14			GPR15		SPARC
FMO1	SLAMF7	CD24								CCL22	TP53AIP1			MTMR11		SLC16A4
SULF1	TPSAB1	SERPINB5								RARRES1	ALOX12P2			IER5L		VSIG4
PDE6G	SPDEF	CHST9								POU2AF1	GPX2			MRGPRF		NCEH1
CCL22	LRRC17	UBD								IGF1	TMEM231			AK8		LHFPL3-AS2
RARRES1	MUC5B	IGF1								CD4	MEIG1			LOC100335030		OAS1
POU2AF1	FAP	LRRC17								HAS2	PACRG			SOX21		PLXDC2
IGF1	SULF1	MIXL1								CRYM	DYDC2			RSPH10B2		CD52
CD4	SCG5	THBS3								UCHL1	CNGA4			OXTR		LOX
HAS2	COL5A1	COL14A1								CCL21	SIX1			STK33		ARRDC4
CRYM	DPYS	DERL3								HABP2	DLEC1			MEF2B		VTN
COLEC10	IGF1	MUSTN1								SMO	TTC16			TSPAN2		LY96
LIPA	DERL3	VCAM1								TPSB2	FUT2			FAM13C		TIMP2
UCHL1	GSTA1	GEM								TYMS	EGFL8			WDR54		DNAJC5B
CCL21	RBP5	C12orf74								TPSAB1	COL7A1			LOC100630923		EVI2A
CLEC4G	LAMP5	TNS4								NTM	SPOCK3			GLB1L		FNDC5
HABP2	PIM2	B3GNT3								CTSE	SYT8			PIH1D3		CD83
ALAS2	IGFL1	RCAN2								COL17A1	SERPINB11			FUT8		DAZAP2
OLR1	SSC5D	ANKRD66								GAL3ST4	DNAI1			CCDC34		HLA-H
TCF23	TPSB2	SLAMF7								ROBO2	CYP2J2			B3GNT6		KCNN2
SMO	HAS2	PDLIM4								CRLF1	P2RX5			CROCC		NR0B2
TPSB2	ANKRD66	MOXD1								HLA-DPB1	GABRP			CEP128		ITGB2
TYMS	RARRES1	LOC729966								STS	C5orf46			CBX8		NR1H3
TPSAB1	MMP10	SCGB3A1								MDK	SYTL1			EFHC1		APOL4
NTM	FBLN2	ALOX15								FPR3	FLNC			LOC392196		CLEC4M
CTSE	CPZ	CCL22								HLA-DQA1	NEK5			ZNF154		LGALS1
COL17A1	CCL11	CXCL12								ACE	SPATA17			PPT2-EGFL8		ARHGDIB
GAL3ST4	HLA-DQB2	SLN								PLTP	SDK2			TSPAN6		PLD3
ROBO2	FOLR2	COL16A1								ENC1	FRMPD2			ABHD12B		ITGA4
CXCL10	RCAN2	PROM1								VPREB3	IGLL3P			DNAH11		TMED3
PVALB	TNFRSF18	PLD4								SIT1	ITGA7			HOXD4		FAM111B
CXCL9	MFAP2	C20orf85								CERCAM	LRGUK			CYP21A2		IDO1
CRLF1	MDK	ADAMTS16								PDLIM4	CCDC60			LOC100506123		HLA-DQB1
HLA-DPB1	TXNDC5	CFH								SAMD11	DNAI2			DTX2P1-UPK3BP1-PMS2P11		NCKAP1L
STS	ZBP1	TNFRSF13C								CGREF1	TTLL10			LOC100130987		PTGIS
MDK	LINC00582	GREM1								SERPINF1	IVL			PRRT1		AXL
FPR3	MOXD1	SPRR2D								OGN	CAPN13			LRRC15		SLCO2B1
HBD	KCNN4	RBP5								SFRP5	CCDC151			SORCS2		PCDH20
HLA-DQA1	ANKRD36BP2	COL5A2								GPNMB	PLEKHN1			RCOR2		PROS1
ACE	KRT6A	SMO								SPDEF	ANKUB1			SLC51A		MR1
PLTP	PROM1	HLA-DQB2								TNFRSF18	CCNO			PDZRN3		TK1
ENC1	C20orf85	DNM1								P4HA3	SLC28A3			CCDC113		ABRACL
VPREB3	CCL24	MUC4								MXRA8	KRT6B			CCDC3		LGMN
SIT1	THBS3	HAS2								RBP5	IGFBP4			PLA2G6		SIGLEC7
CERCAM	TNS4	CLCA2								INHBA	EFHB			ANKRD36B		AGA
PDLIM4	TNC	SELE								CD209	SPAG8			NAALADL2		MATN2
SAMD11	CCL21	SPDEF								MMP2	SERPINB2			FHL3		HBG2
CGREF1	C12orf74	FOSB								IL13RA2	TEKT3			KIAA1257		CD37
SERPINF1	GEM	CDHR4								IL1RN	LYNX1			FAM66D		DAB2
OGN	MXRA5	MDK								FOSB	WFDC2			TSGA10		AIF1
SFRP5	MMP1	CHRDL2								CD74	SPATS1			SIGLEC6		MITF
GPNMB	PTCHD4	MXRA5								PIEZO2	FAM83F			ST6GAL2		PROCR
SPDEF	TNFRSF13B	LINC00582								FHL2	NWD1			NGEF		DEPTOR
TNFRSF18	WBP1	DHRS9								PIM2	SLC4A3			VCL		HNMT
P4HA3	C15orf48	WDR38								PTHLH	IQCG			KATNAL2		OAS3
MXRA8	COL14A1	CLEC11A								LTB	CCDC146			TCTEX1D4		PDGFC
ITLN1	SMO	FAM83A								CD38	PRR15			PLXNA3		THNSL2
RBP5	MS4A1	TNFRSF13B								TIMD4	DZIP1L			SEC16B		SPON2
INHBA	SAMD11	CRLF1								FCRL5	PLEKHG7			SPDYE7P		STAC
CD209	FAM83A	STEAP1								SPRR1B	HHLA2			ARHGAP33		EMB
MMP2	TTR	FBLN2								BIRC5	MAPK10			MYOCD		RTN4RL2
IL13RA2	IL13RA2	LUM								CDKN3	DLK2			C22orf23		MIA-RAB4B
IL1RN	CDHR4	BAAT								GLT8D2	CCDC24			ZNF436		IFIT1
FOSB	LTB	NTM								TGFBI	EFCAB12			FAM229B		OLFML3
APOC2	ALOX15	SPAG4								KDELR3	EFHC2			FBXL2		L1CAM
CMA1	CHST9	CCL28								MASP1	ZBBX			FOXC1		FCER1G
CD74	DMKN	STAP1								DEFB124	DNAH9			FBXO36		SDC3
PIEZO2	KIF26B	SAMD11								ECM2	RAMP1			CETN2		ACOX2
FHL2	B3GNT3	ITGBL1								CD3D	ADAM23			PLCG2		KANSL1-AS1
PIM2	TMEM190	PODNL1								CD248	PNCK			SRD5A2		BHLHE41
PTHLH	SLN	EFCAB10								CST1	HAPLN3			KIF24		SLC4A1
LTB	SERPINB5	TNC								SPP1	CXCL5			PGM5		PIGT
CD38	MEOX1	CERCAM								HLA-DOA	LRRC56			SMTNL2		DPEP2
TIMD4	CLCA2	GDF15								TWIST1	VMP1			TRPV3		SAMD9
FCRL5	P4HA3	SERPINB4								CRIP1	SIX4			CCDC102B		ACOT4
SPRR1B	GREM1	TSPAN1								SLN	CCDC162P			OSR2		ARL14EPL
BIRC5	STOML3	CP								TNFRSF17	RGS22			TMEM200C		ALOX5AP
CDKN3	ZNF683	MB								TNC	ECT2L			CALML6		HIBADH
GLT8D2	SERPINB4	KIF26B								PLA2G2A	HS3ST1			NSUN7		RTN1
TGFBI	UGT1A6	EGR3								COL16A1	VILL			BLID		COLEC11
APOE	LTBP2	NREP								GEM	UBXN10			MORN1		ABCA8
KDELR3	NREP	UGT1A6								LOXL1	CWH43			DZIP3		SULT1E1
MASP1	WNT10A	FHL2								KRT16P3	AMT			ARHGAP11B		CDKN2B
DEFB124	STEAP1	MUC20								FOXP3	CHST6			ADAM33		DNASE2
LGALS2	KRT16P3	FOLR2								SCARA5	UNC5CL			FAM133CP		PRKACB
HLA-DRB5	WDR38	PLCH2								CTSZ	CDH26			ELL3		PTAFR
ECM2	CD79B	BPIFB2								RCAN2	MUC13			OSBPL6		ITGAV
CD3D	CXCL1	APLNR								MMP19	NTN1			GPC2		SGPP1
APOC1	APLNR	AKAP14								STEAP1	PDK1			COL4A5		KRT79
CD248	CPXM2	LDLRAD1								EGFL6	ABCA13			MAP1A		RTP4
FABP4	CFH	C1orf194								CCNB2	SPAG17			SAP25		ITGB5
CST1	ITGBL1	SOX2								HTRA1	DGKA			GRHL3		EFEMP1
SPP1	MB	DYDC2								CCL5	ITGB4			PLCB4		BACE1
C1QB	CLEC11A	FAM183A								PTGS2	NCCRP1			SLC26A10		IL18
HLA-DOA	LUM	LAMP5								MIXL1	CES4A			DSC3		KLB
TWIST1	PODNL1	PIEZO2								LILRB5	GBP6			LIG1		SAMD9L
CRIP1	HLA-DRB6	REM1								CCL2	ANKFN1			GPR135		BST2
SLN	EFCAB10	STOML3								GXYLT2	BMP7			GPR155		GGTA1P
TNFRSF17	FOSB	CCDC17								SELE	TMC8			PHTF1		LAIR1
TNC	FHL2	KCNN4								ISM1	TMEM156			MEX3B		FTL
PLA2G2A	HLA-DQA1	MIA								DERL3	DTHD1			CYMP		C3
COL16A1	CD53	UCHL1								FN1	BAIAP3			GLYATL2		CARD16
MSR1	GXYLT2	LTBP2								LXN	ZC3H12D			LHFPL2		CAMK1D
GEM	MIXL1	FAM83D								APOBEC3C	SPTBN2			PPP1R42		WNT11
LOXL1	SELE	DNAAF1								HTRA3	APOBEC4			CHPF2		COL24A1
KRT16P3	CCDC17	DMKN								DHRS9	ESR2			REEP2		MT1F
FOXP3	TUBB2B	PTCHD4								CPXM2	TEX9			ZNF671		NDUFC1
SCARA5	ADAMTS16	SLC4A11								FAM162B	KIAA1211L			IQCD		HCAR2
CTSZ	COL16A1	TNFRSF18								HLA-DRB6	FCER2			HSPA12A		SFTA1P
RCAN2	STS	ADAM12								SYCE3	BIK			ZNF711		ICAM1
MMP19	UCHL1	ALG1L								MUC5B	NEK6			TRPS1		CST3
STEAP1	LOC729966	FAM216B								PLA2G15	DNALI1			ZNF521		SLC16A3
EGFL6	MUC20	PAX9								PLA2G2D	USP2			KIAA0895L		KCNJ5
CCL8	TNFAIP6	TFF3								CPA3	LRRC18			ANKRD10		ETHE1
CCNB2	CCL28	IRF4								GLI1	ODF3B			RWDD3		VOPP1
HTRA1	HABP2	IL13RA2								CILP2	PLEKHA4			ASPHD2		LIMS1
GSTM1	CLDN10	MMP10								NSG1	ARMC2			CNTNAP1		IL32
CCL5	PLCH2	FN1								GTSE1	ZNF385D			ANKRD42		DOK2
GPD1	LDLRAD1	FDCSP								RASL11B	EYA1			CCDC136		NLGN3
PTGS2	ZG16B	RSPH1								SCRG1	FCRL1			CHL1		SLAMF6
MIXL1	TSPAN1	ARMC3								ODF3L1	SLC52A1			CCDC138		LIPC
LILRB5	HDC	C22orf15								OAF	LY9			RGS11		PTRHD1
CCL2	IL4I1	NSG1								PTGFRN	GIPR			AQP7		IL7
HAMP	PLA2G2A	GLT8D2								ITM2C	CARD11			TP53BP1		EYA4
GXYLT2	DNM1	ZG16B								KRT8	LRFN5			GYG2		MFSD1
SELE	TEKT1	TNFRSF17								IL2RA	RIBC1			CDK5RAP3		OSR1
ISM1	SOX2	MXRA8								ADD2	MOK			LINC00525		ADAMTSL4
DERL3	APLN	EPHA3								CLEC4GP1	LOC100240735			MAPK8IP3		DBNDD1
FN1	TFAP2A	GOLM1								PODNL1	NAGK			EZH2		ST8SIA4
HLA-A	CERCAM	FAM166B								GREM1	SERPINB13			ADAMTSL1		MEGF11
C1QA	IRF4	CLEC4G								MUC20	ENTPD2			VSIG8		XCL1
FFAR4	CTSE	C5orf46								P2RY10	NCS1			REEP6		FLVCR2
LXN	TWIST1	SNTN								ADAM12	ASIC1			RNF150		SNAI3
APOBEC3C	SERPINE2	IGFL1								MSC	CNTN3			ILDR1		MARVELD1
HTRA3	MSC	TEKT1								DLGAP5	MIR31HG			TMEM184A		PRG4
DHRS9	FAM83D	WNT10A								KIF26B	CCDC13			MAPK8IP1		IDH2
PRSS21	SIRPG	MEOX1								HFE	CAPS			CROT		CNPY4
CPXM2	TMEM158	LTB								SCGB3A1	ATP12A			RHPN2		SPC25
FAM162B	COL5A2	CCDC80								DNAJC22	SNCAIP			TNNI3		DNAJC15
HLA-DRB6	DCDC2B	CD164L2								REM1	DNAJB3			PLCD4		HLA-F
PCOLCE2	HPSE2	MMP2								PLA2G7	CYP2S1			IRF6		CFD
CTSC	COL28A1	PTHLH								VMO1	PPFIA2			ANKRD45		TCN2
SYCE3	KRT16	CAPSL								CSF1R	STARD5			LFNG		BGN
SUCNR1	MIA	CD53								COL6A6	PRSS12			LGR6		TMEM150B
MUC5B	PTGFRN	TYMS								PHLDA2	CXCR5			LHPP		CAT
PLA2G15	ERN2	LYPD2								DOK5	GRIN3B			ABCC5		S100A11
PLA2G2D	ITGA11	CPXM2								CPA6	DNER			SALL4		PBK
CPA3	IL1RN	GXYLT2								WNT10A	TP73			TCF3		ANXA2P2
GLI1	AMPD1	LILRB5								IL4I1	PPOX			KCTD1		PCED1B
CILP2	TM4SF19-TCTEX1D2	CD79B								B3GNT3	FAM66B			SPATS2		AWAT2
NSG1	SLC4A11	SCRG1								C1QTNF3-AMACR	RALGPS2			CCNE1		SYT11
GTSE1	SIT1	FAM92B								PROM2	LOC100131289			THSD7B		MPEG1
C1QC	GSDMB	KCNRG								ANKRD36BP2	CNN1			RTL1		MX1
HBM	TNFRSF17	PIP								PDGFRL	ACAP1			FA2H		GPR176
RASL11B	LOXL1	AGR2								CD3G	LDOC1			MTMR9LP		SHCBP1
SCRG1	STAP1	MS4A1								ZBP1	ARMC9			ATP8B3		TREM1
ODF3L1	DOK5	LOC730101								MEG8	LOC728392			RASSF6		PPP1R1B
OAF	GJB5	C1orf189								PCOLCE	EFCAB11			LDLRAD2		C1orf162
PTGFRN	CDKN2A	COL28A1								FMO3	B9D1			IFT172		CCNB1
ITM2C	NSG1	EYA2								ITGB6	LRRC4			SLC38A6		LPXN
KRT8	PIEZO2	CXCL1								GCNT3	MNS1			FBXW9		LRP1
IL2RA	OAF	CST5								CD3E	SYNJ2			KIF22		CTSO
ADD2	UBASH3A	TGFBI								AQP3	FCRL2			COL6A4P2		OSM
CLEC4GP1	PLA2G2D	MAPK15								GOLM1	MIAT			CHGA		CENPF
PODNL1	PAX9	TWIST1								ITGA11	OTX1			ZSCAN23		CTSF
GREM1	DAPL1	FAM81B								WT1	LAG3			ODF2L		EDEM2
CTSG	CD164L2	DCDC2B								FDCSP	PTPRT			MXD3		THEMIS
MUC20	P2RY10	HDC								TMEM45A	MRVI1			MS4A14		CPT2
P2RY10	GOLM1	ZNF683								DNM1	CYP2C19			C8orf34		SASH3
ADAM12	FAM92B	ERN2								CTSK	LINC00673			TMEM14A		FAM210B
MSC	AQP5	CD248								ATP1B2	PTCH2			STAT2		GALNT1
DLGAP5	SNAP25	SNAP25								CD5	CCNA1			AKR7A3		SLC5A2
KIF26B	ENC1	TMEM45A								COL6A3	PFKP			SLC25A45		MELK
HFE	DEFB1	TPPP3								CHRNB1	C20orf96			PMFBP1		CALB2
SCGB3A1	STEAP2	C9orf116								SOX4	SLC17A9			CBLB		COPZ2
DNAJC22	EPHA3	FOXP3								SLC29A3	RGS17			NAA40		KCNK4
REM1	AGR2	DYNLRB2								ANGPTL2	PSD3			ACTA2		RPS29
PLA2G7	CR2	GSDMB								OLFML2B	CYP2C18			NME2		RNASE1
VMO1	ESPN	FMO1								TGFB3	HMGN3			ESR1		TLR8
ACP5	C5orf49	CCDC78								LAX1	ITGB8			SLC22A17		RPL15
IGSF6	ADAMTS14	HPSE2								TSPAN8	SERTAD4-AS1			CIITA		SNX20
CSF1R	DHRS9	MUCL1								RASGRP1	KLK13			ZNF827		NAPSB
UBE2C	CCDC114	AQP5								MEOX1	HAGHL			GPR162		NINJ1
ATP6V0D2	ROBO2	HYDIN								GPX8	BRSK1			ANKMY2		HEXB
COL6A6	VWA7	TSPAN19								TP63	ACY3			C1QTNF3		PDE1B
PHLDA2	SPRR2D	WFDC6								PI15	PRRX2			DDX11		CYP7B1
DOK5	KIF19	SERPINF1								BMF	IGFBP5			UCP1		ZMYND15
CPA6	FOXP3	ESPN								MEDAG	SRGAP3			RRBP1		FCGR2A
COL8A1	SERPINF1	GAL3ST4								TIFAB	FUZ			RAB30		MIR497HG
WNT10A	TPPP3	WT1								MMP14	CCDC40			CLUAP1		PSMB8
TPX2	CYP2A13	CLIC6								TRIM2	PLEKHS1			TSNAXIP1		PHEX
IL4I1	FAM216B	FGF7								FAM83D	CALML4			UBE2T		C4A
B3GNT3	CDH2	ROBO2								BMP4	BHLHA15			TRIM45		BID
HLA-G	CCR7	HABP2								SPRY1	PDCD1			FGF1		LINC00839
FABP3	CLIC6	PTGFRN								IGFBP2	LOC728989			CROCCP3		BSG
C1QTNF3-AMACR	HYDIN	SLC27A2								C4orf48	DNAH10			SULT1C2		PIPOX
DUSP6	CD248	BTG4								FSCN1	SNRPN			ADAMTS6		FKBP7
PROM2	TGFBI	DAPL1								HTR2B	MST1			SPAG5		SELPLG
LY86	CCDC78	KIF19								SEZ6L2	CYP4F35P			RHBDL1		CD81
ANKRD36BP2	GAS2L2	TPSAB1								C2CD4B	MC1R			IL10RA		TNFSF18
PDGFRL	CCDC74A	TPSB2								APOBEC3G	TNFSF14			KIF21A		RCBTB2
CD3G	LGALS2	TFAP2A								EVL	ENO4			PROCA1		CENPA
MARCO	PVRIG	BLK								RRAD	CBLN3			CST4		CLSTN1
ZBP1	ARMC3	LAX1								DLX5	CEL			LY75-CD302		LBH
MEG8	EPN3	CLDN10								IER3	FAM118A			SPEG		MNDA
PCOLCE	SCARA5	SERPINB11								FCGR2B	KCNJ16			TMSB15B		NMUR2
FMO3	ALG1L	ADAMTS14								CD79B	SMOC2			BMP1		BAK1
ITGB6	CRYM	CCL8								HPGDS	IGFL4			KNTC1		PHTF2
GCNT3	SCRG1	SIX1								HMCN1	PARP15			CYP2E1		CXCL3
RBP4	KCNRG	C6orf118								GPR87	DDR1			DSP		KIFC1
NUSAP1	TP63	CCL21								PAM	DENND6B			FRK		SPATA20
CD3E	NKAIN4	ZMYND10								FUCA1	SSBP4			CCDC39		MRPS6
AQP3	TMEM45A	ADH7								CDC20	SLFN13			KLHL41		CCDC90B
GOLM1	BHLHE22	STS								KCNN4	C9orf135			MCHR1		APLP1
ITGA11	ADAM28	CAPN5								EGR3	NRG4			LMNB1		GPX7
WT1	CD3D	MMP19								FNDC4	VGLL4			NDC80		TMEM230
FDCSP	VSNL1	HLA-DQA1								CD1A	LRRIQ3			FOXA1		RIPK3
GZMM	MAPK15	C5orf49								HS3ST2	SLC4A5					CD14
HLA-DPA1	BLK	BCAS1								TMEM213	PRDM8					CCSAP
TMEM45A	C22orf15	RNF207								SSPN	CNIH2					GPRIN3
DNM1	FCRLA	FANK1								CCR7	PMEPA1					TMSB4X
CTSK	PTHLH	HLA-DRB6								SERPINE2	KPNA7					CXCL16
ATP1B2	ADAM12	MORN3								C1QTNF2	USP17L2					RPS27L
GPA33	CCDC80	VWA3B								HDC	TSHZ2					IRF8
CD5	REM1	CCDC114								CHRDL2	SPSB1					CD33
COL6A3	ST6GALNAC1	STEAP2								STEAP2	ADAM19					SLC15A3
CHRNB1	IGSF9	SSUH2								DPEP1	ASB2					CD200R1
CD68	CKMT1B	SCAMP5								DAPL1	SNED1					TNFSF13
HCST	CCL5	CCDC65								GFRA3	CD22					SPESP1
SOX4	CST5	SIRPG								ECM1	VWA5A					C16orf89
SLC29A3	FANK1	MEIG1								STEAP3	SERTAD4					PLBD2
CYBB	CHRNB1	PLA2G2A								DIRAS3	WNK2					TMED9
ANGPTL2	SCAMP5	P2RY10								SPAG4	GALNT16					TM4SF18
GYPB	SLC44A4	TUBB2B								CBR3	TTYH3					IZUMO2
OLFML2B	CCL2	LRRC71								HLA-DRB1	EFCAB6					PILRA
TGFB3	KIAA1755	VWA7								TNFRSF4	ZCCHC18					CAPN6
LAX1	LYPD3	KIAA1755								GAMT	FBXO16					SLC7A8
TSPAN8	C7orf57	TRIM2								CFI	CCDC170					TXNDC17
RASGRP1	FN1	ENKUR								CCND2	TRERF1					SERPINI1
MEOX1	NPPC	GRM7								CYP2A13	KIF7					SPC24
HLA-DRA	CAPN5	OAF								KLHL4	PDLIM7					FRAS1
RRM2	CD5	CCDC74B								TNFAIP6	WDR93					CALR
GPX8	CP	TEKT3								IGFBP7	NEK11					ADAMDEC1
TP63	TRIM2	TUBA4B								IL2RG	DNAH6					BUB1B
PI15	TYMS	ITGA11								ALDH1A3	FUT6					PMEL
TMEM254	LAX1	NME5								CYSLTR1	CAPN8					IRF5
DCSTAMP	ACTG2	RHBDL2								C15orf48	ZSWIM4					CENPP
BMF	MORN3	RARRES1								PTGDS	CCDC157					QSOX1
MEDAG	AQP3	CD207								GBP5	NGFR					TRIP13
CYP27A1	BIRC7	CKMT1B								FNDC1	CBLC					TPP1
TIFAB	GLT8D2	DEGS2								TMEM176B	CHRD					ANTXR2
GZMA	SPATA18	DNAI1								CD180	ZNF215
P2RY12	LOC730101	CNGA4								ADAMTS12	ZBTB7C
MMP14	CBLN4	ITGA7								MYBL2	EPS8L1
TRIM2	EPHB2	TNFAIP6								EPHB2	LOC649352
FAM83D	VMO1	PLTP								FBN1	TRIM47
BMP4	HTRA3	C7orf57								RCN3	PDCD4
SPRY1	EYA2	UPK1B								CCL11	POU2F2
CTSB	TREM2	ST6GALNAC1								CDH11	SLC2A1
IGFBP2	CH25H	CRYM								FKBP10	PROC
C4orf48	CILP2	KLK12								DPYSL4	SRCIN1
FSCN1	GAL3ST4	CHRNB1								ASPHD1	SLFN12
LYZ	GPR34	TRPV4								AGR2	HDAC10
HTR2B	CD3E	CILP2								BHLHE22	MLF1
SEZ6L2	ANKRD65	SPAG6								HPSE2	ATP6V1B1
C2CD4B	ALDH1A3	GJB5								HSD3B7	AMPD3
XCL2	ALDH3B2	LOXL2								PTPN7	CCDC160
APOBEC3G	FNDC4	SLC44A4								RMI2	ADAMTS10
EVL	FGF7	FNDC4								ZWINT	GNAL
RRAD	CKMT1A	SERPINE2								MMP13	GSDMC
DLX5	TNIP3	GCNT3								TNFSF13B	DNAJC12
P2RY11	SPAG4	LXN								TIMP1	SLC5A5
IER3	DNAJC22	TCF23								SCAMP5	TLR9
FCGR2B	VWA3B	BIRC7								BICC1	SLC2A11
QPRT	FAM20C	KRT16								HGF	ANO1
CD79B	ISM1	SPOCK3								FKBP11	SYT12
HPGDS	TGFB3	KRT16P1								CAPN5	EGFLAM
HMCN1	FCER1A	GAS2L2								TP53INP1	BEND5
HVCN1	PTGES	ENC1								TMEM158	MMP17
GPR87	LRRC43	CKMT1A								CAMK4	FCRL3
ICAM4	MXRA8	HTRA3								CDH2	PZP
PAM	DEGS2	KLRK1								APOBEC3B	SLC29A4
FUCA1	CAMK4	LRRC43								FGF7	LURAP1
IQSEC3	WDR86	ALDH3A1								RET	FANCG
CDC20	C21orf58	LYPD3								VSNL1	KIAA1217
AREG	RNF207	EPN3								ITGB7	VCAN
KCNN4	DIRAS3	CCDC162P								FAM171A2	NLGN2
EGR3	RHBDL2	BHLHE22								IRF4	ARL9
FNDC4	LOC100505622	COL7A1								SNAP25	IQCA1
CD1A	GRM7	TAS1R3								BLNK	CYP2C9
CPVL	CD8B	ISM1								CH25H	SYNPO2
TM4SF19-TCTEX1D2	GCNT3	SIX2								BDKRB1	HERC2P7
GGH	GGT6	DNAI2								DUSP10	ANKRD53
MRC1	FAM81B	AMPD1								KCNA3	DUSP5
HS3ST2	TNFRSF21	CLK4								SLC18A2	ANKRD23
F13A1	CMA1	RIIAD1								CDC45	HSPA4L
TMEM213	LIF	ANKUB1								CYP24A1	CLIP3
CLEC10A	KRT23	WDR49								BCHE	PPP1R14C
NDNF	HS3ST2	ARMC4								GALM	SLC4A4
SLC40A1	SCARA3	CCL11								ZMAT3	TRAF1
C7	TIGIT	DZIP1L								DPYSL3	FBXL19
SSPN	PTGS2	CGREF1								PRTFDC1	COL6A1
CCR7	SIX2	OGN								LYPD3	TRIM55
SERPINE2	TRPV4	TP53AIP1								CD6	HTR2A
C1QTNF2	CRABP1	KDELR3								BMP5	KIF6
HDC	MMP2	RCN3								CD276	TTC34
SLC47A1	PAX5	STARD5								MLLT11	RGS13
CHRDL2	FPR3	DPEP1								TMEM119	LTBP3
STEAP2	SDS	ADD2								ABCC3	C17orf107
DPEP1	STEAP3	CHAD								CKAP2	HSP90AB4P
DAPL1	DPEP1	ITM2C								C1orf54	LRRK1
GFRA3	PLA2G7	PACRG								FBLN1	TNFRSF10B
PLK1	CD6	TRO								F2RL2	SLC44A5
ECM1	CD1A	AMT								LY6D	TSSK1B
STEAP3	GNAO1	ASPA								LMNA	FLJ36000
DIRAS3	BCAS1	ADAM28								CYGB	KLHL6
GLIPR2	LRRC71	PCOLCE								BIRC7	PDLIM3
SPAG4	BCL11A	DLEC1								LOXL2	C6orf141
CBR3	FGF14	DOK5								C1orf100	HSF2BP
HLA-DRB1	SSUH2	CTSE								EFNB3	NPTX2
MRPS21	CD3G	MSC								KAZALD1	PPIP5K1
FCER1A	CTSG	GABRP								HAAO	NFATC4
TNFRSF4	MMP9	TNFRSF25								LINC00582	SH3BGR
CDKN2C	LOXL2	TEKT4								CBLN4	UHRF1
LILRB4	TP53AIP1	LOC728989								CR2	IGSF9B
GAMT	HSPA7	CST1								LOC730101	FSIP1
CFI	FMO1	HSH2D								TMEM98	SNRNP70
IFI30	CD207	AQP3								REREP3	DZIP1
MS4A4A	HSH2D	SPAG8								CLCA2	RASSF9
LAPTM5	OGN	PTGES								P2RY6	ST6GAL1
CCND2	ALOX12P2	EGFL8								CFB	GNB3
HLA-DMA	GPX2	ALDH1A3								CCDC28B	SYTL2
CYP2A13	TMEM231	LCN2								GGT6	PLXNA4
KLHL4	MEIG1	LYNX1								AEBP1	ARL10
TNFAIP6	ATP1B2	KRT23								TNFRSF13B	OSBPL3
IGFBP7	PACRG	CCR7								SH3PXD2A	LDLRAD4
TNFAIP8L2	DYDC2	SPATA18								TNFRSF21	PRRT2
IL2RG	C16orf74	ZNF474								METTL7B	REC8
ALDH1A3	RCN3	CRABP1								IL37	PGM2L1
CYSLTR1	SLC27A2	IQCG								LOC100130298	PYROXD2
C15orf48	EGFL6	TMEM231								SYNDIG1	CNTD1
PTGDS	CNGA4	TGFB3								C1QTNF6	LINC00665
CD72	APOBEC3C	DNAJC22								DCLK1	FBLIM1
GBP5	SIX1	MMP14								SCARA3
FNDC1	DLEC1	C15orf48								SESN3
TMEM176B	IL2RG	TMEM158								CPT1C
CD180	TTC16	SIT1								TRPV6
GRN	GAMT	FLNC								C4orf33
GZMH	LILRB5	FUT2								WDR86
ADAMTS12	GZMM	IGFBP2								KRT16P1
MYBL2	FUT2	CBLN4								KIAA1755
FBP1	HLA-DOA	CR2								KCNA2
TOP2A	EGFL8	PDK1								NFKBIE
EPHB2	MAP4K1	STMND1								SLC4A11
FBN1	COL7A1	LOC100505622								ARHGAP15
GM2A	GZMK	CCNB2								COL28A1
RCN3	BDKRB2	ALDH3B2								GZMK
CCL11	BICC1	PLEKHG7								AMPD1
CDH11	SPOCK3	CCDC146								CD163L1
RAB42	SYT8	CYP2A13								CLNK
FKBP10	SERPINB11	FRMPD2								SERPINB5
TYROBP	CTSK	COL18A1								HHIPL1
DCN	EGR3	MAPK10								CLK4
SCIMP	GLI1	TTLL10								ATF3
HLA-B	FCGR2B	EGFL6								FRMD5
DPYSL4	PCOLCE	C16orf74								SLC30A1
TMED6	PTPN7	SPAG17								BDKRB2
ASPHD1	DNAI1	CCDC60								TNFRSF13C
AGR2	TP53INP1	FCRLA								FOLH1
RETN	CYSLTR1	CCL2								TMPRSS4
BHLHE22	CYP2J2	SCGB2A1								ARMCX6
GNLY	P2RX5	TNFRSF19								PLAU
HPSE2	GPR174	ATP1B2								ROBO1
CD84	GABRP	DNAAF3								CD53
HSD3B7	HTRA1	CDH2								C16orf54
PTPN7	C5orf46	IGSF9								PFN2
DKK1	ATP6V0D2	SERTAD4-AS1								PODN
LGALS3BP	FNDC1	SPATA17								LRRN1
RMI2	SYTL1	CCL24								ANTXR1
IFI6	COL18A1	DNAH12								CP
ZWINT	CARD17	C2CD4B								SLC27A2
MMP13	CPA6	CLNK								RHOD
ASF1B	FLNC	GPX8								PTGER1
TNFSF13B	BLNK	TIGIT								PBLD
TIMP1	LXN	BLNK								BLOC1S5-TXNDC5
RGS10	GFRA3	MAP3K19								KRT80
SCAMP5	RASGRP1	LRGUK								TAGLN3
BICC1	NEK5	COL9A2								SPRR2D
HGF	SPATA17	MDH1B								GPC5
FKBP11	EVL	C1QTNF3-AMACR								CXorf21
CAPN5	CLNK	BMP4								TPPP3
TP53INP1	C2CD4B	PLA2G2D								SYNPO
TMEM158	SDK2	WDR86								PCED1B-AS1
OASL	EGR2	KCNJ16								MS4A2
CAMK4	DLX5	IL2RA								XCR1
ARL6IP5	HAMP	VSNL1								APOBEC3D
CDH2	ITM2C	KRT6B								PTPRN2
VIM	CLEC4C	STEAP3								BOC
APOBEC3B	GPR183	CRIP1								HEPH
CCND1	FKBP11	APOBEC3C								RBP1
F2R	FRMPD2	SCARA3								NKAIN4
FGF7	IGLL3P	WFDC2								SSR4
RET	ITGA7	LOXL1								LIME1
VSNL1	LRGUK	ALOX12P2								FRMD6
TCEAL8	FRMD5	TNFRSF21								TRIB1
CNTN1	BMP4	PCDH7								WEE1
ITGB7	PLTP	CHST6								UBASH3A
FAM171A2	TAGLN3	NKAIN4								C16orf74
CD86	TRPV6	CDHR3								CILP
CKS2	EFNB3	MUC13								ANKRD65
NTS	TIFAB	ACTG2								SIRPG
PYCARD	SUSD4	C21orf58								PIK3CG
IRF4	HHIPL1	NFATC2								GLI2
TLR7	CCDC60	BDKRB1								NRIP2
SNAP25	HLA-DRB1	TTC16								GNAO1
BLNK	ADD2	PIFO								ADAM28
CH25H	RHOH	TRPV6								TBC1D10C
BDKRB1	DNAI2	NWD1								PPIC
CCL3	APOBEC3G	TSPAN8								TNFRSF8
FCGR3A	TTLL10	CD38								COL18A1
DUSP10	IVL	RIBC2								CRISPLD1
RGS5	HMGB3	CRISP2								FRZB
FAM20C	STK32A	ANKRD65								DBN1
KCNA3	CAPN13	FKBP11								DUSP14
SLC18A2	CCDC151	BDKRB2								EPHX1
CDC45	PLEKHN1	NME9								SORD
ANO4	ANKUB1	RAMP1								TNFRSF19
CD2	CCNO	EFNB3								LRRN4CL
PHLDA3	SLC28A3	FBXO15								CKMT1B
CYP24A1	LRRN1	ZNF215								RHOH
BCHE	TSPAN8	SLC44A5								PCDH7
GALM	KRT6B	SERPINB13								SLC16A2
PLBD1	CLSTN3	EPHB2								GCNT1
ZMAT3	IGFBP4	DNAJB13								PVRIG
DPYSL3	REREP3	ANKFN1								SSUH2
FAM180A	EFHB	FNDC1								HR
PRTFDC1	ITGA2	GIPR								CARD17
LYPD3	SPAG8	SLC22A16								GPR174
CD6	SERPINB2	SPEF1								CD28
BMP5	TEKT3	AIM2								CACNB3
CD276	ECM2	FKBP10								TIGIT
MLLT11	PCDH7	HMGB3								TMEM132A
TMEM119	LYNX1	CYP4F35P								SLC9A3R1
ABCC3	SORD	CD180								ALDH18A1
CKAP2	C1QTNF3-AMACR	CILP								CDCP1
PSAP	GALNT6	PTPN7								COL9A2
C1orf54	TNFRSF25	CCDC103								FREM1
OAS2	KDELR3	CCNO								MS4A1
FBLN1	KRT16P1	UBASH3A								TNFRSF25
OLFML1	WFDC2	EFHB								PLXDC1
ANLN	SOX4	FAM83F								SEC14L3
F2RL2	CD48	MS4A2								ASPA
LY6D	SPATS1	LRRIQ1								CD207
MS4A6A	GPX8	NPPC								ADAMTS14
LMNA	CD4	DTHD1								MCM4
CDCA3	FAM83F	TTC25								ITGA2
GAA	NWD1	EFHC2								PRRG3
CYGB	TNFRSF19	SCARA5								R3HDML
FGL2	GNG2	TREM2								CLSTN3
BIRC7	SLC4A3	CYP2J2								SULF2
HOPX	KCNA3	NEK10								PRRX1
LOXL2	CD38	ECM2								STMN3
C1orf100	SFRP5	KCNA3								MPPED2
KIF20A	IQCG	PIH1D2								VWA7
EFNB3	SSPN	GPX2								VWC2
FOXM1	PTGER1	CH25H								MDFI
GPC6	CRIP1	USP2								IGFL1
KAZALD1	CGREF1	EFCAB12								SUSD4
SLAMF8	CCDC146	WDR66								NPPC
HAAO	PRR15	HAPLN3								CRABP1
TPTE2	CD209	CCDC33								STK32A
SKAP1	DZIP1L	WDR78								AGR3
CTSD	NRIP2	EGR2								SLC45A3
LINC00582	PLEKHG7	LRRC18								UCP2
SEMA3D	RUNX1	ODF3L1								FERMT1
CBLN4	SH3PXD2A	CTSK								NMNAT2
CEP55	CD74	IQUB								MCF2L2
CR2	HHLA2	DIRAS3								NBL1
LOC730101	CHP2	NRIP2								MAP4K1
TMEM98	ZMAT3	IL1RN								ARID5B
REREP3	MAPK10	SIX4								METTL24
CLCA2	TMEM176B	UBXN10								EGFEM1P
P2RY6	GBP5	PAX5								LYPD1
TMEM86A	HLA-DPB1	CCDC151								NUGGC
PDGFD	AIM2	ZBBX								FDXR
NPC2	WNT10B	SFRP5								MARCKSL1
HAPLN1	RET	KLK13								COL6A2
CFB	DLK2	SLC4A3								RUNX1
DPP4	CCDC24	DEFB1								AGRN
CCDC28B	CD1E	HMCN1								CLIC6
GGT6	ATF3	HTRA1								RHBDL2
AEBP1	EFCAB12	CD1A								FGF11
ISG15	EFHC2	DNAH9								LOC100505622
STAB2	TBC1D10C	RGS17								HMGB3
CDK1	ZBBX	GLI2								CD8B
CAPG	CCND2	CAPN13								PAPLN
MS4A7	LIME1	CD209								CXXC5
TNFRSF13B	DNAH9	WNT10B								TCTN1
MMP24	CCDC28B	FPR3								MMP16
SH3PXD2A	RAMP1	FGF14								DEF6
CXCR6	CFB	VMO1								MEIS3
FCGR1A	ARHGDIG	CDH26								PTGES
SEMA4G	ADAM23	NUGGC								AIM2
TNFRSF21	TAGAP	DCLK1								ROR2
METTL7B	FERMT1	HS3ST1								KRT16
DBP	SYNDIG1	CD3D								GPR183
SDS	SST	CDKN3								GREM2
IL37	PNCK	CCDC28B								FCRLA
LOC100130298	DCLK1	DPYSL3								CCR8
SLC37A2	MS4A2	IQSEC3								CTLA4
SYNDIG1	HAPLN3	VMP1								MARCKS
C1QTNF6	CXCL5	SYT8								GALNT6
DCLK1	PTGDS	ANGPTL2								NT5E
SPARC	LRRC56	KPNA7								CD200
CLCF1	VMP1	LRRC56								LIMD2
SLC16A4	TAS1R3	PLA2G7								EPHX3
SCARA3	LOC100286922	IL37								HSH2D
VSIG4	LOC100130298	ARMC9								ALDH1L2
SESN3	MEIS3	BAIAP3								CKMT1A
NCEH1	SIX4	TP53INP1								WNT10B
CPT1C	KRT8	GSTM1								TUBA1A
TRPV6	CCDC162P	GRIN3B								SHANK1
C4orf33	C1QTNF2	BIRC5								DAPP1
LHFPL3-AS2	BCHE	MOK								COCH
OAS1	CADM3	MAP4K1								NCAM1
WDR86	TIMD4	TEX9								SLC2A5
PLXDC2	ASPHD1	NTN1								STAMBPL1
LGALS9	PDE6G	CCDC24								CLU
KRT16P1	RGS22	EFCAB1								BHMT2
CD52	ECT2L	GAMT								BLK
LOX	CD200	BHLHA15								NUP210
ARRDC4	HS3ST1	MASP1								TAS1R3
KIAA1755	FCGR2C	MST1								TUBB2B
KCNA2	VILL	IVL								MAN1C1
VTN	GLI2	MNS1								SEL1L3
NFKBIE	TMEM213	DLK2								TRO
LY96	UBXN10	MEIS3
BCAP31	EGFEM1P	HS3ST2
TIMP2	METTL7B	MEDAG
SLC4A11	IER3	SPATS1
ARHGAP15	P2RY6	NEK5
DNAJC5B	LYPD1	RRAD
COL28A1	CWH43	LRRC4
EVI2A	TRO	TAGLN3
FNDC5	AMT	UBE2C
GZMK	CHST6	SLC4A5
CD83	UNC5CL	C1orf141
DAZAP2	CDH26	ECT2L
TYRP1	MUC13	CACNB3
AMPD1	HGF	BLOC1S1-RDH5
GNG2	ODF3L1	MYCBPAP
CD163L1	IGFBP2	SUSD4
HLA-H	NTN1	ADAMTS12
KCNN2	PDK1	VILL
HJURP	CD28	C20orf96
NR0B2	HMCN1	BRSK1
GATA5	BDKRB1	BCL11A
CLNK	NUGGC	TP73
ITGB2	ABCA13	PLAU
STAT1	SPAG17	CCDC40
COL4A1	DGKA	SMOC2
NR1H3	HSD3B7	OLFML2B
SERPINB5	HOPX	SLC2A5
HHIPL1	ITGB4	SYTL1
CLK4	ASPA	CACNG6
RFTN2	MMP14	MYBL2
C1S	NCCRP1	RRM2
ATF3	CD180	BMF
FRMD5	MLLT11	CXorf21
SLC30A1	CCR8	DOC2A
APOL4	CES4A	LRRC73
BDKRB2	GBP6	MAATS1
TNFRSF13C	ABCC3	CPT1C
CLEC4M	LSP1	CWH43
FOLH1	DEF6	FCER2
LGALS1	ANKFN1	SNED1
ARHGDIB	BMP7	LOC649352
TMPRSS4	TMC8	DLX5
ARMCX6	APOBEC3D	PRR15
PLD3	HAAO	BICC1
ITGA4	ITGB7	ASB2
PLAU	STMN3	DNAJC12
TMED3	DPYSL3	MDFI
TRAT1	TMEM156	HHIPL1
FAM111B	DTHD1	CLSTN3
IDO1	ARID5B	SPINK1
ROBO1	COL9A2	P2RX5
HLA-DQB1	BAIAP3	PYROXD2
CD53	ZC3H12D	CFB
C16orf54	GPNMB	IL4I1
NCKAP1L	CPT1C	CYP2C19
PFN2	SLC18A2	GPR34
PODN	TMEM119	DLGAP5
PTGIS	ROR2	COCH
CD34	RGS1	SVOPL
AXL	BMP5	RAET1E
LRRN1	SPTBN2	ADAMTS10
SIGLEC8	SYNPO	CCDC153
ANTXR1	MDFI	LMNA
CP	PI15	EPHX3
CENPM	APOBEC4	SOX4
SLC27A2	ANTXR1	CES4A
RHOD	KRT80	GGT6
SLCO2B1	ESR2	HGF
PCDH20	GREM2	TPTE2
PTGER1	CCL3	BARX2
PBLD	TEX9	RUNX1
PROS1	KIAA1211L	HJURP
BLOC1S5-TXNDC5	FCER2	FERMT1
KRT80	MMP19	CLEC4GP1
TAGLN3	BIK	CD200
SPRR2D	AGR3	CFI
MR1	NEK6	GLI1
TK1	GRP	GBP6
GPC5	DNALI1	IER3
CXorf21	USP2	CD163L1
TPPP3	IL2RB	TMEM156
ABRACL	LRRC18	CDH11
LGMN	ODF3B	FUZ
SIGLEC7	PLEKHA4	EYA1
CDKN2A	PAPPA	ENTPD2
AGA	SLC2A5	SSPN
MATN2	IL2RA	CLIP3
FAIM2	NCAM1	SH3PXD2A
SYNPO	ARMC2	ANGPTL4
HBG2	CTLA4	CCDC173
CD37	CILP	ATP12A
PCED1B-AS1	ZNF385D	PLK1
MS4A2	EYA1	UNC5CL
DAB2	FCRL1	CYSLTR1
AIF1	C4orf48	SULF2
XCR1	SLC52A1	MLLT11
APOBEC3D	ROBO1	CCDC157
NID2	SLC29A3	LRRC6
FSTL1	LY9	CCDC170
MITF	GIPR	TIMD4
PTPRN2	ARHGAP15	KCNA2
IGFBP3	APOE	ZMYND12
BOC	CARD11	STK32A
SH2D1A	LRFN5	DGKA
HEPH	PTPRN2	INHBA
RBP1	RIBC1	CD8B
NKAIN4	MOK	FBN1
SSR4	LOC100240735	MC1R
PROCR	PRRG3	TCTE1
MAD2L1	NAGK	IGFBP5
LIME1	SERPINB13	CAPS
FRMD6	ENTPD2	IGFBP3
DEPTOR	NCS1	TP63
TRIB1	ASIC1	CD28
HNMT	INHBA	TMEM176B
OAS3	CNTN3	CBLN3
WEE1	LY86	NFATC4
PDGFC	ALAS2	CD5
KIF4A	MIR31HG	HEPH
FCGR2C	NMNAT2	LGI2
UBASH3A	CCDC13	BIK
RAC2	CAPS	PI15
C16orf74	HS3ST3A1	C1QTNF6
THNSL2	PLD5	CXCL5
CLEC4C	ATP12A	ZWINT
CILP	DPYSL4	SNRPN
ANKRD65	SNCAIP	ROBO1
SIRPG	DNAJB3	ARMC2
SPON2	CPA3	RASL11B
PIK3CG	EPHX3	EGFEM1P
GLI2	ZNF385A	RGS22
NRIP2	CYP2S1	PLXDC1
XPNPEP2	PPFIA2	C4orf47
STAC	MEDAG	DNER
GNAO1	FSCN1	CNIH2
EMB	KLHL4	FMO3
RTN4RL2	PHLDA2	GNAO1
MIA-RAB4B	TNFRSF4	PSD3
IFIT1	PLAU	GPR174
ADAM28	STARD5	LOC728392
TBC1D10C	PRSS12	ZC3H12D
PPIC	DUSP10	C11orf16
TNFRSF8	RHOD	ANKRD23
COL18A1	CDH11	SYNDIG1
OLFML3	CLK4	PFN2
L1CAM	AMTN	PTGER1
CRISPLD1	BTLA	USP32P2
FCER1G	STAT4	SERPINB2
SDC3	CXCR5	GALNT6
FRZB	RRAD	CD74
ACOX2	PBLD	ITGB4
TRIM36	GRIN3B	LAG3
KANSL1-AS1	SLC9A3R1	MRVI1
DBN1	DNER	ITGB7
DUSP14	SKAP1	GTSE1
ADORA1	COL6A3	ABCC3
EPHX1	SEL1L3	BCHE
BHLHE41	FAM162B	PVRIG
TSPAN11	ITGB6	LOC100130298
SORD	TP73	GCNT1
TNFRSF19	SULF2	F2RL2
LRRN4CL	PPOX	COL6A2
CYBA	GM2A	HHLA2
CKMT1B	GAL	CCR8
RHOH	STMN2	PRRT2
PCDH7	ANGPTL2	EVL
DDB2	SEC14L3	CAPS2
SLC4A1	SEZ6L2	ANKRD53
SLC16A2	ITGB2-AS1	TPX2
GCNT1	FAM66B	CNTN3
LSP1	RALGPS2	DNAJA4
PIGT	LOC100131289	RET
RSPO3	CNN1	KLHL4
IL2RB	CPVL	RASGRP1
GABBR2	ACAP1	ATP6V1B1
PVRIG	TNFSF13B	SLC18A2
EPSTI1	LDOC1	RIBC1
SEMA3C	CD163L1	LIF
SSUH2	FGF11	GPC5
HR	FAIM2	C1QTNF2
CORIN	ARMC9	PRSS12
DPEP2	TRIB1	RAB26
CDKN1A	FBLN1	COL6A3
HOXB7	LOC728392	ARID5B
SAMD9	DBN1	P2RY6
FASLG	BMF	LY9
CARD17	FDXR	ABCA13
ACOT4	EFCAB11	ZNF385D
ARL14EPL	FREM1	SPRY1
ALOX5AP	F2RL2	SYNPO
HIBADH	BCL11B	MCF2L2
RTN1	HTR2B	DNALI1
GPR174	MARCKSL1	SDK2
CD28	B9D1	PLEKHS1
TMEM176A	TCTN1	EGFLAM
COLEC11	COL6A2	ROR2
CD1E	LRRC4	VGLL4
LITAF	MNS1	DUSP14
ADAP2	NFKBIE	LIME1
ABCA8	TYRP1	SH3BGR
SULT1E1	BOC	LRRIQ3
CDKN2B	SYNJ2	ANLN
CCR5	FCRL2	PHLDA2
DNASE2	LMNA	ADAM23
PRKACB	MIAT	CERKL
DEPDC7	OTX1	CALCA
PTAFR	LAG3	APOBEC4
CACNB3	PTPRT	GREM2
ITGAV	GABBR2	ZMAT3
TIGIT	DUSP6	GFRA3
LTC4S	CTSZ	SEL1L3
SGPP1	MRVI1	SYNJ2
TMEM132A	CYP2C19	PLEKHN1
KRT79	FKBP10	FRMD5
RTP4	CLU	FUT6
TNFRSF10C	UCP2	NR4A3
ITGB5	PFN2	CARD17
SLC9A3R1	LINC00673	FAM162B
EFEMP1	PTCH2	CCDC13
ALDH18A1	FBN1	TMEM132A
BACE1	CACNB3	TCTN1
CDCP1	TEKT4P2	AGBL2
IL18	CCNA1	CCDC96
KLB	PFKP	GBP5
STEAP4	CLECL1	CPNE5
COL9A2	CYGB	CD3E
VWA1	SH2D1A	CHRD
FREM1	C20orf96	COL6A1
MS4A1	CD84	USP17L2
SAMD9L	OLFML2B	CCND2
BST2	IGSF6	C2orf81
GGTA1P	R3HDML	HOTAIRM1
LAIR1	MCF2L2	GPR15
TNFRSF25	SLC17A9	MTMR11
PLXDC1	LTC4S	ZCCHC18
FTL	TMEM132A	ITGA2
SEC14L3	RGS17	CPA3
C3	PSD3	HAAO
CARD16	LIMD2	PTGDS
PTK7	GTSE1	LINC00673
CAMK1D	HFE	HTR2B
WNT11	NEURL3	CNN1
ASPA	BLOC1S5-TXNDC5	IER5L
COL24A1	CYP2C18	IGFL4
MT1F	HMGN3	FAM66B
NDUFC1	BCAS4	PARP15
CD207	ITGB8	TNFRSF4
HCAR2	XCR1	CXCR5
ANGPTL4	SERTAD4-AS1	BMP5
TAGAP	KLK13	TNFSF13B
ADAMTS14	HAGHL	MRGPRF
SFTA1P	BRSK1	SLC52A1
STMN2	CXorf21	EPS8L1
MCM4	ACY3	RGS5
ICAM1	PRRX2	HMGN3
ITGA2	IGFBP5	SLC17A9
MEOX2	DUSP2	SYNPO2
CST3	BIRC5	HLA-DRB1
PRRG3	SLC16A2	DUSP5
PTGER4	SRGAP3	PRTFDC1
SLC16A3	AEBP1	SLFN13
KCNJ5	FUZ	SORD
BTLA	TESPA1	PTCH2
R3HDML	CCDC40	NID2
ETHE1	COL8A1	BHMT2
CLSTN3	PLEKHS1	NCAM1
ATP6V0A4	CALML4	APOBEC3B
VOPP1	BHLHA15	HPGDS
LIMS1	PDCD1	HLA-DOA
IL32	LOC728989	BOC
IGFBPL1	DNAH10	APOBEC3G
DOK2	IL33	AK8
SULF2	SNRPN	SPTBN2
NLGN3	MST1	METTL7B
SLAMF6	CYP4F35P	C9orf135
LIPC	FAM171A2	CLU
PTRHD1	MC1R	IGLL3P
PRRX1	IGFBP7	DENND6B
IL7	RASL11B	SLC30A1
EYA4	SIDT1	ENO4
STMN3	TNFSF14	FBXO16
MFSD1	DENND1C	CD3G
MPPED2	ALDH18A1	DAPP1
OSR1	PCED1B-AS1	EFCAB6
ADAMTSL4	FMO3	FRZB
DBNDD1	ENO4	LOC100335030
PKMYT1	CBLN3	LURAP1
GLIPR1	NUP210	SOX21
ARHGDIG	MASP1	HFE
CCNA2	ADAMTS12	LYPD1
ST8SIA4	HCST	FREM1
MEGF11	CEL	AGR3
XCL1	FAM118A	CYP2S1
VWA7	KCNJ16	RSPH10B2
VWC2	SMOC2	OXTR
CLEC9A	TMEM98	LOC100240735
C2CD4A	IGFL4	SLC29A3
MDFI	PARP15	ANTXR1
IGFL1	DDR1	B9D1
FLVCR2	TIMP1	PDLIM7
MRC2	TMEM155	STK33
SNAI3	COCH	HAGHL
ERP27	DENND6B	FRMD6
SUSD4	SSBP4	NUP210
MARVELD1	SLFN13	MEF2B
NPPC	C9orf135	PDGFRL
PRG4	C16orf54	HLA-G
IDH2	NRG4	FSCN1
CNPY4	LRRN4CL	BMP7
SPC25	SLAMF1	EFCAB11
GALNT12	VGLL4	PZP
SERINC2	LRRIQ3	SLC28A3
DNAJC15	ARMCX6	ATF3
HLA-F	STAMBPL1	PTPRT
CFD	SLC4A5	TSPAN2
TCN2	SPRY1	UHRF1
CRABP1	SLC45A3	LRRN1
STK32A	BATF	FDXR
PBXIP1	ANKRD22	OSBPL3
BGN	PIK3CG	CCL5
TMEM150B	PRDM8	NBL1
CAT	CNIH2	NCS1
PNPLA3	PMEPA1	NMNAT2
AGR3	HPGDS	TNFRSF8
S100A11	KPNA7	DNAH10
PBK	USP17L2	CCDC160
SLC45A3	ACE	ASIC1
SPOCD1	TSHZ2	GZMK
FLRT2	SPSB1	PRRG3
ANXA2P2	FASLG	SNCAIP
UCP2	FRZB	FOXM1
PCED1B	ADAM19	MEOX2
AWAT2	NBL1	CDC45
SYT11	SUCNR1	CDKN2C
FERMT1	ASB2	FGF11
NMNAT2	CSF1R	FANCG
MPEG1	SNED1	SEZ6L2
MCF2L2	CD22	PBLD
NBL1	CLEC4GP1	TBC1D10C
MX1	PODN	PDE6G
MAP4K1	VWA5A	SRGAP3
GPR176	PHLDA3	FCGR2B
CRYBB1	C1QTNF6	FAM13C
SHCBP1	PPIC	WDR54
ARID5B	SLC37A2	LOC100630923
METTL24	SMOC1	IGFBP4
TREM1	SERTAD4	GLB1L
PPP1R1B	LIPA	PCED1B-AS1
C1orf162	MARCKS	CTSZ
EGFEM1P	PAM	ODF3B
CCNB1	WNK2	CEP55
HOTAIRM1	GALNT16	PIH1D3
LPXN	WT1	C4orf48
LRP1	TTYH3	DEF6
CTSO	RSPO3	FUT8
OSM	EFCAB6	CCDC34
CENPF	DLGAP5	C4orf33
LYPD1	ZCCHC18	B3GNT6
CTSF	KAZALD1	CD4
NUGGC	FBXO16	ITGB8
RWDD2A	METTL24	WEE1
USP30-AS1	CCDC170	LDLRAD4
FDXR	TRERF1	CROCC
MARCKSL1	KIF7	BEND5
EDEM2	GPC5	CALML4
CENPW	CFI	GGH
COL6A2	PDLIM7	NCCRP1
IL33	WDR93	CEP128
RUNX1	NEK11	HSPA4L
THEMIS	SPACA3	CBX8
AGRN	PAPLN	ASF1B
CD48	C4orf33	EFHC1
CPT2	PLXDC1	RHOD
SASH3	DNAH6	LOC392196
FAM210B	LILRB4	IL2RG
GALNT1	HR	TMEM213
CLIC6	CD276	ZNF154
SLC5A2	TANK	DUSP10
MELK	FUT6	PPT2-EGFL8
CALB2	CLEC10A	WNK2
COPZ2	AGRN	COL6A6
KCNK4	DUSP14	CLCF1
RHBDL2	CAPN8	TSPAN6
RPS29	ZSWIM4	ABHD12B
RNASE1	CRISPLD1	LDOC1
FGF11	CCDC157	CDC20
LOC100505622	STEAP4	IGSF9B
HMGB3	SSR4	KIF7
CD8B	CDKN1A	NEK11
TLR8	CDC45	NEK6
PAPLN	RMI2	CAMK4
RPL15	TMEM176A	GALNT16
SNX20	NGFR	DBN1
CXXC5	CBLC	DNAH11
NAPSB	FUCA1	SLC2A1
PLD5	TUBA1A	NUSAP1
NINJ1	CD2	PDCD4
HEXB	CXXC5	RFTN2
PDE1B	C1orf100	HOXD4
TCTN1	HLA-DMA	SYTL2
CYP7B1	CHRD	HLA-A
ZMYND15	GUK1	CYP21A2
MMP16	ZNF215	C6orf141
FCGR2A	ZBTB7C	NLGN2
ARHGAP11A	EPS8L1	LOC100506123
DEF6	MYO1G	CD72
MIR497HG	LOC649352	DTX2P1-UPK3BP1-PMS2P11
PSMB8	BCAP31	LOC100130987
MEIS3	TRIM47	PRRT1
PTGES	PDCD4	TMEM119
AIM2	BBIP1	HSD3B7
BEND6	POU2F2	CBLC
ROR2	SLC2A1	GPR183
KRT16	MSR1	PPFIA2
LGI2	PROC	SNRNP70
TMEM155	ALDH1L2	SEC14L3
PHEX	SRCIN1	SESN3
LEF1	THBS4	HERC2P7
C4A	IGFBPL1	ASPHD1
BID	GFI1	GSDMC
LIMK1	SLFN12	RALGPS2
GPR183	SLC30A1	LRRC15
LINC00839	PDGFRL	TSHZ2
BSG	HDAC10	TIFAB
PIPOX	ULBP3	SORCS2
FKBP7	MLF1	RCOR2
SELPLG	ATP6V1B1	SLC51A
CD81	AMPD3	FUCA1
TNFSF18	GCNT1	KIF6
GREM2	CCDC160	TRIM55
RCBTB2	ADAMTS10	KIAA1211L
FCRLA	CDCP1	PDZRN3
CENPA	FCRLB	NPTX2
PCYOX1L	GNAL	ANO4
CLSTN1	LIMK1	FAM180A
LBH	PIK3R6	CDCA3
MNDA	PRRX1	PNCK
NMUR2	GSDMC	GPNMB
BAK1	CCR5	NAGK
ZNF385A	DNAJC12	SLFN12
PHTF2	SLC5A5	PAM
NEURL3	DNAH7	CCDC113
CXCL3	RNF157-AS1	FAM171A2
CCR8	TLR9	BLOC1S5-TXNDC5
KIFC1	SLC2A11	FSIP1
SPATA20	VWC2	SLC45A3
MRPS6	ANO1	VWA5A
CCDC90B	TSPAN11	TMC8
CTLA4	SYT12	CCDC3
APLP1	MMP16	PRRX2
GPX7	EGFLAM	DZIP1
TMEM230	BEND5	CDK1
RIPK3	RASAL3	ACAP1
CD14	EPHX1	LIMD2
CCSAP	KCNA2	MIAT
MARCKS	PTGER4	PLA2G6
GPRIN3	MMP17	ANKRD36B
TMSB4X	WEE1	CD6
CXCL16	FCRL3	SLC2A11
GALNT6	CDKN3	LTBP3
NT5E	PZP	NAALADL2
RPS27L	SLC29A4	PODN
IRF8	LURAP1	ALDH1L2
CD200	FGL2	PTPRN2
CD33	FANCG	FHL3
SLC15A3	TNFRSF8	FCRL2
CD200R1	KIAA1217	KIAA1257
TNFSF13	AHNAK2	FAM66D
SPESP1	VCAN	PAPLN
C16orf89	NLGN2	SPOCD1
LIMD2	ARL9	TSGA10
EPHX3	IQCA1	CCNA1
HSH2D	SLFN12L	C17orf107
PLBD2	JAK3	CENPW
TMED9	CYP2C9	CBR3
ALDH1L2	CYP1B1	HSF2BP
CKMT1A	KLRG1	DPYSL4
WNT10B	SYNPO2	SIGLEC6
MYO1G	HERC2P7	ACE
TUBA1A	PNPLA3	ST6GAL2
SHANK1	IL37	HR
EPHB3	MYL5	NGEF
TM4SF18	ANKRD53	SERTAD4
IZUMO2	DUSP5	ACY3
PILRA	LGALS9	SHANK1
DAPP1	ARHGAP40	HSP90AB4P
CAPN6	MCM4	CARD11
SLC7A8	DCSTAMP	OTX1
TXNDC17	ZWINT	UCP2
COCH	ANKRD23	NGFR
SERPINI1	DUSP4	VCL
NCAM1	C1orf54	SLC29A4
SLC2A5	HSPA4L	KATNAL2
RPL35A	SERINC2	CYP2C18
SPC24	CLEC9A	TCTEX1D4
PRSS36	USP30-AS1	TUBA1A
STAMBPL1	CLIP3	WDR93
FRAS1	LAMC2	KAZALD1
CLU	PPP1R14C	ALDH18A1
CALR	SLC4A4	PPOX
ADAMDEC1	CLDN3	PLXNA4
BHMT2	TRAF1	ANO1
BLK	RPL35A	PLXNA3
BUB1B	ECM1	SEC16B
NUP210	SEMA7A	ARMCX6
PMEL	FBXL19	REREP3
IRF5	COL6A1	KIF4A
TAS1R3	GLIPR1	SPDYE7P
AIG1	IKZF3	ARHGAP33
TUBB2B	TNFRSF10C	DDR1
CENPP	CCNB2	MYOCD
QSOX1	MPPED2	C22orf23
MAN1C1	TRIM55	SPSB1
TRIP13	PRRT3	ZNF436
SEL1L3	MAN1C1	FAM229B
TPP1	HTR2A	IGFBP7
ANTXR2	KIF6	PDLIM3
TRO	CYBA	AEBP1
	CBR3	KRT80
	TRAT1	MIR31HG
	DAPP1	POU2F2
	VWA1	FBXL2
	CORIN	STAMBPL1
	RBP1	ST6GAL1
	C1S	NT5E
	TTC34	FOXC1
	ZNF831	SLC5A5
	ARL6IP5	HOXB7
	PLA2G15	DNAH6
	CYBB	FBXO36
	RGS13	ADORA1
	SFN	CETN2
	LTBP3	PLCG2
	LITAF	SRD5A2
	LEF1	CRYBB1
	PPM1H	PTGS2
	SYNGR1	KIF24
	C17orf107	PGM5
	GLIPR2	SMTNL2
	HSP90AB4P	ARHGAP15
	LRRK1	TOP2A
	TNFRSF10B	TRPV3
	FOLH1	CPA6
	SHANK1	HLA-DPB1
	SLC44A5	PRDM8
	SH3BP1	PTK7
	FRMD6	XPNPEP2
	SYCE3	CAPN8
	PODXL2	CCDC102B
	TSSK1B	VCAN
	FLJ36000	TRERF1
	KLHL6	OSR2
	PDLIM3	C16orf54
	HEPH	TMEM200C
	LTA	CALML6
	BHMT2	NSUN7
	C6orf141	IQCA1
	PRTFDC1	BLID
	HSF2BP	DEPDC7
	NPTX2	MORN1
	NT5E	MLF1
	PPIP5K1	ECM1
	SUSD3	EPHX1
	NFATC4	ARL10
	IL12RB1	DZIP3
	COL22A1	CCNA2
	CADM4	ARHGAP11B
	SH3BGR	CD22
	CTSB	TLR9
	RAC2	GALNT12
	STAT1	CXXC5
	UHRF1	RHOH
	CKAP2	KLHL6
	ICAM3	CTSC
	IGSF9B	ADAM33
	FSIP1	FAM133CP
	BEND6	PLA2G15
	SNRNP70	TTC34
	DZIP1	QPRT
	RASSF9	PLEKHA4
	COL6A6	CEL
	ST6GAL1	SEMA3D
	MYBL2	RGS13
	SESN3	ELL3
	GNB3	PCYOX1L
	SYTL2	CSF1R
	PLXNA4	OSBPL6
	ARL10	SSR4
	OSBPL3	ADAM19
	CD1C	SLC4A4
	LDLRAD4	SYCE3
	MAP4K4	C2CD4A
	PRRT2	GPC2
	REC8	COL4A5
	ITIH5	MAP1A
	APOBEC3B	SLC9A3R1
	PGM2L1	PGM2L1
	DDIT4L	SAP25
	GATM	MPPED2
	TRAF3	HTR2A
	GLB1L2	GRHL3
	CDC20	RMI2
	LYPD6B	PLCB4
	PYROXD2	SLC26A10
	LAT	DSC3
	OCIAD2	LIG1
	CNTD1	DNAJB3
	LINC00665	GPR135
	FBLIM1	FBLIM1
	NME1	SEMA3C
	GALM	GPR155
		CNTD1
		CRISPLD1
		PHTF1
		APOBEC3D
		MEX3B
		ITGB6
		PMEPA1
		PPIP5K1
		CYMP
		CYGB
		MMP17
		GLYATL2
		LHFPL2
		FAM118A
		MCM4
		PPP1R42
		CD34
		RBP1
		CHPF2
		REEP2
		VWC2
		MRC2
		LRRK1
		NFKBIE
		C1orf54
		LOC100131289
		ZSWIM4
		ZNF671
		TIMP1
		IQCD
		HSPA12A
		TRIM47
		NRG4
		ZNF711
		TRPS1
		ZNF521
		PFKP
		CD276
		KIAA0895L
		ANKRD10
		SIGLEC8
		RWDD3
		PKMYT1
		ASPHD2
		CNTNAP1
		ANKRD42
		CCDC136
		CHL1
		CCDC138
		RGS11
		AQP7
		FOLH1
		TNFRSF10B
		TP53BP1
		GYG2
		CDK5RAP3
		LINC00525
		LRFN5
		FLJ36000
		MAPK8IP3
		EZH2
		TMEM98
		ARHGAP11A
		LRRN4CL
		ADAMTSL1
		MARCKSL1
		EPHB3
		PRSS36
		HDAC10
		VSIG8
		MMP16
		REEP6
		R3HDML
		SSBP4
		PROC
		CYP2C9
		PPIC
		RNF150
		TRAF1
		KIF20A
		ILDR1
		CENPM
		TRIM36
		PBXIP1
		TMEM184A
		MAPK8IP1
		CROT
		KRT8
		PIK3CG
		AMPD3
		ATP6V0A4
		RHPN2
		TNNI3
		GPC6
		GATA5
		PLCD4
		IRF6
		PPP1R14C
		TTYH3
		XCR1
		ANKRD45
		LFNG
		LGR6
		LHPP
		ABCC5
		REC8
		TRIB1
		SALL4
		FBXL19
		TCF3
		ESR2
		KCTD1
		COL4A1
		SPATS2
		STMN3
		CCNE1
		THSD7B
		RTL1
		FA2H
		MTMR9LP
		ATP8B3
		GNB3
		RASSF6
		LDLRAD2
		RASSF9
		IFT172
		LINC00665
		ADAP2
		SLC38A6
		FBXW9
		KIF22
		COL6A4P2
		CHGA
		ZSCAN23
		ODF2L
		MXD3
		MS4A14
		SEMA4G
		GALM
		C8orf34
		TMEM14A
		ZBTB7C
		STAT2
		AKR7A3
		SLC25A45
		PMFBP1
		MARCKS
		CBLB
		FLRT2
		NAA40
		ACTA2
		CDCP1
		AGRN
		CKAP2
		NME2
		ESR1
		SLC22A17
		CIITA
		RWDD2A
		KIAA1217
		ZNF827
		SYT12
		DDB2
		GPR162
		ANKMY2
		EPSTI1
		C1QTNF3
		DDX11
		UCP1
		ARL9
		CTLA4
		RRBP1
		RAB30
		GNAL
		SLC16A2
		CLUAP1
		TSNAXIP1
		UBE2T
		METTL24
		TRIM45
		PDGFD
		TNFSF14
		FGF1
		SRCIN1
		CROCCP3
		SULT1C2
		MAD2L1
		ADAMTS6
		SPAG5
		FBLN1
		FSTL1
		RHBDL1
		FCRL1
		IL10RA
		KIF21A
		PRRX1
		PROCA1
		CST4
		LY75-CD302
		SPEG
		TMSB15B
		BMP1
		ERP27
		KNTC1
		MAN1C1
		FCRL3
		CYP2E1
		DSP
		FRK
		TSSK1B
		C1orf100
		PDCD1
		AIG1
		CCDC39
		KLHL41
		MCHR1
		LMNB1
		NDC80
		FOXA1

## Sheet: IPF1-2-3 DN
IPF1 DN	IPF2 DN	IPF3 DN	Blue Hubs	Blue Hubs Novel					477 common elements in "IPF1 DN", "IPF2 DN" and "IPF3 DN":	297 common elements in "IPF2 DN" and "IPF3 DN":	42 common elements in "IPF1 DN" and "IPF2 DN":	29 common elements in "IPF1 DN" and "IPF3 DN":	211 elements included exclusively in "IPF3 DN":	64 elements included exclusively in "IPF2 DN":	628 elements included exclusively in "IPF1 DN":							48 common genes in "IPF1 DN", "IPF2 DN", "IPF3 DN" and "Blue Hubs":							30 common genes in "IPF1 DN", "IPF2 DN", "IPF3 DN" and "Blue Hubs Novel":
CDC42EP4	SMIM1	FAM207A	MATN3	MATN3					CSF2	SMIM1	ZNF57	CDC42EP4	FAM207A	PLA2G12B	GPR45							HSD17B6							RNF144B
GPR45	PLA2G12B	SCARNA16	PAPSS2	PAPSS2					PPFIBP1	ABLIM1	USP54	CGN	SCARNA16	KLF3	OR2H2							RNF144B							PAPSS2
OR2H2	ABLIM1	CNR1	CHPT1	AATK					EPN1	LCAT	MARK3	RHOU	CNR1	SPAG9	TPCN1							PAPSS2							CDH13
TPCN1	LCAT	NLRP12	AATK	FRY					HSD17B6	CYBRD1	CSPG4	SYBU	AKR1C3	MAPK8IP2	OR3A4P							WNT7A							RS1
OR3A4P	KLF3	AKR1C3	FRY	EMP2					NES	JDP2	DOCK6	CAMSAP3	CEACAM3	BCAP29	GK2							CDH13							GRIA1
CSF2	USP54	CEACAM3	EMP2	DMAC2					IFNGR1	KLF7	MTRNR2L4	C9orf106	MLX	AFG3L1P	ASPRV1							RS1							EMP2
GK2	CYBRD1	CLDN22	DMAC2	CTNND2					BPI	PRTG	PACSIN3	CEBPG	UBALD2	NID1	FMN1							GRIA1							VSIG10
ASPRV1	JDP2	MLX	FZD5	RADIL					USP53	ROR1	TCEAL4	SIGLEC5	F3	ALG10B	ZNF485							EMP2							STXBP6
FMN1	KLF7	SYN3	CTNND2	GPM6A					TACR3	BCAR3	TINAGL1	KHDRBS3	BATF3	ARHGEF15	LOC100131496							VSIG10							NPR1
ZNF485	DOCK5	UBALD2	RADIL	ECHDC3					PTPRG	KRT7	ZFP92	PALD1	CLEC3B	RCOR1	KLK4							STXBP6							EPB41L5
LOC100131496	PRTG	F3	GPM6A	MYZAP					VSTM1	GHRHR	RAMP2-AS1	RRP9	ABCC13	MGAT4A	RHBDF1							KL							C1orf115
KLK4	SPAG9	BATF3	ANXA3	KANK3					CACNA2D3	KIR2DL4	GIMAP1-GIMAP5	IL34	TLCD1	GJA4	COL13A1							CYP3A5							OLFML2A
PPFIBP1	ROR1	GPD1L	RXFP1	SEMA3B					USP13	WWTR1	ZNF44	ITGB3	BCL2L13	SNORA2B	NPBWR2							NPR1							PLLP
EPN1	BCAR3	CLEC3B	ECHDC3	OTULINL					GOLT1A	S100A14	SNORA1	C14orf178	TTC39A	SLC46A2	OR11H1							EPB41L5							HPCAL1
HSD17B6	MAPK8IP2	ABCC13	MYZAP	SPRING1					CFP	C9orf152	ZNF718	PFKFB3	SNORA77	PREX2	P2RY4							C1orf115							ARHGEF26
RHBDF1	KRT7	KIAA0408	KANK3	GALNT18					DSEL	PCDHAC2	SNORA75	LINC00641	HTR1D	NCKAP1	OR7D4							WNT3A							MATN3
NES	TINAGL1	TLCD1	SEMA3B	NDRG4					NDRG2	GATA6	ADCY4	SLC25A37	ERVMER34-1	CD58	ACTR3BP5							OLFML2A							KANK3
IFNGR1	BCAP29	GATA6	OTULINL	NPR1					RAPH1	NLRP12	PTH1R	FFAR2	RAB40C	SNORA59B	GABRE							PLLP							AATK
COL13A1	AFG3L1P	CGN	LIFR	RS1					NDRG1	NAPSA	GGT3P	SCNN1B	GNAZ	MTSS1	MTRNR2L3							HPCAL1							STARD8
NPBWR2	GHRHR	BCL2L13	CAV1	ANKS1A					IL6R	MME	OVCH2	NBEAL2	ANKRD27	FABP12	TREX1							CHPT1							KCNMB4
OR11H1	KIR2DL4	TTC39A	SPRING1	C1orf115					HMGCS1	CEBPZ	LGI4	LOC91450	MFAP3L	PMM1	SYNE3							CTNNBIP1							SERTM1
P2RY4	LAMA5	NRTN	GALNT18	EFCC1					DUSP8	RAD21	RAPGEF3	SCNN1G	TMEM141	MYO9A	OR52I1							ARHGEF26							DENND3
OR7D4	NID1	SNORA77	NDRG4	STXBP6					MOCS1	IDI1	REM2	SIK1	SECTM1	EGFR	ARHGEF1							PTPRB							AFF3
ZNF57	ALG10B	HTR1D	HIF3A	SLC44A2					PITPNM2	MIR22HG	ASNS	CD177	ALDH1A2	ZNF219	OR51Q1							CAV3							GALNT18
BPI	FAM157A	ERVMER34-1	ADRB2	EPB41L5					ID1	KLRF1	MIR1307	C3orf36	RASSF7	SECISBP2L	GTF2IRD1							MATN3							MYRF
ACTR3BP5	WWTR1	RAB40C	NPR1	KIAA0408					FAM174B	AGPAT2	F8	CSF3	IRX6	ARHGAP10	KRTAP9-9							KANK3							VIPR1
GABRE	ARHGEF15	GNAZ	RS1	TNS3					ATP1A1	HELT	CACNB1	TNFRSF6B	FAH	RAI2	OR4F4							AATK							CRTAC1
MTRNR2L3	RCOR1	ANKRD27	ANKS1A	SLC1A1					ITGA5	YES1	TSPYL2	PI3	GNG11	NEBL	ORC4							STARD8							NDRG4
USP53	S100A14	POLR3H	C1orf115	REPS2					PRKCZ	POLR3H	SCARNA14	OR2B11	SPIRE1	CMC1	SAP30BP							ADRB2							ITLN2
TACR3	IL6R	MFAP3L	EFCC1	GRIA1					ST8SIA6	C1orf116	SCARNA15		FSTL4	AKTIP	MAPK12							KCNMB4							BTNL9
TREX1	MGAT4A	MPST	TNNC1	ST6GALNAC5					NLRP6	CGNL1	NTRK3		AJUBA	LGALSL	PLEKHG1							AGER
PTPRG	C9orf152	TMEM141	TSPAN13	C5orf38					TSC22D1	SYN3	C10orf62		PRDX6	LOC644656	FZD10							FZD5
VSTM1	SHROOM2	SECTM1	DPP6	CCDC85A					KIF17	NCR1	LAMA5		ELOVL7	SREBF1	PCDHGB8P							SERTM1
SYNE3	RPH3AL	HACE1	ARRB1	SPRYD7					LOC100507387	ODAM	AUTS2		NDUFA12	IL17RB	TTLL7							RXFP1
OR52I1	PCDHAC2	CD109	STXBP6	AFF3					CCM2L	C5AR2	OR4K5		FITM1	PTPN12	OR6C3							DAPK2
USP54	GATA6	ALDH1A2	SLC44A2	STARD8					BNIP3	RNASE3	OR2B6		ZC3H12C	AKAP13	PRKAG2							DENND3
CACNA2D3	NLRP12	RASSF7	EPB41L5	RRAS					SNRK	BFAR	OR5K2		MCFD2	AKT3	OR1L8							AFF3
USP13	NAPSA	PXMP2	EPAS1	RNF182					PCYT2	FKBP1B	ANP32D		TREML2	LIMD1	BRICD5							EPAS1
ARHGEF1	MME	IRX6	MME	ANKRD29					SPTSSA	CNTN6	CA3		STRN4	SNORA5C	L3MBTL4							GALNT18
GOLT1A	CEBPZ	FAH	KIAA0408	ALS2CL					NPC1	DERA	TAS2R40		CENPB	GADD45B	TSTD3							MYRF
OR51Q1	GJA4	HIRIP3	TNS3	PCDH12					RNF144B	ANGPTL7	REXO1L2P		MMAB	PRKCQ	OR52N4							CA4
MARK3	SNORA2B	GNG11	SLC1A1	CRTAC1					SLCO4C1	RCL1	OR11H2		SNORA12	ALDH6A1	MOB2							VIPR1
GTF2IRD1	SLC46A2	CAMK2N1	CTNNBIP1	N4BP1					PIK3R1	BCL6B			NCOA3	SAP30	LCE1C							CRTAC1
KRTAP9-9	RAD21	SPIRE1	HSD17B6	PLLP					CEP70	TJP1			PEF1	CAB39L	ASB9P1							NDRG4
OR4F4	RAMP2-AS1	PFKFB3	REPS2	NINJ2					SEC14L1	GPD1L			SETD3	GPAM	OR2B2							FAM167A
ORC4	MARK3	FSTL4	WNT7A	FAXDC2					INPP5A	BRI3			ITSN2	SPIN4	MTRNR2L5							ITLN2
SAP30BP	IDI1	AJUBA	GRIA1	PCYOX1					C19orf38	GP5			CHRM3	UBTD1	MXD1							HIF3A
CFP	MIR22HG	PRDX6	ST6GALNAC5	HPCAL1					PODXL	PCDH1			RIMS4	SGCE	XYLT1							BTNL9
MAPK12	DOCK6	ELOVL7	C5orf38	KCNMB4					LOC283299	SCNN1A			FRAT1	CHST1	KCNA5
CSPG4	KLRF1	NDUFA12	FAM167A	ARHGEF26					RAB17	CD46			COMTD1	TERC	PGS1
PLEKHG1	AGPAT2	FITM1	CCDC85A	P3H2					SEC14L4	SLIT2			PDLIM2	SNORA70F	LOC100129917
FZD10	USP13	ZC3H12C	NCKAP5	VSIG10					PLXNA2	PON2			PPA1	ZNF34	LENG9
PCDHGB8P	HELT	MCFD2	SPRYD7	CAVIN2					PHACTR1	SVEP1			COX7A1	SIGLEC14	OR8D2
TTLL7	PREX2	AGTPBP1	TUFT1	PDZD2					SNORA28	WWC2-AS2			SPSB2	SNORA38	FOXQ1
OR6C3	YES1	FMNL2	AFF3	SELENBP1					CASZ1	TMEM120A			ACSM3	BCAT2	CAHM
PRKAG2	NLRP6	TREML2	WNT3A	MYRF					F11	MYO10			PCGF5	PRDX1	LINC00115
DOCK6	NCKAP1	STRN4	STARD8	BTNL9					PAPSS2	OSGIN1			PDPN	APOA1	OR10H4
OR1L8	LGI4	CENPB	RRAS	OLFML2A					CLDN22	CTIF			TAF9	MRPS36	NGF
BRICD5	CAMK2N1	MMAB	RNF182	VIPR1					SASH1	EBP			ALPL	GALNT15	KRTAP4-9
DSEL	POLR3H	CTIF	CA4	DENND3					MT1B	ZNF366			KIF1C	CD163	CYP4F12
L3MBTL4	NES	FAM174B	ANKRD29	ARHGAP31					PTPRG-AS1	PAK4			REPS2	CHIAP2	OR4N4
TSTD3	C1orf116	SNORA12	ALS2CL	SERTM1					TMEM38A	AGTPBP1			NPFFR1	PRELP	ST13P4
OR52N4	CGNL1	NCOA3	PCDH12	RNF144B					PIP5K1B	CEBPB			NEK7	PPBP	DHRS13
MOB2	FRMD3	PEF1	CRTAC1	ITLN2					LINC00092	RAD23A			ZNF597	SNORD83B	ACTG1P4
NDRG2	SYN3	SETD3	N4BP1	FAM189A1					CRYAB	INPP5K			PPP2CB		OR1E1
LCE1C	NCR1	ITSN2	PLLP	RGS9BP					TSPAN7	RRAS			GTPBP6		MC3R
RAPH1	LOC100507387	CHRM3	VEGFD	C1orf198					BAIAP2	MAP3K15			DOCK4		LOC148696
NDRG1	CD58	RIMS4	NINJ2	CDH13					CD109	HACE1			ZFAND5		OR4D1
CGN	ODAM	FRAT1	SSTR1						WNT7A	CHRM1			SLC12A8		OPHN1
ASB9P1	C5AR2	RAD21	FAXDC2						DOCK5	PCSK2			FAM114A2		GUSBP4
IL6R	RNASE3	C5orf51	KL						PIGA	SBDS			NRG3		TAAR5
HMGCS1	MTRNR2L4	COMTD1	RTKN2						WWC3	SPRY2			DUSP7		TRIM7
DUSP8	SNORA59B	PDGFRA	PTPRB						MAL	FMO2			KAT6A		ARL14
MOCS1	ADAMTS15	LINC00641	CCBE1						GPRIN2	FZD8			UBALD1		SLC35G5
OR2B2	BFAR	ANGPTL7	PCYOX1						FAM177A1	CA2			APOL3		NT5DC3
MTRNR2L5	RAPGEF3	PDLIM2	HPCAL1						SYCP2L	HSD17B2			SH3GL3		GTSF1L
MXD1	FKBP1B	HIGD1B	KCNMB4						HRCT1	MFSD2B			C8orf82		FHOD1
XYLT1	CNTN6	PPA1	ARHGEF26						ACSL1	IRX2			KIR2DL3		OR10H5
KCNA5	DERA	SVEP1	P3H2						FGL1	CLIC3			AQP1		SNHG1
PITPNM2	MTSS1	SCNN1A	HYAL1						DCXR	RANBP17			ISG20		CYP4F3
PGS1	ANGPTL7	COX7A1	VSIG10						FASN	FAM89A			ENDOD1		MC4R
ID1	RCL1	SPSB2	CAVIN2						GGTLC2	KIAA0408			GALNT13		OR7E37P
LOC100129917	BCL6B	ACSM3	PDZD2						SHROOM2	TMEM88			XKRX		ADHFE1
FAM174B	VSTM1	NBEAL2	SELENBP1						CDH13	SGCG			GIMAP7		SNORA41
LENG9	PACSIN3	CDC42EP4	MYRF						ARHGAP29	CNIH4			STX12		ACTL10
OR8D2	TJP1	PCGF5	BTNL9						KCNK15	HIRIP3			MVB12B		DMPK
FOXQ1	FABP12	PDPN	CYP3A5						IRX1	HLA-E			NDUFAF4		SOX7
ATP1A1	PMM1	TAF9	LAMA3						SNORA46	FRAT2			HERC3		IFNB1
CAHM	MYO9A	ALPL	AGER						CLEC14A	NEDD4L			SLAIN1		COBL
LINC00115	GPD1L	KIF1C	OLFML2A						FNBP1L	SNX24			MMEL1		NACA2
RHOU	BRI3	REPS2	DAPK2						RASL10B	ZNF736			ST3GAL5		OR51D1
OR10H4	GP5	NPFFR1	VIPR1						ACADL	STARD4			STARD3NL		TAS2R38
ITGA5	PCDH1	NEK7	DENND3						SH3D19	JPH1			LDLR		LOC653653
PRKCZ	SCNN1A	HOXA4	CAV3						SUN2	CMTM8			HMGCR		MRGPRD
NGF	EGFR	ZNF597	ARHGAP31						SBDSP1	VEGFC			MS4A3		OR2D3
ST8SIA6	ZNF219	ST7	SERTM1						FMNL2	EFNB2			ERGIC1		TCTEX1D1
NLRP6	CD46	PPP2CB	RNF144B						CACNG4	FSTL3			ESRP2		OR6Y1
TSC22D1	SLIT2	GTPBP6	ITLN2						PRKAG2-AS1	SPRYD7			RILPL2		OR5B3
SYBU	PON2	ROR1	FAM189A1						RNASE2	RYBP			EIF4EBP1		ZNF782
KRTAP4-9	SECISBP2L	DOCK4	RGS9BP						RS1	HOXA4			TDRD9		OR12D3
CYP4F12	OR5K2	ZFAND5	C1orf198						CAMK2N1	ST7			LAMB1		FFAR1
KIF17	ARHGAP10	SYBU	CDH13						PREX1	TMEM125			BLVRB		LOC100132356
OR4N4	SVEP1	SLC12A8							GRIA1	BMPER			SFTA3		CETN1
ST13P4	WWC2-AS2	FAM114A2							JAG1	TUFT1			CD44		LOC100289361
DHRS13	TMEM120A	CAMSAP3							EFNA1	DESI2			FNIP2		OR56B1
ACTG1P4	CBFA2T3	FAM157A							FXYD4	SH3BGRL2			GRPEL2		RPL19P12
CAMSAP3	MYO10	NRG3							LNX2	DHCR7			VKORC1L1		FAM223B
OR1E1	RAI2	DUSP7							MSH4	GBP4			DYSF		KRTAP10-5
MTRNR2L4	OSGIN1	KAT6A							EDNRB	RAB11FIP1			NOTCH4		OR6B2
C9orf106	NEBL	C1orf21							CLEC1A	FDPS			IFITM3		MAGEB10
MC3R	CTIF	UBALD1							PRKCE	ECHDC1			EXOSC1		OR5K1
LOC148696	EBP	APOL3							ADIPOR2	AARD			GBE1		LOC729080
OR4D1	CMC1	SH3GL3							PKDCC	ABCG1			CDA		MBD3L1
LOC100507387	SNORA1	CEBPG							LEPR	PXMP2			LILRB3		FOXB2
CCM2L	HEY1	C8orf82							MPL	MPST			PIM3		OR5V1
BNIP3	ZNF366	KIR2DL3							SNHG15	SLC19A2			SHROOM4		KRTAP4-5
SNRK	PITPNM2	HEYL							CDKN2D	ZNF22			SFTPB		GPR148
OPHN1	AKTIP	AQP1							RPH3AL	MSMO1			KLF17		CAPN12
PCYT2	PAK4	FERMT2							CDC25B	SCN1A			SEMA5A		KRTAP24-1
GUSBP4	AGTPBP1	ISG20							MED4-AS1	TMEM245			CD160		KRTAP9-8
TAAR5	CEBPB	ENDOD1							PKHD1L1	EMCN			VAMP2		OR7A17
TRIM7	RAD23A	GALNT13							SH3BP5	SESTD1			PFKFB4		PISD
ARL14	INPP5K	XKRX							AOX1	SLC35G2			NSDHL		RASGRP2
CEBPG	RRAS	GIMAP7							FRMD3	C1orf21			ASRGL1		KRTAP4-12
SPTSSA	MAP3K15	SCARNA1							SLC7A11	FGFR1OP2			ADCY8		LOC441081
NPC1	HACE1	STX12							GIMAP6	C1orf210			LOC100130872		OR52N2
RNF144B	LGALSL	MVB12B							EMP2	ROBO4			SQLE		ATP6V0CP3
SLCO4C1	LOC644656	PLXNA2							PCTP	NRTN			CARHSP1		PGK2
SLC35G5	SREBF1	NDUFAF4							LIMCH1	EFCC1			LMO7		KRTAP26-1
NT5DC3	PTPRG-AS1	S100A14							EFNB1	PAM16			OSCAR		RPL13P5
PIK3R1	CHRM1	RNASE3							FZD4	ATP13A4			PLEKHA1		OR51B4
CEP70	AUTS2	TFE3							PPL	KLF13			MYL12A		ANXA8L1
SEC14L1	IL17RB	HERC3							KLF4	XKR9			IL18BP		GUSBP1
INPP5A	AKR1C2	SLAIN1							WWC2	STX3			DDX21		POU5F1B
GTSF1L	PCSK2	MMEL1							IRAK3	SCARNA1			TJP2		POPDC2
FHOD1	PTPN12	ST3GAL5							CD93	TCEAL1			S100A4		ARNTL
C19orf38	SCUBE1	BFAR							KIAA0040	VAMP5			POLR2C		PAXBP1-AS1
PODXL	ZNF57	STARD3NL							USHBP1	BMPR2			PHOSPHO1		KRTAP5-3
LOC283299	SBDS	LDLR							HAL	GPR146			MFNG		OR10Q1
RAB17	SPRY2	HMGCR							VSIG10	ATP8A1			SMIM3		SPZ1
SEC14L4	FMO2	OR2AE1							AFF2	NCKAP5			NINJ2		PRORSD1P
SIGLEC5	AKAP13	MS4A3							BAALC	UPK3B			CCRL2		SNORA58
PLXNA2	FZD8	ERGIC1							ERG	HNF1B			TLR2		RNASE10
OR10H5	RAPH1	ESRP2							POPDC3	AFAP1L1			FLRT3		FOXD4L1
SNHG1	CA2	RILPL2							FAM157A	PLIN2			GYPC		RPL10L
CYP4F3	AKT3	KIR2DL4							IKBKG	PEG10			PRKG2		LOC100506178
PHACTR1	REM2	EIF4EBP1							PPP1R14A	PLCXD3			MEGF9		HMGB3P1
MC4R	LIMD1	TDRD9							INPP1	CDKL2			SIRPD		EFCAB13
SNORA28	HSD17B2	LAMB1							STXBP6	SFTPA2			ST20-MTHFS		OR2AT4
CASZ1	NANOS1	VEGFC							SHE	COBLL1			TMEM163		OR5AN1
F11	MFSD2B	CYBRD1							SPARCL1	ALOX15B			NETO2		OR52D1
OR7E37P	IRX2	TMEM41B							KL	ARC			IL15RA		OR2AG2
PAPSS2	CLIC3	BLVRB							LRRN4	CCL23			TMEM164		RFPL3
CLDN22	NTRK3	SFTA3							ESAM	IL1RL1			NDST1		BCL6
SASH1	PLXNA2	FRAT2							LDB2	CFL2			RAMP2		LOC100288846
MT1B	CFP	CD44							CASKIN2	KIR2DS4			MAGI3		KRTAP10-1
ADHFE1	RANBP17	FNIP2							TMEM97	PDGFRA			FAM189A2		C15orf39
PTPRG-AS1	CLDN22	GRPEL2							CYP3A5	FCGR3B			ITPKC		CACNA1H
TMEM38A	ADCY4	GPR146							GIMAP5	FABP5			MAL2		LOC643406
PIP5K1B	FAM89A	VKORC1L1							PVR	LINC00472			CD226		ABCC9
SNORA41	KIAA0408	DYSF							B3GALNT1	ZFAND2A			MVD		OR5B21
LINC00092	TMEM88	NOTCH4							DOCK9	FERMT2			LRRC25		FAM157B
ACTL10	SGCG	IFITM3							HEY1	PARD6B			ADRA1D		RALGAPA2
DMPK	ASNS	DERA							PGC	BEX1			GCA		OR8B4
SOX7	PRKCZ	EXOSC1							LYVE1	GKN2			PCDH12		OR1A1
CRYAB	CNIH4	TJP1							GSTA4	PFKFB2			BCL7B		GRB10
IFNB1	HIRIP3	TUFT1							KLK1	SPTBN1			IL17RE		OR1F2P
COBL	HLA-E	GBE1							RAPGEF5	C1orf198			IFITM1		ARGFXP2
NACA2	FRAT2	CDA							NPR1	RBMS2			BOP1		ATXN8OS
TSPAN7	C10orf62	LILRB3							AQP10	SLC16A12			LILRA1		OR2A7
OR51D1	NEDD4L	PIM3							CITED4	KLRD1			HK2		OR10W1
TAS2R38	SNORA5C	SHROOM4							RIN2	GFI1B			BMP2		VNN2
BAIAP2	TSC22D1	SGCG							SULT1B1	ACOXL			SUSD2		OR51I2
CD109	SNX24	SFTPB							EPB41L5	MBIP			CLTB		OR1L4
LOC653653	SUN2	MYO10							IRS2	SYDE2			KIR3DL1		OR5AK4P
MRGPRD	ZNF736	PAK4							MAOA	STARD13			SSH2		OR9A4
WNT7A	GADD45B	KLF17							TFE3	STC1			SP6		OR1F1
OR2D3	STARD4	BCAR3							MYCT1	PRSS8			TARP		KRTAP10-11
DOCK5	KCNK15	SEMA5A							AKAP12	RGN			ASPG		ACTL7A
TCTEX1D1	JPH1	AGPAT2							MAPK4	SLC3A2			LONRF3		OR4A16
OR6Y1	CMTM8	CD160							CCL26	MGST1			ELOVL6		MAS1
OR5B3	SCARNA15	HSD17B2							LINC00671	PAQR5			SPNS2		OR13H1
ZNF782	VEGFC	IL6R							LINC00622	SLC26A9			RAB20		OR10G3
PIGA	EFNB2	VEPH1							MCCC1	LRRK2			FGFBP2		OR4C3
OR12D3	FSTL3	VAMP2							PHGDH	CLIC2			TRIM58		OR2F1
WWC3	SPRYD7	PFKFB4							RAPGEF4	RIMKLA			TSPAN13		OR10H1
FFAR1	PRKCQ	NSDHL							LIN7A	RADIL			WWC1		OR4C6
MAL	RYBP	ASRGL1							SMAD6	NEDD9			MRPL14		CHRM4
GPRIN2	ALDH6A1	ATP13A4							TFPI	PRKAR2B			SOD2		EVA1C
LOC100132356	ZNF718	ADCY8							ADRB1	MAMDC2			AMD1		OR2A14
CETN1	HOXA4	GHRHR							SDR16C5	C12orf49			KCNIP1		OR13C4
LOC100289361	ST7	CEP70							RGCC	DLC1			CNOT8		KRBOX1
OR56B1	TMEM125	TSC22D1							CHAC1	TMEM106C			ESM1		UFSP1
FAM177A1	JAG1	PCSK2							KLF9	FGD5			AQP4		OR13J1
RPL19P12	PVR	LOC100130872							AOC3	SLC5A9			IL17RA		OR10A2
PACSIN3	BMPER	DOCK5							MLPH	SFTPC			CCND3		OR10P1
FAM223B	OVCH2	MME							RHOBTB2	CYP51A1			GPRC5A		UBTFL1
KRTAP10-5	INPP5A	RCL1							LINC00312	KDR			TSPAN12		RAP1GAP2
OR6B2	TUFT1	SQLE							IL18RAP	ADH1B			RGS9		OR52M1
TCEAL4	DESI2	LINC00622							AKR1C2	VEPH1			ORM2		RPL31P11
MAGEB10	BAIAP2	CARHSP1							ABCA3	TPST2			BEX2		MAPK11
TINAGL1	SH3BGRL2	PRTG							PELI2	LRP2			KHDRBS2		OR51I1
OR5K1	DHCR7	SESTD1							ADRA1B	UNC13D			SNORA64		SLC25A51P1
LOC729080	GBP4	LMO7							ADAMTS15	PXDC1			TGM1		OR2A12
MBD3L1	TCEAL4	CEBPZ							C1orf115	SLC11A1			INSIG1		NKD2
SYCP2L	SNORA33	OSCAR							WASF3	FADS3			TNNT1		TAS2R7
FOXB2	SAP30	PLEKHA1							WNT3A	ACAT2			FCN1		SLC25A52
OR5V1	BPI	SH3BGRL2							SOX13	FHDC1			NACA		KRTAP12-1
KRTAP4-5	RAB11FIP1	LINC00671							SLC39A8	AMOTL2			PPT2		TMEM40
GPR148	CACNB1	MYL12A							OLFML2A	TMEM41B			PSMB6		OR2T6
ZFP92	FDPS	TCEAL2							ACVRL1	CEBPD			HPGD		RNF133
HRCT1	ECHDC1	IL18BP							GRK5	C5orf51					IZUMO4
CAPN12	CAB39L	LOC91450							NUPR1	LY6G6E					PPBPP2
ACSL1	AARD	SYCP2L							CXCR2	RBP7					OR7C2
KRTAP24-1	ABCG1	ECHDC1							SEMA6A	EXOC3L1					ADAM1A
KRTAP9-8	OR2B6	DDX21							LILRA5	SH3GL2					CPAMD8
OR7A17	PXMP2	CRYAB							PLLP	GIMAP4					OR6C6
RAMP2-AS1	RPGR	DESI2							NANOS1	CAV2					DPPA3
PISD	MPST	TJP2							HPCAL1	PPP2R5A					KRTAP4-4
RASGRP2	CSPG4	S100A4							PEBP4	SEMA3B					OR2F2
FGL1	SLC19A2	POLR2C							SOX17	FBLN5					PHKG2
KRTAP4-12	ZNF22	HSPB9							CHPT1	HEYL					OR2A25
LOC441081	TACR3	SLC25A37							CTNNBIP1	HIGD1B					PBOV1
OR52N2	KIF17	FKBP1B							GATA1	SORT1					KRTAP3-2
DCXR	MSMO1	CDC25B							KLF2	TCEAL2					MOS
FASN	SCN1A	PHOSPHO1							PLA2G3	HSD11B1					OR8G5
GGTLC2	GPAM	CBFA2T3							LIPN	RBP2					TAS2R9
ATP6V0CP3	TMEM245	MFNG							PRR15L	FADS1					GSTM2P1
PGK2	OR4K5	SMIM3							SNORA33	RASSF8					MARK2P9
SHROOM2	EMCN	PLCXD3							DPM3	ARRB1					JMJD7-PLA2G4B
KRTAP26-1	SESTD1	NINJ2							VEGFA	CD36					TBC1D8
CDH13	PODXL	CEBPB							TRIB3	CCNB1IP1					OR5M1
RPL13P5	SPIN4	CEACAM19							ARHGEF26	SFTPA1					GPR119
ARHGAP29	SLC35G2	USP13							PTPRB	CD55					OR10C1
KCNK15	GGT3P	CASZ1							NEDD4	CAMP					LRRC30
IRX1	C1orf21	ABLIM1							CXCR2P1	HSPA12B					HAVCR1P1
OR51B4	UBTD1	TCEAL1							CAV3	C5orf38					TAL2
SNORA46	FGFR1OP2	ITGA5							FUT1	ECHDC3					OR6M1
CLEC14A	C1orf210	CCRL2							RASIP1	CALCRL					OR4C11
ANXA8L1	SLC7A11	TLR2							MAG	MT1E					KDM4A-AS1
GUSBP1	SGCE	INPP5A							MATN3	ARHGAP31					OR1M1
FNBP1L	ROBO4	FLRT3							FGR	SULT2B1					PRKACG
POU5F1B	EPN1	GYPC							RPGR	ICAM2					SDC4P
RASL10B	NRTN	LOC100507387							SNORA30	HMSD					LOC100286922
KHDRBS3	CHST1	PRKG2							KANK3	LILRA2					OR1S1
POPDC2	EFCC1	BCL6B							MPO	SPOCK2					OR2T2
ARNTL	SLED1	PAM16							TFCP2L1	ARHGEF10					OR2G2
PAXBP1-AS1	TSPYL2	MAP3K15							UNC13B	OCLN					OR10Z1
ACADL	IRX1	MEGF9							CYP1A1	CCDC68					OR10J1
SH3D19	PAM16	SCNN1G							APOBEC3A	SLC1A1					SNORA36A
PALD1	ATP13A4	SNORA30							TMOD1	PTPRM					TAS2R39
KRTAP5-3	PCYT2	BAIAP2							ESYT3	SRPX					OR6B3
OR10Q1	MOCS1	FZD8							CBFA2T3	SLC27A3					TAS2R5
SPZ1	KLF13	SIRPD							TDRD10	NXF3					EGLN3
SUN2	XKR9	ST8SIA6							EFR3B	LAMA3					OR52K1
SBDSP1	HSPB9	ST20-MTHFS							AATK	RAMP3					ZCCHC13
PRORSD1P	STX3	TMEM163							PROSER2	STX11					NANOG
GIMAP1-GIMAP5	SCARNA1	ZFAND2A							STARD8	GIMAP8					OR1J2
FMNL2	FAM174B	NETO2							PER1	ST6GALNAC5					OR5D16
CACNG4	TCEAL1	IL15RA							IL4R	LGI3					NUDT9P1
SNORA58	LOC729737	HELT							SERPINF2	HEMGN					OR52K2
RNASE10	CLEC4D	KCNK15							TINCR	PDK4					OR4K1
FOXD4L1	CD93	TMEM164							MKNK2	SFTA2					OR8D1
RRP9	VAMP5	NDST1							TNS1	CDH5					RPL23P8
PRKAG2-AS1	BMPR2	SLC35G2							FPR2	LPL					OR10A5
RPL10L	ZNF44	RAMP2							CD302	FOXF1					ARHGEF5
LOC100506178	GPR146	VSTM1							PLA2G4F	LAMC3					OR10A3
RNASE2	ATP8A1	MAGI3							PLIN5	PCSK9					FAM149A
RS1	NCKAP5	FAM189A2							NFKBIA	SCEL					TAS2R3
HMGB3P1	UPK3B	ITPKC							SCN7A	SULT1C4					OR6B1
EFCAB13	HNF1B	PITPNM2							CD274	ANKRD1					FAM182B
CAMK2N1	AFAP1L1	RPGR							DGAT2	APOH					ARHGEF26-AS1
OR2AT4	PLIN2	WWC2-AS2							DDIT4	ORM1					HERC2P9
PREX1	LINC00671	COBLL1							LOC90246	LAMP3					PRPS1L1
OR5AN1	PEG10	MAL2							KCNK3	ANKRD29					SHISA9
GRIA1	PLCXD3	NANOS1							CYP4A22	HECW2					GHRL
JAG1	CDKL2	SCNN1B							STC2	FENDRR					OR9I1
EFNA1	SFTPA2	GBP4							DAB2IP	MGC27382					KRTAP12-4
FXYD4	CACNA2D3	CD226							HYAL2	IL7R					IFNE
LNX2	ZFP92	C14orf178							FLT1	MYO1C					OR10H3
MSH4	SOX17	TMEM120A							ARHGAP6	TNNC1					OR1G1
OR52D1	SNORA75	SNX24							INMT	PIR-FIGF					LOC100240734
OR2AG2	COBLL1	SPARCL1							SYT15	HYAL1					OR3A3
RFPL3	ALOX15B	OSGIN1							TSC22D3	AGTR2					KRTAP1-5
EDNRB	CASZ1	SOX17							ADRB2	SLC19A3					OR8B8
BCL6	MIR1307	SPRY2							TREML3P	CACNA2D2					OR5AK2
LOC100288846	ARC	IL34							SLC9A3R2	DISP1					KRTAP12-2
CLEC1A	CCL23	CFL2							MYLIP	RTKN2					OR4C15
KRTAP10-1	TERC	RPH3AL							RGS18	ANXA3					SLC25A2
C15orf39	IL1RL1	MVD							FOLR3	CLDN18					OR7G2
CACNA1H	CFL2	LRRC25							SLED1	GPM6A					LOC100130673
LOC643406	KIR2DS4	RAD23A							EGFL7	HHIP					OR8B3
PRKCE	PRKAG2-AS1	LOC729737							KCNJ11	MYZAP					RNF148
ZNF44	SNORA70F	ADRA1D							TEAD4	CPB2					KRTAP10-8
ABCC9	PDGFRA	JDP2							SEMA3F	PLA2G1B					OR2A4
OR5B21	AQP10	GCA							OR5P2	SOSTDC1					RNASE8
FAM157B	FMNL2	ZNF22							KCNMB4	SLC6A4					FAM71A
ADIPOR2	CDC25B	STARD4							CLEC4D						OR5H15
RALGAPA2	DAB2IP	ITGB3							GP1BA						OR51B6
PKDCC	FCGR3B	INPP5K							AGER						OR51M1
OR8B4	FABP5	PCDH12							FZD5						OR14J1
LEPR	ITGA5	RHOU							CCDC141						OR2T11
MPL	DUSP8	SIK1							HSPB9						OR5I1
SNHG15	PPFIBP1	NLRP6							VWF						LY6G5B
OR1A1	ZNF34	ZNF736							TBX3						DUSP21
GRB10	WNT7A	JPH1							MPC1L						LINC00515
CDKN2D	DIO3	EBP							ALOX12						OR2W5
OR1F2P	LINC00472	JAG1							ATOH8						KRTAP1-1
ARGFXP2	SIGLEC14	BCL7B							LOC100129148						TAS2R4
ATXN8OS	ZFAND2A	C9orf152							TMCC3						OR7G1
OR2A7	PTH1R	IL17RE							GP6						OR4D2
OR10W1	LNX2	PRKAR2B							PKNOX2						OR2G6
VNN2	SNORA38	SH3D19							AQP7P1						TAS2R1
RPH3AL	RNASE2	IFITM1							OR5P3						OR13C5
OR51I2	BCAT2	BOP1							TAL1						OR12D2
OR1L4	FERMT2	PCDHAC2							GGTLC1						LCE1B
OR5AK4P	CEACAM19	LRRK2							NAMPT						TAS2R8
OR9A4	CD109	LILRA1							TOX2						OR8A1
CDC25B	PARD6B	LOC283299							LIMS2						OR6Q1
OR1F1	BEX1	HK2							GATA2						EIF3IP1
KRTAP10-11	GKN2	TACR3							CECR2						KRTAP2-4
MED4-AS1	PFKFB2	BMP2							NUDT16						OR4C12
ACTL7A	TAS2R40	SMIM1							PF4V1						OR2AG1
PKHD1L1	SPTBN1	SUSD2							ADM						OR4X2
OR4A16	APOBEC3A	EFNB2							PCP2						OR5H6
SH3BP5	C1orf198	NDRG2							SERTM1						OR7G3
AOX1	ST8SIA6	CLTB							DUOX1						OR2G3
FRMD3	LINC00622	KIR3DL1							OR2S2						KRTAP3-3
SLC7A11	PPL	YES1							RXFP1						OR5R1
GIMAP6	LILRA5	SSH2							ZNF331						OR6C1
MAS1	RBMS2	SBDS							MT1L						OR5B12
OR13H1	MAL	GP5							ECRP						OR2Y1
OR10G3	SLC16A12	AFAP1L1							RSPO1						OR1N2
OR4C3	KLRD1	RADIL							CTH						OR51B2
OR2F1	GFI1B	C9orf106							FPR1						ANP32AP1
EMP2	ACOXL	ADAMTS15							PLA1A						MTRNR2L7
OR10H1	MSH4	FDPS							TMTC1						OR52E4
OR4C6	MBIP	CGNL1							ADIRF						OR14I1
PCTP	PRDX1	CCDC68							C6orf223						OR52B4
LIMCH1	SYDE2	FMO2							SLCO2A1						OR10H2
CHRM4	STARD13	C1orf210							MFSD2A						NOS3
EVA1C	STC1	LAMC3							MGAM						OR11G2
OR2A14	PRSS8	USP53							TMEM204						OR10K2
EFNB1	RGN	ACOXL							OR2AE1						OR6C4
FZD4	SLC3A2	EXOC3L1							DAPK2						RSPO4
PPL	MGST1	WWTR1							NPR3						OR5AU1
OR13C4	PAQR5	OR5P3							RASD1						PCNAP1
KRBOX1	SLC26A9	HEY1							TCAP						RPL29P2
KLF4	CEP70	DSEL							CORO6						OR4Q3
SNORA1	LRRK2	PCP2							CEACAM19						DBIL5P2
IL34	MT1B	DPM3							FKBP5						OR10S1
WWC2	PIK3R1	SP6							NRGN						NAT8B
IRAK3	CLIC2	BPI							DENND3						OR1C1
UFSP1	PIGA	TARP							DIO3						JPH2
CD93	SOX13	NAPSA							S1PR1						OR6A2
KIAA0040	RIMKLA	CNIH4							CMTM5						OR4A47
USHBP1	APOA1	ASPG							GLT1D1						OR9A2
HAL	REXO1L2P	FGD5							LOC643441						KRTAP13-2
ZNF718	RADIL	LONRF3							FIBIN						DNAJB7
OR13J1	NPC1	ELOVL6							REP15						OR52B2
OR10A2	SYCP2L	SNORA46							RPS6KA2						OR5F1
VSIG10	NEDD9	CD36							CSF3R						OR52H1
OR10P1	F8	XKR9							MLXIPL						OR6N2
SNORA75	TFE3	ABCG1							CLDN5						OR4M2
UBTFL1	SNHG15	SPNS2							TIMP3						KRTAP2-1
ITGB3	PRKAR2B	RAB20							SYN2						OR2T1
RAP1GAP2	BAALC	SLIT2							PRTN3						OR8J1
AFF2	CRYAB	MAMDC2							ADRA2C						OR5AR1
OR52M1	MAMDC2	BRI3							AFF3						LINC00244
ADCY4	WWC3	FGFBP2							NOVA2						VN1R4
RPL31P11	C12orf49	PCDH1							GFOD1						LOC650293
BAALC	DLC1	MCCC1							DGKG						C1orf68
MAPK11	CITED4	FGFR1OP2							CXCR1						OR5H2
OR51I1	ANP32D	CCNB1IP1							SLC51B						OR5AP2
SLC25A51P1	KLK1	CACNA2D3							CSNK2A3						IFNA5
OR2A12	FNBP1L	PPFIBP1							CLDN24						CAPZA3
ERG	MRPS36	SHROOM2							RGR						OR2M3
NKD2	PROSER2	PTPRG-AS1							TGFBR3						OR5W2
POPDC3	SEC14L1	TMEM245							NFE2						TAS2R16
FAM157A	OR2AE1	FBLN5							EPAS1						OR10G4
IKBKG	QRFP	BMPR2							MAP3K6						OR51S1
PPP1R14A	TMEM106C	IL1RL1							TEK						KRTAP12-3
TAS2R7	NEDD4	TRIM58							FGFR4						OR1L1
INPP1	FGD5	RBP7							LOC729737						OR4D10
SLC25A52	ACSL1	TSPAN13							NKD1						OR2B3
KRTAP12-1	SLC5A9	WWC1							CD300E						OR5A2
STXBP6	AFF2	ATP8A1							KLRG2						KRTAP4-1
TMEM40	SFTPC	C1orf198							CHI3L2						DPPA2P3
SHE	GIMAP1-GIMAP5	LCAT							GP9						OR56A1
OR2T6	CCM2L	C1orf116							PROK2						OR8B12
SPARCL1	CYP51A1	MRPL14							ANO2						ELANE
KL	KDR	SOD2							GAS5-AS1						OR51F1
RNF133	ADH1B	AQP7P1							NOSTRIN						OR11H4
IZUMO4	VEPH1	SLC3A2							SCUBE1						HPYR1
PPBPP2	TPST2	AMD1							CSRNP1						UGDH-AS1
LRRN4	PKNOX2	RANBP17							GALNT18						OR9G4
OR7C2	CA3	ADRA2C							DUOXA1						OR4F6
C14orf178	CDH13	BMPER							P2RY1						SNORA29
PFKFB3	LRP2	PIGA							NECAB1						OR10R2
ESAM	UNC13D	SNORA28							RMST						OR6F1
LINC00641	PXDC1	MPC1L							OR52W1						RNASE12
LDB2	CDKN2D	RAPH1							MCF2L						OR4A15
ADAM1A	SLC11A1	MYLIP							OR5E1P						OR4A5
PTH1R	FADS3	CCM2L							LINC00313						LCE1A
GGT3P	C19orf38	CEBPD							CYP4Z1						ANXA2P3
CPAMD8	ACAT2	KCNIP1							MYRF						OR51F2
OR6C6	DPM3	PON2							FCAR						OR2D2
CASKIN2	FHDC1	C5AR2							FMO5						KRTAP4-8
DPPA3	AMOTL2	GFI1B							CEACAM4						OR5B2
KRTAP4-4	AOC3	EMCN							PRX						PI4KAP2
TMEM97	TMEM41B	PCYT2							MMP25						FTMT
CYP3A5	DSEL	SCUBE1							IP6K3						PDHA2
GIMAP5	CEBPD	PXDC1							RXFP4						OR5B17
OR2F2	C5orf51	TMOD1							ARRDC2						OR13C3
OVCH2	LOC283299	PVR							CA4						OR1S2
PVR	LY6G6E	LY6G6E							GPX3						OR1A2
PHKG2	TMCC3	SPRYD7							LY6G6D						OR1J4
B3GALNT1	SNORA30	TNS1							GRASP						OR10J5
OR2A25	RBP7	SUN2							TUBB1						OR2L1P
PBOV1	EXOC3L1	KIF17							AJAP1						OR4X1
DOCK9	PREX1	STC1							ACR						KRTAP9-3
HEY1	FAM177A1	CNOT8							VIPR1						OR56A3
KRTAP3-2	SH3GL2	MFSD2B							MPP3						OR4E2
MOS	GIMAP4	TMEM125							ITGA2B						OR2M7
PGC	CAV2	CDKL2							MT2A						OR10X1
LYVE1	PPP2R5A	ESM1							CRTAC1						OR52N5
OR8G5	SEMA3B	EPN1							LY6G6F						OR5T2
LGI4	GALNT15	CCL23							NDRG4						LINC00381
TAS2R9	FGL1	MGC27382							KLF15						OR4D5
GSTM2P1	FBLN5	PODXL							ITGA10						CCDC54
MARK2P9	HEYL	AFF2							FAM167A						GPR151
SLC25A37	NDRG1	AKAP12							QRFP						OR1D2
JMJD7-PLA2G4B	HIGD1B	CD177							ABCC8						OR4S2
GSTA4	ATP1A1	AQP10							TMEM100						KRTAP17-1
KLK1	SORT1	CMTM8							PHACTR3						OR10A4
TBC1D8	SPARCL1	FFAR2							MT1X						KRTAP5-6
OR5M1	IRAK3	PLIN2							KRT19P2						OR52E6
GPR119	TCEAL2	AQP4							S100A9						OR5A1
OR10C1	GPRIN2	AMOTL2							PF4						OR13C9
RAPGEF5	HSD11B1	KLF13							ECEL1P2						MSGN1
NPR1	RBP2	LINC00313							PGLYRP1						LSP1P3
LRRC30	GOLT1A	KHDRBS3							IL18R1						CYCSP52
HAVCR1P1	LIPN	STARD13							TIMP4						OR6S1
TAL2	PELI2	HNF1B							PADI4						CDRT15
FFAR2	KIAA0040	BNIP3							CLEC1B						OR13F1
OR6M1	KLF2	RRP9							FAM107A						KRTAP4-3
AQP10	SPTSSA	IL17RA							ZBTB16						OR51V1
OR4C11	HAL	FAM177A1							SNX22						OR52N1
KDM4A-AS1	IL4R	TPST2							CD300LG						OR6K2
CITED4	AKAP12	SLC16A12							MS4A15						OR9Q2
OR1M1	FADS1	MBIP							MT1JP						OR6T1
PRKACG	INPP1	IRX2							EGLN2						OR5K3
RIN2	RASSF8	TDRD10							ARG1						OR10K1
SDC4P	USP53	PLIN5							ST6GALNAC3						KRTAP13-3
SULT1B1	ARRB1	AOC3							ADAMTS8						OR14C36
LOC100286922	VEGFA	NPC1							S100A8						OR5T3
OR1S1	PLA2G3	DAB2IP							ALPP						OR4F15
OR2T2	CD36	SLC19A2							WFDC12						OR2L2
OR2G2	MED4-AS1	PEG10							FCN3						OR4D11
OR10Z1	AOX1	NEDD4L							MIR490						OR2M2
OR10J1	CACNG4	PELI2							CLEC4E						OR6N1
RAPGEF3	RAPGEF4	SNORA33							GPIHBP1						OR56B4
SNORA36A	IKBKG	RAB11FIP1							F2RL3						RAB9BP1
TAS2R39	CCNB1IP1	DIO3							ITLN2						IFNA2
OR6B3	SFTPA1	SLC7A11							ADRA1A						CXADRP2
TAS2R5	PCTP	NDRG1							MT1M						OR51T1
EGLN3	SNORA28	RGN							HIF3A						VN1R5
EPB41L5	MKNK2	STX3							TNNT2						OR5D13
IRS2	OR2S2	RASL10B							IL1R2						OR10AG1
OR52K1	HMGCS1	MAL							PNMT						OR2K2
ZCCHC13	TNS1	PPL							SLCO4A1						OR51G2
MAOA	OR52W1	FRMD3							MT1A						PFN3
TFE3	MLPH	RBMS2							DEFA4						SCP2D1
NANOG	MCCC1	OR52W1							DEFA3						OR2AK2
MYCT1	CHAC1	KLF7							BTNL9						OR4P4
AKAP12	LINC00312	MIR22HG							S100A12						OR5K4
OR1J2	BNIP3	ADH1B							DEFA1						OR6X1
MAPK4	RNF144B	MGST1													OR6C70
OR5D16	TDRD10	ID1													OR51A7
NUDT9P1	CD55	LOC90246													IFNA1
CCL26	CAMP	PPP2R5A													KRTAP7-1
LINC00671	TFCP2L1	PHGDH													OR5M8
OR52K2	RASD1	CD93													OR9K2
OR4K1	HSPA12B	INPP1													OR4N2
OR8D1	C5orf38	C3orf36													OR1E2
LINC00622	LEPR	CCND3													OR6K3
RPL23P8	PKHD1L1	LEPR													IFNA8
OR10A5	ECHDC3	CD46													OR4C13
MCCC1	SBDSP1	MLPH													OR52A1
ARHGEF5	MPO	MSH4													KRTAP2-2
OR10A3	TINCR	PKHD1L1													OR4D9
FAM149A	RAPGEF5	GPRC5A													EBLN1
TAS2R3	SULT1B1	HLA-E													OR51L1
OR6B1	KLF4	CDH13													OR4B1
PHGDH	OLFML2A	TSPAN12													OR2M4
FAM182B	DGAT2	CHRM1													OR6C76
ARHGEF26-AS1	CALCRL	LINC00472													OR2L8
HERC2P9	LRRN4	NES													OR6K6
REM2	MT1E	RYBP													OR1D5
PRPS1L1	ARHGAP31	MOCS1													OR4S1
ASNS	CLEC1A	LINC00092													OR5H14
RAPGEF4	SCARNA14	CYP4A22													OR4N5
SHISA9	CASKIN2	RGS9													OR5D18
LIN7A	IRS2	SEC14L1													PISRT1
SMAD6	DDIT4	GIMAP4													OR2T10
TFPI	IL18RAP	SIGLEC5													TAAR6
GHRL	SNRK	NEDD4													OR13C8
ADRB1	TMEM38A	OR2B11													OR4D6
MIR1307	SULT2B1	UNC13D													OR10J3
OR9I1	ICAM2	FNBP1L													OR2M5
SDR16C5	ADRA2C	CLIC2													OR4C46
KRTAP12-4	HMSD	FGL1													TAAR8
RGCC	LILRA2	ORM2													CLDN17
IFNE	NDRG2	SOX13													OR10G8
OR10H3	LINC00092	FHDC1													OR52L1
OR1G1	RHOBTB2	PRKAG2-AS1													OR51G1
LOC100240734	RASIP1	OLFML2A													OR52A5
OR3A3	KLF9	BEX2													OR5T1
KRTAP1-5	AATK	PFKFB2													OR52R1
OR8B8	LOC90246	RRAS													OR2T4
OR5AK2	NAMPT	PALD1													OR5AS1
CHAC1	CD163	FSTL3													OR5M9
KLF9	SPOCK2	KRT7													OR6C75
KRTAP12-2	EFNA1	PRSS8													OR6C74
AOC3	MPC1L	PAQR5													IFNA22P
MLPH	VWF	SBDSP1													OR8K1
RHOBTB2	SH3BP5	VWF													OR10A7
OR4C15	TMOD1	AOX1													SNRPD2P2
SLC25A2	ARHGEF10	TMEM88													OR5J2
LINC00312	OCLN	REP15													OR5M10
OR7G2	CCDC68	SNRK													STH
IL18RAP	SLC1A1	ANO2													KRTAP27-1
LOC100130673	PTPRM	ARC													OR4L1
AKR1C2	CXCR2	AKR1C2													KRTAP3-1
OR8B3	LIN7A	KLRF1													IFNA10
ABCA3	GRK5	CDKN2D													CLDN25
RNF148	SRPX	DLC1													DEFB4A
KRTAP10-8	CYP1A1	TINCR													OR6P1
OR2A4	RIN2	TMEM106C													SNORA70D
RNASE8	CHIAP2	CORO6													KRTAP4-2
PELI2	SLC27A3	KRT19P2													OR5H1
ADRA1B	MPL	ALOX15B													OR4K13
FAM71A	NXF3	SFTPC													OR4M1
OR5H15	PPP1R14A	FAM89A													OR4C16
ADAMTS15	OR11H2	OR5E1P													IFNA17
OR51B6	KCNJ11	CCL26													KRTAP9-1
OR51M1	PLIN5	MT1B													KRTAP8-1
OR14J1	REP15	MCF2L													ACTR3BP2
SCNN1B	MYLIP	SYDE2													OR10T2
OR2T11	F11	SHE													OR8I2
C1orf115	LAMA3	ZNF366													OR8J3
OR5I1	LINC00313	MPL													OR2J3
LY6G5B	RASL10B	SPTBN1													IFNA16
WASF3	EFNB1	PTPRG													OR5L2
DUSP21	PF4V1	IRX1													OR52E8
WNT3A	PAPSS2	CXCR2P1													OR5M3
LINC00515	CHPT1	TMEM38A													KRTAP6-3
SOX13	RAMP3	OR2S2													OR2T33
OR2W5	STX11	RIMKLA													OR11H6
KRTAP1-1	GATA1	SEMA3B													IFNA21
SLC39A8	TEAD4	KHDRBS2													OR52J3
NBEAL2	ADIPOR2	PTPRB													OR4K14
TAS2R4	OR5E1P	GSTA4													OR4F21
OLFML2A	LDB2	PPP1R14A													TAAR1
ACVRL1	GIMAP8	WWC3													TAAR9
OR7G1	PRELP	CA2													OR8H3
OR4D2	WASF3	APOBEC3A													KRTAP19-8
GRK5	FUT1	SNORA64													OR13C2
NUPR1	STC2	IDI1													OR8H2
F8	PCP2	LNX2													OR52I2
OR2G6	ST6GALNAC5	CFP													BTF3P11
TAS2R1	SASH1	FCGR3B													KRTAP13-1
CXCR2	MLXIPL	NCKAP5													HP
SEMA6A	CECR2	PRKCZ													OR5D14
LILRA5	LGI3	PIK3R1													OR6C68
PLLP	NFKBIA	SORT1													KRTAP15-1
OR13C5	EPB41L5	HMSD													OR4K2
NANOS1	SHE	RAPGEF4													PRG1
OR12D2	ECRP	VSIG10													SNORA5B
LCE1B	KRT19P2	IRAK3													IFNA14
HPCAL1	ESYT3	LGI3													OR10AD1
TAS2R8	CD300E	VAMP5													OR5L1
OR8A1	HEMGN	KLRD1													IFNA7
OR6Q1	ADRA1B	RNASE2													MIR181D
EIF3IP1	PTPRG	SLC1A1													OR11H12
PEBP4	PER1	PIP5K1B													OR2T27
KRTAP2-4	AQP7P1	NXF3													OR4K15
SOX17	SEMA3F	ROBO4													OR14A16
OR4C12	SH3D19	CAMP													LCN10
OR2AG1	PDK4	PDK4													OR56A5
OR4X2	EFR3B	DGKG													OR2L3
OR5H6	OR5P2	LRP2													IFNA6
OR7G3	IFNGR1	SULT1B1													OR8H1
CHPT1	RAB17	EFCC1													LCE1F
OR2G3	DGKG	OCLN													KRTAP19-3
KRTAP3-3	CD274	MLXIPL													OR51A4
OR5R1	FCAR	SFTPA2													KRTAP23-1
OR6C1	SFTA2	HSPA12B													OR5M11
OR5B12	PHACTR1	TCAP													OR10G7
OR2Y1	SNORA46	IL4R													IFNA13
OR1N2	WWC2	C5orf38													OR2T12
CTNNBIP1	CDH5	HEMGN													OR51A2
OR51B2	PIP5K1B	CSF2													PI4KAP1
GATA1	DCXR	VEGFA													KRTAP13-4
ANP32AP1	TMEM97	AATK													KRTAP19-6
MTRNR2L7	LIMCH1	FABP5													PYDC2
OR52E4	OR5P3	MSMO1													USP17L6P
KLF2	LPL	CDH5													OR8K3
OR14I1	UNC13B	TGM1													SNORA56
OR52B4	STARD8	PREX1													LCE4A
PLA2G3	KANK3	MED4-AS1													OR2M1P
OR10H2	PKDCC	CLEC14A													KRTAP22-2
NOS3	CXCR2P1	FUT1													KRTAP25-1
OR11G2	FOXF1	CITED4													PRM3
OR10K2	PTPRB	NEDD9													KRTAP6-2
OR6C4	PRR15L	SLC27A3													LCE3A
RSPO4	VSIG10	HAL													KRTAP21-3
LIPN	LAMC3	MKNK2													KRTAP20-3
PRR15L	PCSK9	CYP51A1													KRTAP21-2
SNORA33	ID1	SCN1A													KRTAP19-1
OR5AU1	CCL26	CASKIN2													KRTAP19-5
PCNAP1	SCEL	SLC19A3													KRTAP20-4
RPL29P2	FPR2	SLC26A9													KRTAP19-4
OR4Q3	B3GALNT1	KIAA0040													SNORA69
DPM3	ANO2	GIMAP8													KRTAP19-7
DBIL5P2	SULT1C4	FADS1													SNORA70C
OR10S1	GRIA1	WNT7A													KRTAP19-2
VEGFA	WNT3A	DCXR													RMRP
TRIB3	MGAM	GATA1
NAT8B	GAS5-AS1	IKBKG
OR1C1	ANKRD1	PARD6B
JPH2	GIMAP6	CALCRL
OR6A2	APOH	CYP1A1
LOC91450	RXFP4	PCTP
ARHGEF26	MAP3K6	ACSL1
PTPRB	ORM1	MT1E
OR4A47	LAMP3	KLK1
NEDD4	TREML3P	BEX1
OR9A2	RSPO1	NCR1
KRTAP13-2	FGR	PTPRM
CXCR2P1	TSPAN7	GOLT1A
CAV3	ANKRD29	CLIC3
DNAJB7	ZNF331	ATP1A1
OR52B2	PHGDH	LIMCH1
OR5F1	MYCT1	RASIP1
OR52H1	CSF3R	KIR2DS4
FUT1	FLT1	KDR
OR6N2	ADRB2	SLC11A1
RASIP1	CYP4Z1	PKNOX2
SCNN1G	ARHGAP29	DUSP8
OR4M2	MAPK4	KCNJ11
KRTAP2-1	ARHGEF26	SULT1C4
OR2T1	C1orf115	CNTN6
MAG	POPDC3	TFCP2L1
MATN3	HECW2	SFTPA1
OR8J1	FENDRR	SEMA3F
OR5AR1	MGC27382	SLC5A9
LINC00244	DENND3	KLF4
VN1R4	TAL1	WASF3
FGR	LOC643441	INSIG1
RPGR	IL7R	DDIT4
LOC650293	ERG	ARHGAP31
SNORA30	MYO1C	EFNA1
KANK3	SEC14L4	OR5P2
MPO	TRIB3	SASH1
C1orf68	GFOD1	C12orf49
OR5H2	ABCA3	RAPGEF5
TFCP2L1	SERPINF2	CECR2
UNC13B	TNNC1	KLF2
OR5AP2	CSRNP1	EFNB1
IFNA5	CSNK2A3	AARD
CYP1A1	FGFR4	HSD11B1
APOBEC3A	CTNNBIP1	IRS2
CAPZA3	PROK2	SRPX
CACNB1	GLT1D1	BAALC
TMOD1	USHBP1	LIN7A
OR2M3	TSC22D3	SH3GL2
ESYT3	DOCK9	SNHG15
CBFA2T3	GSTA4	TNNT1
TDRD10	SLCO4C1	SPTSSA
OR5W2	MCF2L	ARHGEF10
TAS2R16	MMP25	FCN1
OR10G4	PIR-FIGF	CHAC1
OR51S1	CLEC14A	CAV2
KRTAP12-3	NKD1	GRIA1
EFR3B	HYAL1	TSPAN7
OR1L1	CAV3	ARHGAP29
OR4D10	ADAMTS8	LIPN
AATK	LOC100129148	EPB41L5
OR2B3	CSF2	LINC00312
OR5A2	AGTR2	APOH
KRTAP4-1	ATOH8	ACAT2
DPPA2P3	GATA2	ODAM
OR56A1	SLC19A3	RAB17
PROSER2	TFPI	DISP1
OR8B12	CCDC141	TEAD4
ELANE	CACNA2D2	F11
OR51F1	NPR1	PKDCC
OR11H4	FZD4	RASSF8
HPYR1	DISP1	PROSER2
STARD8	KL	ICAM2
UGDH-AS1	CYP4A22	QRFP
OR9G4	TMTC1	UNC13B
OR4F6	NPR3	STC2
SNORA29	ADIRF	PF4V1
PER1	EGFL7	DHCR7
IL4R	PRKCE	RXFP4
SERPINF2	CTH	CHPT1
OR10R2	NUDT16	GAS5-AS1
TINCR	FZD5	LAMA3
MKNK2	ARHGAP6	CLEC1A
TNS1	TOX2	CYP4Z1
OR6F1	PPBP	NACA
RNASE12	CORO6	RIN2
OR4A15	IP6K3	MYCT1
OR4A5	CXCR1	SULT2B1
FPR2	TCAP	ADRA1B
TSPYL2	NOVA2	IL18RAP
LCE1A	DUOX1	IFNGR1
ANXA2P3	SLC9A3R2	FOXF1
CD302	RTKN2	CCDC141
PLA2G4F	ESAM	FADS3
PLIN5	NRGN	PPT2
OR51F2	FXYD4	AGTR2
OR2D2	ANXA3	SLED1
KRTAP4-8	RPS6KA2	CSF3R
NFKBIA	LIMS2	ESYT3
OR5B2	GP6	KANK3
PI4KAP2	DAPK2	ZNF331
SCARNA14	HPCAL1	WWC2
SCN7A	SCN7A	RNF144B
FTMT	TGFBR3	ERG
PDHA2	RGR	GATA2
CD274	MFSD2A	GRK5
DGAT2	ARRDC2	PIR-FIGF
OR5B17	ADRB1	HYAL1
DDIT4	KCNMB4	PSMB6
SCARNA15	NUPR1	MYO1C
OR13C3	MPP3	POPDC3
LOC90246	GIMAP5	EFR3B
OR1S2	TBX3	NUPR1
OR1A2	ACVRL1	SCN7A
OR1J4	ACADL	LAMP3
OR10J5	ACR	ADM
OR2L1P	FOLR3	SPOCK2
KCNK3	RGCC	RHOBTB2
OR4X1	CLDN18	SH3BP5
KRTAP9-3	EMP2	SFTA2
OR56A3	MATN3	ARRB1
OR4E2	GPM6A	MPO
OR2M7	ALOX12	CTH
CYP4A22	FASN	LDB2
STC2	FIBIN	GKN2
DAB2IP	HHIP	KLF9
OR10X1	CLDN24	CAV3
HYAL2	CYP3A5	GPRIN2
FLT1	AFF3	ADIPOR2
NTRK3	HSD17B6	CD55
OR52N5	ADM	ECRP
OR5T2	SEMA6A	TMCC3
ARHGAP6	SDR16C5	PROK2
INMT	SMAD6	MAP3K6
SYT15	EDNRB	RSPO1
LINC00381	FKBP5	FLT1
OR4D5	SLCO2A1	LIMS2
TSC22D3	AJAP1	GIMAP6
CCDC54	HYAL2	MGAM
GPR151	TEK	TAL1
OR1D2	RGS18	NKD1
ADRB2	MAG	ARHGAP6
SIK1	PLA1A	USHBP1
OR4S2	HRCT1	DUOX1
KRTAP17-1	KCNK3	LPL
OR10A4	INMT	LOC643441
TREML3P	GGTLC2	CSF3
KRTAP5-6	NFE2	DOCK9
SLC9A3R2	PLLP	PLA2G3
OR52E6	KLRG2	MAG
OR5A1	SYN2	C1orf115
OR13C9	MT1X	NPR1
MYLIP	RXFP1	ARHGEF26
MSGN1	SYT15	RAMP3
LSP1P3	NOSTRIN	CXCR2
CYCSP52	FPR1	NOVA2
RGS18	TMEM204	PER1
FOLR3	PGC	CACNG4
OR6S1	MYZAP	CLEC4D
SLED1	C6orf223	UPK3B
EGFL7	GP1BA	SEC14L4
CDRT15	CMTM5	CLDN24
OR13F1	S1PR1	PCSK9
KCNJ11	CPB2	IL7R
TEAD4	PLA2G1B	TOX2
KRTAP4-3	MYRF	MAPK4
OR51V1	SLC39A8	STARD8
SEMA3F	MAOA	PAPSS2
OR5P2	GALNT18	C19orf38
OR52N1	RS1	DGAT2
OR6K2	TIMP3	ANKRD29
OR9Q2	MT1L	CACNA2D2
OR6T1	CLDN5	ST6GALNAC5
OR5K3	RMST	TGFBR3
KCNMB4	DUOXA1	TMTC1
CLEC4D	EPAS1	MMP25
OR10K1	CEACAM4	ECHDC3
GP1BA	FAM167A	LILRA5
AGER	S100A9	CSNK2A3
KRTAP13-3	GRASP	GP6
OR14C36	LY6G6D	GLT1D1
OR5T3	PADI4	TREML3P
OR4F15	STXBP6	EGFL7
OR2L2	PLA2G4F	STX11
FZD5	PHACTR3	DENND3
OR4D11	TNNT2	HSD17B6
OR2M2	TIMP4	SCEL
OR6N1	SOSTDC1	SLCO4C1
OR56B4	ABCC8	CD274
RAB9BP1	NECAB1	HMGCS1
C10orf62	SLC6A4	MIR490
CCDC141	ITGA10	PHACTR1
IFNA2	SERTM1	RASD1
CXADRP2	PRTN3	RGR
HSPB9	IL18R1	NAMPT
OR51T1	PGLYRP1	CTNNBIP1
VWF	KLF15	WNT3A
TBX3	MT2A	TFPI
VN1R5	ECEL1P2	ADRB2
OR5D13	P2RY1	DAPK2
OR10AG1	PEBP4	ADIRF
MPC1L	LYVE1	ACADL
OR2K2	AGER	TSC22D3
CD177	SLC51B	B3GALNT1
ALOX12	SNX22	LILRA2
OR51G2	FMO5	ATOH8
PFN3	CHI3L2	ALOX12
SCP2D1	GPX3	KCNK3
OR2AK2	CD302	FASN
ATOH8	CRTAC1	PRR15L
LOC100129148	GGTLC1	TMEM97
LAMA5	MS4A15	PI3
OR4P4	ITGA2B	KCNMB4
OR5K4	CD300LG	ABCA3
OR6X1	MT1JP	FGFR4
TMCC3	S100A8	TBX3
GP6	CLEC4E	HRCT1
OR6C70	GPIHBP1	LOC100129148
PKNOX2	ST6GALNAC3	LRRN4
OR51A7	ARG1	CD300E
IFNA1	MIR490	GFOD1
KRTAP7-1	WFDC12	FZD4
OR5M8	EGLN2	FIBIN
AQP7P1	NDRG4	HECW2
OR9K2	PRX	TEK
OR5P3	ZBTB16	AJAP1
OR4N2	MT1A	DUOXA1
OR1E2	ALPP	CSRNP1
TAL1	GP9	KL
OR6K3	VIPR1	FZD5
GGTLC1	TUBB1	AFF3
AUTS2	IL1R2	HPGD
IFNA8	FAM107A	SMAD6
NAMPT	HIF3A	RPS6KA2
OR4C13	SLCO4A1	NFE2
OR52A1	ADRA1A	ESAM
KRTAP2-2	TMEM100	SYT15
OR4D9	PNMT	SYN2
EBLN1	F2RL3	IP6K3
OR51L1	LY6G6F	NFKBIA
TOX2	SNORD83B	CXCR1
LIMS2	MT1M	SLC9A3R2
GATA2	DEFA4	GP1BA
CECR2	CLEC1B	FGR
OR4B1	S100A12	SLCO2A1
OR2M4	FCN3	NPR3
OR6C76	CA4	TNFRSF6B
OR2L8	PF4	PRKCE
NUDT16	ITLN2	SEMA6A
OR6K6	DEFA3	CYP3A5
OR1D5	DEFA1	TRIB3
OR4S1	BTNL9	ACR
OR5H14		PLA1A
OR4N5		MPP3
OR5D18		NUDT16
PISRT1		FENDRR
OR2T10		ACVRL1
TAAR6		EMP2
PF4V1		SDR16C5
OR4K5		MAOA
OR13C8		RGCC
OR4D6		ITGA10
ADM		RXFP1
OR10J3		ARRDC2
PCP2		CMTM5
SERTM1		RBP2
DUOX1		FCAR
OR2M5		HHIP
OR2S2		NOSTRIN
RXFP1		PGC
ZNF331		MATN3
C3orf36		SERPINF2
OR4C46		NRGN
TAAR8		ADAMTS8
OR2B6		MYZAP
CLDN17		ORM1
MT1L		KLRG2
ECRP		INMT
RSPO1		GRASP
OR10G8		MFSD2A
CTH		LYVE1
OR52L1		TIMP4
FPR1		FOLR3
OR51G1		TNNC1
OR52A5		EDNRB
PLA1A		CEACAM4
OR5T1		HYAL2
TMTC1		RGS18
OR52R1		ABCC8
OR2T4		FKBP5
ADIRF		GGTLC2
OR5AS1		FXYD4
OR5M9		MT2A
OR6C75		PLLP
OR5K2		MT1L
OR6C74		HPCAL1
IFNA22P		GALNT18
OR8K1		RMST
C6orf223		FPR2
OR10A7		FPR1
SLCO2A1		PLA2G1B
MFSD2A		GPIHBP1
MGAM		TIMP3
CSF3		RS1
SNRPD2P2		PLA2G4F
OR5J2		GIMAP5
TMEM204		S1PR1
OR2AE1		GPM6A
DAPK2		MT1X
OR5M10		PADI4
NPR3		ANXA3
STH		P2RY1
KRTAP27-1		LY6G6D
OR4L1		CD300LG
RASD1		SLC39A8
KRTAP3-1		ADRB1
IFNA10		FMO5
TCAP		TMEM204
CLDN25		PRTN3
CORO6		ANKRD1
CEACAM19		C6orf223
DEFB4A		TNNT2
OR6P1		EGLN2
SNORA70D		CPB2
KRTAP4-2		PGLYRP1
FKBP5		CLDN5
OR5H1		CD302
OR4K13		FAM167A
NRGN		CLDN18
OR4M1		EPAS1
DENND3		ECEL1P2
OR4C16		SERTM1
IFNA17		PEBP4
DIO3		PHACTR3
S1PR1		KLF15
CMTM5		NECAB1
KRTAP9-1		SLC51B
GLT1D1		IL18R1
KRTAP8-1		SLC6A4
ANP32D		ITGA2B
ACTR3BP2		SOSTDC1
OR10T2		GPX3
LOC643441		MYRF
FIBIN		RTKN2
OR8I2		HIF3A
OR8J3		STXBP6
REP15		ST6GALNAC3
RPS6KA2		S100A9
OR2J3		GP9
IFNA16		MT1JP
CSF3R		ARG1
OR5L2		CRTAC1
OR52E8		SNX22
OR5M3		CHI3L2
KRTAP6-3		WFDC12
OR2T33		MS4A15
MLXIPL		TUBB1
CLDN5		ALPP
TIMP3		AGER
SYN2		FAM107A
OR11H6		LY6G6F
IFNA21		PRX
OR52J3		ADRA1A
PRTN3		IL1R2
ADRA2C		NDRG4
AFF3		S100A8
NOVA2		ZBTB16
GFOD1		GGTLC1
OR4K14		VIPR1
OR4F21		FCN3
DGKG		DEFA4
CXCR1		PNMT
TAAR1		SLCO4A1
TAAR9		CLEC1B
OR8H3		CA4
SLC51B		CLEC4E
CSNK2A3		TMEM100
CLDN24		F2RL3
KRTAP19-8		MT1M
CA3		S100A12
OR13C2		PF4
OR8H2		MT1A
OR52I2		BTNL9
BTF3P11		DEFA1
RGR		DEFA3
TNFRSF6B		ITLN2
TGFBR3
KRTAP13-1
HP
NFE2
EPAS1
OR5D14
OR6C68
MAP3K6
TEK
KRTAP15-1
FGFR4
OR4K2
PRG1
LOC729737
SNORA5B
NKD1
IFNA14
TAS2R40
OR10AD1
CD300E
KLRG2
OR5L1
IFNA7
MIR181D
REXO1L2P
OR11H12
CHI3L2
GP9
PROK2
OR2T27
ANO2
OR4K15
OR14A16
GAS5-AS1
LCN10
NOSTRIN
SCUBE1
OR56A5
OR2L3
CSRNP1
GALNT18
IFNA6
OR8H1
LCE1F
DUOXA1
P2RY1
NECAB1
RMST
KRTAP19-3
OR51A4
PI3
KRTAP23-1
OR52W1
OR5M11
MCF2L
OR5E1P
OR10G7
IFNA13
OR2T12
LINC00313
CYP4Z1
MYRF
OR11H2
FCAR
FMO5
CEACAM4
OR51A2
PRX
MMP25
IP6K3
RXFP4
ARRDC2
CA4
PI4KAP1
GPX3
LY6G6D
KRTAP13-4
GRASP
KRTAP19-6
TUBB1
AJAP1
PYDC2
ACR
USP17L6P
OR2B11
VIPR1
MPP3
ITGA2B
OR8K3
MT2A
CRTAC1
LY6G6F
SNORA56
LCE4A
OR2M1P
NDRG4
KLF15
ITGA10
FAM167A
KRTAP22-2
QRFP
KRTAP25-1
ABCC8
TMEM100
PHACTR3
MT1X
KRT19P2
PRM3
S100A9
KRTAP6-2
PF4
LCE3A
ECEL1P2
PGLYRP1
IL18R1
TIMP4
KRTAP21-3
KRTAP20-3
PADI4
CLEC1B
FAM107A
KRTAP21-2
KRTAP19-1
ZBTB16
SNX22
KRTAP19-5
CD300LG
MS4A15
KRTAP20-4
MT1JP
EGLN2
KRTAP19-4
SNORA69
ARG1
ST6GALNAC3
ADAMTS8
KRTAP19-7
SNORA70C
S100A8
ALPP
WFDC12
FCN3
MIR490
CLEC4E
GPIHBP1
F2RL3
ITLN2
ADRA1A
MT1M
HIF3A
TNNT2
KRTAP19-2
IL1R2
PNMT
SLCO4A1
MT1A
DEFA4
DEFA3
BTNL9
S100A12
DEFA1
RMRP

## Sheet: Novel Hubs vs IPF1-2-3
id	EntrezID	AveExpr	F	P.Value	adj.P.Val	Name	Module	IPF_1.Ctrl	IPF_2.Ctrl	IPF_3.Ctrl
RNF144B	255488	0.77	21.04	0	0	ring finger protein 144B	Blue	-0.65	-0.91	-1.17
PAPSS2	9060	1.11	27.73	0	0	3'-phosphoadenosine 5'-phosphosulfate synthase 2	Blue	-0.66	-1.01	-1.3
CDH13	1012	-2.01	15.76	0	0	cadherin 13	Blue	-0.69	-0.84	-0.88
RS1	6247	-0.95	29.01	0	0	retinoschisin 1	Blue	-0.71	-1.61	-1.79
GRIA1	2890	-1.77	31.58	0	0	glutamate ionotropic receptor AMPA type subunit 1	Blue	-0.71	-1.1	-1.09
EMP2	2013	4.26	25.78	0	0	epithelial membrane protein 2	Blue	-0.74	-1.4	-1.53
VSIG10	54621	-0.17	27.84	0	0	V-set and immunoglobulin domain containing 10	Blue	-0.75	-1.09	-0.96
STXBP6	29091	2.13	36.44	0	0	syntaxin binding protein 6	Blue	-0.76	-1.71	-2.17
NPR1	4881	1.34	27.66	0	0	natriuretic peptide receptor 1	Blue	-0.79	-1.22	-1.27
EPB41L5	57669	0.55	31.18	0	0	erythrocyte membrane protein band 4.1 like 5	Blue	-0.81	-1.04	-1.1
C1orf115	79762	1.25	29.05	0	0	chromosome 1 open reading frame 115	Blue	-0.85	-1.14	-1.26
OLFML2A	169611	-0.21	12.47	0	0	olfactomedin like 2A	Blue	-0.85	-0.94	-0.9
PLLP	51090	3.08	30.44	0	0	plasmolipin	Blue	-0.86	-1.49	-1.7
HPCAL1	3241	4.87	42.03	0	0	hippocalcin like 1	Blue	-0.86	-1.34	-1.71
ARHGEF26	26084	1.6	32.3	0	0	Rho guanine nucleotide exchange factor 26	Blue	-0.91	-1.14	-1.27
MATN3	4148	0.79	32.94	0	0	matrilin 3	Blue	-0.92	-1.4	-1.61
KANK3	256949	0.14	32.7	0	0	KN motif and ankyrin repeat domains 3	Blue	-0.92	-1.08	-1.16
AATK	9625	0.52	21.53	0	0	apoptosis associated tyrosine kinase	Blue	-0.94	-0.96	-0.99
STARD8	9754	0.94	35.6	0	0	StAR related lipid transfer domain containing 8	Blue	-0.95	-1.08	-1.29
KCNMB4	27345	-0.52	53.39	0	0	potassium calcium-activated channel subfamily M regulatory beta subunit 4	Blue	-1.02	-1.36	-1.41
SERTM1	400120	-1.45	31.26	0	0	serine rich and transmembrane domain containing 1	Blue	-1.11	-1.8	-2.02
DENND3	22898	1.68	42.02	0	0	DENN domain containing 3	Blue	-1.17	-1.16	-1.33
AFF3	3899	-0.96	59.07	0	0	AF4/FMR2 family member 3	Blue	-1.22	-1.43	-1.44
GALNT18	374378	2.45	97.25	0	0	polypeptide N-acetylgalactosaminyltransferase 18	Blue	-1.33	-1.6	-1.71
MYRF	745	-0.29	29.63	0	0	myelin regulatory factor	Blue	-1.43	-1.59	-2.13
VIPR1	7433	3.42	48.52	0	0	vasoactive intestinal peptide receptor 1	Blue	-1.51	-2.41	-2.72
CRTAC1	55118	1.44	30.02	0	0	cartilage acidic protein 1	Blue	-1.57	-2	-2.33
NDRG4	65009	1.48	58.45	0	0	NDRG family member 4	Blue	-1.59	-2.24	-2.61
BTNL9	153579	2.34	81.72	0	0	butyrophilin like 9	Blue	-3.39	-4	-3.69
ITLN2	142683	0.53	55.89	0	0	intelectin 2	Blue	-2.29	-3.52	-4.18
SPRR1A	6698	-0.73	50.13	0	0	small proline rich protein 1A	Brown	2.51	3.19	3.66
CRABP2	1382	1.74	67.45	0	0	cellular retinoic acid binding protein 2	Brown	2.45	3	3.25
COL10A1	1300	-1	58.36	0	0	collagen type X alpha 1 chain	Brown	2.78	2.84	2.91
TDO2	6999	0.13	41.85	0	0	tryptophan 2,3-dioxygenase	Brown	2.34	2.92	2.8
CDH3	1001	0.54	105.66	0	0	cadherin 3	Brown	2.16	2.53	2.59
CHRDL2	25884	-1.04	30.19	0	0	chordin like 2	Brown	1.03	2.04	1.8
STEAP1	26872	1.28	39.78	0	0	STEAP family member 1	Brown	1.3	1.57	1.74
SCRG1	11341	-0.09	12.28	0	0	stimulator of chondrogenesis 1	Brown	1.23	1.29	1.48
STEAP2	261729	2.58	29.46	0	0	STEAP2 metalloreductase	Brown	1.03	1.35	1.34
FNDC4	64838	-0.17	42.07	0	0	fibronectin type III domain containing 4	Brown	1.04	1.19	1.29
DOK5	55816	-1.5	38.36	0	0	docking protein 5	Brown	1.16	1.37	1.23
GPX8	493869	-0.1	36.78	0	0	glutathione peroxidase 8 (putative)	Brown	1.08	0.98	1.16
DCLK1	9201	-1.03	35.1	0	0	doublecortin like kinase 1	Brown	0.86	0.94	1.04
CFI	3426	2.17	24.16	0	0	complement factor I	Brown	1.01	0.7	0.95

## Sheet: IPF-AEx UP
IPF-UIP UP	IPF-Aex UP	Brown Hubs	Brown module (Novel Hubs)								27 common elements in "IPF-AEx Up", "Brown Hubs" and "Brown Novel Hubs":	27 common elements in "IPF-AEx Up" and "Brown Hubs":
MMP1	SERPINB3	SERPINF1	SPRR1A								COL10A1	COMP
COMP	SERPINB4	FHL2	CHRDL2								TDO2	MMP1
COL17A1	BPIFA1	CHEK2	TMEM229A								STEAP1	CTHRC1
KRT6A	KRT6A	CTHRC1	CDH3								SCRG1	COL17A1
IGFL2	COMP	COL15A1	SCRG1								ZNF385D	KRT17
SPP1	MSMB	ZNF385D	TDO2								GPX8	SCG5
MMP10	MMP1	CRABP2	STEAP1								TSHZ2	P4HA3
KRT5	BPIFB1	GPX8	CRABP2								REEP2	COL3A1
RPS4Y1	SAA1	P4HA3	ZNF385D								STEAP2	HTR2A
GPR87	KRT6C	ITGA7	COL10A1								MAGED4B	GREM1
BPIFB1	SPP1	CHRDL2	COL7A1								COL7A1	IGFL2
IL13RA2	SAA2	ALDH18A1	DCLK1								MEX3A	IL13RA2
RPS4Y2	SAA4	IGF1	VWCE								TMEM229A	MMP7
TMPRSS4	PIP	COL3A1	REEP2								ASIC1	MMP11
MMP7	KLK12	TSHZ2	STEAP2								CDH3	SFRP2
KRT17P3	SNORD14E	COL7A1	ASIC1								DCLK1	DIO2
CRLF1	KRT5	VCAN	DOK5								ARNTL2	SERPINF1
KRT17	CXCL6	IGFL2	ARNTL2								VWCE	IGF1
BPIFA1	PSCA	CFB	ITGA7								CLMP	VCAN
PLA2G2A	PODNL1	SEC24D	GPX8								ITGA7	SULF1
SCG5	KRT6B	MAGED4B	MAGED4B								CHRDL2	COL14A1
KRT6C	TMPRSS4	SCRG1	MEX3A								NPM3	COL15A1
SCRG1	TSPAN19	FNDC4	CLMP								EFNA4	BHLHE22
GREM1	PLEKHS1	MMP1	TSHZ2								KCND3	CFB
KLK12	CRLF1	REEP2	CFI								SEC24D	FHL2
SERPINB3	CTHRC1	ASIC1	FNDC4								TTC39C	COL18A1
MMP11	AKR1B10	GJB2	ZNF469								PDIA4	ALDH18A1
SFRP2	LCN2	ALDH1A3	PLEKHA4
COL1A1	PCSK1	COL18A1	KCND3
MMP13	MMP10	COL10A1	PDIA4
LGALS7	PROM1	COL14A1	TTC39C
MMP3	COL17A1	TNFRSF21	CHEK2
PLEKHS1	GPR87	TTC39C	EFNA4
VTCN1	TIMP4	STEAP1	SEC24D
CILP	PLA2G2A	EFNA4	NPM3
CDH3	OLFM4	SPRR1A
PCSK1	COL10A1	CLMP
LGALS7B	KRT17	DCLK1
HS6ST2	S100A2	DOK5
COL10A1	NEK10	BHLHE22
SLN	LGALS7	PDIA4
TNS4	CHST6	STEAP2
CXCL14	CLCA2	SULF1
SERPINB4	KRT17P3	GREM1
KRT15	ACAN	LTBP1
LCN2	CLEC4G	DIO2
S100A2	CP	CDH3
CXCL13	THBS2	COL17A1
UGT1A6	TNS4	NPM3
TMEM229A	MMP13	MMP7
CTHRC1	SPOCK1	VWCE
OGDHL	POSTN	ARNTL2
PODNL1	LGALS7B	MMP11
DIO2	HSPA4L	SCG5
HCAR1	SCG5	PLEKHA4
CXCL6	RHOV	KCND3
BAAT	P4HA3	CFI
PROM1	COL3A1	SRPRB
GSTA5	COL1A1	TDO2
COL3A1	HTR2A	SFRP2
POSTN	GALNT15	IL13RA2
GSTA1	RARRES1	COMP
SAA1	APOD	KRT17
AKR1B10	MMP3	TUBB2B
CDH2	MS4A6E	HTR2A
PCP4	SCG2	TMEM229A
CP	DPEP1	MEX3A
P4HA3	FCRL5	ZNF469
TTR	CCL7
ATP12A	PTPRT
PIP	MUCL1
PSAT1	NPTX2
ADAMTS16	TM4SF19
TIMP4	GREM1
PSCA	TDO2
FAM83D	F2RL2
SAA4	CYP24A1
GJB2	PAPPA
TUBB2B	CCNO
CHST6	SLC16A10
IGF1	IGFL2
IGHG1	NEK2
KIF26B	CEMIP
FAM92B	IL13RA2
B3GNT3	SIX4
TDO2	DLGAP5
CHRDL2	STEAP1
C6	CCL18
SAA2	CILP
ISM1	TOP2A
SPOCK1	CENPA
CLCA2	KIF20A
PTPRT	MCHR1
PIH1D3	KIF26B
HES2	DQX1
FNDC1	NGFR
SOX2	MMP7
GABBR2	ZSCAN4
SIX1	PSAT1
ERICH5	SPRR1B
TSPAN19	SLC51A
ACAN	MMP11
SERPINA5	NPPA
RARRES1	SCRG1
CHST9	FER1L4
DPEP1	ADAM12
HTR2A	TYMSOS
CCNA1	MIA
KRT6B	RRM2
GSTA2	CCL13
ST6GALNAC1	H2AC8
TMEM45A	SKA3
KRT13	CABYR
THBS2	LGI2
UNC5B-AS1	LOX
SIX4	E2F8
MUCL1	ZNF385D
NGFR	GPX8
EYA2	SRPX2
LGI2	ADORA3
ALDH3A1	ASPN
FAT2	MELK
CPXM1	LILRB5
FCRL5	ABCG4
GCNT3	COL5A2
SNAP25	FCGBP
ALKAL1	SFRP2
GSTA3	CD163
SYT8	DIO2
REEP2	MS4A14
CCNO	VNN1
SYT12	E2F7
RHOV	TRPV4
DERL3	HES2
NPTX2	PLA2G7
LRRN1	PBK
KRT1	MAP1A
CGREF1	SERPINF1
FAM30A	ANLN
IVL	TSHZ2
CABYR	MMP14
CPNE4	REEP2
GALNT15	OGDHL
STEAP1	NMRAL2P
EYA1	IGF1
MLIP	TMEM45A
IGKV1D-8	RAD54L
KRT14	RNASE2
CFAP53	TTK
MRAP	GABBR2
COL15A1	ESCO2
EFCAB10	CDH2
IGHV1-69	CCDC151
LRRC17	RAB42
SLC27A2	HMGB3
AQP5	GTSE1
MEOX1	VCAN
SRD5A2	CYP19A1
TENM4	SPATA8
ABCA13	SLC1A3
COL14A1	CCNA2
NSG1	STEAP2
ADAMTS14	CGREF1
ADAM23	NMU
VWCE	TPX2
DCLK1	HILPDA
CKMT1A	DSG3
F2RL2	HS3ST2
ASIC1	CDKN3
CLEC4G	ASPM
FRMD5	EYA2
GLI1	ISM1
SNTN	TIMP1
CYP2F1	NCAPG
POU2AF1	SLC4A11
CHP2	MAGED4B
MB	CD177
TTC29	FOXM1
SERPIND1	HMMR
THBS4	IER5L
ASPN	CHEK1
NGEF	S100P
CCL7	LAMA2
AKAP14	FAM27E3
NMU	CENPF
CTSE	HJURP
SLC51A	CDC25C
SERPINF1	B3GNT3
OSR2	POM121L8P
TSPAN1	SH3PXD2B
CCDC170	CKMT1A
SCG2	PLPP4
CYP2A6	CPXM1
IGKC	LCAL1
CAPSL	SERPINB13
HSPA4L	TEKT4
CWH43	IFNE
TP63	EXO1
VSTM2L	RRN3P2
MUC16	NPL
LYPD1	RAD54B
LTF	SAPCD2
ABCG4	KIF24
TM4SF19	CEP55
LUZP2	CD180
MAGED4B	ZMAT3
TRPV4	UCHL1
MZB1	FAM83D
THY1	PRRX1
TNN	MMRN1
PLXNA4	DNAH3
TNFRSF17	COL7A1
SAXO2	RSRP1
KLHL13	HTATSF1P2
CCDC187	SULF1
CNTN3	FBN2
PNOC	TICRR
RAB3C	TEX26
KIF19	ALKAL1
C7orf57	PLTP
SLC4A11	SPAG4
PRSS2	DUSP5P1
KLHDC8A	ADAMTS14
IGFBP5	HASPIN
SMPX	SPATA18
TSHZ2	NUSAP1
CFAP61	KIF18B
PAMR1	TBX6
ZBBX	SLC17A9
CCDC190	RPRML
NEK10	BIRC5
DES	SYT12
IGKV1-5	ALDH1L2
RSPH10B	KIF11
CYP24A1	MEX3A
ZNF385D	H2AC19
ERICH3	HSPA1A
FAM216B	BUB1
C16orf71	CENPE
SPATA17	COL14A1
CLDN8	CCDC192
PLPP2	MEOX2
MAP1A	DNAJA4
C9orf135	TROAP
TSPAN11	SUZ12P1
ESR2	NUF2
CCL13	CLCA4
GOLM1	MAP1B
SFRP1	LUZP2
EFHC2	CFAP47
FAM81B	FKBP10
ADAM12	UBE2T
S100B	TMEM229A
FCGBP	SLC6A10P
RGS22	GOLM1
SPRR1B	FAM155B
BBOX1	IGFBP2
SPATA4	FBXO32
CORIN	SALL4
SCGB2A1	LRRC6
PROM2	LRRC17
CFAP300	MMP2
SALL4	KRT14
DQX1	BUB1B
EFCAB1	CNTN3
HHLA2	H2AC7
CLIC6	GCNT3
SPATS1	ASIC1
PKIB	C20orf96
SULF1	CDH3
DIRAS1	HS3ST3A1
TRIM29	CEP152
WFDC2	MAT1A
SPINK1	TYMS
FER1L4	F13A1
ANXA13	HDAC10
FAM155B	SAMD11
DNER	LYPD1
HS3ST3A1	CDCA2
PCSK2	SERPINE2
ZSCAN4	H2BC11
GPX8	TENM4
CACNG6	RPGRIP1L
COL11A1	SERPINB5
RSPH1	STAB1
STOX1	AK4
CCDC74B	CD70
APCDD1	UNC5B-AS1
LKAAEAR1	H3C7
COL7A1	LYG1
RIBC2	CTSK
TMEM132C	CFH
PROC	TMOD2
APOD	COL6A3
INSYN2A	MPHOSPH9
IGLV6-57	XPNPEP2
E2F8	PCLAF
IGHA1	PIMREG
CCDC78	PLXNA4
PRR15	DCLK1
CA3	COL5A1
FHOD3	MAD2L1
CCL18	P3H3
LRRIQ1	LXN
TEKT2	LMAN1
VSIG1	DEPDC1B
DNAJC12	ARNTL2
ANKUB1	VWCE
GGT5	KIF2C
C2orf73	CDT1
TYMSOS	RNASE3
KCNJ16	POM121L9P
FBLN2	AIM2
NME9	FBLN2
GLB1L3	GDF15
JSRP1	PDE1A
CCDC81	CDC6
IGSF9	KIF15
COL6A3	MYBL2
IGK	RAB3C
EFHB	DUXAP10
ARMC4	FBN1
COL1A2	AGT
C22orf23	ALK
WDR66	SERPINC1
PDLIM4	GUCY2F
RRM2	BOC
RSPH14	P3H4
CCDC151	TMEM59L
PRR29	KNTC1
CLMP	CENPM
TMEM59L	GAS2L3
MGC16025	MYO7A
CTSK	HAGHL
BOC	ARHGAP11A
FHAD1	UBE2C
PCBP3	FLRT2
SAMD11	STXBP4
FAM83F	MEX3B
CA9	CKAP2L
SLC22A16	GCC2-AS1
IGFBP2	CCNB2
DPYS	MBD5
CROCC2	RAB3IL1
HYDIN	LRRN1
GAS2L2	ROR2
SPDEF	PDLIM4
CFAP206	FAM27B
DAPL1	CDK1
KIF20A	MRAP
EPHA3	DTX2
TOP2A	KIF4A
SRGAP3	CD84
MCHR1	SPAG5
PHYHIP	COL15A1
BDKRB2	KLHL13
CAPN6	DNAJC12
DNAH2	PODN
CYP2A7	CLMP
PIFO	C7
RGMA	FLVCR1-DT
MFAP5	RUNX1-IT1
FERMT1	DIPK1A
CD24	GGT5
PAPPA	HOXA9
CRABP2	PLOD2
WDR63	CTSB
SLC44A4	SLC5A3
COL22A1	PCBP3
MUC5AC	CLEC11A
C4BPB	CEP19
NUDT10	CCL16
FHL2	PLK1
CFB	FSD1L
MEIG1	PARPBP
KRT81	DIRAS1
DPYSL4	KDELR3
MEX3A	CCNB1
SYNPO2	HMGB3P1
BFSP2	VSTM2L
CCDC17	HMGB3P27
MDH1B	RCN3
CFAP161	SLC28A3
CCDC80	CDYL2
WDR38	PGM2L1
KCNN4	CDCA5
AGT	COL24A1
GJB5	CPT1C
FLVCR1-DT	H4C12
PDE1A	ADGRB2
RUNDC3B	FKBP11
SPATA18	POLQ
ADCY2	H2BC5
LINC00900	PGF
CPNE5	H4C11
BLK	CDKN2C
FOXJ1	MS4A4A
ACTG2	IL10
FBXO32	H2AC6
FLNC	SRRM3
ALDH1A3	DIO3
VIT	OLFML2B
SH3PXD2B	RALGPS2
PCDH7	CDCA3
PRRX2	THY1
CAPS	H4C6
COL5A2	DEPDC1
PHF24	PYCR1
MMP2	TTYH3
SLC4A3	NDC80
KATNAL2	SSC5D
FBXO16	TEDC2
MORN3	C4orf48
NTN1	CDCA8
ROPN1L	A1BG
GPT2	BHLHE22
STEAP3	PAMR1
OAF	FKBP14
C11orf16	SPC24
C9orf116	ZNF93
ANLN	DEPDC7
C4orf47	SLC2A5
WDR86-AS1	CCDC136
ARNTL2	CLIP3
KRT16	L3MBTL1
CLDN1	SPC25
CD38	PCDH7
DYNLRB2	CRACD
VCAN	CERCAM
PRUNE2	IGSF21
CLDN10	MOXD1
FBN1	H4C15
TSNAXIP1	ITPKA
CD27	ITGA7
ADH4	KBTBD6
CENPA	OAF
SLC23A1	COL1A2
ADGRB2	UAP1L1
SERPINA3	GPR162
PLPP4	P2RY6
LAMP5	MRO
CD79A	PKP1
TPO	CREB3L2
MAP1B	P3H1
DNAJA4	ARMH4
DNAH7	H2AW
TTC16	MTTP
RHBDL2	RAMP1
DSC3	HOXB2
TMEM231	ERCC6L
STEAP2	SERPINH1
CCL19	SLC2A1
CRISP2	CFB
CBLC	H3C10
FGF14	CHRDL2
CFH	STK38L
WDR5B	SAP30
PLPPR4	LSM11
IGLL3P	FHL2
MEOX2	C5orf34
SSUH2	KALRN
RSPH9	DSE
ITGA7	FGFR1OP
LTBP1	H4C9
C22orf15	ABCC2
CYP19A1	SMO
BEAN1	FRMD6
CCDC178	PIF1
CD163	TBX1
DNAH10	H4C8
CYP2J2	SFXN1
CAPN13	WIPF1
SMO	MND1
SKIDA1	FBXO16
SLC52A1	C1QTNF6
LCN6	H2AC21
VAT1L	SGTB
ITGA11	H2AC20
NELL1	CEP97
CPXM2	PTGFRN
C11orf80	PSPH
EPN3	BHMT2
LOC730101	ADAM23
IGLL1	KLHL17
FMN2	GSDME
CCDC40	UGGT1
CD19	ANKRD23
EPHB2	EIF4EBP1
COL5A1	TNFAIP8L1
GAP43	AURKB
UBXN10	RPL22L1
LOC392787	C1S
DLGAP5	EMILIN1
KRT222	SNED1
TCTEX1D1	RNF175
AOX1	FANCI
SFRP4	DNM1
STYK1	CRYBB1
LRRC73	SESN3
PRRX1	PRRX2
C1QL2	KIF3C
DRC3	DANCR
PGLYRP4	DONSON
SORD	PRDM15
GSDME	PCOLCE
SCARA5	BASP1
XPNPEP2	H3C4
RPRML	HSP90AA1
FAM83A	CR1
TYMS	LINC00115
IGFBP4	H2BU1
RPGRIP1L	CKM
NUP62CL	DDIT4
COCH	GINS1
CFHR3	PEX6
SERINC2	TBC1D31
SLC1A3	ELL3
CYTL1	CCL21
CCDC89	MSI2
CD180	KCNMA1
CEMIP	NHS
RASL11B	FRMD5
LY6H	PMFBP1
HMGB3P1	BACE2
PLA2G7	QPCTL
SNCAIP	FBLIM1
PTGFRN	OSBPL3
UCHL1	TLL2
ANO4	ORC1
HASPIN	CD209
ANKRD45	ADAP2
ANKFN1	RAD52
CDCA7	RECQL4
ZNF469	MEG3
SLFN13	RPL27P2
S100P	PAQR4
FCRLA	ALOX12P2
ROPN1B	GCNT1
TRABD2B	BORA
SPAG4	OIP5
PZP	BICC1
SLC38A11	CEP78
DSG3	DZIP1
RAD54L	IDH1
STRA6	DLG4
KCNS2	NID2
COL8A2	TRO
HMGB3	FSTL1
MFAP2	NCS1
DDIT4L	DLG2
SNTG2	DNAJC22
PYCR1	SHMT2
KIAA1755	GPR137B
SYNDIG1	ERCC6
FAM225B	RPS6KA6
ABCC3	ZNF480
GLYATL1	VSIG4
C7	PFN2
ROR2	H2BC7
RAB36	GRAMD2B
TMEM266	KIAA1755
BACE2	GPSM2
TLL2	C1R
MRVI1	ITGA11
ACOT11	NAV1
MND1	ATP6V1C1
GDF15	ABCC5
POM121L9P	APOE
CCDC103	KIF2A
LINC00689	STARD5
BRINP3	SLC16A14
SLITRK4	CDC25A
PNLDC1	E2F2
AGR2	GBGT1
HABP2	TRPM2
P2RY6	SATB2
KRT80	FOLR2
DZIP1L	DNASE1L2
CXCL12	ASPHD1
PLTP	RAB26
TTC25	H2BC13
CD248	GLMP
STK33	EFCAB11
ZNF214	NPM3
SERPINE2	H1-2
FABP3	PLA2G4A
GLIS1	DAB2
ADAM28	EPHB2
DNAH3	SHOX2
FBN2	TRABD2B
MELK	NPAS2
DMGDH	GPNMB
SPOCD1	DLEU1
CSH1	TDP1
LY6D	PRC1
FZD3	PTTG1
PODN	FDXR
KCNE1	PAX8
SLC22A4	HOMER3
FMO1	SLC38A6
RAB3B	H2BC10
FANK1	TEKT4P2
CYP2A13	C5orf58
WNT10A	CDC45
FA2H	CDC20
GINS2	FAM216A
ERN2	H2BC17
SKA3	AMPD3
TEDC2	IGF2BP3
ENC1	POGLUT2
DIPK1A	FAM126A
RBM24	WASF1
DIRAS3	PSPC1
MEX3B	CALU
SCAMP5	PLOD1
ATP1A2	PSD3
CENPM	BRI3BP
POM121L8P	FKBP7
MNS1	POMC
C12orf75	INCENP
PDGFD	STK36
CDC25C	GLYATL1
RPRM	GXYLT2
BNC1	H2BC6
ITGB4	TP53BP1
KCTD1	SCARA3
KCNF1	POC1A
CEP55	ACTG2
HPSE2	TGFBI
TRIM6	SULF2
EFCAB6	FAM20C
INHBB	GAMT
PLCH2	BLM
IL17RD	GPR135
BHMT2	HOXB6
PPP1R1A	NLN
IGDCC4	GLI2
CD1A	SRPX
E2F7	TMEM117
GLB1L2	HTRA3
DNAH5	FCGR2A
PPP1R32	DCAF17
CD79B	GPX7
PPP1R36	KLHL10
NEK2	LILRB3
NLGN4Y	LSP1P5
CPT1C	ARSB
TMEM182	SLC37A2
MIA	KIF7
SMTNL2	TBC1D16
DNM1	SLC22A18AS
ACKR1	MAN1A2
GDA	TG
SLC16A10	USP35
SRPX2	H2BC9
KIF24	GDF11
FNDC4	PPID
MOXD1	TK1
CHST8	EVC2
STAR	TBX19
SLC16A14	LURAP1
SLC45A3	RACGAP1
PCSK1N	ABCB6
XG	KCTD1
BCAS1	SPON2
ASB2	GASK1A
KCND2	SAMD8
ITGB8	IGSF22
MMP16	TPBG
ACSBG1	PKMYT1
AHNAK2	CREG1
EXO1	ZNF692
MXRA5	EFNA4
CDT1	ABCA7
ARMH4	MARK1
AK8	METTL8
CEP19	CTSL
TEKT4	LY96
BBOF1	THRB
SERPINB5	H2BC21
KBTBD6	HGF
ANKRD22	ASPHD2
EBF3	ECM1
TF	SPATS2
TNFRSF19	PC
SLC2A5	SAR1B
CPZ	SEC61A2
UBE2T	SNAPC3
CST1	KCND3
HMGB3P27	IP6K2
GALNT6	TENM3
SMOC1	SLC1A4
STK32B	TMEM176A
CRACD	SLC4A3
SSC5D	DDB2
ZMAT3	LGALS8
C15orf62	ANKRD13B
WNT5A	H2AC17
FAM169A	MDM2
LMAN1	SNX9
IL2RA	MAP4K4
NAT1	AZIN1
AMPD1	SPCS3
AP3B2	PAPLN
GASK1B	PLIN3
GASK1A	SLC25A12
ESPNL	ANKRD13D
BDH1	TMPO
ADORA3	DNASE1
GTSE1	GAL3ST4
ANXA10	MCM4
TPX2	SEC24D
PC	ITGB5
ASB5	COL18A1
CCL21	DISC1
PRRT3	POM121L4P
FLRT2	TMEM167A
ADRA2A	MDFI
KCNMA1	ZNF286A
TFF3	POM121L1P
PSD3	GNPDA1
PTPRZ1	FKBP4
PMCH	B3GNTL1
MMRN1	SLC2A9
RTL3	THAP8
P3H3	SAMD1
FKBP11	MILR1
DPP10-AS1	CENPI
RHOXF1	ISLR
PTGES	H2AC14
F13A1	UBE2G1
C3orf70	GLRX
C17orf97	SCARB2
CT75	CLPB
CHRNA5	OST4
CHI3L1	F12
PIMREG	LOXL3
ZNF750	PTTG2
GREM2	TTC39C
IQCG	PLB1
PLEKHA4	RPP25
DEPDC7	RRAGD
TRIM2	AMPH
RAMP1	TCP10L
GPR34	CSKMT
LRRC23	PRPH2
CKM	PXDN
LINC00525	ARHGEF25
GSC	H2BC15
LOX	CHCHD10
LILRB5	WIPI1
UGT2B17	PDIA4
HS6ST3	CCDC50
TBC1D16	INVS
MUC20	SAC3D1
TTC26	CENPW
FAM229B	DYM
SPOCK3	SEPTIN6
NHS	ALDH18A1
RHPN1-AS1	FBXO22
INAVA	GSR
TNC	RPL39L
LRRC4C	ACOT11
B9D1	C9orf40
CRYM	CCDC8
ST6GAL1	SNCA
FUT3	CELA3B
TRIM17	ACTN1
C1R	RUNX1
NAT8L	TMEM132A
NMNAT2	FAM114A1
ZFHX2	MYO1E
PGF	KCNK6
MUC4	NCAPH
ACTBL2	WDR12
CDHR1	TERT
KIF18B	CMTM7
RHEX	ZNF630
KDELR3	PRADC1
CCDC153	MAFB
BCAT1	FAT1
AIM2	SLC38A7
VSIG10L	SGPL1
KCND3	PRAF2
FBXO2	HEPH
KREMEN2	H2AC15
LAMA2	MAST2
CCDC96	TUB
TRIM59	FANCG
TRPV6	HEATR1
CHEK1	VMA21
MTTP	TTC23
GSDMC	CHRD
ACE2	NCBP1
MMACHC	NUDT5
SAPCD2	GART
ZNF812P	MXRA8
PLPPR3	TRAIP
ABCA4	RPE
CD84	PLPP1
EFCAB12	RIT1
BIRC5	SRD5A1
EFNA4	ATL3
ENTPD1	PPP1R14B
TBX1	AHCY
SPON1	HDLBP
STARD5	TPST1
HJURP	SEPTIN5
MYB	TMCO3
CPEB1	CDK2AP1
ITM2C	CSTB
PHF21B	RAB6B
MMP14	POLR3D
CCNB1	CCNE1
MIR31HG	GPI
BLNK	LONP2
ANKRD35	NUDT3
OLFM1	MRPS16
ABCA12	SH3PXD2A
NRXN2	AP3S1
LOC644387	UBE2H
C1S	NME2P1
WFDC21P	MANF
NHLRC4	NME2
CDCA2	OGFOD1
WNK3	HTRA1
OTX1	MRPS25
PLVAP
BHLHE22
FKBP10
AK4
CLEC11A
HTRA3
CCDC113
FAM225A
SLC25A41
ETNK2
DIO3
GLP2R
RGS17
COL24A1
MAT1A
TG
RAD54B
CENPF
SUSD4
IFNE
CDKN2A
SLC6A10P
DLG2
SPEF1
PDGFRL
MEI1
BMP4
IL10
SLC28A3
TTK
CNN1
LRIG3
CDK1
C4orf48
CDKN2C
TWIST1
ANKRD42
ADGRF1
CDC6
LRRC15
GYG2
ALDH18A1
MAD2L1
LRRC6
TPBG
CAPNS2
SLC2A4
FAM27E3
PTGER3
RSPO3
KIF3C
IER5L
CRISPLD1
IGFBP6
DTX2
TCERG1L
FOXM1
SORCS2
C5orf34
CDKN3
CHRNB1
GXYLT2
CCL15
SNED1
GCNT1
BIK
SPACA9
PRDX4
GLI2
FBLIM1
PFN2
RMI2
SLC17A9
AOC1
RNF175
BMP8A
PPFIA2
TXNDC5
PSPH
TESMIN
NLGN1
MDK
WDR54
CLU
KCNH8
CDC45
ALDH1L2
HOXA9
HAGHL
NRG2
C1orf158
CERCAM
SERPINA6
KLK13
NKAIN4
PPP1R3C
P3H4
NECTIN1
TJP3
RPL39L
CLIP3
LCAL1
SPA17
NPAS2
PCLAF
MAP6
GNG4
PCOLCE
ESCO2
ELANE
CC2D2A
AKR1C1
GAS7
CFI
SULF2
FAM20C
ZNF785
PNMA3
SLC4A8
CHL1
FAP
CEP41
PDIA4
ANKRD34A
TTC30B
CEP97
CDCA5
ZCCHC12
NCAPG
LXN
BMP7
ATP6V0A4
PTGR1
ERCC6L
EFHC1
DSP
ADGRF4
SLC2A1
PBK
HEPH
FUT2
PCDH20
ZKSCAN7
LRTOMT
HSPB7
ZNF772
PAX9
FANCF
NCS1
EPHA10
M1AP
PLN
ACHE
C17orf58
UBE2C
BCL11A
FZD7
PACRG
MCM4
DRD5
ASPHD1
LBP
KIF5C
NAP1L3
DPCD
MIR4697HG
ELL3
RAB42
DCX
TGFBI
BNC2
CBR3
SLC47A2
CHEK2
AURKB
TREM2
EHHADH
USP18
TCN1
COL16A1
COL18A1
SAP30
ESPN
LDLRAD4
CTSB
H4C6
HMGB3P22
H2AC8
KIAA1549L
TIMP1
IKBKE
DLEU1
SRPX
FAM216A
DNAJC22
GRIN2C
PLAAT1
KIF4A
BUB1B
PLEK2
NT5DC2
HS3ST2
AHRR
PRPH2
HMMR
ENPP5
SLAMF7
C6orf52
HTATSF1P2
SEL1L3
WNT4
OSR1
TTC30A
CES4A
CD70
FAM90A1
FUT8-AS1
OXTR
CCDC8
MAP10
ABCC5
FAM27B
RBP5
IRAK1BP1
HS6ST1
GRIN2A
CCNB2
SRRM3
ZNF521
P2RX5
MYO7A
MYOZ2
TICRR
EMILIN1
C1QTNF3
MACROH2A2
ITPKA
PDE7B
KRT33A
SLC37A2
GPX7
HELLS
FKBP14
PGM2L1
ADAMTS5
SDK1
FCGR2B
ZNF671
FAM118A
PRSS1
RHOD
IQCC
UGT2B15
AMPD3
C8orf34
METTL7B
LOC257396
PTGER1
ZWINT
GPSM2
GPX2
TRIM32
GLT8D2
UHRF1
RAB6B
PRSS3
SLAMF8
IGSF21
CETN2
CCDC192
SCARA3
GDF11
EVC2
TRO
KIF7
LRRN2
H4C12
CYP1B1
TMEM176A
WNT5B
PHEX
PTPRH
LURAP1
RUNX2
CALML4
ZNF610
CLDN14
PLK1
RAB26
LOC400684
TMEM79
SLC35F2
SMOC2
ZNF564
GRHL3
PODXL2
GRHL1
FKBPL
FBLL1
TMEM176B
SH3RF3
NNAT
PIM2
FSTL1
WRAP53
ALG1L
CCDC87
PTGIS
ECM1
PNMA8A
UBE3D
C4B
RPLP0P3
TMEM177
HS3ST1
ABCB6
CCDC189
LDB3
SSR4
MYH11
CNIH3
RCN3
PMFBP1
SLC25A12
GLB1L
SEC24D
FRMD6
SPC24
IDH1
TMED3
CD207
LINC01140
CHST5
CLEC5A
FBXO41
C16orf74
GLDC
KCND1
CKAP2L
ZNF93
NECTIN4
NPM3
SHISAL1
GPR162
KCNJ2-AS1
BUB1
TCTN1
MEIS3
SERAC1
LRRTM1
PLCD4
FREM1
CCDC167
BBS12
SOX9
ANKRD65
FAM81A
ZNF454
CROT
ZNF827
FAIM2
NEURL1B
C15orf48
JPT2
FAM171B
ZNF273
EIF4EBP1
TCTEX1D2
GALNT14
ST8SIA4
FBXO36
ACTA2
GMDS
F12
COL4A6
TTC39C
MYOM3
LOXL4
POGLUT2
UBE2E1
RIMBP3
MKI67
CCDC34
WNK2
ZNF486
DOK5
GFRA1
MRO
MS4A4A
HRC
OLFML2B
AQP6
SMPDL3A
H4C11
LIMK1
SUSD5
IGFBP3
PARS2
LRRC27
TGFB3
MERTK
GNB5
TMEM117
KCNN3
STK36
EAF2
HR
HTRA1
PDXP
ADORA1
TMEM184A
FAM3B
BMF
ABCB1
LOC646976
TENM3
PAPLN
TRPS1
LHX6
ENTHD1
LOC100133920
RNFT2
ARHGAP39
CDCA8
ST14
HOXB2
TNFSF11
SEC14L2
RNF39
CEACAM20
UGGT1
MAGED1
NAT14
NEK11
SLC16A2
B3GNTL1
KCNE3
ASS1
KLHL4
LOXL1
AURKA
NEURL2
GLIS3
ZDHHC1
FAM181B
KIF2C
RHCE
SHOX2
SPRY1
TMEM119
SNAI2
SPATA33
ATP8B1
SUGCT
FUT5
DHRS9
TAGLN
LEF1
DOP1B
ZNF436
CALU
DNALI1
WDR35
SELENOM
ZNF443
SLC16A7
RPLP0P5
LOC283177
GLMP
APOE
CCL23
STAB1
TDP1
BICC1
HMCN1
EFNA5
TPTE2P6
REXO5
PAFAH1B3
DNPH1
A4GALT
CBX8
CCNA2
SYTL1
AMPH
RPS6KA6
MGP
PPIB
CTSZ
GCLC
DLK2
CCDC136
ATP8B4
DZIP1
PKP2
SPEG
RBPMS2
POF1B
H4C15
H4C9
WEE2-AS1
SUZ12P1
ADAD2
NFATC4
QPCT
CLBA1
KIF11
TSPAN6
LINC01184
MSI2
MANEAL
THSD7B
GPNMB
CDH26
LOXL3
SH3BGR
SIT1
PNMA5
ANPEP
SYTL2
SIRT4
SPON2
TRIM36
ALG1L8P
RPS2P18
COLCA2
LPAR1
APOBEC3C
ANKMY1
TMED10P1
MPZL1
UNC119B
VMAC
WIPI1
IQCA1
NLN
COLEC11
STAG3
TTYH3
C1orf74
HGF
ADAMTSL1
EPHB3
STYXL1
FDXR
CPLANE2
PPM1H
ANKRD23
CRYBB1
RAB3A
CCDC24
SFXN1
GLS2
DANCR
LOC339803
SLC25A10
C1RL
SHMT2
FKBP7
CDCP1
F2RL1
MFSD6L
ZFHX4
ARHGAP22
ASXL3
ACTN3
MYO5A
CHSY3
GRAMD2B
NUDT18
GMNN
FBXW9
ZCCHC24
FAIM
UTS2
GMPPB
PPP1R14C
TNFAIP8L1
SIX2
ICMT
SATB2
MTFR2
THAP8
OCA2
CADPS
LOC650293
TMEM254
INCENP
LOC728743
SIRPG
SNX9
ITIH1
RNASE6
CCDC110
HOMER3
GON7
KNSTRN
VILL
TTYH1
ATP2A2
CCDC3
IFT27
PLPP1
SDSL
SCPEP1
HLA-DQA1
RPSAP30
TNNI2
TK1
CRELD2
ENOX2
R3HDM1
RUVBL1
BRD3OS
SLC2A9
SERPINH1
RIMS2
PPM1J
CENPW
DARS2
PCDHB18P
P3H1
NME1
LINC01341
MSH3
MIR1-1HG-AS1
LYSMD1
TUB
ELOVL4
SAMD13
CERS6
GAMT
EFHD1
VANGL1
PRXL2A
NUSAP1
ASS1P13
OSGEPL1
RNF150
PITPNM1
RPL13AP16
SLC39A11
ALDH1B1
B3GAT1
TRPM2
CYP2S1
LRP8
CACNA1G
ETV4
TIMELESS
PIK3R6
MYEOV
SLC29A3
PAQR4
RAB3IL1
PDGFC
SLC39A7
PFKP
NME7
A1BG
PEX6
GEM
B3GNT9
ARHGAP11A
MIR1915HG
RALGPS2
ASPHD2
FAM155A
FUT8
ALOX12P2
LRP1
SSR3
COL6A2
EGFLAM
SPATA8
SRPRB
BORA
PSRC1
STK32A
ARHGEF19
AUNIP
SPACA3
FSD1L
ORC1
IFT172
LRRC8D
CHST7
DPF3
CARD14
MTHFD2
ABAT
SMIM10L2A
USP41
SIDT1
PKM
TNFRSF18
MAGEC2
PCDHB7
TNFRSF11A
FBLN7
HPSE
RCAN2
ZNF547
GPC1
RIPOR2
SPC25
LMOD1
CDC25A
PIANP
GPR135
NFXL1
H4C8
CCDC13
STK39
STAC2
TMC4
TPST1
GPRC5B
LRRK1
C20orf96
LAG3
PHLDA3
WNT10B
TSKU
CPNE7
SPATA24
LGMN
HSPG2
SSBP4
PIEZO2
AZIN1
MELTF
PPIC
RACGAP1
VWA5A
EFNB3
PDE2A
ENDOG
RAD51
MCAT
HYOU1
GAPDH
IFT46
DLSTP1
SOAT1
ISLR
POLB
PLIN3
FAM92A
WNT2B
PAK6
POC1A
LPCAT2
MLEC
EFCAB11
MCM2
PTCD2
CMTM7
MPHOSPH9
CMBL
OIP5
KCNH3
OSBPL3
CST2
TLN2
TROAP
CAND2
TRAF5
FOCAD
WLS
PLPP5
MIPEP
CALHM2
ZDHHC13
SESN3
HM13
MAGEL2
KREMEN1
C3AR1
ZFP64
IFT22
F5
CNNM2
SUPT3H
GPR137B
CLMN
PARPBP
LMNB2
IQCK
PDLIM3
MAGEE2
CDCA3
ACTN1
SMAP2
BEND5
CREB3L2
RBAK
FGFR1OP
HEXA-AS1
IDH2
MESP1
SLC2A11
ZNF74
TP53BP1
TYSND1
PLXNB1
SLC1A4
DGKA
MYBL2
HYLS1
FHL3
SRD5A1
GMPPA
AHCY
LRRC20
RPL7AP11
C9orf40
HOMER2
LOC220077
BCL2L10
USP45
CDH4
GRIP2
DTNA
CBR4
MANF
RNASEL
DUSP23
NCDN
GNAO1
ZNF154
FBXL8
DBN1
PAM
ASB13
CD163L1
GALNS
DLG5
FOLR2
METTL8
AP2S1
MRPS25
HCG4
TTC23
NUCB2
SAC3D1
ENTPD7
SPAG16
QPCTL
ADSS1
C3
TAFA5
TMEM129
ELK1
RLN2
CADM3
DOLPP1
CDK5
PPP2R2B
ERCC4
RBKS
SLC7A8
AFAP1
SPAG5
LOXL2
GALNT2
CHPF
MAFB
LRRC61
LOC644563
ABCB9
COL8A1
UTP25
GCC2-AS1
OR8B8
L3MBTL1
LINC00545
MUSTN1
PSMG3-AS1
TP53
LY75
PLA2G5
CORO2A
STMN2
LOC100126784
KIFC1
BHLHE41
ZNF70
TMCO3
URB1
ABCA7
ALG3
RUVBL2
SOBP
B4GALT4
RUNX1
CSKMT
TCF12
WASF1
PLEKHN1
RAB9B
IFT52
CPSF3
ROBO1
PABPC4L
PLB1
PLA2G4A
EXOSC5
AP1S1
C1orf53
DNAAF2
TMEM69
ANTXR1
CHST15
CSGALNACT1
NDC80
CYP7B1
TCN2
EMC10
PBX3
CINP
ADCY5
DISC1
KIF2A
SLC9A3R1
C1orf122
CAD
ALDH4A1
HGH1
RET
TCEANC2
SLC27A4
TMEM98
GLT8D1
MAN1A2
EXTL1
KIAA1522
SEL1L
C2orf27A
BPIFB2
ERGIC3
ABCC2
FAM86B2
MYCBP
HDLBP
SPATA9
OXCT1
PNMA6A
YBX2
FAR2P2
PRDX2
GUF1
TEKT4P2
MEG3
CHRD
BAG2
RNF215
MFGE8
IDE
TMEM99
MAP3K12
CDH11
AGPAT5
CD276
RPL27P2
CCDC169
GLIPR1
GBGT1
LRFN4
DDB2
TRIM68
DHRS4-AS1
OGFOD1P1
TANGO6
CDYL2
TMEM121
JAKMIP1
TUBA8
DISP2
TMEM107
SH3PXD2A
TTF2
CREB3L4
PABPC4
REM1
SRM
ANKZF1
FBXO22
LINC00337
SESN2
SPTBN2
TM7SF3
ADORA2B
PHPT1
CNTNAP2
PRAF2
LOC388242
TMEM132A
PNMA2
NTF3
FGF14-AS2
PLD1
PCSK5
MYO1E
SLC52A3
NANS
PFN4
SYVN1
PTK7
MYBPC2
PBLD
PTPRU
CKAP4
PIK3R2
AKR1A1
SLC39A12
ZNF561
GDE1
APEH
AGL
NLGN2
LGR6
XBP1
GNPDA1
TNFRSF21
ZNF623
RPS5
PCDHB14
CKMT2
KCNMB1
C5orf58
SLCO2B1
HARBI1
EARS2
STMN3
ACVR1
UFC1
ATP13A1
PACC1
RNF214
TMEM38B
TIGD2
SMIM10L2B
PTHLH
P4HB
HLA-DOB
IL20RB
IGSF22
LSM11
POMC
WDR34
PRADC1
TMEM61
SSPN
ASTN1
POLH
RPSAP55
LRP3
PSTPIP2
NLGN3
PPID
PRTFDC1
MXRA8
ZNF790
SNAI3
MYOF
APH1B
E2F2
OSTCP1
WDR12
C17orf100
TMEM150C
REEP6
KCNG1
SPOUT1
CASQ1
ZNF581
FAM43B
RPSAP52
DOCK8-AS1
MDM2
GOLPH3L
VWA1
CEP250
SPATS2
CLUAP1
SPATA20
FTO
ZMAT4
TRAF7
LOC440895
ACTC1
PLOD1
NEK6
HHAT
SLC29A4
ZNF232
PLXNB2
MPPED2
H2BC5
SMPD2
MTFP1
BAX
FAM86C1
FAM102A
RDH5
MRPL42P5
PDZRN3
AGMAT
HOXA7
TMEM200B
TRAF3
PAEP
MSTO1
GCAT
ECE2
NUAK1
CRYGN
NSF
CORT
CEP68
TCTN3
CHCHD10
TMEM250
ZNF436-AS1
RPL7AP27
A1BG-AS1
INPP5F
RGS14
WDPCP
TTLL1
SPNS3
RASL12
NUP210
PPP1R3E
SAA3P
CILP2
KLHL6
BASP1
RBBP5
TMEM198
CHAF1B
RPL15P11
FNTB
PCSK6
RFPL1S
B4GALNT4
VOPP1
KALRN
GPI
FAT1
ITGB5
SCN1B
ZSCAN20
IRAK1
ZNF552
TMEM86A
SRD5A3
NDP
TNFRSF10C
NR2F2
RASSF4
FAM168A
SLC46A1
PRMT6
ATL3
UBAC1
GALNT7
URB1-AS1
ZNF385A
C11orf24
MYOM1
[truncated: 807 more rows]

## Sheet: IPF-AEx DN
IPF-UIP DN	IPF-Aex DN	Blue Hubs	Blue Hubs Novel							26 common elements in "IPF AEx - DN", "Blue Hubs" and "Blue Novel Hubs":	20 common elements in "IPF AEx - DN" and "Blue Hubs":
LGALSL	PIK3C2B	MATN3	MATN3							SEMA3B	TUFT1
AMOTL1	KLF2	PAPSS2	PAPSS2							FRY	CTNNBIP1							8 common elements in "IPF AEx - DN" and "Blue Novel Hubs":
S1PR1	OR7E47P	CHPT1	AATK							ST6GALNAC5	FZD5							SEMA3B
CCNB3	AMOTL2	AATK	FRY							C5orf38	CAV3							FRY
GRASP	LINC00937	FRY	EMP2							C1orf198	VEGFD							C5orf38
FZD5	KIF13A	EMP2	DMAC2							VSIG10	ANXA3							VSIG10
C1orf198	POLR3H	DMAC2	CTNND2							SELENBP1	CAV1							SELENBP1
NOTCH4	FLRT1	FZD5	RADIL							AATK	TSPAN13							SLC1A1
CEMIP2	ADIRF	CTNND2	GPM6A							SLC1A1	DAPK2							NINJ2
TRPC3	ENHO	RADIL	ECHDC3							EMP2	DPP6							PDZD2
DENND3	TUFT1	GPM6A	MYZAP							ANKRD29	WNT7A
STX11	LIM2	ANXA3	KANK3							NINJ2	NCKAP5
DLC1	RASIP1	RXFP1	SEMA3B							FAM189A1	FAM167A
PTN	RGS6	ECHDC3	OTULINL							PDZD2	ADRB2
BMP2	CCIN	MYZAP	SPRING1							OLFML2A	WNT3A
PTPRB	ESRP2	KANK3	GALNT18							GRIA1	CA4
DNM3	KRT18P34	SEMA3B	NDRG4							EFCC1	AGER
EGFL7	SYP	OTULINL	NPR1							MYRF	TNNC1
MPP3	KCNJ15	LIFR	RS1							RGS9BP	HSD17B6
FAM189A2	HIGD1B	CAV1	ANKS1A							GPM6A	RTKN2
TSPAN13	SEMA3B	SPRING1	C1orf115							CTNND2
EMP2	DMRTC1	GALNT18	EFCC1							RS1
SEMA6A	CELA2A	NDRG4	STXBP6							P3H2
SPOCK2	GASAL1	HIF3A	SLC44A2							SERTM1
CHRM3	PKNOX2	ADRB2	EPB41L5							CRTAC1
PICSAR	LGALSL	NPR1	KIAA0408							ITLN2
ST6GALNAC5	PITPNM2	RS1	TNS3
TMEM88	FRY	ANKS1A	SLC1A1
IZUMO1	TM4SF1	C1orf115	REPS2
KCNG3	CPAMD8	EFCC1	GRIA1
FGF12	FAM110D	TNNC1	ST6GALNAC5
ARAP2	KCNG3	TSPAN13	C5orf38
ANXA3	IGSF3	DPP6	CCDC85A
PARD6B	FUT1	ARRB1	SPRYD7
CAV1	C4orf19	STXBP6	AFF3
FAM107A	HSD11B2	SLC44A2	STARD8
SH3GL3	SOX17	EPB41L5	RRAS
COLEC10	STX11	EPAS1	RNF182
FUT1	SULT1A2	MME	ANKRD29
RIPPLY3	KLF10	KIAA0408	ALS2CL
RGS9	ETV5	TNS3	PCDH12
ADRB2	PER2	SLC1A1	CRTAC1
IGFALS	LNX2	CTNNBIP1	N4BP1
NDRG4	ST6GALNAC5	HSD17B6	PLLP
GGTLC1	ASB9	REPS2	NINJ2
FAM189A1	VSIG2	WNT7A	FAXDC2
ANKRD29	CELA2B	GRIA1	PCYOX1
CDH13	TSPAN32	ST6GALNAC5	HPCAL1
SYCP2L	CTNNBIP1	C5orf38	KCNMB4
BEX1	RAB17	FAM167A	ARHGEF26
PCDH12	C5orf38	CCDC85A	P3H2
SILC1	ZNF597	NCKAP5	VSIG10
OLFML2A	GGTLC3	SPRYD7	CAVIN2
SH2D1B	BEX2	TUFT1	PDZD2
AATK	SLC25A25	AFF3	SELENBP1
CLIC3	TRIB1	WNT3A	MYRF
LRRTM4	KIR2DS4	STARD8	BTNL9
PPP1R17	TENT5B	RRAS	OLFML2A
HECW2	AMOTL1	RNF182	VIPR1
DHRS2	GGT1	CA4	DENND3
GPIHBP1	C1orf198	ANKRD29	ARHGAP31
CD160	PRDM16	ALS2CL	SERTM1
EDNRB	FOLR3	PCDH12	RNF144B
KHDRBS2	LRRTM4	CRTAC1	ITLN2
CCDC85A	FLRT3	N4BP1	FAM189A1
EFCC1	TNNT2	PLLP	RGS9BP
CACNA2D2	SDC4	VEGFD	C1orf198
NMUR1	ZNF541	NINJ2	CDH13
SLC39A8	VSIG10	SSTR1
DAPK2	MYOZ1	FAXDC2
EDN1	GGTLC2	KL
TSPEAR-AS2	CADM1	RTKN2
LTK	GPRC5A	PTPRB
ODAM	NAPSA	CCBE1
RXFP1	ENDOU	PCYOX1
APLN	ADGRL3	HPCAL1
CAMP	SDR16C5	KCNMB4
PCDH11Y	ICOS	ARHGEF26
STXBP6	GOLT1A	P3H2
P3H2	SPOCK2	HYAL1
HPGD	WFDC12	VSIG10
CLIC5	ZAR1	CAVIN2
KLRF1	OLIG3	PDZD2
CNTN6	SELENBP1	SELENBP1
S100A3	SOCS2	MYRF
KRT72	MALL	BTNL9
ZBED2	EDNRB	CYP3A5
JPH1	NKX2-1	LAMA3
GRM8	DUSP6	AGER
SH3GL2	PTN	OLFML2A
TMSB15A	TOX	DAPK2
KCTD16	COL4A4	VIPR1
MS4A15	LGALS4	DENND3
TNNC1	RAB11FIP1	CAV3
KIR3DL2	XAGE3	ARHGAP31
FAM167A	ICAM1	SERTM1
RBP2	CGNL1	RNF144B
EFR3B	GALNT13	ITLN2
NXF3	IRX2	FAM189A1
ARC	SFTA3	RGS9BP
DPP6	MFSD2A	C1orf198
SEMA3E	FOLR1	CDH13
RGS9BP	HLA-DQA2
TMEM100	TMPRSS2
STC1	KANK4
NCR1	JPH1
HHIP	RNF148
ANGPTL7	FAM107A
TNNT1	CGN
ASPG	AATK
SGCG	GPRIN2
BDNF	RIMKLA
NCKAP5	APOBEC2
CLDN18	RSPO1
KLRG2	FOXA2
LRRC36	HNF1B
SLC14A1	RNF128
GPM6A	ICAM4
VEGFD	SLC1A1
TINCR	FZD5
RS1	CA2
DAO	CAV3
FENDRR	CHRM3
PRX	EMP2
WNT3A	DLC1
ADRB1	ANKRD29
HMGCS2	CSRNP1
PLA2G1B	VGLL1
C8B	VEGFD
CYP3A4	CYP3A7
HSD17B6	DHRS2
FGFBP2	ANXA3
ECEL1P2	TM4SF4
GALNT13	PALM3
BTNL9	FZD8
CCK	KRT27
VIPR1	COL13A1
F11	CAV1
CTNND2	ST7-AS1
CYP3A7	BMP2
IL13	NINJ2
GRIA1	TSPAN13
MYRF	TMEM125
AGER	CHRM2
NECAB1	LMO7
CRTAC1	DOK7
BTNL3	EVA1A
SLCO1A2	LINC00261
GPR158	XCL2
SLC5A9	HOXD1
SOSTDC1	HRCT1
CA4	MICALCL
AGBL1	UPK2
HTR3C	MIR22HG
SERTM1	ANOS1
SLC6A4	CCR7
RTKN2	BEX1
CHIAP2	CXCL2
ITLN2	SFTA2
	FAM189A1
	KIF12
	LGI3
	ZNF385B
	MGAT3
	HAS3
	SCTR
	KHDRBS2
	DAPK2
	DPP6
	TMEM88
	LDLR
	NMUR1
	WNT7A
	SUSD2
	CD160
	CX3CR1
	FREM3
	NCKAP5
	GGTLC1
	SYNPO2L
	RASGRF1
	PDZD2
	CLIC3
	SH3GL2
	COL4A3
	ACADL
	GDF10
	AQP4
	SLC39A8
	KLB
	ABCA3
	MEGF11
	LOC643441
	MS4A15
	KLRG2
	C16orf89
	SHANK2
	PPP4R4
	OLFML2A
	AMBP
	KRT72
	SHISA2
	LINC00472
	HHIP-AS1
	IQCN
	GRIA1
	DNASE1L3
	ARC
	FGFBP2
	CLIC5
	FHDC1
	TMED6
	MAPK4
	SLCO1A2
	EFCC1
	LRRN4
	NAPSB
	FAM167A
	MYRF
	PARD6B
	HOXA6
	NR0B2
	ADAMTS8
	SYNDIG1L
	RGS9BP
	GPIHBP1
	SLC46A2
	ADRB2
	WNT3A
	CCK
	GRM8
	FAM71A
	PRTG
	IGFALS
	SLC5A9
	MAB21L4
	CDH16
	HDC
	TINCR
	TNNT1
	SLC26A9
	ASPG
	XCL1
	PLPPR1
	ANGPTL7
	LRRC36
	EFR3B
	GPM6A
	LINC00312
	ODF3L1
	FAM189A2
	PEBP4
	WIF1
	ODAM
	GPR158
	LAMP3
	CTNND2
	BDNF
	RBP2
	HMGCS2
	RS1
	P3H2
	CNTN6
	FCER1A
	CA4
	CCL17
	SFTPD
	MYH2
	C4BPA
	CHIA
	SGCG
	PLA2G1B
	SFTPA1
	CLDN18
	CACNA2D2
	ECEL1P2
	C8B
	AGER
	ACOXL
	DDC
	NECAB1
	F11
	TNNC1
	HHIP
	ZBED2
	AGTR2
	APOH
	HSD17B6
	CD1C
	SERTM1
	LHFPL3-AS2
	LGALS2
	CRTAC1
	FOSB
	AGBL1
	CHIAP2
	RTKN2
	ITLN2
