# Supplementary material for: Consensus Gene Co-Expression Network Analysis Identifies Novel Genes Associated with Severity of Fibrotic Lung Disease
Source: Int J Mol Sci. 2022 May 13;23(10):5447. doi: 10.3390/ijms23105447 (PMC9141193; doi:10.3390/ijms23105447)
Supplement: Supplementary file 1 [file ijms-23-05447-s001.zip › Supplementary Table S8 Gene Prioritization.xlsx]

## Sheet: Training and Test Set genes
Training Set - IPF GWAS genes											Brown Module - 35 Novel candidate genes						Blue Module - 68 Novel candidate genes
	Entrez Gene ID	Gene Symbol	Gene Name	Original Symbol								Entrez Gene ID	Gene Symbol	Gene Name	Original Symbol			Entrez Gene ID	Gene Symbol	Gene Name	Original Symbol
1	9024	BRSK2	BR serine/threonine kinase 2	BRSK2							1	11200	CHEK2	checkpoint kinase 2	CHEK2		1	4148	MATN3	matrilin 3	MATN3
2	3712	IVD	isovaleryl-CoA dehydrogenase	IVD							2	79750	ZNF385D	zinc finger protein 385D	ZNF385D		2	9060	PAPSS2	3'-phosphoadenosine 5'-phosphosulfate synthase 2	PAPSS2
3	57348	TTYH1	tweety family member 1	TTYH1							3	1382	CRABP2	cellular retinoic acid binding protein 2	CRABP2		3	9625	AATK	apoptosis associated tyrosine kinase	AATK
4	28998	MRPL13	mitochondrial ribosomal protein L13	MRPL13							4	493869	GPX8	glutathione peroxidase 8 (putative)	GPX8		4	10129	FRY	FRY microtubule binding protein	FRY
5	54472	TOLLIP	toll interacting protein	TOLLIP							5	3679	ITGA7	integrin subunit alpha 7	ITGA7		5	2013	EMP2	epithelial membrane protein 2	EMP2
6	100533107	RTEL1-TNFRSF6B	RTEL1-TNFRSF6B readthrough (NMD candidate)	RTEL1-TNFRSF6B							6	25884	CHRDL2	chordin like 2	CHRDL2		6	55101	DMAC2	distal membrane arm assembly complex 2	DMAC2
7	11214	AKAP13	A-kinase anchoring protein 13	AKAP13							7	128553	TSHZ2	teashirt zinc finger homeobox 2	TSHZ2		7	1501	CTNND2	catenin delta 2	CTNND2
8	161357	MDGA2	MAM domain containing glycosylphosphatidylinositol anchor 2	MDGA2							8	1294	COL7A1	collagen type VII alpha 1 chain	COL7A1		8	55698	RADIL	Rap associating with DIL domain	RADIL
9	151827	LRRC34	leucine rich repeat containing 34	LRRC34							9	9871	SEC24D	SEC24 homolog D, COPII coat complex component	SEC24D		9	2823	GPM6A	glycoprotein M6A	GPM6A
10	23250	ATP11A	ATPase phospholipid transporting 11A	ATP11A							10	81557	MAGED4B	MAGE family member D4B	MAGED4B		10	79746	ECHDC3	enoyl-CoA hydratase domain containing 3	ECHDC3
11	727897	MUC5B	mucin 5B, oligomeric mucus/gel-forming	MUC5B							11	11341	SCRG1	stimulator of chondrogenesis 1	SCRG1		11	100820829	MYZAP	myocardial zonula adherens protein	MYZAP
12	64410	KLHL25	kelch like family member 25	KLHL25							12	64838	FNDC4	fibronectin type III domain containing 4	FNDC4		12	256949	KANK3	KN motif and ankyrin repeat domains 3	KANK3
13	246744	STH	saitohin	STH							13	51308	REEP2	receptor accessory protein 2	REEP2		13	7869	SEMA3B	semaphorin 3B	SEMA3B
14	64798	DEPTOR	DEP domain containing MTOR interacting protein	DEPTOR							14	41	ASIC1	acid sensing ion channel subunit 1	ASIC1		14	54491	OTULINL	OTU deubiquitinase with linear linkage specificity like	OTULINL
15	91039	DPP9	dipeptidyl peptidase 9	DPP9							15	1300	COL10A1	collagen type X alpha 1 chain	COL10A1		15	79794	SPRING1	SREBF pathway regulator in golgi 1	C12orf49
16	284058	KANSL1	KAT8 regulatory NSL complex subunit 1	KANSL1							16	125488	TTC39C	tetratricopeptide repeat domain 39C	TTC39C		16	374378	GALNT18	polypeptide N-acetylgalactosaminyltransferase 18	GALNT18
17	10144	FAM13A	family with sequence similarity 13 member A	FAM13A							17	26872	STEAP1	STEAP family member 1	STEAP1		17	65009	NDRG4	NDRG family member 4	NDRG4
18	56992	KIF15	kinesin family member 15	KIF15							18	1945	EFNA4	ephrin A4	EFNA4		18	4881	NPR1	natriuretic peptide receptor 1	NPR1
19	9570	GOSR2	golgi SNAP receptor complex member 2	GOSR2							19	6698	SPRR1A	small proline rich protein 1A	SPRR1A		19	6247	RS1	retinoschisin 1	RS1
20	7586	ZKSCAN1	zinc finger with KRAB and SCAN domains 1	ZKSCAN1							20	79827	CLMP	CXADR like membrane protein	CLMP		20	23294	ANKS1A	ankyrin repeat and sterile alpha motif domain containing 1A	ANKS1A
21	7012	TERC	telomerase RNA component	TERC							21	9201	DCLK1	doublecortin like kinase 1	DCLK1		21	79762	C1orf115	chromosome 1 open reading frame 115	C1orf115
22	100128977	MAPT-AS1	MAPT antisense RNA 1	MAPT-AS1							22	55816	DOK5	docking protein 5	DOK5		22	79825	EFCC1	EF-hand and coiled-coil domain containing 1	EFCC1
23	51750	RTEL1	regulator of telomere elongation helicase 1	RTEL1							23	9601	PDIA4	protein disulfide isomerase family A member 4	PDIA4		23	29091	STXBP6	syntaxin binding protein 6	STXBP6
24	7015	TERT	telomerase reverse transcriptase	TERT							24	261729	STEAP2	STEAP2 metalloreductase	STEAP2		24	57153	SLC44A2	solute carrier family 44 member 2	SLC44A2
25	1832	DSP	desmoplakin	DSP							25	1001	CDH3	cadherin 3	CDH3		25	57669	EPB41L5	erythrocyte membrane protein band 4.1 like 5	EPB41L5
26	4137	MAPT	microtubule associated protein tau	MAPT							26	10360	NPM3	nucleophosmin/nucleoplasmin 3	NPM3		26	9729	KIAA0408	KIAA0408	KIAA0408
27	4586	MUC5AC	mucin 5AC, oligomeric mucus/gel-forming	MUC5AC							27	220001	VWCE	von Willebrand factor C and EGF domains	VWCE		27	64759	TNS3	tensin 3	TNS3
28	143279	HECTD2	HECT domain E3 ubiquitin protein ligase 2	HECTD2							28	56938	ARNTL2	aryl hydrocarbon receptor nuclear translocator like 2	ARNTL2		28	6505	SLC1A1	solute carrier family 1 member 1	SLC1A1
29	162540	SPPL2C	signal peptide peptidase like 2C	SPPL2C							29	57664	PLEKHA4	pleckstrin homology domain containing A4	PLEKHA4		29	9185	REPS2	RALBP1 associated Eps domain containing 2	REPS2
30	106479848	RNU6-637P	RNA, U6 small nuclear 637, pseudogene	RNU6-637P							30	3752	KCND3	potassium voltage-gated channel subfamily D member 3	KCND3		30	2890	GRIA1	glutamate ionotropic receptor AMPA type subunit 1	GRIA1
31	1394	CRHR1	corticotropin releasing hormone receptor 1	CRHR1							31	3426	CFI	complement factor I	CFI		31	81849	ST6GALNAC5	ST6 N-acetylgalactosaminide alpha-2,6-sialyltransferase 5	ST6GALNAC5
32	79991	STN1	STN1 subunit of CST complex	STN1							32	6999	TDO2	tryptophan 2,3-dioxygenase	TDO2		32	153571	C5orf38	chromosome 5 open reading frame 38	C5orf38
33	8379	MAD1L1	mitotic arrest deficient 1 like 1	MAD1L1							33	730130	TMEM229A	transmembrane protein 229A	TMEM229A		33	114800	CCDC85A	coiled-coil domain containing 85A	CCDC85A
34	6716	SRD5A2	steroid 5 alpha-reductase 2	SRD5A2							34	92312	MEX3A	mex-3 RNA binding family member A	MEX3A		34	57213	SPRYD7	SPRY domain containing 7	SPRYD7
											35	84627	ZNF469	zinc finger protein 469	ZNF469		35	3899	AFF3	AF4/FMR2 family member 3	AFF3
																	36	9754	STARD8	StAR related lipid transfer domain containing 8	STARD8
																	37	6237	RRAS	RAS related	RRAS
																	38	221687	RNF182	ring finger protein 182	RNF182
																	39	147463	ANKRD29	ankyrin repeat domain 29	ANKRD29
																	40	259173	ALS2CL	ALS2 C-terminal like	ALS2CL
																	41	51294	PCDH12	protocadherin 12	PCDH12
																	42	55118	CRTAC1	cartilage acidic protein 1	CRTAC1
																	43	9683	N4BP1	NEDD4 binding protein 1	N4BP1
																	44	51090	PLLP	plasmolipin	PLLP
																	45	4815	NINJ2	ninjurin 2	NINJ2
																	46	10826	FAXDC2	fatty acid hydroxylase domain containing 2	FAXDC2
																	47	51449	PCYOX1	prenylcysteine oxidase 1	PCYOX1
																	48	3241	HPCAL1	hippocalcin like 1	HPCAL1
																	49	27345	KCNMB4	potassium calcium-activated channel subfamily M regulatory beta subunit 4	KCNMB4
																	50	26084	ARHGEF26	Rho guanine nucleotide exchange factor 26	ARHGEF26
																	51	55214	P3H2	prolyl 3-hydroxylase 2	LEPREL1
																	52	54621	VSIG10	V-set and immunoglobulin domain containing 10	VSIG10
																	53	8436	CAVIN2	caveolae associated protein 2	CAVIN2
																	54	23037	PDZD2	PDZ domain containing 2	PDZD2
																	55	8991	SELENBP1	selenium binding protein 1	SELENBP1
																	56	745	MYRF	myelin regulatory factor	MYRF
																	57	153579	BTNL9	butyrophilin like 9	BTNL9
																	58	169611	OLFML2A	olfactomedin like 2A	OLFML2A
																	59	7433	VIPR1	vasoactive intestinal peptide receptor 1	VIPR1
																	60	22898	DENND3	DENN domain containing 3	DENND3
																	61	57514	ARHGAP31	Rho GTPase activating protein 31	ARHGAP31
																	62	400120	SERTM1	serine rich and transmembrane domain containing 1	SERTM1
																	63	255488	RNF144B	ring finger protein 144B	RNF144B
																	64	142683	ITLN2	intelectin 2	ITLN2
																	65	23359	FAM189A1	family with sequence similarity 189 member A1	FAM189A1
																	66	388531	RGS9BP	regulator of G protein signaling 9 binding protein	RGS9BP
																	67	84886	C1orf198	chromosome 1 open reading frame 198	C1orf198
																	68	1012	CDH13	cadherin 13	CDH13

## Sheet: 35 Novel brown hubs - TG Ranked
Input Parameters
Number of genes in training set:	34
Number of genes in test set:	35
Correction and Cutoff:
category	Correction	Cutoff	Min	Max
GO: Molecular Function	FDR B&H	0.05	1	2000
GO: Biological Process	FDR B&H	0.05	1	2000
GO: Cellular Component	FDR B&H	0.05	1	2000
Human Phenotype	FDR B&H	0.05	1	2000
Mouse Phenotype	FDR B&H	0.05	1	2000
Pathway	FDR B&H	0.05	1	2000
Pubmed	FDR B&H	0.05	1	2000
ToppCell Atlas	FDR B&H	0.05	1	2000
Disease	FDR B&H	0.05	1	2000
pValue Method:	Hypergeometric Probability Mass Function
Random sampling size in analysis:	5000
Minimun feature count in test set:	2
Rank	GeneSymbol	GeneId	GO: Molecular Function Score	GO: Molecular Function pValue	GO: Biological Process Score	GO: Biological Process pValue	GO: Cellular Component Score	GO: Cellular Component pValue	Human Phenotype Score	Human Phenotype pValue	Mouse Phenotype Score	Mouse Phenotype pValue	Pathway Score	Pathway pValue	Pubmed Score	Pubmed pValue	ToppCell Atlas Score	ToppCell Atlas pValue	Disease Score	Disease pValue	Average Score	Overall pValue
1	CHEK2	11200	0	0.50213	0	0.500387	0.695831	1e-06	0.999715	0.0102634	0	0.5	0	0.5	0.984438	0.020914	0	0.503679	0.914176	0.00174284	0.399367	0.000194
2	CDH3	1001	0	0.50213	0	0.500387	0	0.501936	0.998345	0.0133617	0	0.5	0	0.5	0.935577	0.0379551	0.0241312	0.00367932	0	0.51859	0.217653	0.0441453
3	COL7A1	1294	0	0.50213	0	0.500387	0	0.501936	1	0.00348567	0	0.5	0	0.5	0.778747	0.0739737	0	0.503679	0.225679	0.0274981	0.222714	0.0668933
4	CFI	3426	0	0.50213	0	0.500387	0	0.501936	0.99234	0.0172347	0	0.5	0	0.5	0.478406	0.118125	0.0101797	0.00484121	0	0.51859	0.164972	0.0747695
5	KCND3	3752	0	0.50213	0	0.500387	0	0.501936	0.599671	0.0364059	0	0.5	0	0.5	0.264324	0.15182	0.0101797	0.00484121	0	0.51859	0.116543	0.101246
6	CRABP2	1382	0	0.50213	0	0.500387	0	0.501936	-1	0	0	0.5	0	0.5	0.567102	0.108056	0.0260296	0.00309837	0	0.51859	0.0741414	0.146126
7	ZNF469	84627	0	0.50213	0	0.500387	0	0.501936	0.983495	0.0195585	-1	0	-1	0	0.935406	0.0381487	0	0.503679	0	0.51859	0.275303	0.156383
8	STEAP2	261729	0	0.50213	0	0.500387	0	0.501936	-1	0	0	0.5	0	0.5	0.453966	0.128582	0.0120914	0.00445391	0	0.51859	0.0582571	0.171017
9	TDO2	6999	0	0.50213	0	0.500387	0	0.501936	-1	0	0	0.5	0	0.5	0.930204	0.0396979	0	0.503679	0.333697	0.0228505	0.157988	0.193459
10	SEC24D	9871	0	0.50213	0	0.500387	0	0.501936	0.873201	0.0294345	0	0.5	0	0.5	0.962983	0.0305964	0	0.503679	0	0.51859	0.210826	0.224131
11	CLMP	79827	0	0.50213	0	0.500387	0	0.501936	0.774712	0.0325329	0	0.5	-1	0	0.257779	0.15763	0	0.503679	0	0.51859	0.142245	0.311326
12	DCLK1	9201	0	0.50213	0	0.500387	0	0.501936	-1	0	0	0.5	-1	0	0.990136	0.0164601	0	0.503679	0	0.51859	0.141448	0.31419
13	MAGED4B	81557	-1	0	-1	0	-1	0	-1	0	-1	0	-1	0	0.33338	0.137297	0	0.503679	0	0.51859	0.111127	0.343755
14	PDIA4	9601	0	0.50213	0	0.500387	0	0.501936	-1	0	0	0.5	0	0.5	0.932339	0.0393106	0	0.503679	0	0.51859	0.116542	0.430004
15	ITGA7	3679	0	0.50213	0	0.500387	0	0.501936	0.886783	0.02866	0	0.5	0	0.5	0	0.584818	0	0.503679	0	0.51859	0.104633	0.447675
16	NPM3	10360	0	0.50213	0	0.500387	0	0.501936	-1	0	0	0.5	-1	0	0.801268	0.0695198	0	0.503679	0	0.51859	0.114467	0.452967
17	COL10A1	1300	0	0.50213	0	0.500387	0	0.501936	0.8383	0.0305964	0	0.5	0	0.5	0	0.584818	0	0.503679	0	0.51859	0.101732	0.453806
18	GPX8	493869	0	0.50213	0	0.500387	0	0.501936	-1	0	0	0.5	0	0.5	0.813146	0.0670023	0	0.503679	0	0.51859	0.101643	0.483527
19	EFNA4	1945	0	0.50213	0	0.500387	0	0.501936	-1	0	0	0.5	0	0.5	0.810341	0.0677769	0	0.503679	0	0.51859	0.101293	0.484715
20	DOK5	55816	0	0.50213	0	0.500387	0	0.501936	-1	0	-1	0	0	0.5	0.580783	0.107281	0	0.503679	0	0.51859	0.082969	0.500831
21	STEAP1	26872	0	0.50213	0	0.500387	0	0.501936	-1	0	-1	0	0	0.5	0.476768	0.122579	0	0.503679	0	0.51859	0.0681098	0.51601
22	SPRR1A	6698	0	0.50213	0	0.500387	0	0.501936	-1	0	-1	0	0	0.5	0.32764	0.140976	0	0.503679	0	0.51859	0.0468057	0.532143
23	FNDC4	64838	0	0.50213	0	0.500387	0	0.501936	-1	0	0	0.5	-1	0	0.299499	0.14543	0	0.503679	0	0.51859	0.0427855	0.53576
24	TSHZ2	128553	0	0.50213	0	0.500387	0	0.501936	-1	0	0	0.5	-1	0	0.264324	0.15182	0	0.503679	0	0.51859	0.0377606	0.540776
25	ASIC1	41	0	0.50213	0	0.500387	0	0.501936	-1	0	0	0.5	0	0.5	0.478767	0.117932	0	0.503679	0	0.51859	0.0598459	0.54345
26	PLEKHA4	57664	0	0.50213	0	0.500387	0	0.501936	-1	0	-1	0	0	0.5	0.257779	0.15763	0	0.503679	0	0.51859	0.0368255	0.54517
27	CHRDL2	25884	0	0.50213	0	0.500387	0	0.501936	-1	0	-1	0	0	0.5	0.257779	0.15763	0	0.503679	0	0.51859	0.0368255	0.54517
28	VWCE	220001	0	0.50213	0	0.500387	0	0.501936	-1	0	-1	0	0	0.5	0.257779	0.15763	0	0.503679	0	0.51859	0.0368255	0.54517
29	ARNTL2	56938	0	0.50213	0	0.500387	0	0.501936	-1	0	-1	0	0	0.5	0.242465	0.164601	0	0.503679	0	0.51859	0.0346378	0.550251
30	MEX3A	92312	0	0.50213	0	0.500387	0	0.501936	-1	0	0	0.5	-1	0	0.23862	0.168861	0	0.503679	0	0.51859	0.0340886	0.55326
31	TMEM229A	730130	0	0.50213	0	0.500387	0	0.501936	-1	0	-1	0	-1	0	0	0.584818	0	0.503679	-1	0	0	0.654941
32	TTC39C	125488	0	0.50213	0	0.500387	0	0.501936	-1	0	-1	0	-1	0	0	0.584818	0	0.503679	-1	0	0	0.654941
33	ZNF385D	79750	0	0.50213	-1	0	0	0.501936	-1	0	-1	0	-1	0	0	0.584818	0	0.503679	0	0.51859	0	0.660417
34	SCRG1	11341	0	0.50213	0	0.500387	0	0.501936	-1	0	-1	0	-1	0	0	0.584818	0	0.503679	0	0.51859	0	0.683516
35	REEP2	51308	0	0.50213	0	0.500387	0	0.501936	0	0.525562	-1	0	0	0.5	0	0.584818	0	0.503679	0	0.51859	0	0.726628

## Sheet: 68 Novel blue hubs - TG Ranked
Number of genes in training set:	34
Number of genes in test set:	68
Correction and Cutoff:
category	Correction	Cutoff	Min	Max
GO: Molecular Function	FDR B&H	0.05	1	2000
GO: Biological Process	FDR B&H	0.05	1	2000
GO: Cellular Component	FDR B&H	0.05	1	2000
Human Phenotype	FDR B&H	0.05	1	2000
Mouse Phenotype	FDR B&H	0.05	1	2000
Pathway	FDR B&H	0.05	1	2000
Pubmed	FDR B&H	0.05	1	2000
ToppCell Atlas	FDR B&H	0.05	1	2000
Disease	FDR B&H	0.05	1	2000
pValue Method:	Hypergeometric Probability Mass Function
Random sampling size in analysis:	5000
Minimun feature count in test set:	2
Rank	GeneSymbol	GeneId	GO: Molecular Function Score	GO: Molecular Function pValue	GO: Biological Process Score	GO: Biological Process pValue	GO: Cellular Component Score	GO: Cellular Component pValue	Human Phenotype Score	Human Phenotype pValue	Mouse Phenotype Score	Mouse Phenotype pValue	Pathway Score	Pathway pValue	Pubmed Score	Pubmed pValue	ToppCell Atlas Score	ToppCell Atlas pValue	Disease Score	Disease pValue	Average Score	Overall pValue
1	CTNND2	1501	0	0.502517	0	0.500775	0	0.502324	0.999996	0.00697134	0	0.5	0	0.5	0.976064	0.0273044	0	0.50426	0.905632	0.00271108	0.320188	0.0286609
2	CDH13	1012	0	0.502517	0	0.500775	0	0.502324	1	0.0056158	0	0.5	0	0.5	0.827074	0.0668087	0	0.50426	0.892838	0.00309837	0.302213	0.0375148
3	SELENBP1	8991	0	0.502517	0	0.500775	0	0.502324	-1	0	-1	0	-1	0	0.856563	0.0604183	0	0.50426	0.716763	0.00774593	0.262221	0.108045
4	ARHGAP31	57514	0	0.502517	0	0.500775	0	0.502324	0.999958	0.00929512	0	0.5	0	0.5	0.569388	0.113672	0	0.50426	0	0.519171	0.174374	0.233924
5	CAVIN2	8436	0	0.502517	0	0.500775	0	0.502324	-1	0	0	0.5	-1	0	0.258798	0.163826	0	0.50426	0.333697	0.0271108	0.0846421	0.262656
6	DENND3	22898	0	0.502517	0	0.500775	0	0.502324	0.566973	0.0383424	-1	0	0	0.5	0.540788	0.118513	0	0.50426	-1	0	0.184824	0.26435
7	SLC1A1	6505	0	0.502517	0	0.500775	0	0.502324	0	0.524012	0	0.5	0	0.5	0.842145	0.0644849	0	0.50426	0.333697	0.0271108	0.130649	0.266597
8	EMP2	2013	0	0.502517	0	0.500775	0	0.502324	0.20704	0.046282	0	0.5	-1	0	0.33073	0.14543	0	0.50426	0	0.519171	0.0982184	0.333712
9	PAPSS2	9060	0	0.502517	0	0.500775	0	0.502324	0.627551	0.0365995	0	0.5	0	0.5	0.505725	0.121611	0	0.50426	0	0.519171	0.144212	0.333804
10	SLC44A2	57153	0	0.502517	0	0.500775	0	0.502324	0.360198	0.0431836	0	0.5	0	0.5	0.593238	0.111154	0	0.50426	0	0.519171	0.1326	0.339759
11	N4BP1	9683	0	0.502517	0	0.500775	0	0.502324	-1	0	-1	0	-1	0	0.956822	0.0342758	0	0.50426	0	0.519171	0.15947	0.341505
12	GPM6A	2823	0	0.502517	0	0.500775	0	0.502324	-1	0	0	0.5	-1	0	0.986299	0.0228505	0	0.50426	0	0.519171	0.1409	0.343263
13	NINJ2	4815	0	0.502517	0	0.500775	0	0.502324	-1	0	0	0.5	-1	0	0	0.589659	0	0.50426	0.401669	0.024787	0.0573812	0.362432
14	RRAS	6237	0	0.502517	0	0.500775	0	0.502324	-1	0	0	0.5	0	0.5	0	0.589659	0	0.50426	0.492272	0.0168474	0.061534	0.363738
15	HPCAL1	3241	0	0.502517	-1	0	0	0.502324	-1	0	-1	0	-1	0	0.839013	0.0652595	0	0.50426	0	0.519171	0.167803	0.363881
16	AFF3	3899	0	0.502517	0	0.500775	0	0.502324	-1	0	0	0.5	-1	0	0.961102	0.0331139	0	0.50426	0	0.519171	0.1373	0.377835
17	NDRG4	65009	0	0.502517	0	0.500775	0	0.502324	-1	0	0	0.5	-1	0	0.958307	0.0335012	0	0.50426	0	0.519171	0.136901	0.378955
18	VIPR1	7433	0	0.502517	0	0.500775	0	0.502324	-1	0	0	0.5	0	0.5	0.981023	0.0251743	0	0.50426	0	0.519171	0.122628	0.388346
19	MYRF	745	0	0.502517	0	0.500775	0	0.502324	-1	0	0	0.5	-1	0	0.926244	0.0431836	0	0.50426	0	0.519171	0.132321	0.403939
20	RS1	6247	0	0.502517	0	0.500775	0	0.502324	0.924963	0.0259489	0	0.5	-1	0	0	0.589659	0	0.50426	0	0.519171	0.120219	0.406476
21	FAM189A1	23359	0	0.502517	0	0.500775	0	0.502324	-1	0	-1	0	-1	0	0.633117	0.102053	0	0.50426	-1	0	0.126623	0.411604
22	RADIL	55698	0	0.502517	0	0.500775	0	0.502324	-1	0	0	0.5	-1	0	0.894576	0.048993	0	0.50426	0	0.519171	0.127797	0.416735
23	GRIA1	2890	0	0.502517	0	0.500775	0	0.502324	-1	0	0	0.5	0	0.5	0.948043	0.0364059	0	0.50426	0	0.519171	0.118505	0.423017
24	GALNT18	374378	0	0.502517	0	0.500775	0	0.502324	-1	0	0	0.5	0	0.5	0.911422	0.0464756	0	0.50426	0	0.519171	0.113928	0.446912
25	PDZD2	23037	-1	0	0	0.500775	0	0.502324	-1	0	-1	0	-1	0	0.442699	0.136909	0	0.50426	0	0.519171	0.0885399	0.452451
26	MYZAP	100820829	0	0.502517	0	0.500775	0	0.502324	-1	0	0	0.5	-1	0	0.804053	0.0716499	0	0.50426	0	0.519171	0.114865	0.45671
27	TNS3	64759	0	0.502517	0	0.500775	0	0.502324	-1	0	0	0.5	0	0.5	0.881415	0.052866	0	0.50426	0	0.519171	0.110177	0.459804
28	MATN3	4148	0	0.502517	0	0.500775	0	0.502324	0.789418	0.0323393	0	0.5	0	0.5	0	0.589659	0	0.50426	0	0.519171	0.0987214	0.460248
29	KANK3	256949	0	0.502517	0	0.500775	0	0.502324	-1	0	-1	0	-1	0	0.605145	0.107475	0	0.50426	0	0.519171	0.100857	0.464828
30	DMAC2	55101	0	0.502517	0	0.500775	0	0.502324	-1	0	-1	0	-1	0	0.264324	0.160534	0	0.50426	-1	0	0.0528648	0.468969
31	KIAA0408	9729	0	0.502517	0	0.500775	0	0.502324	-1	0	-1	0	-1	0	0.258798	0.163826	0	0.50426	-1	0	0.0517595	0.471652
32	ANKS1A	23294	0	0.502517	0	0.500775	0	0.502324	-1	0	0	0.5	-1	0	0.751363	0.0828815	0	0.50426	0	0.519171	0.107338	0.472568
33	CCDC85A	114800	0	0.502517	0	0.500775	0	0.502324	-1	0	-1	0	-1	0	0.540788	0.118513	0	0.50426	0	0.519171	0.0901314	0.476497
34	STXBP6	29091	0	0.502517	0	0.500775	0	0.502324	-1	0	-1	0	-1	0	0.493005	0.12529	0	0.50426	0	0.519171	0.0821674	0.483206
35	ALS2CL	259173	0	0.502517	0	0.500775	0	0.502324	-1	0	-1	0	0	0.5	0.670645	0.0956623	0	0.50426	0	0.519171	0.0958065	0.488461
36	C1orf198	84886	0	0.502517	0	0.500775	0	0.502324	-1	0	0	0.5	-1	0	0.412454	0.139233	0	0.50426	-1	0	0.0687423	0.491465
37	SPRYD7	57213	0	0.502517	0	0.500775	0	0.502324	-1	0	-1	0	-1	0	0.33073	0.14543	0	0.50426	0	0.519171	0.0551217	0.501436
38	FRY	10129	0	0.502517	0	0.500775	0	0.502324	-1	0	-1	0	-1	0	0.311936	0.150465	0	0.50426	0	0.519171	0.0519894	0.505648
39	PLLP	51090	0	0.502517	0	0.500775	0	0.502324	-1	0	-1	0	-1	0	0.290601	0.154531	0	0.50426	0	0.519171	0.0484335	0.50896
40	STARD8	9754	0	0.502517	0	0.500775	0	0.502324	-1	0	-1	0	0	0.5	0.539316	0.118706	0	0.50426	0	0.519171	0.0770451	0.51286
41	EPB41L5	57669	0	0.502517	0	0.500775	0	0.502324	-1	0	0	0.5	0	0.5	0.528935	0.119287	0	0.50426	0	0.519171	0.0661168	0.545187
42	ARHGEF26	26084	0	0.502517	0	0.500775	0	0.502324	-1	0	0	0.5	0	0.5	0.493808	0.125097	0	0.50426	0	0.519171	0.061726	0.550354
43	ST6GALNAC5	81849	0	0.502517	0	0.500775	0	0.502324	-1	0	-1	0	0	0.5	0.257779	0.165957	0	0.50426	0	0.519171	0.0368255	0.551756
44	AATK	9625	0	0.502517	0	0.500775	0	0.502324	-1	0	0	0.5	-1	0	0.242465	0.173896	0	0.50426	0	0.519171	0.0346378	0.557267
45	RNF144B	255488	0	0.502517	0	0.500775	0	0.502324	-1	0	0	0.5	0	0.5	0.447341	0.136328	0	0.50426	0	0.519171	0.0559176	0.559735
46	SEMA3B	7869	0	0.502517	0	0.500775	0	0.502324	-1	0	0	0.5	0	0.5	0.442699	0.136909	0	0.50426	0	0.519171	0.0553374	0.5602
47	PCYOX1	51449	0	0.502517	0	0.500775	0	0.502324	-1	0	0	0.5	0	0.5	0.381301	0.142912	0	0.50426	0	0.519171	0.0476626	0.564901
48	CRTAC1	55118	0	0.502517	0	0.500775	0	0.502324	0	0.524012	0	0.5	-1	0	0.444987	0.136909	0	0.50426	0	0.519171	0.0556234	0.565339
49	RGS9BP	388531	-1	0	0	0.500775	0	0.502324	0	0.524012	0	0.5	0	0.5	0.308732	0.15182	0	0.50426	0	0.519171	0.0385916	0.576157
50	KCNMB4	27345	0	0.502517	0	0.500775	0	0.502324	-1	0	0	0.5	0	0.5	0.242465	0.173896	0	0.50426	0	0.519171	0.0303081	0.58653
51	PCDH12	51294	0	0.502517	0	0.500775	0	0.502324	-1	0	0	0.5	0	0.5	0.242465	0.173896	0	0.50426	0	0.519171	0.0303081	0.58653
52	C5orf38	153571	-1	0	-1	0	0	0.502324	-1	0	-1	0	-1	0	0	0.589659	0	0.50426	0	0.519171	0	0.634476
53	ITLN2	142683	0	0.502517	-1	0	0	0.502324	-1	0	-1	0	0	0.5	0	0.589659	0	0.50426	-1	0	0	0.656498
54	C1orf115	79762	0	0.502517	0	0.500775	0	0.502324	-1	0	-1	0	-1	0	0	0.589659	0	0.50426	-1	0	0	0.656735
55	EFCC1	79825	0	0.502517	0	0.500775	0	0.502324	-1	0	-1	0	-1	0	0	0.589659	0	0.50426	-1	0	0	0.656735
56	SERTM1	400120	0	0.502517	0	0.500775	0	0.502324	-1	0	-1	0	-1	0	0	0.589659	0	0.50426	-1	0	0	0.656735
57	VSIG10	54621	0	0.502517	0	0.500775	0	0.502324	-1	0	0	0.5	-1	0	0	0.589659	0	0.50426	-1	0	0	0.680161
58	ECHDC3	79746	0	0.502517	0	0.500775	0	0.502324	-1	0	-1	0	-1	0	0	0.589659	0	0.50426	0	0.519171	0	0.685252
59	ANKRD29	147463	0	0.502517	0	0.500775	0	0.502324	-1	0	-1	0	-1	0	0	0.589659	0	0.50426	0	0.519171	0	0.685252
60	OLFML2A	169611	0	0.502517	0	0.500775	0	0.502324	-1	0	-1	0	-1	0	0	0.589659	0	0.50426	0	0.519171	0	0.685252
61	OTULINL	54491	0	0.502517	0	0.500775	0	0.502324	-1	0	-1	0	-1	0	0	0.589659	0	0.50426	0	0.519171	0	0.685252
62	SPRING1	79794	0	0.502517	0	0.500775	0	0.502324	-1	0	0	0.5	-1	0	0	0.589659	0	0.50426	0	0.519171	0	0.705039
63	FAXDC2	10826	0	0.502517	0	0.500775	0	0.502324	-1	0	-1	0	0	0.5	0	0.589659	0	0.50426	0	0.519171	0	0.705039
64	BTNL9	153579	0	0.502517	0	0.500775	0	0.502324	-1	0	-1	0	0	0.5	0	0.589659	0	0.50426	0	0.519171	0	0.705039
65	RNF182	221687	0	0.502517	0	0.500775	0	0.502324	-1	0	-1	0	0	0.5	0	0.589659	0	0.50426	0	0.519171	0	0.705039
66	NPR1	4881	0	0.502517	0	0.500775	0	0.502324	-1	0	0	0.5	0	0.5	0	0.589659	0	0.50426	0	0.519171	0	0.72257
67	REPS2	9185	0	0.502517	0	0.500775	0	0.502324	-1	0	0	0.5	0	0.5	0	0.589659	0	0.50426	0	0.519171	0	0.72257
68	P3H2	55214	0	0.502517	0	0.500775	0	0.502324	0	0.524012	0	0.5	0	0.5	0	0.589659	0	0.50426	0	0.519171	0	0.743001
